# Supplementary material for: Quantitative proteomics analysis of triple-negative breast cancers
Source: NPJ Precis Oncol. 2025 Apr 24;9:117. doi: 10.1038/s41698-025-00907-8 (PMC12019170; doi:10.1038/s41698-025-00907-8)
Supplement: Supplementary file 2 — Supplemental Table 1 [file 41698_2025_907_MOESM2_ESM.xlsx]

## Sheet: description
Column	Description	Cluster assignment
Name	protein name
accession	Uniprot accession
description	Protein description
TP_1	total peptide count multiplex 1
TP_2	total peptide count multiplex 2
TP_3	total peptide count multiplex 3
TP_4	total peptide count multiplex 4
TP_5	total peptide count multiplex 5
TP_6	total peptide count multiplex 6
log2 area TNBC_1.2	log2 area of indicated sample	yellow
log2 area TNBC_1.3	log2 area of indicated sample	yellow
log2 area TNBC_1.9	log2 area of indicated sample	yellow
log2 area TNBC_2.3	log2 area of indicated sample	yellow
log2 area TNBC_3.5	log2 area of indicated sample	yellow
log2 area TNBC_3.6	log2 area of indicated sample	yellow
log2 area TNBC_5.3	log2 area of indicated sample	yellow
log2 area TNBC_4.9	log2 area of indicated sample	yellow
log2 area TNBC_4.10	log2 area of indicated sample	yellow
log2 area TNBC_6.9	log2 area of indicated sample	yellow
log2 area TNBC_6.7	log2 area of indicated sample	yellow
log2 area TNBC_2.10	log2 area of indicated sample	yellow
log2 area TNBC_2.8	log2 area of indicated sample	green
log2 area TNBC_5.7	log2 area of indicated sample	green
log2 area TNBC_4.4	log2 area of indicated sample	green
log2 area TNBC_4.6	log2 area of indicated sample	green
log2 area TNBC_4.7	log2 area of indicated sample	green
log2 area TNBC_1.7	log2 area of indicated sample	green
log2 area TNBC_5.10	log2 area of indicated sample	green
log2 area TNBC_5.2	log2 area of indicated sample	green
log2 area TNBC_4.8	log2 area of indicated sample	green
log2 area TNBC_4.3	log2 area of indicated sample	green
log2 area TNBC_5.5	log2 area of indicated sample	green
log2 area TNBC_1.4	log2 area of indicated sample	green
log2 area TNBC_3.8	log2 area of indicated sample	green
log2 area TNBC_3.10	log2 area of indicated sample	green
log2 area TNBC_1.5	log2 area of indicated sample	green
log2 area TNBC_2.11	log2 area of indicated sample	green
log2 area TNBC_3.4	log2 area of indicated sample	green
log2 area TNBC_6.4	log2 area of indicated sample	green
log2 area TNBC_6.5	log2 area of indicated sample	green
log2 area TNBC_6.10	log2 area of indicated sample	green
log2 area TNBC_6.11	log2 area of indicated sample	green
log2 area TNBC_2.4	log2 area of indicated sample	green
log2 area TNBC_1.11	log2 area of indicated sample	orange
log2 area TNBC_1.6	log2 area of indicated sample	orange
log2 area TNBC_5.6	log2 area of indicated sample	orange
log2 area TNBC_2.5	log2 area of indicated sample	orange
log2 area TNBC_2.6	log2 area of indicated sample	orange
log2 area TNBC_4.5	log2 area of indicated sample	orange
log2 area TNBC_5.4	log2 area of indicated sample	orange
log2 area TNBC_1.8	log2 area of indicated sample	purple
log2 area TNBC_1.10	log2 area of indicated sample	purple
log2 area TNBC_2.9	log2 area of indicated sample	purple
log2 area TNBC_2.2	log2 area of indicated sample	purple
log2 area TNBC_2.7	log2 area of indicated sample	purple
log2 area TNBC_3.2	log2 area of indicated sample	purple
log2 area TNBC_3.3	log2 area of indicated sample	purple
log2 area TNBC_4.2	log2 area of indicated sample	purple
log2 area TNBC_4.11	log2 area of indicated sample	purple
log2 area TNBC_5.8	log2 area of indicated sample	purple
log2 area TNBC_5.9	log2 area of indicated sample	purple
log2 area TNBC_5.11	log2 area of indicated sample	purple
log2 area TNBC_6.2	log2 area of indicated sample	purple
log2 area TNBC_6.3	log2 area of indicated sample	purple
log2 area TNBC_6.6	log2 area of indicated sample	purple
log2 area TNBC_6.8	log2 area of indicated sample	purple

## Sheet: SUMMARY
									yellow	yellow	yellow	yellow	yellow	yellow	yellow	yellow	yellow	yellow	yellow	yellow	green	green	green	green	green	green	green	green	green	green	green	green	green	green	green	green	green	green	green	green	green	green	orange	orange	orange	orange	orange	orange	orange
Name	accession	description	TP_1	TP_2	TP_3	TP_4	TP_5	TP_6	log2 area TNBC_1.2	log2 area TNBC_1.3	log2 area TNBC_1.9	log2 area TNBC_2.3	log2 area TNBC_3.5	log2 area TNBC_3.6	log2 area TNBC_5.3	log2 area TNBC_4.9	log2 area TNBC_4.10	log2 area TNBC_6.9	log2 area TNBC_6.7	log2 area TNBC_2.10	log2 area TNBC_2.8	log2 area TNBC_5.7	log2 area TNBC_4.4	log2 area TNBC_4.6	log2 area TNBC_4.7	log2 area TNBC_1.7	log2 area TNBC_5.10	log2 area TNBC_5.2	log2 area TNBC_4.8	log2 area TNBC_4.3	log2 area TNBC_5.5	log2 area TNBC_1.4	log2 area TNBC_3.8	log2 area TNBC_3.10	log2 area TNBC_1.5	log2 area TNBC_2.11	log2 area TNBC_3.4	log2 area TNBC_6.4	log2 area TNBC_6.5	log2 area TNBC_6.10	log2 area TNBC_6.11	log2 area TNBC_2.4	log2 area TNBC_1.11	log2 area TNBC_1.6	log2 area TNBC_5.6	log2 area TNBC_2.5	log2 area TNBC_2.6	log2 area TNBC_4.5	log2 area TNBC_5.4
ACTB_HUMAN	P60709	Actin, cytoplasmic 1 OS=Homo sapiens GN=ACTB PE=1 SV=1	875	1023	1034	965	918	1090	28.6637	27.9313	28.6099	28.6491	28.4458	28.4458	28.4189	28.5751	28.5751	28.532	28.3906	28.5251	28.5251	28.5598	28.5751	28.5751	28.5751	27.8878	28.4189	28.5598	28.116	28.5751	28.4189	28.6637	28.5722	28.4458	28.6637	28.6491	28.5722	28.532	28.532	28.532	28.532	28.5251	28.6637	28.6099	28.5598	28.1681	28.1681	28.4568	28.5598
ACTG_HUMAN	P63261	Actin, cytoplasmic 2 OS=Homo sapiens GN=ACTG1 PE=1 SV=1	875	1023	1034	965	918	1090	28.6637	27.9313	28.6099	28.6491	28.4458	28.4458	28.4189	28.5751	28.5751	28.532	28.3906	28.5251	28.5251	28.5598	28.5751	28.5751	28.5751	27.8878	28.4189	28.5598	28.116	28.5751	28.4189	28.6637	28.5722	28.4458	28.6637	28.6491	28.5722	28.532	28.532	28.532	28.532	28.5251	28.6637	28.6099	28.5598	28.1681	28.1681	28.4568	28.5598
ACTC_HUMAN	P68032	Actin, alpha cardiac muscle 1 OS=Homo sapiens GN=ACTC1 PE=1 SV=1	679	744	849	741	749	820	28.2234	27.5494	28.2234	28.561	28.5663	27.8665	27.8661	27.9471	28.4131	28.3053	27.7066	27.8892	27.7169	28.4048	28.4131	28.4131	28.4131	27.6239	27.8661	28.4048	27.6401	28.4131	27.8661	28.5524	28.3566	27.8665	28.2234	28.561	28.3566	28.3053	28.3053	28.3053	28.3053	28.156	28.5524	28.2234	28.4048	27.8892	27.8892	27.9471	28.4048
VIME_HUMAN	P08670	Vimentin OS=Homo sapiens GN=VIM PE=1 SV=4	658	808	822	726	753	629	27.2955	26.8038	28.5963	27.3808	26.6343	28.4144	28.6058	28.3498	27.5473	25.9776	27.9295	26.5465	27.3808	27.3847	26.7659	27.5473	27.3414	26.3758	27.2694	27.2694	27.0872	27.3414	27.2694	27.5677	27.481	26.5238	26.7345	27.7211	27.8839	27.3813	27.3813	27.2444	27.9295	26.8288	27.8157	27.4598	26.662	28.3577	27.0385	27.0872	26.662
ALBU_HUMAN	P02768	Serum albumin OS=Homo sapiens GN=ALB PE=1 SV=2	614	753	665	663	712	583	28.325	28.4807	27.216	27.4656	28.4272	27.2709	27.3952	27.7542	27.8744	28.0699	28.6303	28.1702	28.1702	27.3952	28.0899	26.9497	28.0899	27.2796	28.4617	27.3952	27.6692	28.0899	28.4617	27.9613	27.8329	27.9396	28.325	27.1407	27.2709	28.0699	28.0699	27.1776	27.8115	28.1702	27.5669	27.7217	27.3952	28.1702	28.1702	27.7542	27.7318
PLEC_HUMAN	Q15149	Plectin OS=Homo sapiens GN=PLEC PE=1 SV=3	595	644	679	633	614	541	25.9826	24.9693	25.6405	25.5272	25.4731	25.9463	25.65	26.1216	25.5641	24.7257	25.4297	25.4875	25.7507	24.6978	25.1423	26.0427	25.4015	25.064	24.9851	26.2306	25.8713	25.3176	25.5229	25.7029	25.9791	25.8066	25.4511	24.5445	26.2131	25.7814	25.3264	26.3959	25.5858	25.4502	25.8648	25.9826	25.7142	26.0054	25.6197	24.9814	25.9019
MYH9_HUMAN	P35579	Myosin-9 OS=Homo sapiens GN=MYH9 PE=1 SV=4	504	622	636	576	555	560	26.4471	25.5921	26.1284	25.548	25.7379	26.3722	26.221	26.2787	25.2909	25.3241	26.7803	26.7037	26.5305	25.5838	26.1057	26.2256	26.0115	25.4948	25.0745	26.2747	27.1387	26.2256	26.3474	26.6774	27.467	25.4665	25.4737	25.0402	26.7654	26.047	25.6917	26.2674	26.8949	26.0717	26.3801	26.7917	26.4955	26.7037	26.0165	25.7381	26.1676
CO6A3_HUMAN	P12111	Collagen alpha-3(VI) chain OS=Homo sapiens GN=COL6A3 PE=1 SV=5	453	711	520	512	585	488	25.4048	26.2887	26.0546	26.3202	26.7412	26.1371	26.031	25.6584	27.1818	25.5085	26.4108	25.9483	27.527	25.6997	26.2066	26.1133	26.7425	25.9099	27.1572	27.1572	25.9028	27.2116	27.1572	26.2566	27.348	26.4546	26.8357	24.9138	26.5935	27.0078	26.6528	26.0696	26.349	26.4596	27.652	26.5955	25.7724	26.828	25.7401	26.0733	25.8636
FLNA_HUMAN	P21333	Filamin-A OS=Homo sapiens GN=FLNA PE=1 SV=4	399	422	426	419	410	408	26.4124	25.5557	25.5557	26.5797	26.1659	25.7516	25.8781	25.801	25.7411	25.4524	26.067	26.0018	25.8691	26.3159	25.9092	26.8955	26.1709	25.341	25.0596	26.6624	26.1709	26.4144	25.9646	26.3331	26.6012	25.8194	25.8428	25.49	26.844	26.067	25.8574	26.9584	27.1161	25.282	26.1302	27.1133	26.255	26.9021	25.4751	25.008	25.8377
FBN1_HUMAN	P35555	Fibrillin-1 OS=Homo sapiens GN=FBN1 PE=1 SV=3	354	462	413	381	426	385	24.944	24.6643	25.5349	25.3615	25.2723	25.448	24.2367	24.4191	25.7603	24.8564	25.304	25.763	25.3811	25.0471	25.2708	26.3839	25.6384	24.9267	25.7635	26.3188	25.2877	25.8747	25.2011	24.944	25.8961	26.0855	25.8942	24.7629	25.6739	25.2179	26.247	25.6164	25.2179	25.9301	26.2427	26.3699	25.7289	25.4278	23.9144	25.2565	25.1521
TBB5_HUMAN	P07437	Tubulin beta chain OS=Homo sapiens GN=TUBB PE=1 SV=2	340	419	439	370	353	404	25.6164	25.6786	25.5587	25.908	25.4339	25.7267	25.2941	25.4012	25.9797	25.6117	25.3536	25.5678	25.4531	26.0195	25.8402	25.2484	25.4776	25.7095	25.5292	25.8313	25.7945	25.8827	25.4885	25.6786	25.4339	25.5005	25.3153	26.0677	25.7267	25.5032	25.7151	25.5787	25.9852	25.7974	25.8808	25.4446	25.4885	25.3321	25.3181	25.6181	25.7892
PRKDC_HUMAN	P78527	DNA-dependent protein kinase catalytic subunit OS=Homo sapiens GN=PRKDC PE=1 SV=3	380	349	361	330	378	384	25.0256	25.3356	24.8715	24.8768	25.0113	25.1149	25.6619	25.1858	25.0905	24.6292	24.9666	25.5456	25.2452	24.7622	25.0757	24.5844	24.4135	24.3564	24.6213	24.5022	24.614	24.1537	24.9525	24.9874	24.4505	23.9751	24.8715	24.2308	24.597	24.5973	25.2285	24.6425	24.8703	24.43	24.2787	24.0454	24.5279	24.2709	25.0892	24.8363	23.7963
TBB4B_HUMAN	P68371	Tubulin beta-4B chain OS=Homo sapiens GN=TUBB4B PE=1 SV=1	312	375	411	345	345	371	25.5354	25.6989	25.5544	25.9325	25.4617	25.5853	25.3131	25.4382	25.985	25.482	25.482	25.505	25.5448	26.0246	25.8022	25.1951	25.5844	25.7158	25.5785	25.8316	25.7553	25.8706	25.4742	25.631	25.443	25.564	25.3297	26.0634	25.802	25.482	25.7107	25.669	25.9495	25.7419	25.9111	25.592	25.4203	25.3469	25.4375	25.6975	25.8888
HS90B_HUMAN	P08238	Heat shock protein HSP 90-beta OS=Homo sapiens GN=HSP90AB1 PE=1 SV=4	365	335	353	328	362	378	25.8014	25.7307	25.2934	25.4104	26.1765	25.7015	26.5695	26.154	26.3425	26.1146	26.0282	26.2257	26.2257	26.2804	25.6681	25.0627	25.3767	25.9138	24.8358	25.2634	25.5018	25.334	25.6744	26.4749	25.3907	24.8858	25.6166	26.0008	26.0736	26.6965	25.4515	25.1463	25.5768	25.7017	25.2569	25.4282	25.4378	24.9782	25.8027	25.9621	26.0064
DYHC1_HUMAN	Q14204	Cytoplasmic dynein 1 heavy chain 1 OS=Homo sapiens GN=DYNC1H1 PE=1 SV=5	357	331	361	304	341	355	24.4274	24.9977	24.9977	24.2295	24.6221	25.1253	25.1407	24.6304	24.271	24.5584	24.6428	24.4159	24.8818	24.6834	24.7984	24.2983	24.4342	23.9915	24.1966	24.2117	24.6216	24.2983	24.5772	24.4533	24.8687	23.8574	24.3106	24.4592	24.5974	24.4747	24.0972	25.0105	24.8214	23.9526	24.4274	24.52	24.2676	24.6349	24.8416	24.7472	24.3988
FAS_HUMAN	P49327	Fatty acid synthase OS=Homo sapiens GN=FASN PE=1 SV=3	298	373	341	370	338	237	23.7766	24.0683	23.7337	23.9781	24.8017	24.3438	24.7862	23.9219	23.9299	25.4766	24.5931	23.9312	25.1303	22.9908	24.6329	23.9048	25.0242	23.0454	23.3967	24.3348	23.3642	25.0143	23.9168	24.8394	24.3093	24.1346	23.8084	24.1237	24.17	24.3512	24.952	23.691	24.9638	24.1637	26.656	26.656	26.4826	26.6968	27.7314	27.7814	27.273
FINC_HUMAN	P02751	Fibronectin OS=Homo sapiens GN=FN1 PE=1 SV=4	286	281	414	297	368	294	25.0569	24.04	25.0461	25.5006	24.6744	24.8436	25.3472	24.0633	25.4587	24.6287	25.6408	25.3418	25.0062	25.0251	24.3772	26.7427	24.7078	24.5477	24.0258	26.1379	25.3682	25.505	25.5144	25.439	25.6336	25.4537	26.0855	25.8632	25.6336	25.4379	25.8968	25.7155	25.1493	23.7053	25.5319	25.6169	24.6995	25.7571	24.9698	24.2431	25.4777
TLN1_HUMAN	Q9Y490	Talin-1 OS=Homo sapiens GN=TLN1 PE=1 SV=3	285	343	305	317	308	326	24.1828	24.8752	24.3425	24.2772	24.8263	24.5408	24.5728	24.5753	24.4814	24.3513	24.5715	24.4801	24.9972	24.4954	24.6817	24.8028	24.8526	24.5278	24.4339	24.7233	24.8275	24.6679	24.7022	25.0371	25.3112	24.2034	24.4277	24.1651	25.4093	24.2001	24.4678	25.121	25.0862	24.5016	24.711	24.9335	25.0694	24.9463	24.2937	24.0053	24.5997
TBB2A_HUMAN	Q13885	Tubulin beta-2A chain OS=Homo sapiens GN=TUBB2A PE=1 SV=1	269	335	344	292	288	330	25.332	25.5135	25.2413	25.5914	25.2054	25.2957	25.1159	25.1081	25.6944	25.3709	25.1084	25.2729	25.24	25.7913	25.6348	24.9682	25.1704	25.4078	25.356	25.4479	25.4599	25.4896	25.1629	25.4247	25.357	25.0533	25.0632	25.8221	25.4172	25.2456	25.5009	25.1982	25.3978	25.1677	25.5675	25.2094	25.1323	25.042	25.1174	25.2244	25.4479
G3P_HUMAN	P04406	Glyceraldehyde-3-phosphate dehydrogenase OS=Homo sapiens GN=GAPDH PE=1 SV=3	282	326	322	239	266	335	26.5372	25.0058	26.0182	26.2351	26.2486	26.0534	26.592	25.3304	27.1534	27.2882	26.5185	27.3613	26.8498	25.6479	25.9233	25.5466	25.8678	26.7564	25.0714	25.8784	26.4735	25.561	26.4708	25.8548	25.3093	25.5937	26.2904	25.2369	26.1902	25.5757	25.3667	25.8738	25.3525	25.1921	26.1268	25.0594	26.2998	25.4915	25.7689	25.2778	25.9742
TBB4A_HUMAN	P04350	Tubulin beta-4A chain OS=Homo sapiens GN=TUBB4A PE=1 SV=2	237	288	326	282	266	305	25.0942	25.3445	25.1924	25.5453	25.0743	25.1413	24.9499	25.0417	25.6307	25.0976	25.0509	25.1251	25.1933	25.6556	25.525	24.7831	25.2163	25.357	25.3505	25.2766	25.3871	25.3027	25.1077	25.1822	25.1697	25.0473	24.9724	25.6939	25.2199	25.2469	25.3474	25.1464	25.4162	25.111	25.4912	25.0536	24.9598	24.9121	25.067	25.2885	25.4555
AHNK_HUMAN	Q09666	Neuroblast differentiation-associated protein AHNAK OS=Homo sapiens GN=AHNAK PE=1 SV=2	306	300	300	301	259	236	24.829	23.7698	24.7318	23.8513	24.4994	24.9036	23.3736	24.272	23.3519	23.4934	23.4846	23.3312	23.8666	23.2656	24.3413	24.2599	23.8116	22.9279	23.6273	24.1748	24.4149	24.178	24.1826	24.4696	24.567	23.6867	23.9824	23.6876	24.3062	23.8834	23.6696	25.1738	24.003	23.4959	23.7099	24.2315	24.3148	24.7303	24.3558	24.819	24.4856
ACTN4_HUMAN	O43707	Alpha-actinin-4 OS=Homo sapiens GN=ACTN4 PE=1 SV=2	254	255	311	281	246	275	25.4734	25.2581	25.6103	25.3351	25.0762	25.4209	25.2848	26.3207	25.0932	24.8424	25.3737	25.791	24.9477	24.9716	25.1512	25.125	25.432	24.6594	24.9716	26.1472	25.5147	24.9512	25.2697	25.3747	25.9206	24.8999	25.2434	25.445	25.9206	25.7769	25.0087	25.7634	25.8722	24.7748	25.0082	25.4168	25.4284	24.9155	25.0495	24.7154	24.5303
HS90A_HUMAN	P07900	Heat shock protein HSP 90-alpha OS=Homo sapiens GN=HSP90AA1 PE=1 SV=5	301	262	284	234	274	266	25.1933	25.5927	25.4608	25.3379	25.5857	25.9711	26.3043	25.4238	25.761	25.72	25.6767	25.7444	26.1674	25.7069	25.3121	24.9662	25.2348	25.2148	24.7522	24.9147	25.6581	24.9311	25.5843	25.9833	25.19	24.6076	25.6859	25.3187	25.8429	25.6767	25.1534	25.3148	25.4318	25.2327	25.1541	25.3187	25.106	24.8756	25.7444	25.9113	25.4884
TBB3_HUMAN	Q13509	Tubulin beta-3 chain OS=Homo sapiens GN=TUBB3 PE=1 SV=2	238	274	299	260	246	285	24.8617	24.8098	24.6214	25.1635	24.7158	24.6919	24.8163	24.6681	25.2799	24.745	24.3573	24.9028	24.8367	25.1445	25.2665	24.447	24.8177	24.6559	24.967	25.1184	25.049	24.9492	24.8333	25.0257	24.7887	24.6072	24.8443	25.4376	24.8089	24.8482	24.911	24.9292	25.1179	24.7023	25.2471	24.4527	24.5317	24.5669	24.5078	24.777	25.0978
POTEE_HUMAN	Q6S8J3	POTE ankyrin domain family member E OS=Homo sapiens GN=POTEE PE=1 SV=3	212	268	270	271	256	310	27.4094	26.7433	26.9656	27.9239	27.7681	26.7956	27.1135	26.9163	27.6147	27.1596	27.1596	26.8644	27.2305	27.7324	27.6147	27.6147	27.6147	26.9189	26.8823	27.7324	26.8841	27.6147	27.3564	27.79	27.7681	26.8925	26.9189	27.6591	27.7681	27.1596	27.1596	27.5619	27.5619	27.5152	28.137	27.6385	27.7324	26.9167	26.8124	26.9163	27.3564
HBB_HUMAN	P68871	Hemoglobin subunit beta OS=Homo sapiens GN=HBB PE=1 SV=2	214	196	282	422	189	280	25.4071	26.6739	23.8702	24.4735	26.9788	24.2196	25.3964	26.7154	24.4979	25.1657	25.881	24.8616	24.1397	24.5934	25.472	25.5174	25.2993	25.5869	28.1384	25.0409	27.696	24.2957	25.677	26.2209	25.2414	23.387	25.8746	27.6111	24.887	25.881	26.4826	23.4787	26.0068	26.3498	23.7512	27.1686	25.0907	24.2684	26.2031	25.2193	24.7312
CO3_HUMAN	P01024	Complement C3 OS=Homo sapiens GN=C3 PE=1 SV=2	229	269	247	261	289	242	25.359	25.1765	24.6348	24.0659	25.7354	24.4045	25.0489	24.7131	23.9792	24.8421	26.2266	24.4418	25.9817	24.7255	24.9438	24.9554	24.923	24.9032	25.3374	24.45	25.9334	25.5182	25.8007	25.1445	24.9861	24.7733	25.2264	24.2809	24.7491	25.0528	25.2017	24.1222	25.2918	25.0331	24.6571	24.3212	23.9775	25.5578	25.2071	24.4487	24.6077
MOES_HUMAN	P26038	Moesin OS=Homo sapiens GN=MSN PE=1 SV=3	235	277	259	249	242	271	24.8174	25.3877	25.5896	25.0709	25.0344	25.6836	25.4372	25.6469	25.4595	24.9455	25.6451	25.7596	25.3517	25.8505	25.4987	25.7305	25.6956	25.7398	25.016	25.8505	25.7305	25.1549	25.2651	25.5099	25.7053	25.3005	25.5099	25.7298	25.9586	25.3129	24.9997	25.4178	25.8066	25.2226	25.6456	25.3877	25.4014	25.2809	24.8695	24.5983	25.328
LMNA_HUMAN	P02545	Prelamin-A/C OS=Homo sapiens GN=LMNA PE=1 SV=1	264	221	275	233	248	251	25.9512	25.5781	25.6686	25.021	25.671	25.9281	25.2207	26.3071	25.274	24.1201	25.0238	25.2179	26.304	24.8687	24.7982	25.6169	24.8804	24.1212	24.9603	26.4078	25.2243	25.254	25.9236	25.163	25.5946	25.7014	25.5781	24.7196	25.8341	25.4845	25.7654	26.2156	25.2837	25.4731	25.0457	25.7193	25.0936	25.5076	24.5937	24.9039	24.9603
KPYM_HUMAN	P14618	Pyruvate kinase isozymes M1/M2 OS=Homo sapiens GN=PKM PE=1 SV=4	225	277	279	213	201	283	25.575	25.1396	25.7044	25.7505	25.4743	25.5507	25.6685	25.0928	26.3153	25.9304	26.7451	25.7921	25.6248	25.6685	25.5949	25.6763	25.7865	25.3823	25.2147	25.5501	26.3153	25.3898	25.5686	25.5137	26.1485	25.1188	25.8179	26.1402	25.7364	25.7234	25.49	25.5597	25.7234	24.7739	26.6037	25.546	26.3717	25.8856	26.2397	25.2389	26.3717
HSP7C_HUMAN	P11142	Heat shock cognate 71 kDa protein OS=Homo sapiens GN=HSPA8 PE=1 SV=1	240	267	249	217	258	242	25.3892	25.3678	25.697	25.5196	25.7887	25.9825	26.1149	25.2601	25.7445	25.9313	25.5613	25.9483	26.1028	25.5095	25.4028	25.9279	25.1386	25.6002	25.0938	25.5507	25.4757	25.5688	25.5679	25.7363	25.3148	25.0038	25.4521	25.2423	25.7887	25.548	25.3111	25.4047	25.4213	25.3748	25.4928	25.5535	25.6454	25.1776	25.636	25.6526	25.5095
FLNB_HUMAN	O75369	Filamin-B OS=Homo sapiens GN=FLNB PE=1 SV=2	231	254	224	216	264	271	24.0016	24.4344	23.6512	24.4832	24.5359	23.8905	24.2645	24.062	24.7336	24.1215	24.7983	24.9339	24.8389	24.306	24.0104	25.0659	24.0248	23.9167	23.6131	24.1494	24.357	25.1589	24.5885	24.35	24.6971	24.6891	24.6405	23.9141	25.1027	24.1593	24.7387	24.927	24.8651	23.48	24.8417	25.1084	24.9255	25.0371	24.4589	24.0032	24.1083
VINC_HUMAN	P18206	Vinculin OS=Homo sapiens GN=VCL PE=1 SV=4	201	267	267	212	272	225	24.2774	24.2434	24.2276	25.3744	24.7623	24.3029	24.2297	24.2588	24.5631	24.2713	24.7166	24.5185	24.2878	25.5295	25.0732	25.3182	24.9072	24.2514	24.5872	25.1173	24.7413	25.3182	25.2494	24.7636	25.6588	24.4353	25.0103	24.7882	25.476	24.6371	24.8288	25.5446	25.0979	24.3109	25.2078	25.3707	25.0774	25.1556	24.0764	23.9378	24.155
ENOA_HUMAN	P06733	Alpha-enolase OS=Homo sapiens GN=ENO1 PE=1 SV=2	211	268	309	205	219	227	24.9064	25.3463	26.2934	25.1114	24.8956	25.9712	25.8136	25.2463	25.8185	25.3151	25.0739	25.6468	25.2243	25.0457	25.0372	25.4104	25.5689	25.8619	25.2641	25.2511	25.5863	24.9963	25.2795	25.3175	25.4009	25.3452	25.3764	25.3794	25.27	25.3958	25.8046	25.9547	25.2068	25.9678	25.8	25.2153	25.5517	25.3794	25.5236	25.6229	25.4551
H4_HUMAN	P62805	Histone H4 OS=Homo sapiens GN=HIST1H4A PE=1 SV=2	226	227	272	250	194	265	26.2111	26.3928	26.2111	26.0451	25.8704	26.2247	25.9473	25.9267	25.0652	25.9124	24.9922	25.2824	25.4055	27.0651	26.9559	25.8972	26.7023	26.3371	26.6197	25.7551	25.7694	26.1858	25.793	25.9171	25.5496	25.7854	26.3371	26.8201	25.749	26.2995	26.1711	26.1711	25.9124	26.5323	25.2845	25.4706	26.1829	25.0202	25.9034	25.5899	26.1829
TERA_HUMAN	P55072	Transitional endoplasmic reticulum ATPase OS=Homo sapiens GN=VCP PE=1 SV=4	205	290	249	186	210	231	24.7845	24.8637	23.9087	24.9181	24.7342	24.1116	24.7385	24.8095	24.9621	24.8012	24.153	24.8113	24.1538	24.6371	24.6601	23.9441	24.5508	24.9055	24.1286	24.6098	24.4476	24.4374	24.2448	24.3576	24.576	23.876	24.0103	24.1253	24.7543	24.1123	24.4628	24.2038	24.5009	24.5123	24.792	24.2345	24.3466	24.3866	23.9983	24.4876	24.5242
HNRPM_HUMAN	P52272	Heterogeneous nuclear ribonucleoprotein M OS=Homo sapiens GN=HNRNPM PE=1 SV=3	221	242	252	196	217	235	24.4742	25.0418	25.2075	25.0748	24.3624	24.9918	24.5418	24.2659	25.1164	24.3055	24.4949	24.6362	24.7661	24.6361	25.0221	24.9377	24.6723	24.5066	24.7623	25.2058	24.4294	24.9873	24.4708	24.6304	24.3017	24.735	24.5157	24.7883	24.571	24.8602	24.8491	24.314	24.5427	25.0748	24.8087	24.3227	24.6898	24.2474	24.185	24.4494	24.8463
COCA1_HUMAN	Q99715	Collagen alpha-1(XII) chain OS=Homo sapiens GN=COL12A1 PE=1 SV=2	211	231	270	180	260	192	22.938	22.6075	24.0717	24.8706	23.3202	23.7201	24.2094	22.463	23.7843	23.1757	24.1353	23.9252	24.5379	23.9272	22.7101	24.8835	23.5516	23.031	23.1374	24.2361	24.684	23.6501	23.6853	23.8082	24.7659	24.2645	24.5414	23.7318	24.9124	23.6367	25.2274	25.0463	24.2553	21.7182	25.0455	25.4437	23.2919	24.3359	23.0342	22.7962	23.6098
PGBM_HUMAN	P98160	Basement membrane-specific heparan sulfate proteoglycan core protein OS=Homo sapiens GN=HSPG2 PE=1 SV=4	211	227	252	230	210	196	23.3479	23.3145	23.5727	23.4466	23.6444	23.5384	22.9156	23.1971	24.1675	23.2258	23.277	23.6869	23.6815	23.3357	23.5488	23.8826	23.6389	23.5598	24.0772	23.9908	23.0241	24.2847	23.7447	23.6151	24.0656	23.8934	23.9469	22.7416	23.5533	23.9843	23.1796	23.8464	23.8278	24.165	23.5921	24.001	23.2324	23.7407	23.4829	23.077	23.1541
TRFE_HUMAN	P02787	Serotransferrin OS=Homo sapiens GN=TF PE=1 SV=3	193	245	221	216	226	198	25.8458	25.4726	24.3042	24.7232	25.4745	24.6362	24.6131	24.5696	25.1034	25.1049	26.208	24.7838	25.4005	24.4635	25.241	24.3048	25.3178	24.9785	25.7142	24.6464	25.4308	25.3024	26.2973	25.5228	25.2477	25.4554	25.2533	24.3954	24.4551	25.1916	24.844	24.5117	25.1242	25.6855	24.1906	24.7396	24.6334	25.9304	24.648	25.5636	24.622
ENPL_HUMAN	P14625	Endoplasmin OS=Homo sapiens GN=HSP90B1 PE=1 SV=1	234	231	195	218	198	218	24.8593	25.5875	25.1849	24.125	25.2724	25.9234	25.66	25.9797	24.5754	26.3979	24.8943	25.1644	25.5033	24.8661	24.972	25.146	25.0088	24.1823	24.0899	24.3052	24.7343	24.1132	25.4275	25.7398	25.3868	24.0963	25.1366	24.0522	25.4973	24.8031	24.8162	25.1391	25.1391	24.9194	24.5724	25.2395	25.7785	25.182	25.4707	25.1028	25.2136
TBA1B_HUMAN	P68363	Tubulin alpha-1B chain OS=Homo sapiens GN=TUBA1B PE=1 SV=1	193	244	231	205	198	222	25.783	25.8048	25.5243	25.9556	25.6049	25.6647	25.5488	25.2712	25.9995	25.6278	25.3723	25.8481	25.6705	26.1497	25.9002	25.7343	25.7343	25.6885	25.5073	25.9542	25.7108	26.042	25.5666	25.8265	25.6842	25.4593	25.648	26.1709	25.9625	25.5568	25.7221	26.2426	25.777	25.5253	26.0421	25.3798	25.7622	25.4987	25.4043	25.6572	25.6061
EIF3A_HUMAN	Q14152	Eukaryotic translation initiation factor 3 subunit A OS=Homo sapiens GN=EIF3A PE=1 SV=1	200	222	259	184	202	214	23.3632	23.9149	24.3476	23.6287	23.6911	24.4257	23.885	23.2532	23.919	23.695	24.0536	24.1339	24.0456	24.0129	24.0129	23.9813	23.7278	23.758	23.7227	24.1031	23.612	23.8702	23.7598	23.6431	24.0315	23.6523	23.9586	23.5177	23.8269	23.8812	23.6556	23.819	23.9071	23.8819	23.9311	23.4924	23.7149	23.6523	23.453	24.1427	23.7067
PPIA_HUMAN	P62937	Peptidyl-prolyl cis-trans isomerase A OS=Homo sapiens GN=PPIA PE=1 SV=2	189	217	261	195	202	212	25.8057	26.0675	26.6947	25.611	25.6103	26.4504	26.0882	25.2433	25.8515	25.6942	25.3315	25.2579	25.7985	25.7656	25.8718	25.0258	25.8902	25.3537	25.5709	25.0528	25.7122	26.0276	25.8139	25.7447	25.2411	25.6394	25.2081	25.7985	25.3517	26.102	25.8516	26.026	24.8519	26.3665	26.2865	25.4893	25.4672	25.0208	25.966	26.3892	25.7656
HSP71_HUMAN	P08107	Heat shock 70 kDa protein 1A/1B OS=Homo sapiens GN=HSPA1A PE=1 SV=5	243	198	247	165	218	198	25.2881	24.701	26.4475	25.3247	25.2112	26.4468	26.2455	25.0731	25.0849	25.2067	25.3247	25.5224	25.1471	25.4812	25.0731	25.3018	24.5914	25.3538	24.5047	25.5096	25.1622	25.3328	25.1074	24.9554	24.9141	24.4875	25.0301	25.2452	25.2237	25.3037	24.7823	25.3457	24.7979	25.6461	24.7269	25.3538	24.8293	24.7764	25.3247	25.1923	25.281
NONO_HUMAN	Q15233	Non-POU domain-containing octamer-binding protein OS=Homo sapiens GN=NONO PE=1 SV=4	206	213	243	187	197	223	24.852	25.3627	25.13	25.2908	24.5741	25.1211	25.004	24.6849	25.4938	24.6318	24.4322	24.9321	25.1845	25.0716	25.2135	25.0534	24.828	25.0334	25.0856	25.3103	24.4797	24.8824	24.6009	24.7945	24.5339	24.9552	24.826	24.8905	24.8164	25.0994	25.1954	24.8213	24.7493	25.2667	24.9216	24.3335	24.8599	24.4805	24.4805	24.56	24.8151
TBA1A_HUMAN	Q71U36	Tubulin alpha-1A chain OS=Homo sapiens GN=TUBA1A PE=1 SV=1	190	240	227	201	193	215	25.768	25.7863	25.542	25.9579	25.592	25.6548	25.5342	25.2569	26.015	25.6265	25.3735	25.8196	25.6524	26.13	25.9075	25.7459	25.695	25.6716	25.4913	25.9358	25.7177	26.0562	25.556	25.7863	25.6737	25.4324	25.6127	26.1654	25.998	25.5212	25.7164	26.258	25.7741	25.48	26.0718	25.3658	25.7477	25.499	25.3976	25.5911	25.5963
ACTN1_HUMAN	P12814	Alpha-actinin-1 OS=Homo sapiens GN=ACTN1 PE=1 SV=2	176	192	252	216	204	217	25.0166	24.6882	24.8535	25.1334	24.9391	24.7199	25.1351	25.3883	24.653	24.4193	24.9886	25.163	24.9153	25.0237	24.8172	25.3478	25.2933	24.4164	24.6258	25.5476	25.2396	24.7276	25.0539	24.9874	25.7425	24.6758	25.0863	25.0515	25.6418	25.2474	24.9783	25.6384	25.3601	24.3879	25.0362	25.5404	24.9995	25.1334	24.6055	24.166	24.142
ANXA2_HUMAN	P07355	Annexin A2 OS=Homo sapiens GN=ANXA2 PE=1 SV=2	189	224	225	208	193	207	24.9263	24.5012	24.985	25.2009	25.19	24.8858	25.385	24.6643	25.0134	24.8202	25.1412	24.5733	25.1205	25.0545	25.0821	25.6079	25.3448	24.829	24.8448	24.5246	25.5214	25.4567	25.8553	25.6837	25.9955	24.898	24.8978	24.8487	25.5801	25.5932	25.3786	26.0382	24.9551	24.4907	25.6837	25.898	24.8682	25.7669	25.7669	24.7442	25.473
PGK1_HUMAN	P00558	Phosphoglycerate kinase 1 OS=Homo sapiens GN=PGK1 PE=1 SV=3	192	212	207	196	222	213	25.7142	25.562	25.6064	25.5467	25.5058	25.6534	25.8177	25.7813	26.0705	25.387	26.2206	25.1463	25.1901	25.3702	25.6549	25.2833	25.7813	25.4774	24.9407	25.8817	25.6952	25.5527	26.0725	26.1104	25.8162	25.7104	25.562	26.235	25.5179	25.6356	26.004	26.442	25.7362	25.7545	26.6657	25.7031	26.3375	25.8596	26.74	25.7395	26.0725
K2C8_HUMAN	P05787	Keratin, type II cytoskeletal 8 OS=Homo sapiens GN=KRT8 PE=1 SV=7	87	274	252	223	251	154	24.8922	24.2672	25.2261	25.6227	24.5877	25.294	24.3288	25.0479	24.9397	23.6522	25.1502	24.3525	25.3861	24.4518	24.7104	25.5574	25.3376	24.8229	24.6239	25.0169	24.4815	25.8628	24.4145	24.6517	25.8003	25.2169	24.1894	24.6457	26.2691	25.642	24.5824	25.5796	26.2341	24.6044	27.0922	25.8977	26.316	26.6007	26.6007	26.6171	25.9929
GRP78_HUMAN	P11021	78 kDa glucose-regulated protein OS=Homo sapiens GN=HSPA5 PE=1 SV=2	203	233	194	200	187	196	25.1519	25.1341	25.2691	24.4717	25.2526	25.683	25.3507	25.4739	24.5861	25.6925	24.7113	26.0386	25.4678	24.9746	25.0401	25.0505	24.9143	24.8224	24.146	24.9235	25.0401	24.4183	25.7029	24.9941	25.2954	24.3033	25.1172	24.6796	25.683	24.7442	24.6006	25.1415	25.014	24.6553	24.5941	25.2901	25.2343	25.0159	25.4162	25.317	25.4275
TBA1C_HUMAN	Q9BQE3	Tubulin alpha-1C chain OS=Homo sapiens GN=TUBA1C PE=1 SV=1	183	226	217	192	184	208	25.7355	25.7532	25.4966	25.9165	25.5626	25.6256	25.506	25.2411	25.9499	25.5997	25.3477	25.767	25.6339	26.0866	25.8563	25.7026	25.6721	25.6363	25.4646	25.9047	25.6721	25.9856	25.5272	25.7532	25.6481	25.4052	25.5817	26.1132	25.9406	25.5141	25.6553	26.1882	25.7448	25.4531	26.0041	25.3349	25.7085	25.4393	25.3783	25.5791	25.5676
ROA2_HUMAN	P22626	Heterogeneous nuclear ribonucleoproteins A2/B1 OS=Homo sapiens GN=HNRNPA2B1 PE=1 SV=2	186	214	234	184	186	187	25.0948	25.4257	25.1113	25.3526	24.416	25.0951	24.9154	23.8982	25.3429	24.3433	23.9253	24.2687	25.0481	24.4048	24.9765	24.8693	24.8364	24.4485	24.6193	25.4654	24.4501	24.8248	24.2078	24.2506	24.1388	24.9961	24.6248	24.9534	24.416	24.7796	24.7999	25.144	24.4161	25.1438	24.6248	23.9303	25.1369	24.2205	24.1017	24.6452	24.9025
H2B1C_HUMAN	P62807	Histone H2B type 1-C/E/F/G/I OS=Homo sapiens GN=HIST1H2BC PE=1 SV=4	183	229	207	196	159	213	27.2955	27.4647	27.2955	27.357	27.2407	27.4628	27.3532	27.2812	27.2497	27.3153	27.2395	27.357	27.2831	27.3532	27.4081	27.4081	27.3715	27.888	27.2416	27.3191	27.203	27.2812	27.3191	27.2219	27.2084	27.3334	27.2955	27.357	27.371	27.3153	27.3153	27.4208	27.2395	27.46	27.1919	27.1544	27.3984	27.1525	27.1746	27.203	27.3532
H2B1D_HUMAN	P58876	Histone H2B type 1-D OS=Homo sapiens GN=HIST1H2BD PE=1 SV=2	183	229	207	196	159	213	27.2955	27.4647	27.2955	27.357	27.2407	27.4628	27.3532	27.2812	27.2497	27.3153	27.2395	27.357	27.2831	27.3532	27.4081	27.4081	27.3715	27.888	27.2416	27.3191	27.203	27.2812	27.3191	27.2219	27.2084	27.3334	27.2955	27.357	27.371	27.3153	27.3153	27.4208	27.2395	27.46	27.1919	27.1544	27.3984	27.1525	27.1746	27.203	27.3532
H2B1H_HUMAN	Q93079	Histone H2B type 1-H OS=Homo sapiens GN=HIST1H2BH PE=1 SV=3	183	229	207	196	159	213	27.2955	27.4647	27.2955	27.357	27.2407	27.4628	27.3532	27.2812	27.2497	27.3153	27.2395	27.357	27.2831	27.3532	27.4081	27.4081	27.3715	27.888	27.2416	27.3191	27.203	27.2812	27.3191	27.2219	27.2084	27.3334	27.2955	27.357	27.371	27.3153	27.3153	27.4208	27.2395	27.46	27.1919	27.1544	27.3984	27.1525	27.1746	27.203	27.3532
H2B1N_HUMAN	Q99877	Histone H2B type 1-N OS=Homo sapiens GN=HIST1H2BN PE=1 SV=3	183	229	207	196	159	213	27.2955	27.4647	27.2955	27.357	27.2407	27.4628	27.3532	27.2812	27.2497	27.3153	27.2395	27.357	27.2831	27.3532	27.4081	27.4081	27.3715	27.888	27.2416	27.3191	27.203	27.2812	27.3191	27.2219	27.2084	27.3334	27.2955	27.357	27.371	27.3153	27.3153	27.4208	27.2395	27.46	27.1919	27.1544	27.3984	27.1525	27.1746	27.203	27.3532
H2B2F_HUMAN	Q5QNW6	Histone H2B type 2-F OS=Homo sapiens GN=HIST2H2BF PE=1 SV=3	183	229	207	196	159	213	27.2955	27.4647	27.2955	27.357	27.2407	27.4628	27.3532	27.2812	27.2497	27.3153	27.2395	27.357	27.2831	27.3532	27.4081	27.4081	27.3715	27.888	27.2416	27.3191	27.203	27.2812	27.3191	27.2219	27.2084	27.3334	27.2955	27.357	27.371	27.3153	27.3153	27.4208	27.2395	27.46	27.1919	27.1544	27.3984	27.1525	27.1746	27.203	27.3532
CLH1_HUMAN	Q00610	Clathrin heavy chain 1 OS=Homo sapiens GN=CLTC PE=1 SV=5	190	210	198	194	191	203	24.8923	24.6857	24.3304	24.2877	24.757	24.597	25.0577	24.5899	24.1862	24.7295	24.7222	24.4109	25.1887	24.4597	24.4634	23.954	24.6133	24.0028	23.9536	24.7522	24.5427	24.7516	24.7216	24.8438	24.9513	23.8133	24.3989	23.7437	24.7754	24.1367	24.3276	25.148	24.6035	24.1606	24.3304	24.4356	24.0234	24.8096	24.6088	24.6335	24.5866
EF2_HUMAN	P13639	Elongation factor 2 OS=Homo sapiens GN=EEF2 PE=1 SV=4	176	230	210	176	182	208	24.9006	24.8883	24.9365	24.8536	25.1642	25.0265	25.5057	24.9427	25.0801	25.5918	24.9596	25.5046	25.1352	25.2658	25.262	24.6379	24.9801	24.9812	24.7778	24.767	24.9722	24.6826	25.1479	25.7123	24.9294	24.3823	25.0355	25.1765	25.2514	25.1535	24.6953	24.7949	25.056	24.8536	25.1379	25.075	25.0247	24.6099	25.4343	25.8705	25.4717
H2B1K_HUMAN	O60814	Histone H2B type 1-K OS=Homo sapiens GN=HIST1H2BK PE=1 SV=3	181	229	205	195	158	209	27.2161	27.2573	27.2161	27.1944	27.1628	27.2949	27.2319	27.2107	27.1483	27.1739	27.1145	27.2244	27.1762	27.2319	27.2631	27.2631	27.242	27.3959	27.1846	27.2125	26.9621	27.2107	27.2125	27.1433	27.0755	27.0755	27.2161	27.2244	27.2361	27.1739	27.1739	27.2474	27.1145	27.284	27.1256	26.8873	27.2638	26.9474	27.0614	26.9621	27.2319
K1C19_HUMAN	P08727	Keratin, type I cytoskeletal 19 OS=Homo sapiens GN=KRT19 PE=1 SV=4	160	216	262	229	167	138	24.1698	22.831	24.9444	25.8161	23.4659	24.5663	22.082	23.7981	25.5647	22.9155	25.6969	23.0797	24.6103	25.0217	23.6002	25.1331	25.1331	24.3716	25.06	24.7	23.6254	25.3159	24.5201	24.3952	25.8746	26.278	22.646	24.5652	25.7715	25.0857	24.2266	25.274	26.2296	23.2889	27.1894	26.0318	26.0978	27.0569	26.204	27.6548	23.4642
K2C7_HUMAN	P08729	Keratin, type II cytoskeletal 7 OS=Homo sapiens GN=KRT7 PE=1 SV=5	88	245	247	238	191	144	24.3322	23.8135	25.3803	25.8103	24.1456	25.4563	24.0577	24.9858	24.5614	23.5509	25.0888	23.6763	25.0886	24.8141	24.3824	25.4598	25.2564	24.6465	25.1261	24.4776	24.3973	25.717	24.0694	24.7196	26.0403	25.2775	23.8847	24.4827	26.3361	25.4821	24.3741	25.935	26.0349	24.5312	27.1094	26.2082	25.9016	26.6425	26.5665	27.0308	26.2158
TAGL2_HUMAN	P37802	Transgelin-2 OS=Homo sapiens GN=TAGLN2 PE=1 SV=3	155	196	204	198	161	212	24.4688	24.0391	24.4196	24.8951	24.8016	23.846	24.2168	24.4425	26.4284	24.4724	23.6354	25.0661	24.9932	25.4542	24.5415	24.9229	24.616	24.3953	24.43	24.8778	24.8237	24.9923	24.5112	25.3718	24.7518	25.4302	24.6634	25.7537	24.7773	24.655	25.202	24.6172	24.7368	24.8627	25.3403	24.7359	24.7657	24.1044	23.9169	23.8761	24.2901
RRBP1_HUMAN	Q9P2E9	Ribosome-binding protein 1 OS=Homo sapiens GN=RRBP1 PE=1 SV=4	204	206	157	195	183	177	24.2596	23.7877	22.9254	22.698	23.745	23.7607	23.968	23.6883	22.9913	23.9424	23.225	23.4099	23.999	23.1877	23.8959	24.255	23.2638	22.7497	22.3906	23.4479	23.0667	23.1603	24.0487	23.8399	24.4254	23.3775	23.3853	22.51	24.4586	23.4451	23.0359	24.5501	24.0098	23.6804	23.43	24.0839	24.0974	24.4216	23.9515	24.3596	23.9906
H2B1B_HUMAN	P33778	Histone H2B type 1-B OS=Homo sapiens GN=HIST1H2BB PE=1 SV=2	163	208	189	186	153	207	27.1541	27.1541	27.1541	27.1663	26.9493	27.1962	27.1323	27.0998	26.8028	27.0736	26.9607	27.1882	27.0923	27.1323	27.2512	27.2512	27.2339	27.2692	26.7269	27.0306	26.7342	27.0998	27.0306	27.0523	26.7988	27.178	27.1541	27.1882	27.178	27.107	27.107	27.107	26.9607	27.1882	26.9652	26.5431	27.1623	26.5359	26.8713	26.7342	27.1323
H2B1O_HUMAN	P23527	Histone H2B type 1-O OS=Homo sapiens GN=HIST1H2BO PE=1 SV=3	163	208	189	186	153	207	27.1541	27.1541	27.1541	27.1663	26.9493	27.1962	27.1323	27.0998	26.8028	27.0736	26.9607	27.1882	27.0923	27.1323	27.2512	27.2512	27.2339	27.2692	26.7269	27.0306	26.7342	27.0998	27.0306	27.0523	26.7988	27.178	27.1541	27.1882	27.178	27.107	27.107	27.107	26.9607	27.1882	26.9652	26.5431	27.1623	26.5359	26.8713	26.7342	27.1323
H2B2E_HUMAN	Q16778	Histone H2B type 2-E OS=Homo sapiens GN=HIST2H2BE PE=1 SV=3	163	208	189	186	153	207	27.1541	27.1541	27.1541	27.1663	26.9493	27.1962	27.1323	27.0998	26.8028	27.0736	26.9607	27.1882	27.0923	27.1323	27.2512	27.2512	27.2339	27.2692	26.7269	27.0306	26.7342	27.0998	27.0306	27.0523	26.7988	27.178	27.1541	27.1882	27.178	27.107	27.107	27.107	26.9607	27.1882	26.9652	26.5431	27.1623	26.5359	26.8713	26.7342	27.1323
PDIA3_HUMAN	P30101	Protein disulfide-isomerase A3 OS=Homo sapiens GN=PDIA3 PE=1 SV=4	187	207	188	174	153	190	25.073	24.6562	25.2261	23.9995	24.8019	25.7356	25.3935	25.7421	24.7189	26.037	24.6187	25.4979	25.1105	24.7915	24.7489	24.8176	24.954	24.0736	24.3368	24.5806	24.6735	24.1444	24.8163	25.0309	25.0937	24.3303	24.678	24.341	25.1946	24.8021	24.6288	24.9066	25.0285	24.9502	24.9486	25.4321	25.1851	25.1105	25.5457	25.4439	25.524
FIBA_HUMAN	P02671	Fibrinogen alpha chain OS=Homo sapiens GN=FGA PE=1 SV=2	160	171	176	207	184	200	25.7576	23.7113	24.0628	23.2687	25.0773	23.9769	25.1831	26.241	24.0921	24.2302	25.9077	23.3549	26.2271	23.7366	23.8329	24.1416	24.589	23.9932	25.1831	24.0139	26.3473	24.635	26.3917	25.1971	24.5002	24.637	25.8352	24.8185	23.7814	24.4319	25.7714	22.8302	26.3172	24.5547	23.8686	24.9984	23.4393	24.8185	25.7405	23.8064	24.4601
H2B1J_HUMAN	P06899	Histone H2B type 1-J OS=Homo sapiens GN=HIST1H2BJ PE=1 SV=3	161	208	187	185	152	203	27.0572	27.0572	27.0572	26.9891	26.6976	27.1641	27.0064	26.8498	26.6184	26.8489	26.6755	27.0882	26.8581	27.0064	27.1617	27.1617	27.0802	27.1587	26.5155	26.8415	26.5776	26.8498	26.8415	26.7897	26.5853	26.984	27.0572	27.0882	27.0853	26.98	26.98	26.98	26.6755	27.0882	26.6598	26.3715	27.1311	26.3777	26.599	26.5776	27.0064
1433Z_HUMAN	P63104	14-3-3 protein zeta/delta OS=Homo sapiens GN=YWHAZ PE=1 SV=1	168	191	200	164	180	186	25.7864	25.4971	25.4647	26.1735	25.265	25.265	25.3576	26.1155	25.4668	25.7163	24.5055	26.5017	25.3084	26.3606	25.985	25.2163	25.4822	25.7005	24.8985	25.7865	25.4138	25.6985	25.4473	25.3512	25.6423	25.521	25.4821	25.6371	25.6569	26.0493	25.7664	25.3119	25.7448	25.5031	25.7643	25.4288	26.0755	25.1117	25.3745	25.8988	25.4776
TENA_HUMAN	P24821	Tenascin OS=Homo sapiens GN=TNC PE=1 SV=3	167	202	218	148	198	156	23.856	23.8317	23.5793	23.9253	23.4796	23.392	24.1905	24.03	24.579	23.2183	24.0989	24.8451	25.7059	23.6095	23.6867	25.5587	23.6589	23.4598	24.2106	25.6679	23.8394	24.1099	24.2999	23.556	25.1272	25.5665	25.7353	24.4616	23.8144	25.0541	24.2923	25.2544	24.4567	23.7947	24.9554	24.3609	23.6327	24.4134	23.3511	23.1768	23.7747
TBA4A_HUMAN	P68366	Tubulin alpha-4A chain OS=Homo sapiens GN=TUBA4A PE=1 SV=1	154	206	197	164	159	180	25.6903	25.6148	25.3708	25.7722	25.3923	25.3571	25.3906	25.063	25.7224	25.4791	25.208	25.4631	25.4796	25.9017	25.7224	25.5217	25.5217	25.4867	25.2246	25.8083	25.4186	25.8234	25.3906	25.5981	25.3571	25.5153	25.3341	25.8898	25.6683	25.3524	25.3965	26.0948	25.5176	25.3216	25.7724	25.1007	25.509	25.2685	25.1865	25.4523	25.4682
K2C5_HUMAN	P13647	Keratin, type II cytoskeletal 5 OS=Homo sapiens GN=KRT5 PE=1 SV=3	100	198	293	183	131	132	23.5333	23.3214	25.6327	25.8213	23.6409	24.5308	23.9087	25.5688	26.9403	23.5937	26.1897	23.1121	25.0392	25.5622	23.8484	25.1526	24.5778	26.7189	25.1192	25.698	24.2276	24.3596	24.4592	22.6858	26.1284	26.9862	24.4289	25.3488	24.8661	23.9722	25.3124	24.797	25.1786	23.9235	25.4264	25.0337	24.0336	25.8679	24.6866	24.5656	23.829
EF1A1_HUMAN	P68104	Elongation factor 1-alpha 1 OS=Homo sapiens GN=EEF1A1 PE=1 SV=1	165	196	177	148	163	183	25.909	26.0461	25.6757	25.8215	25.9314	25.9483	26.084	25.7976	25.6879	26.4919	25.7453	25.9936	26.064	26.2373	25.5138	25.3333	25.4909	25.8348	25.3053	25.6815	25.6879	25.7323	25.8841	25.8348	25.5043	25.0798	25.7063	25.6208	25.6741	25.6522	25.6226	25.2578	25.5413	25.5849	25.4933	25.2098	25.5154	25.2116	25.5273	26.1546	25.1206
EF1A3_HUMAN	Q5VTE0	Putative elongation factor 1-alpha-like 3 OS=Homo sapiens GN=EEF1A1P5 PE=5 SV=1	165	196	177	148	163	183	25.909	26.0461	25.6757	25.8215	25.9314	25.9483	26.084	25.7976	25.6879	26.4919	25.7453	25.9936	26.064	26.2373	25.5138	25.3333	25.4909	25.8348	25.3053	25.6815	25.6879	25.7323	25.8841	25.8348	25.5043	25.0798	25.7063	25.6208	25.6741	25.6522	25.6226	25.2578	25.5413	25.5849	25.4933	25.2098	25.5154	25.2116	25.5273	26.1546	25.1206
DESP_HUMAN	P15924	Desmoplakin OS=Homo sapiens GN=DSP PE=1 SV=3	193	135	207	181	165	150	24.1098	22.0415	23.9986	23.6002	22.6212	24.0537	22.6131	24.5118	23.5655	22.5914	23.674	23.3056	24.1168	23.1529	22.1318	23.2813	22.3863	22.996	22.6938	22.6188	22.9277	23.6367	23.6705	22.3841	23.6002	22.9975	22.7577	23.4536	23.8155	23.42	24.3327	23.0086	22.9091	22.6094	24.1753	22.6317	22.3355	22.7306	22.1115	22.3388	22.3302
ATPB_HUMAN	P06576	ATP synthase subunit beta, mitochondrial OS=Homo sapiens GN=ATP5B PE=1 SV=3	167	168	183	174	156	178	24.3032	23.9469	23.8254	23.6148	24.078	24.0633	23.7033	23.8596	23.6162	23.4285	23.8414	24.5522	23.2937	23.4446	24.2232	23.5434	24.1925	24.2817	23.8672	24.4349	23.5349	24.003	23.9027	23.9469	23.7097	23.4535	23.5075	23.6209	23.7694	24.093	24.0517	24.3294	23.5136	23.5438	23.7373	23.4654	24.222	23.9673	23.9999	24.2929	23.9125
SFPQ_HUMAN	P23246	Splicing factor, proline- and glutamine-rich OS=Homo sapiens GN=SFPQ PE=1 SV=2	165	172	178	153	161	168	24.0142	24.8208	24.4686	24.6465	23.9537	24.4717	24.3124	24.0251	24.8141	23.8252	23.6128	24.3155	24.7257	24.4275	24.4614	24.6272	24.1203	24.2218	24.3435	24.8248	23.9434	24.3824	24.0286	24.1173	24.0813	24.4301	24.1684	24.0615	24.3862	24.4887	24.453	24.2069	24.2193	24.6806	24.1355	23.8869	24.0638	23.9797	23.9361	23.8855	23.9691
POSTN_HUMAN	Q15063	Periostin OS=Homo sapiens GN=POSTN PE=1 SV=2	140	185	183	159	175	147	23.8708	24.3406	25.2144	25.6869	24.6123	25.0269	24.1526	23.0875	25.1967	24.5815	24.8234	25.3457	24.8726	24.133	25.424	25.4949	24.9106	24.593	25.8461	25.6473	25.3136	24.6446	25.2278	24.4787	25.8623	25.3733	25.2555	24.0934	25.1316	25.4532	25.6078	25.6434	24.9359	24.0934	25.9877	25.9877	24.7392	25.8336	23.2551	24.8978	23.6041
IQGA1_HUMAN	P46940	Ras GTPase-activating-like protein IQGAP1 OS=Homo sapiens GN=IQGAP1 PE=1 SV=1	171	175	174	157	153	142	23.9688	23.368	24.4247	23.3163	23.5809	24.4704	23.7321	23.9673	23.082	23.8278	23.464	23.7024	23.7205	23.6448	23.852	24.0251	23.7643	23.0985	23.5464	23.2268	24.0987	23.237	23.9715	24.1589	24.1736	23.1395	24.0032	23.5459	23.7299	23.3706	23.3341	24.0875	24.1929	23.3074	23.6262	23.9688	23.7546	24.0784	23.6153	23.8022	23.8199
PROF1_HUMAN	P07737	Profilin-1 OS=Homo sapiens GN=PFN1 PE=1 SV=2	119	199	159	167	144	179	24.4831	24.5964	24.251	24.908	24.5863	24.0095	24.5068	24.0962	24.8295	24.3778	24.8787	24.2794	24.2995	25.2295	25.1745	24.454	25.2787	24.7177	24.9217	24.1858	25.3642	25.066	24.7642	24.9708	24.9815	25.0465	24.8848	25.3023	24.7249	24.6758	24.7096	24.1434	25.2175	25.2102	25.4473	24.674	25.1781	24.5311	24.3645	24.514	25.1618
TBB8_HUMAN	Q3ZCM7	Tubulin beta-8 chain OS=Homo sapiens GN=TUBB8 PE=1 SV=2	133	162	195	150	148	172	24.4817	24.5881	24.5356	25.0058	24.5894	24.5444	24.3946	24.5024	24.8121	24.7358	24.6215	24.5515	24.4762	24.9148	25.0576	24.3111	24.5235	24.9443	24.8418	24.6772	24.7052	24.7575	24.4852	24.5801	24.438	24.6144	24.4737	25.0802	24.4481	24.583	24.5668	24.4672	24.6412	24.5334	24.8525	24.4885	24.4059	24.3715	24.4528	24.5501	24.8531
HBA_HUMAN	P69905	Hemoglobin subunit alpha OS=Homo sapiens GN=HBA1 PE=1 SV=2	153	87	170	240	131	160	25.3607	27.287	24.1071	24.523	27.0137	24.4092	25.2768	26.8028	24.2331	25.8025	25.5881	24.8205	24.3419	24.5171	25.8466	25.7408	25.4656	25.6084	28.045	25.2982	27.689	24.8415	25.9695	26.5641	25.5651	23.5248	25.7036	27.5526	25.0928	25.8556	26.6135	23.5475	25.9665	26.3358	24.0281	27.3618	25.3448	24.4071	26.0764	24.9776	25.1958
PRDX1_HUMAN	Q06830	Peroxiredoxin-1 OS=Homo sapiens GN=PRDX1 PE=1 SV=1	161	164	162	143	142	151	25.4736	24.7464	25.178	24.9596	25.1686	25.3052	25.4368	25.0119	25.2506	25.5443	25.4067	24.9394	24.9013	25.0436	24.7995	24.7661	24.8949	25.1399	24.7296	25.4209	25.2506	24.9551	24.4952	25.2895	24.8971	24.8833	24.8841	26.1334	24.7035	24.9558	25.0662	24.3178	25.104	24.7503	24.925	25.2576	25.3152	24.9013	25.6472	25.5695	24.9199
HNRPK_HUMAN	P61978	Heterogeneous nuclear ribonucleoprotein K OS=Homo sapiens GN=HNRNPK PE=1 SV=1	155	150	168	152	146	149	24.8472	25.1448	24.9524	25.3277	24.5199	24.7185	24.819	24.4097	25.1791	24.5	24.1607	25.2158	24.8724	24.9668	25.046	25.0345	24.6225	24.8715	24.9364	25.151	24.548	25.046	24.413	24.6512	24.3688	24.8274	24.6023	24.6787	25.1202	24.9539	25.0374	24.6797	24.7048	25.0291	24.7218	24.323	24.6611	24.4094	24.5188	24.4097	24.8668
TBB6_HUMAN	Q9BUF5	Tubulin beta-6 chain OS=Homo sapiens GN=TUBB6 PE=1 SV=1	122	164	171	148	146	167	24.2574	24.2617	23.6242	24.626	24.0557	23.7176	24.1807	23.9642	24.458	24.2263	23.8581	23.8975	23.9396	24.5595	24.506	23.6575	24.1107	23.8544	24.3751	24.1928	24.3667	24.2751	24.2956	24.2329	24.0737	23.9763	24.1778	24.7624	23.915	24.0295	24.0418	24.1782	24.2602	23.8696	24.3937	23.8792	23.6385	23.9094	23.8287	24.02	24.0782
PDIA1_HUMAN	P07237	Protein disulfide-isomerase OS=Homo sapiens GN=P4HB PE=1 SV=3	166	160	139	147	150	152	25.1733	25.4733	24.7218	24.3881	24.938	25.3196	25.3339	25.5368	24.288	26.0973	24.6619	24.7525	25.2883	24.7556	24.6508	24.8442	24.7066	23.8589	24.0107	24.6059	24.7524	24.2283	25.1958	25.6613	25.5728	24.1679	24.3348	24.1664	24.802	24.3823	24.5924	24.8961	25.8851	24.7795	24.6191	25.3363	25.2071	25.4874	25.4874	25.6699	25.5195
TPIS_HUMAN	P60174	Triosephosphate isomerase OS=Homo sapiens GN=TPI1 PE=1 SV=3	163	180	151	122	129	168	24.9684	24.0515	24.8373	25.3139	24.8657	24.753	25.0781	24.37	25.6707	25.8769	24.4434	25.8367	25.3992	24.7401	25.0936	24.4524	25.2081	25.5394	24.3657	24.4112	24.8432	24.6027	24.8389	24.7997	24.4168	24.9074	25.4045	24.4105	24.4726	24.3994	24.5952	24.9747	24.2527	24.3938	24.8113	24.2765	25.0781	24.342	24.98	24.4709	24.9092
SPTN1_HUMAN	Q13813	Spectrin alpha chain, non-erythrocytic 1 OS=Homo sapiens GN=SPTAN1 PE=1 SV=3	174	143	145	149	141	151	23.1926	23.2449	22.9504	22.7456	23.2345	23.2546	22.7161	23.4301	22.5202	23.0077	22.3164	23.093	23.2926	22.319	22.8185	22.6237	22.4064	22.2915	22.5826	22.5461	22.4541	22.91	23.266	22.8122	23.1481	22.3192	23.213	21.824	23.1867	22.4917	22.4503	22.7431	22.8412	22.7024	21.9737	22.6627	22.3598	22.82	22.4481	23.1447	22.8444
NUMA1_HUMAN	Q14980	Nuclear mitotic apparatus protein 1 OS=Homo sapiens GN=NUMA1 PE=1 SV=2	162	158	153	132	131	142	23.0526	22.2934	22.4413	21.8401	22.6612	22.6511	21.8311	22.1467	22.427	21.6663	22.2933	22.0878	23.3576	21.5022	22.4031	22.8488	21.7933	21.5154	21.9581	22.1302	22.1795	21.8483	22.6082	22.1706	22.4406	21.8296	22.9693	21.4279	22.9176	21.7333	21.9532	23.5696	22.1569	22.6828	21.8914	22.2115	22.3272	22.1584	22.4425	22.3628	22.3793
HUWE1_HUMAN	Q7Z6Z7	E3 ubiquitin-protein ligase HUWE1 OS=Homo sapiens GN=HUWE1 PE=1 SV=3	162	131	147	117	159	161	22.2373	22.6112	22.4515	22.963	22.9652	22.7117	22.5534	22.7419	23.2134	22.9806	22.8251	22.6453	22.4113	23.0102	22.4416	22.3423	22.2069	22.9135	21.9691	22.8563	22.2069	22.5016	22.6343	22.6303	22.322	21.9776	22.8078	22.4601	22.3601	22.2508	22.3653	22.0108	22.8065	22.2346	22.4047	21.9595	22.1962	22.1591	22.1679	22.2527	22.034
TRFL_HUMAN	P02788	Lactotransferrin OS=Homo sapiens GN=LTF PE=1 SV=6	88	147	138	203	158	142	21.3589	22.0278	21.7317	23.1601	22.3152	22.3361	22.0382	21.1997	21.9431	23.0737	26.0086	22.814	24.6075	24.0652	22.2449	24.5355	22.6003	23.4951	24.6419	21.1431	24.9512	26.0875	26.1417	23.5651	23.0627	21.8628	23.2595	23.0359	25.0661	21.1701	22.8146	22.7225	23.3856	26.286	24.1861	24.0422	21.898	21.3333	22.9667	22.5096	24.322
ATPA_HUMAN	P25705	ATP synthase subunit alpha, mitochondrial OS=Homo sapiens GN=ATP5A1 PE=1 SV=1	140	155	152	132	140	155	24.7992	24.6535	24.8345	24.2432	24.8264	24.9664	24.6573	24.6588	23.9563	24.2495	24.5235	25.3824	24.2559	24.3219	25.0952	24.6928	24.9288	25.2817	24.8015	25.008	24.4051	24.5646	24.463	24.6621	24.4985	24.1164	24.3551	24.3781	24.7299	24.9517	24.8779	24.8328	24.3894	24.2831	24.6621	24.3459	25.1604	24.8058	24.8677	24.7948	24.5287
PLSL_HUMAN	P13796	Plastin-2 OS=Homo sapiens GN=LCP1 PE=1 SV=6	139	165	150	134	114	171	24.7106	23.1418	22.5166	23.5498	23.2555	22.7	22.4375	22.5386	22.6952	23.1093	22.9601	23.2681	22.9554	24.3731	24.3488	23.1832	24.2386	22.5395	23.911	23.3771	24.5267	23.511	23.1399	24.1237	23.1595	23.1431	23.9025	24.0821	23.6279	23.0791	22.888	23.5707	24.0559	23.5325	23.3069	23.6564	23.7183	23.2881	23.4453	23.3776	23.509
SPTB2_HUMAN	Q01082	Spectrin beta chain, non-erythrocytic 1 OS=Homo sapiens GN=SPTBN1 PE=1 SV=2	158	147	146	149	130	141	23.1914	23.4033	23.0529	22.6684	23.2853	23.4143	22.7471	23.8102	22.5706	23.1581	22.3588	23.3018	23.358	22.3326	22.9862	22.8701	22.6117	22.3917	22.7738	22.6674	22.7282	23.1975	23.2881	22.8927	23.3526	22.3229	23.4072	21.9776	23.4074	22.6637	22.4819	22.8958	23.2116	22.9019	22.0603	22.6455	22.4923	22.9337	22.4591	22.7536	22.9854
CO4A_HUMAN	P0C0L4	Complement C4-A OS=Homo sapiens GN=C4A PE=1 SV=1	122	157	140	151	164	132	24.0416	23.7213	23.5567	22.9968	24.0518	23.5126	23.7822	23.4937	23.0431	23.8897	24.4516	23.1621	24.2989	23.3788	23.3713	23.388	23.614	23.4457	23.8647	23.6625	24.0841	24.405	24.2805	23.7933	23.8771	23.7948	23.7589	23.5116	23.3965	24.1513	23.8503	22.893	24.3009	24.2413	24.4253	23.9391	23.7273	24.4599	23.9946	24.0052	23.713
CO4B_HUMAN	P0C0L5	Complement C4-B OS=Homo sapiens GN=C4B PE=1 SV=1	122	157	140	151	164	132	24.0416	23.7213	23.5567	22.9968	24.0518	23.5126	23.7822	23.4937	23.0431	23.8897	24.4516	23.1621	24.2989	23.3788	23.3713	23.388	23.614	23.4457	23.8647	23.6625	24.0841	24.405	24.2805	23.7933	23.8771	23.7948	23.7589	23.5116	23.3965	24.1513	23.8503	22.893	24.3009	24.2413	24.4253	23.9391	23.7273	24.4599	23.9946	24.0052	23.713
CO6A1_HUMAN	P12109	Collagen alpha-1(VI) chain OS=Homo sapiens GN=COL6A1 PE=1 SV=3	123	180	151	141	153	118	23.8224	25.1642	24.5538	24.4563	25.4364	24.4904	24.3392	24.3808	25.2838	23.7531	25.0058	24.096	25.6784	23.9977	24.5199	24.3465	25.9192	24.1296	25.716	25.6682	24.2006	25.6821	25.6271	24.6325	25.4547	25.6524	25.5243	23.2785	24.824	25.5546	25.0765	24.5954	24.6063	25.8317	25.7625	25.1642	24.077	25.1967	24.4345	24.4985	24.3514
UBA1_HUMAN	P22314	Ubiquitin-like modifier-activating enzyme 1 OS=Homo sapiens GN=UBA1 PE=1 SV=3	138	133	146	131	145	167	24.4185	24.5116	24.224	24.5314	24.5066	24.5138	24.43	24.3554	24.7475	24.0475	24.9941	24.0825	24.1	24.746	24.6722	24.0204	24.6618	24.4651	24.0288	25.3168	24.2929	24.1881	24.3834	24.1687	24.0711	24.4909	24.5685	24.6491	23.9911	24.4317	24.1355	24.6216	24.1355	25.0869	24.3375	24.2786	24.4163	24.1579	24.3545	24.3267	24.0999
RS27A_HUMAN	P62979	Ubiquitin-40S ribosomal protein S27a OS=Homo sapiens GN=RPS27A PE=1 SV=2	149	137	147	132	135	157	24.8986	25.2293	25.1997	24.9591	24.7747	25.2086	24.9707	24.6866	25.0582	25.0361	24.3234	24.8775	25.0214	24.7849	24.9718	25.5502	25.0063	25.007	25.0447	25.1354	24.764	25.4172	24.5744	24.8521	24.7003	25.0109	24.991	25.251	25.3411	25.0361	25.0115	25.2613	24.7882	25.1393	25.007	24.6825	25.197	24.6295	24.9591	24.8431	25.3786
ALDOA_HUMAN	P04075	Fructose-bisphosphate aldolase A OS=Homo sapiens GN=ALDOA PE=1 SV=2	134	148	152	126	140	144	24.5785	24.8741	25.5038	24.5661	25.714	25.337	25.1189	25.4843	25.4657	26.0258	25.5455	25.2967	25.5856	24.7586	24.9193	24.7569	25.3439	25.2237	24.5834	25.2756	25.0866	24.7333	25.1095	24.8867	25.1259	24.919	24.924	24.9915	25.4754	25.8333	24.8323	24.8104	25.2598	25.055	26.1328	25.6609	26.2527	25.55	26.2765	25.8597	25.9526
DDX17_HUMAN	Q92841	Probable ATP-dependent RNA helicase DDX17 OS=Homo sapiens GN=DDX17 PE=1 SV=2	137	135	150	132	130	150	23.7758	24.2198	24.1049	24.3837	23.5214	24.0182	23.775	23.6018	24.2164	23.4326	23.865	23.7231	23.9232	24.0243	24.1127	23.9891	23.5737	23.7218	23.9886	24.2247	23.7845	24.0703	23.6484	23.7255	23.6634	24.0858	23.9269	23.8242	23.6634	24.136	24.0602	23.6686	23.6793	24.2564	23.6389	23.3453	23.7041	23.5216	23.6709	23.6782	23.637
EZRI_HUMAN	P15311	Ezrin OS=Homo sapiens GN=EZR PE=1 SV=4	124	133	157	126	151	140	24.3643	24.3103	24.5678	24.2032	24.2529	24.5965	24.5255	24.4775	24.5616	24.3682	24.5196	24.4241	24.801	24.2762	24.649	24.5808	24.744	24.9411	23.8237	24.498	24.4111	23.8869	24.3754	24.2496	24.4358	24.3499	24.1089	24.7723	24.4534	24.313	23.8381	24.4525	24.7078	24.4051	25.1123	24.0178	24.629	24.2374	23.9171	24.1106	25.0299
HNRPU_HUMAN	Q00839	Heterogeneous nuclear ribonucleoprotein U OS=Homo sapiens GN=HNRNPU PE=1 SV=6	138	145	145	124	124	155	24.1527	24.7503	24.5737	24.6951	24.371	24.6059	24.999	24.5546	24.5334	23.9417	24.6299	24.5968	24.818	24.3488	24.7955	24.4078	24.2841	24.2326	24.343	24.4386	24.0909	24.071	24.4904	24.3544	24.2211	24.1279	24.5737	24.409	24.4721	24.2786	24.453	24.3455	24.6569	24.6047	24.1177	24.0798	24.2589	23.9686	24.2281	24.1837	24.0375
GRP75_HUMAN	P38646	Stress-70 protein, mitochondrial OS=Homo sapiens GN=HSPA9 PE=1 SV=2	144	149	129	113	130	143	24.2514	23.9607	23.6163	23.7382	24.615	24.1836	24.3505	24.2971	23.8938	24.5683	24.1735	24.9614	24.7244	23.7253	23.8985	24.5467	24.1479	24.5145	23.7785	24.2965	24.044	23.8985	24.281	24.7244	24.0084	23.4884	23.7891	23.6185	24.8659	24.5801	24.3666	24.0888	23.7618	23.7956	23.9441	24.4728	24.4744	24.2621	24.2769	23.7309	23.8137
K2C1_HUMAN	P04264	Keratin, type II cytoskeletal 1 OS=Homo sapiens GN=KRT1 PE=1 SV=6	106	153	145	148	113	134	23.8301	23.3191	23.608	24.1123	24.3842	22.7622	23.1179	25.656	24.9262	24.2692	25.7404	24.8085	23.9652	24.1469	24.2982	25.5822	23.7768	25.369	25.6057	25.3353	24.7629	24.3869	23.9353	24.2007	24.8576	25.2715	24.6514	24.63	25.3472	25.1308	24.9542	24.6926	24.8524	24.9956	24.6616	26.5345	23.8837	24.9956	23.1582	23.6533	23.2499
K2C6B_HUMAN	P04259	Keratin, type II cytoskeletal 6B OS=Homo sapiens GN=KRT6B PE=1 SV=5	85	127	176	154	123	130	23.4991	23.0093	24.5355	24.7129	23.5056	24.0578	23.5733	24.3806	25.4521	23.1449	25.8888	22.9936	24.3031	25.2402	23.6681	24.869	23.8616	26.4324	24.4057	24.7427	24.3578	25.0088	24.3511	22.7576	25.3208	25.8658	24.0771	24.0658	25.0537	23.993	25.4009	24.258	25.3657	24.0326	25.306	24.6237	24.2576	25.7094	24.9567	24.7552	23.7846
FIBB_HUMAN	P02675	Fibrinogen beta chain OS=Homo sapiens GN=FGB PE=1 SV=2	105	113	145	147	131	153	25.1646	22.9378	22.9015	22.2832	24.2097	22.7404	24.8207	25.2531	23.0386	23.4374	25.2169	22.201	24.8351	23.3338	22.7758	23.5498	23.5071	22.9015	24.475	22.8568	25.6382	23.7391	25.0619	24.4535	23.3591	23.5531	25.1325	24.5227	22.6837	23.4406	24.9906	21.6641	25.3543	23.42	22.7526	24.0927	22.1482	23.8849	24.9384	22.9815	23.1509
K2C6A_HUMAN	P02538	Keratin, type II cytoskeletal 6A OS=Homo sapiens GN=KRT6A PE=1 SV=3	82	130	171	157	120	128	23.5167	22.9276	24.701	24.8072	23.5126	24.1024	23.6282	24.4216	25.6917	23.1168	25.893	23.0053	24.4095	25.0409	23.6431	25.0311	23.9257	26.3546	24.505	24.765	24.5311	24.7997	24.3788	22.7009	25.3696	26.1271	24.117	24.2159	24.9273	24.0144	25.5919	24.3111	25.2613	24.0216	25.5341	24.7249	24.3521	25.8069	24.9736	24.7312	23.8704
TAGL_HUMAN	Q01995	Transgelin OS=Homo sapiens GN=TAGLN PE=1 SV=4	108	136	139	119	144	136	24.8941	24.2231	23.8747	25.9376	24.1466	23.5036	24.1682	24.2142	24.5907	24.4377	24.6311	24.2	23.1807	26.53	25.495	25.024	25.4072	24.1605	24.8108	24.3062	24.7255	25.2903	24.1761	25.2225	25.5321	24.7471	25.0315	25.7012	25.4562	25.0401	25.186	25.1711	26.0928	23.6259	25.4832	25.9501	25.1407	25.0934	24.3881	24.1889	24.6233
CO6A2_HUMAN	P12110	Collagen alpha-2(VI) chain OS=Homo sapiens GN=COL6A2 PE=1 SV=4	95	176	134	107	146	114	23.7132	24.7456	24.0354	24.1875	25.008	23.9603	24.048	23.7284	24.9327	23.4102	24.5492	23.7545	25.1814	23.6472	24.4434	23.7376	25.4559	23.7607	25.4891	25.1983	24.0482	25.1512	25.0143	24.4604	25.0727	25.1034	25.128	23.0144	24.1896	25.1852	24.5359	24.0393	24.1881	25.4424	25.2811	24.665	23.5207	24.5463	23.7998	24.2503	23.9617
STAT1_HUMAN	P42224	Signal transducer and activator of transcription 1-alpha/beta OS=Homo sapiens GN=STAT1 PE=1 SV=2	88	140	121	128	134	159	22.5656	23.4803	21.0035	23.1919	23.1225	21.6143	24.6648	24.0861	22.2603	22.4048	22.6471	22.2474	23.2876	23.2706	23.5288	22.2777	24.1075	22.3899	22.1969	22.7418	22.9288	21.7861	22.5686	23.1415	22.4479	23.7321	23.7687	23.3509	23.0998	23.3206	23.7729	22.3223	23.3491	22.6641	23.5866	23.0877	23.3138	22.5606	23.5049	23.1278	23.6983
MYH10_HUMAN	P35580	Myosin-10 OS=Homo sapiens GN=MYH10 PE=1 SV=3	116	126	135	124	154	113	24.1178	23.4689	23.8721	23.7051	23.7786	23.9493	24.4268	24.1752	23.3167	23.2688	24.4824	24.0984	24.2107	23.451	24.2337	23.8342	23.7939	23.3257	23.4156	23.6305	24.303	23.8509	24.0826	24.189	24.8259	23.3551	23.5726	23.1316	24.3869	23.9733	23.428	24.0078	24.2063	23.2488	23.7472	24.2435	23.9998	24.2274	23.9587	23.3635	23.6564
PDIA4_HUMAN	P13667	Protein disulfide-isomerase A4 OS=Homo sapiens GN=PDIA4 PE=1 SV=2	131	144	111	132	124	126	24.1698	23.4449	23.0425	22.9834	24.1899	23.7066	24.2493	24.8113	23.1088	24.7998	23.5198	23.8287	24.6833	24.7316	23.741	23.9024	23.4326	22.752	23.0269	23.562	23.5705	23.1532	24.0561	24.2102	23.9134	22.8556	24.1618	22.8744	24.3565	23.2777	23.2707	23.8973	24.4513	23.383	23.6211	24.2623	23.5769	23.9762	24.3442	23.7057	23.4093
NUCL_HUMAN	P19338	Nucleolin OS=Homo sapiens GN=NCL PE=1 SV=3	127	124	141	115	141	117	24.2485	25.0022	24.3746	24.4701	24.8847	24.6895	24.8538	24.8574	24.3557	24.6503	24.0473	25.8092	24.9057	24.162	24.4761	24.3622	23.9767	24.7591	23.8747	24.2953	23.8246	24.0532	24.2554	24.9335	23.675	24.2305	24.6211	23.5194	24.6395	24.3761	24.8456	24.1421	23.7795	24.2248	23.2856	24.0691	23.8285	24.0837	24.3981	24.0407	23.8233
K2C6C_HUMAN	P48668	Keratin, type II cytoskeletal 6C OS=Homo sapiens GN=KRT6C PE=1 SV=3	80	127	169	148	116	123	23.5111	22.9326	24.6891	24.7877	23.5217	24.1063	23.6154	24.4162	25.6545	23.1082	25.9466	22.9854	24.4243	25.0856	23.6335	24.9885	23.9217	26.3705	24.4597	24.7513	24.5041	24.8356	24.3691	22.6856	25.3831	25.973	24.1139	24.1987	24.9855	24.0016	25.506	24.2904	25.2715	24.0053	25.4366	24.6931	24.3375	25.7321	24.9558	24.7053	23.8545
TPM4_HUMAN	P67936	Tropomyosin alpha-4 chain OS=Homo sapiens GN=TPM4 PE=1 SV=3	102	141	144	115	128	128	24.1085	24.1249	23.7419	24.496	25.356	23.8947	24.7582	23.6706	24.3063	24.4399	24.1127	24.5803	24.3087	25.1574	24.8681	25.217	24.3954	24.1292	24.3521	24.3214	24.7803	24.295	24.0872	24.8006	24.7119	24.159	25.0643	24.3751	24.7206	23.9963	24.4399	24.6971	24.9824	23.8611	24.3064	24.8475	24.5884	24.8083	23.7335	23.8259	24.0432
ANXA6_HUMAN	P08133	Annexin A6 OS=Homo sapiens GN=ANXA6 PE=1 SV=3	111	144	118	124	117	143	24.1621	24.0388	23.5429	24.1203	24.7973	23.6279	23.5107	23.422	24.2723	24.5772	23.7154	23.9184	24.1648	24.503	24.8275	23.9335	24.509	23.4388	24.5326	23.8938	24.5858	24.2357	24.3794	24.7753	24.3628	23.6475	24.4101	24.5676	24.3446	23.6627	23.7675	24.731	24.2723	23.9824	24.0565	24.3955	24.5133	23.9962	23.8058	24.0506	23.8563
CH60_HUMAN	P10809	60 kDa heat shock protein, mitochondrial OS=Homo sapiens GN=HSPD1 PE=1 SV=2	138	135	128	102	129	125	24.9557	24.644	24.4877	24.1918	25.0392	25.193	25.1204	25.0502	24.1806	25.0818	24.7316	26.2364	25.3387	23.82	24.3918	24.5081	24.7314	25.2232	23.6206	25.9637	24.2027	23.6363	24.5932	25.1945	24.1626	23.6069	24.6086	23.3203	25.515	24.5858	24.9048	25.5529	24.0445	24.001	23.6072	24.8343	24.5333	24.6515	25.349	24.8422	24.5712
RL40_HUMAN	P62987	Ubiquitin-60S ribosomal protein L40 OS=Homo sapiens GN=UBA52 PE=1 SV=2	131	118	132	117	120	139	24.7975	25.1275	25.0182	24.8569	24.5534	25.029	24.8514	24.5379	24.8758	24.8644	24.1639	24.6134	24.7237	24.6257	24.8758	25.3573	24.8343	24.6116	24.9092	24.874	24.5948	25.225	24.3937	24.6608	24.5444	24.9273	24.8091	25.1257	25.1014	24.8987	24.8287	25.1449	24.526	25.0027	24.8697	24.547	24.9693	24.4958	24.7616	24.5696	25.3163
SYEP_HUMAN	P07814	Bifunctional glutamate/proline--tRNA ligase OS=Homo sapiens GN=EPRS PE=1 SV=5	143	128	116	111	118	141	22.9102	23.2268	22.9393	23.2323	23.1939	23.4596	23.9355	23.5327	23.1818	23.7105	23.2868	23.7058	23.6823	22.9737	22.9395	22.798	22.952	23.0008	22.6531	22.9737	23.0335	22.6732	23.2894	23.7616	23.0697	22.4146	23.5555	23.3391	23.3069	23.2148	22.4331	23.2286	23.2243	22.8631	22.7388	23.1901	23.1372	22.9519	23.3047	23.5802	22.8874
RN213_HUMAN	Q63HN8	E3 ubiquitin-protein ligase RNF213 OS=Homo sapiens GN=RNF213 PE=1 SV=3	127	118	106	114	104	184	21.5796	21.4744	21.1121	21.2937	22.2319	20.9669	21.8372	21.4514	20.8027	21.9357	21.4655	21.2065	22.4668	22.2901	22.0458	21.9554	22.0101	21.0167	21.1381	21.0673	21.9296	21.4881	21.9272	22.3878	21.8114	21.4214	21.8851	21.6648	21.7317	21.0648	22.2061	21.4192	21.9426	21.3355	21.6532	21.8947	22.3009	21.6279	21.8982	21.5738	21.8047
LPPRC_HUMAN	P42704	Leucine-rich PPR motif-containing protein, mitochondrial OS=Homo sapiens GN=LRPPRC PE=1 SV=3	115	132	136	115	108	145	23.9756	24.0863	23.1896	23.3365	24.085	23.798	23.5588	24.0141	23.5329	24.1169	23.8219	24.6317	24.0797	23.4595	23.6544	23.4372	23.5486	23.6285	23.1729	24.5528	22.9891	22.7236	23.9392	23.9756	23.2685	22.5209	23.4204	23.7905	24.2093	23.273	23.9522	23.3226	22.9853	22.7648	23.1114	23.0086	23.5775	23.1958	23.592	24.0699	22.9855
RBMX_HUMAN	P38159	RNA-binding motif protein, X chromosome OS=Homo sapiens GN=RBMX PE=1 SV=3	135	127	151	103	119	106	23.0979	23.7637	23.8441	23.9968	23.0414	23.5638	23.2335	22.9412	23.8457	23.0974	22.2481	23.1256	23.465	23.064	23.2262	23.8643	22.9887	23.3848	23.4647	24.0062	22.8194	23.7861	23.1328	22.9313	22.9569	23.7737	22.955	23.1952	23.3195	23.5419	23.3128	23.4876	23.3652	23.7176	23.3802	22.7632	23.1576	22.9846	22.8927	22.8136	23.3811
IGHG1_HUMAN	P01857	Ig gamma-1 chain C region OS=Homo sapiens GN=IGHG1 PE=1 SV=1	111	133	110	124	143	119	23.9462	24.9955	23.4101	23.364	24.7026	23.8634	23.067	24.7481	23.1825	23.8877	25.389	23.0605	25.0011	23.7795	23.7785	23.5533	24.2359	23.6706	24.1034	23.4323	24.1374	23.6072	25.0149	24.1511	24.3376	24.4168	24.2488	23.2394	23.9859	24.5216	24.252	23.8527	24.3379	24.3293	23.1971	24.1573	24.0718	23.9417	25.1435	24.3401	24.0129
DHX9_HUMAN	Q08211	ATP-dependent RNA helicase A OS=Homo sapiens GN=DHX9 PE=1 SV=4	119	124	123	116	116	140	24.1221	24.3506	23.7224	24.176	23.6144	23.8073	24.1662	23.7289	24.5438	23.0761	23.6377	23.7805	24.499	24.1581	23.6223	23.9547	23.5263	23.4865	23.5184	24.2096	23.6007	23.8894	23.9996	23.8922	23.5097	23.6289	24.151	23.6686	23.7685	24.1413	24.2561	24.1488	23.6877	23.9137	23.333	23.4947	23.4798	23.4728	23.89	23.778	23.6957
K1C14_HUMAN	P02533	Keratin, type I cytoskeletal 14 OS=Homo sapiens GN=KRT14 PE=1 SV=4	117	124	170	122	113	91	23.3996	22.6592	24.5958	24.9434	24.0631	23.8983	22.454	24.824	25.4463	23.2619	25.5123	24.1263	23.7663	24.9156	23.2501	24.479	24.3409	26.7027	24.9311	25.8098	23.9132	24.3212	23.978	23.129	25.5507	25.7581	23.9893	24.496	24.684	24.1246	25.4625	24.7947	24.7243	23.5564	25.2637	24.6894	24.0549	25.6338	25.0557	25.7768	23.4116
CALD1_HUMAN	Q05682	Caldesmon OS=Homo sapiens GN=CALD1 PE=1 SV=3	104	124	119	126	139	123	23.7738	23.3123	23.182	24.1131	23.5493	23.4664	23.1809	23.1176	23.2965	23.4702	23.8047	23.4249	23.3604	24.7953	24.0547	25.0584	23.7885	23.2211	23.9187	24.2467	23.5647	23.8972	23.4003	24.1058	24.4833	23.5797	23.6253	23.4457	24.5167	23.6126	23.7519	24.6772	24.1712	22.7569	23.7983	24.4488	23.6299	24.5623	23.1898	22.8213	22.6479
HPT_HUMAN	P00738	Haptoglobin OS=Homo sapiens GN=HP PE=1 SV=1	115	118	120	119	144	117	25.1088	24.4871	23.463	23.6142	24.3507	23.7259	24.6808	23.8491	23.7006	24.2334	25.2004	22.6291	25.65	23.7907	23.4091	23.596	24.6822	23.9434	24.8247	23.5061	25.6698	24.5885	25.7978	24.8215	24.2554	25.531	25.2306	24.137	23.3146	25.1376	24.4033	22.7531	24.9837	24.5531	23.7593	23.9133	22.9407	24.7153	25.2964	24.4842	24.7136
SND1_HUMAN	Q7KZF4	Staphylococcal nuclease domain-containing protein 1 OS=Homo sapiens GN=SND1 PE=1 SV=1	122	146	134	113	107	111	23.78	23.4497	23.9311	23.0435	23.4689	23.986	23.9761	23.9544	23.6198	23.5882	23.649	24.2985	23.6004	23.847	23.2204	24.0446	23.2012	22.9074	23.2415	23.8323	23.1663	23.308	23.5036	23.9078	23.2667	23.3866	23.0609	23.2311	23.5602	23.7782	23.1303	23.287	23.5027	23.2699	23.6617	23.2727	23.5036	23.5338	23.6785	23.4826	23.4385
HBD_HUMAN	P02042	Hemoglobin subunit delta OS=Homo sapiens GN=HBD PE=1 SV=2	88	93	133	197	89	132	23.632	25.2374	21.8481	22.6941	25.3003	22.3152	23.5919	24.0485	23.0041	23.4296	22.9903	22.6477	22.3934	22.7701	23.6741	23.5979	23.4415	23.3767	26.2771	22.803	26.0472	22.51	23.6636	24.399	23.3605	21.6344	24.3436	25.8147	22.8313	24.1203	24.8597	21.9013	23.8545	24.2577	21.739	24.8694	22.7105	22.1834	24.2621	23.3106	22.7482
H2A1D_HUMAN	P20671	Histone H2A type 1-D OS=Homo sapiens GN=HIST1H2AD PE=1 SV=2	115	132	125	106	125	125	25.6613	25.9713	25.9002	25.464	25.9138	25.7429	25.6523	25.5003	24.9059	25.4799	24.8967	25.2351	25.2441	25.9463	26.2925	25.742	25.8851	25.9002	26.0962	24.9798	25.5003	25.8285	25.4736	25.4031	24.9927	25.3214	25.9713	26.01	25.0885	25.8049	25.9978	25.2498	25.1875	26.0897	25.1796	24.8372	25.8569	24.8525	25.2028	24.997	25.7904
A2MG_HUMAN	P01023	Alpha-2-macroglobulin OS=Homo sapiens GN=A2M PE=1 SV=3	105	134	110	133	130	109	23.5843	24.6227	22.6001	22.5349	24.4977	22.8234	23.8148	24.9334	23.3489	22.8082	24.9365	23.8411	24.9229	23.6722	22.7369	22.8308	23.7119	22.9919	23.7399	22.5214	24.3361	23.1273	24.3925	23.1083	23.6577	23.2631	24.3787	22.5044	23.424	23.3826	23.0857	22.5455	23.7995	23.8353	22.2313	23.2237	22.4548	23.3622	23.937	22.9218	23.2826
DDX5_HUMAN	P17844	Probable ATP-dependent RNA helicase DDX5 OS=Homo sapiens GN=DDX5 PE=1 SV=1	107	116	131	108	118	133	23.4953	23.9356	23.8635	24.1367	23.5496	23.6657	24.1235	23.268	24.189	23.3039	23.2795	23.7702	24.3116	23.7862	23.7163	24.2252	23.423	24.0559	23.6941	24.2427	23.7163	24.0542	23.9267	24.1471	23.5992	23.9214	23.6153	23.4025	23.8253	23.9109	24.1885	23.7831	23.5848	24.1164	23.6097	23.203	23.3885	23.5432	23.5213	23.3787	23.7392
LUM_HUMAN	P51884	Lumican OS=Homo sapiens GN=LUM PE=1 SV=2	104	131	116	119	138	103	23.2127	24.2165	23.4542	24.6351	24.6156	23.2232	23.7681	23.1173	24.4294	24.1306	24.4654	23.0479	24.9999	23.649	24.6649	22.8624	25.5728	23.1248	26.0951	24.2178	24.0442	24.2736	24.4776	24.426	24.6681	24.6773	24.3827	24.0604	24.2499	24.9742	24.7917	24.2147	23.3846	24.1702	25.1839	25.5925	23.4195	24.474	24.1702	24.3321	23.6056
IDHP_HUMAN	P48735	Isocitrate dehydrogenase [NADP], mitochondrial OS=Homo sapiens GN=IDH2 PE=1 SV=2	95	141	143	104	124	103	24.2326	23.5511	24.4722	23.2894	24.26	24.8545	22.9343	24.2481	23.4043	24.3048	23.9189	24.6568	23.8637	24.291	23.8444	23.9016	24.206	23.2261	24.0056	23.9857	23.9853	23.5578	23.4848	24.0687	24.2432	24.2121	23.8924	23.9877	23.9028	24.2766	24.267	24.1828	24.4415	23.5041	25.481	24.9679	24.7631	24.575	25.3591	25.1722	25.8756
GANAB_HUMAN	Q14697	Neutral alpha-glucosidase AB OS=Homo sapiens GN=GANAB PE=1 SV=3	115	125	119	113	103	134	23.8944	24.2238	24.1939	23.9275	23.995	24.5971	23.7806	23.9212	24.0507	24.7398	23.9811	23.9509	23.722	24.4373	23.9616	23.4419	23.901	23.8051	24.1023	23.8669	23.9065	23.6371	24.1373	24.1594	23.936	23.6469	24.0687	24.216	23.7074	23.7467	23.7128	23.6564	24.0188	23.5491	23.7476	23.5362	24.2659	23.9363	24.0665	24.2575	23.9914
MYH14_HUMAN	Q7Z406	Myosin-14 OS=Homo sapiens GN=MYH14 PE=1 SV=2	169	71	118	101	101	143	23.7231	22.9307	23.6208	22.9521	23.0879	23.7843	23.7902	24.3899	22.6227	22.6985	23.7245	23.8575	23.5298	22.5928	23.6082	23.2059	23.1133	22.7238	22.8371	23.3289	23.636	23.1484	23.4193	23.2463	24.2103	22.8214	22.4481	22.4223	23.8561	23.2682	22.7912	23.4939	23.5267	22.7089	22.8841	23.368	23.6334	23.7339	23.2428	22.6712	22.7351
ECHA_HUMAN	P40939	Trifunctional enzyme subunit alpha, mitochondrial OS=Homo sapiens GN=HADHA PE=1 SV=2	119	131	131	106	105	110	24.4536	24.3873	24.2952	23.6536	24.0951	24.3819	23.2185	24.1067	22.8667	23.7608	23.7663	24.0166	23.7397	23.318	24.28	23.7719	23.6626	23.1936	23.5536	24.1163	24.0997	23.4487	24.0393	23.9008	23.7919	22.5827	23.1553	23.3221	24.1871	23.4674	23.64	24.6703	23.598	22.5789	23.2966	23.5678	23.831	24.2337	23.751	23.4192	23.2449
ILF3_HUMAN	Q12906	Interleukin enhancer-binding factor 3 OS=Homo sapiens GN=ILF3 PE=1 SV=3	120	112	127	102	119	122	23.6865	24.671	23.9607	24.0778	23.8103	24.077	23.9352	23.4639	24.1193	24.0569	23.6244	23.6527	23.9594	24.2831	24.4309	23.5057	23.9036	23.6065	24.2787	23.5955	23.6683	23.5792	23.6363	24.1462	23.429	23.858	23.9381	23.9968	23.3824	23.7126	23.8303	23.2109	23.9385	23.9245	23.5755	23.4408	23.4676	23.2833	23.6761	23.8344	23.406
EPIPL_HUMAN	P58107	Epiplakin OS=Homo sapiens GN=EPPK1 PE=1 SV=2	141	109	131	86	108	126	21.9768	20.9229	21.841	22.5142	22.9892	22.2276	21.9684	22.0634	21.6608	21.2202	21.8188	20.6641	22.0503	23.1464	21.569	22.2346	22.7957	22.2334	21.6731	23.0177	21.845	22.3945	22.3922	22.0173	23.3137	21.8437	21.4678	22.5677	23.0817	22.597	22.3275	23.7424	23.2	22.4655	23.6687	23.7237	22.8822	23.5373	22.918	23.3497	21.7276
ANXA1_HUMAN	P04083	Annexin A1 OS=Homo sapiens GN=ANXA1 PE=1 SV=2	100	115	129	118	115	122	24.1325	24.728	23.0106	23.4709	23.518	22.8192	23.3372	23.3683	24.4086	22.9239	23.6793	23.7246	23.4876	23.7302	23.7244	24.3113	24.2508	22.9295	24.1186	23.7255	24.7839	24.2602	24.1009	24.5745	24.728	24.5706	23.4841	24.1412	24.5617	23.3945	23.5692	25.5316	24.2827	24.1649	23.668	23.909	23.4476	24.2113	23.1142	22.8219	23.4086
SYVC_HUMAN	P26640	Valine--tRNA ligase OS=Homo sapiens GN=VARS PE=1 SV=4	117	114	128	103	108	126	23.5191	23.0894	23.8984	22.5999	23.0115	23.8129	23.6906	23.46	22.5836	23.1182	23.5404	22.6377	23.224	23.162	23.1829	22.5395	22.8886	22.4921	23.4115	22.984	22.8595	23.1737	23.0724	22.6702	22.9145	22.2484	22.7223	22.7498	22.9199	23.7026	22.548	22.8599	22.7781	23.5489	22.7031	22.8844	22.4405	22.8502	22.986	22.9722	22.8869
APOA1_HUMAN	P02647	Apolipoprotein A-I OS=Homo sapiens GN=APOA1 PE=1 SV=1	113	121	122	107	117	114	25.4589	25.2556	24.3399	24.0301	25.4865	24.6401	24.6717	24.8837	25.071	24.347	26.1396	24.4419	25.3957	24.6873	24.7323	23.7132	25.9064	24.2791	25.2637	24.0944	25.3211	24.6931	25.995	25.4342	24.7004	24.8634	24.9787	24.7551	23.7622	25.5541	25.0424	24.1159	24.6543	25.807	24.1722	25.0712	23.744	24.6616	25.1498	24.6005	24.056
LRP1_HUMAN	Q07954	Prolow-density lipoprotein receptor-related protein 1 OS=Homo sapiens GN=LRP1 PE=1 SV=2	105	119	124	112	129	104	21.6183	22.5062	22.4775	22.7087	22.2331	22.3665	21.6815	21.7992	22.3401	22.4792	22.6328	21.695	21.5847	22.7242	22.5945	23.1724	22.4903	22.0199	23.2345	22.7483	22.5352	22.9292	22.1402	23.0166	23.0805	22.5018	22.0719	22.5753	22.4073	22.3999	22.4411	22.8433	22.7332	22.1725	22.8045	23.0783	22.395	22.9793	21.8694	21.6898	22.3665
TSP1_HUMAN	P07996	Thrombospondin-1 OS=Homo sapiens GN=THBS1 PE=1 SV=2	131	116	132	78	121	115	22.0708	22.241	23.022	24.7464	21.5369	23.1365	22.6001	22.3573	22.392	22.3136	22.8258	23.7271	23.2949	23.0161	21.3783	23.6041	22.9967	21.7337	21.8715	23.3397	24.0545	22.9437	23.4821	22.5404	23.8442	24.229	23.7696	23.0509	23.3391	23.4339	24.6443	23.6027	24.0088	21.6044	23.6646	25.2954	22.8911	22.4947	22.283	21.8774	23.3748
H2A3_HUMAN	Q7L7L0	Histone H2A type 3 OS=Homo sapiens GN=HIST3H2A PE=1 SV=3	108	127	122	101	116	118	25.5209	25.8262	25.8624	25.404	25.8343	25.6663	25.5721	25.4653	24.903	25.364	24.8603	25.1464	25.0224	25.7653	26.1047	25.6653	25.8431	25.8262	26.0294	24.9079	25.1729	25.767	25.2898	25.2557	24.9091	25.1784	25.8624	25.954	24.9984	25.7564	25.8745	25.163	25.0946	25.8814	25.0552	24.744	25.69	24.7855	25.1464	24.903	25.5721
PABP1_HUMAN	P11940	Polyadenylate-binding protein 1 OS=Homo sapiens GN=PABPC1 PE=1 SV=2	112	115	123	100	112	126	23.5003	23.8923	23.6968	23.872	23.7331	23.7331	24.0819	23.3947	24.1708	23.6755	23.5171	24.2129	24.0577	23.8832	24.023	24.0174	23.5946	24.0107	23.407	23.8399	23.6966	23.7194	23.9334	24.1753	23.5859	23.6578	23.7142	23.5698	23.8747	24.1451	23.8509	23.5562	23.7902	23.9494	23.5995	23.5356	24.1452	23.5354	23.5553	23.6796	23.8335
IDHC_HUMAN	O75874	Isocitrate dehydrogenase [NADP] cytoplasmic OS=Homo sapiens GN=IDH1 PE=1 SV=2	115	137	112	120	106	97	23.5639	23.8491	22.8544	23.1666	23.6418	23.4482	22.7165	24.0233	22.5219	23.1234	23.233	23.642	23.0318	22.8689	23.4505	22.4325	23.163	22.2656	22.8268	23.2108	23.3475	23.1767	23.1388	23.2673	23.1513	22.6153	23.0562	22.9273	22.9643	22.7186	22.6871	24.7182	22.963	22.5983	23.4472	24.1415	23.1274	23.8692	24.6037	24.3954	24.6522
1433T_HUMAN	P27348	14-3-3 protein theta OS=Homo sapiens GN=YWHAQ PE=1 SV=1	110	117	113	122	103	120	24.9098	25.1626	24.9303	25.4605	24.9033	24.8354	24.8565	25.2905	24.8785	25.1774	24.1094	25.572	24.5453	25.495	25.8616	24.8186	24.9326	24.962	24.6231	25.0368	24.913	25.0742	24.8145	24.8698	24.9711	24.8732	24.8597	25.3633	24.7882	25.3281	25.0989	24.7702	25.1774	24.7994	25.4329	24.7594	25.4092	24.6563	24.8816	24.9326	25.0189
K1C16_HUMAN	P08779	Keratin, type I cytoskeletal 16 OS=Homo sapiens GN=KRT16 PE=1 SV=4	84	110	195	126	84	82	23.2662	22.1198	23.9599	25.1682	23.619	23.1861	21.8814	24.1606	26.3317	22.9949	25.803	23.5611	23.3409	24.2454	22.8464	23.9829	23.92	26.2644	24.6538	25.1243	23.5811	23.8668	23.7559	23.02	24.8499	26.4879	23.4306	23.8328	24.2734	23.8426	25.1248	24.2433	24.4168	23.1482	25.2076	24.64	23.8724	25.3385	24.9369	25.329	23.3652
MDHM_HUMAN	P40926	Malate dehydrogenase, mitochondrial OS=Homo sapiens GN=MDH2 PE=1 SV=3	114	124	122	104	102	108	25.5674	24.4287	24.6953	23.8445	24.6928	24.7031	24.2534	25.2117	24.1782	24.6612	24.4762	25.4597	24.8063	24.3576	24.3505	24.3821	24.5966	24.439	24.5742	25.4285	23.4564	24.228	24.1803	24.5377	24.1139	23.707	24.478	24.9567	24.5376	23.8452	24.8938	24.9372	24.2345	23.9558	23.7156	24.2967	24.2802	24.089	24.3937	25.0282	23.7919
AMPL_HUMAN	P28838	Cytosol aminopeptidase OS=Homo sapiens GN=LAP3 PE=1 SV=3	104	129	109	98	96	126	23.3198	23.2091	23.045	23.3063	23.5919	22.8379	23.2557	23.4093	23.1577	22.9118	23.4877	23.2672	23.7472	23.636	23.8975	22.9205	24.3247	23.5651	23.3519	23.4765	24.0333	23.0692	23.0378	23.5253	23.3617	23.7681	23.8449	23.7409	23.599	23.7113	23.6876	23.1536	23.9063	23.5919	23.7796	23.6264	25.0005	23.3695	23.0492	23.3915	24.0248
IGHG2_HUMAN	P01859	Ig gamma-2 chain C region OS=Homo sapiens GN=IGHG2 PE=1 SV=2	111	124	105	106	122	94	23.6675	24.1508	22.9048	22.4983	24.0834	23.0986	22.2891	22.3607	23.6678	23.4061	24.5155	22.7085	24.3879	22.7517	23.7651	23.164	23.8122	23.9202	24.1037	23.2986	24.1623	24.0474	23.9057	23.4869	23.6626	23.7549	23.7907	23.022	23.2458	23.5291	23.5685	23.4911	23.9332	23.8352	22.1278	23.2126	23.6331	23.7576	23.7281	23.2275	23.697
1433B_HUMAN	P31946	14-3-3 protein beta/alpha OS=Homo sapiens GN=YWHAB PE=1 SV=3	112	109	116	108	104	112	25.0449	25.147	24.9952	25.4849	24.9434	24.8848	25.0011	25.3682	24.9879	25.2523	24.2007	25.6843	24.7356	25.5551	25.7063	24.8357	25.0204	25.0449	24.7467	25.0168	25.063	25.2683	24.8522	25.0907	25.1255	25.0127	24.9952	25.2872	24.8848	25.4166	25.2173	24.8855	25.2523	24.9282	25.4576	24.8871	25.5753	24.7356	25.0096	25.1894	25.1548
FUBP2_HUMAN	Q92945	Far upstream element-binding protein 2 OS=Homo sapiens GN=KHSRP PE=1 SV=4	120	104	131	86	113	106	23.7389	24.065	24.2415	24.0208	23.5813	23.9834	23.458	23.2425	24.2425	23.0005	24.1025	23.3361	23.8712	24.0341	23.7905	24.3484	23.5543	23.1225	23.8693	24.0198	23.3278	23.9749	23.4928	23.7068	23.3912	23.8461	23.713	23.7862	23.8392	23.754	23.6965	23.8481	23.7137	24.3575	24.0089	23.4293	23.6816	23.6818	23.8465	23.6477	23.8752
TKT_HUMAN	P29401	Transketolase OS=Homo sapiens GN=TKT PE=1 SV=3	99	119	109	105	115	111	23.9815	23.8872	24.6214	23.9555	24.5471	24.606	23.9482	23.3429	24.6166	23.8455	23.5614	24.3274	24.8868	24.839	24.3514	24.2476	24.4056	24.0935	24.0124	24.2303	24.5729	24.5524	24.7627	24.0244	24.276	24.266	23.8746	24.0433	24.7084	24.5965	24.0606	25.0232	24.3212	23.8737	25.3898	24.7415	25.0804	24.8957	25.3544	24.4873	23.9576
IF4G1_HUMAN	Q04637	Eukaryotic translation initiation factor 4 gamma 1 OS=Homo sapiens GN=EIF4G1 PE=1 SV=4	111	120	114	94	106	112	23.143	23.2203	22.4675	22.8185	23.156	22.7329	22.965	22.5631	23.312	23.4746	22.7761	23.2799	22.8786	22.9548	22.5118	23.1433	22.3086	22.6488	22.0729	22.5582	22.4468	22.5252	22.6851	23.0175	22.4845	22.1625	22.5717	22.9149	22.8501	22.8514	22.4009	22.447	22.8301	22.5382	22.4087	22.2902	23.0018	22.3441	22.7069	22.692	22.8638
TCPQ_HUMAN	P50990	T-complex protein 1 subunit theta OS=Homo sapiens GN=CCT8 PE=1 SV=4	104	108	114	95	116	118	23.6259	23.5889	23.2012	23.4855	23.9241	23.3981	24.3746	23.4702	23.903	23.9622	23.5308	23.9543	23.9976	23.6299	23.9199	23.1619	23.5279	23.9739	23.2103	22.9917	23.7554	22.966	23.7515	24.0497	23.094	23.0247	23.1465	23.7107	23.5347	23.4572	23.6613	23.2516	23.3367	23.4782	23.4825	23.1116	23.5512	23.0876	23.7188	23.3911	23.3955
HSP72_HUMAN	P54652	Heat shock-related 70 kDa protein 2 OS=Homo sapiens GN=HSPA2 PE=1 SV=1	108	109	114	121	93	109	24.4014	24.0554	25.0522	24.4029	24.6828	25.1716	25.1218	24.2762	24.5449	24.859	24.5893	24.967	25.1068	24.4257	24.4144	24.7891	23.9691	24.5816	24.037	24.6451	24.388	24.4422	24.4178	24.4356	24.3513	23.9957	24.3324	24.0956	24.7237	24.4802	24.3106	24.6253	24.3106	24.3835	24.3668	24.6534	24.411	24.3247	24.4822	24.771	24.5429
1433E_HUMAN	P62258	14-3-3 protein epsilon OS=Homo sapiens GN=YWHAE PE=1 SV=1	100	127	113	96	96	120	24.6614	25.0292	24.734	25.311	24.8668	24.6517	25.0354	25.126	24.6243	25.1013	23.7683	25.2699	24.5179	25.1858	25.5485	24.7245	24.792	25.1148	24.7866	25.0593	24.9478	25.0339	24.7866	24.8836	24.9703	24.6733	25.2252	25.3496	24.4783	25.2477	25.032	24.6485	24.9848	24.6332	25.0134	24.6311	25.1282	24.4426	24.7092	24.934	24.9579
PYGB_HUMAN	P11216	Glycogen phosphorylase, brain form OS=Homo sapiens GN=PYGB PE=1 SV=5	128	93	150	81	90	110	24.1489	23.2597	24.6194	23.3135	23.8486	24.9508	23.2847	24.3778	23.1222	23.8817	23.7	23.9192	22.396	23.9876	24.3168	22.771	23.7122	24.1374	23.4779	24.2273	22.7903	23.1884	23.5952	22.8501	23.5018	22.7557	23.7831	22.9736	23.1809	24.601	23.6292	24.1951	23.4239	22.8719	23.4337	23.2434	22.553	24.0515	24.1075	22.8974	22.5953
K1C17_HUMAN	Q04695	Keratin, type I cytoskeletal 17 OS=Homo sapiens GN=KRT17 PE=1 SV=2	81	112	154	101	112	86	23.0352	22.2836	24.4491	25.0634	23.9072	23.726	22.4698	24.0196	24.7991	23.0882	25.3178	23.2308	24.2087	25.7626	23.2185	24.6578	24.493	26.3227	24.5427	24.8037	23.467	24.5638	23.9671	23.0898	25.682	25.5185	23.6895	24.5242	24.7714	24.2293	24.8576	24.7422	24.9528	23.1553	25.4996	24.5483	24.6085	25.5634	25.2107	26.3783	22.6737
CATD_HUMAN	P07339	Cathepsin D OS=Homo sapiens GN=CTSD PE=1 SV=1	93	119	118	100	107	106	24.0102	23.4736	22.7632	24.1852	23.4594	22.7819	24.09	22.2871	23.8609	23.6568	22.9513	22.5423	22.9278	23.5677	23.0677	23.6611	23.4209	22.9203	23.7873	22.8816	24.3509	23.9264	23.4386	23.9927	23.3201	23.227	23.9438	23.6927	23.8757	24.2898	23.7294	24.474	23.6813	24.2095	24.0436	24.4566	23.5784	24.2801	23.9138	24.4508	24.2335
ANXA5_HUMAN	P08758	Annexin A5 OS=Homo sapiens GN=ANXA5 PE=1 SV=2	100	127	117	105	87	103	24.6271	23.0562	22.9332	23.4506	23.4082	22.7797	23.4757	23.5509	23.8931	23.3261	23.9144	22.6698	22.9344	23.7018	23.5224	22.9293	23.9297	23.0226	24.3276	23.5738	23.787	23.6255	23.6139	23.5491	23.766	24.3716	23.4811	24.0231	23.5684	24.0366	23.6527	24.1146	23.1902	23.9201	23.6151	23.9305	23.3129	23.5557	23.7459	23.379	22.9905
STIP1_HUMAN	P31948	Stress-induced-phosphoprotein 1 OS=Homo sapiens GN=STIP1 PE=1 SV=1	133	98	103	96	102	107	23.7772	22.8632	22.8758	23.2643	23.8701	23.3772	24.1309	23.0183	23.3921	23.9203	22.6584	23.1078	23.8139	23.2465	22.9893	22.6369	22.6797	23.1793	22.6511	22.9466	23.7572	22.9241	23.052	23.7964	22.8484	22.4567	23.5042	23.6041	23.1562	23.1169	22.6624	23.3459	23.0809	22.6247	22.9282	22.6848	22.9895	22.6998	23.378	23.3769	23.039
LMNB1_HUMAN	P20700	Lamin-B1 OS=Homo sapiens GN=LMNB1 PE=1 SV=2	113	98	107	95	99	123	23.7293	23.7168	23.3732	23.4656	23.6882	23.7873	23.9079	24.0808	23.6386	22.8237	22.9665	23.4379	24.5967	23.4014	23.4999	23.4644	23.1883	22.8783	23.3853	23.6801	23.4749	23.3481	24.3802	23.8818	23.8945	24.0413	24.0392	22.7745	24.3003	23.4155	23.7529	23.9048	23.5584	24.1695	22.8645	23.7418	23.3569	23.6198	23.3291	23.2036	23.3913
COEA1_HUMAN	Q05707	Collagen alpha-1(XIV) chain OS=Homo sapiens GN=COL14A1 PE=1 SV=3	89	139	92	120	109	85	22.259	24.7794	22.5913	23.2026	23.8935	22.5048	21.5585	22.902	21.7787	22.4082	23.2045	22.8053	23.8161	22.4602	23.9945	22.0684	24.2424	22.1652	24.7578	23.6876	21.9233	23.9647	23.6755	22.6335	23.5146	23.3501	22.9916	20.7577	24.1032	23.187	22.5834	22.5321	22.2164	23.5025	22.8382	23.4686	23.0001	24.3444	22.6752	23.2105	22.7445
HNRPL_HUMAN	P14866	Heterogeneous nuclear ribonucleoprotein L OS=Homo sapiens GN=HNRNPL PE=1 SV=2	107	100	121	96	101	107	23.2431	23.6617	23.88	23.8511	23.0636	23.7395	23.5096	23.2988	23.9152	22.8682	23.4542	23.3759	23.7384	23.5658	23.6156	23.8758	23.2335	23.3864	23.2989	23.9352	23.1825	23.7603	23.3539	23.2159	23.3403	23.7214	23.4755	23.3429	23.4176	23.8863	23.4704	23.4542	23.4991	23.8799	23.4805	23.1097	23.2385	23.2543	23.137	23.2581	23.2385
CO1A1_HUMAN	P02452	Collagen alpha-1(I) chain OS=Homo sapiens GN=COL1A1 PE=1 SV=5	82	101	110	128	138	72	24.4338	24.1615	23.3647	24.4264	24.3725	23.1061	22.9738	24.7104	24.4856	23.32	24.2114	22.3364	23.4142	23.0841	23.2298	23.3616	23.9458	22.9876	24.8869	24.5414	23.8161	24.0972	23.2556	24.1405	24.3855	24.4796	23.8802	23.8857	24.0973	24.5703	24.2682	23.6576	23.2093	24.5785	24.3143	24.2738	22.8291	24.4264	22.9434	22.637	23.435
IGHA1_HUMAN	P01876	Ig alpha-1 chain C region OS=Homo sapiens GN=IGHA1 PE=1 SV=2	75	175	94	96	100	90	24.2593	24.2024	23.7678	23.2566	24.0233	24.0618	22.1959	23.2905	23.4036	23.6077	24.9525	22.3776	24.0312	23.6422	24.8888	23.1269	25.5897	24.0778	24.8546	23.6819	24.1248	24.3233	24.6335	24.0529	23.9246	24.4747	24.4491	22.7647	22.9059	24.4423	22.8006	24.857	23.9695	25.7599	22.5808	23.1191	22.726	24.2348	23.7943	23.3476	23.9551
CFAH_HUMAN	P08603	Complement factor H OS=Homo sapiens GN=CFH PE=1 SV=4	88	98	105	104	131	102	23.1406	22.4208	22.5431	22.056	23.311	22.4811	22.8177	22.8208	22.5493	22.7593	23.6508	22.2465	23.9801	22.6783	22.2543	23.1432	22.6296	22.55	23.1229	22.3598	23.6031	22.723	23.8663	23.1108	23.1168	23.0097	23.2818	21.6975	22.6305	23.0244	23.051	21.8119	23.3334	22.384	22.4553	22.7047	21.7507	23.2894	22.9953	22.5182	22.2866
FIBG_HUMAN	P02679	Fibrinogen gamma chain OS=Homo sapiens GN=FGG PE=1 SV=3	93	92	109	109	114	107	24.8631	23.2035	23.0822	22.8547	24.2749	22.8949	24.3459	25.2121	23.4829	23.4388	25.0069	22.9066	25.5621	23.2606	23.1336	23.2106	24.0572	23.3699	24.7107	23.406	25.1019	23.791	24.9749	24.407	23.7494	24.2159	25.0153	23.4535	22.8922	23.7381	24.9018	22.3372	25.0859	23.9407	23.0169	24.1641	22.8192	23.9805	24.531	23.3197	23.4121
GELS_HUMAN	P06396	Gelsolin OS=Homo sapiens GN=GSN PE=1 SV=1	97	112	105	102	106	99	25.2185	24.4767	25.015	24.3811	23.9678	24.8236	23.7224	24.2455	24.2365	23.9108	24.6301	24.8145	23.7668	24.1939	24.6295	25.2086	24.7583	24.0115	25.1089	25.0743	24.5965	24.8113	24.4787	24.166	24.9868	24.6552	24.4914	24.9876	24.6832	24.1803	24.3986	25.5077	24.7228	24.1949	24.3129	24.4692	24.7026	24.726	24.0693	23.7287	24.4275
GDIB_HUMAN	P50395	Rab GDP dissociation inhibitor beta OS=Homo sapiens GN=GDI2 PE=1 SV=2	94	122	102	89	94	119	24.571	23.7784	23.5114	23.9194	24.4469	23.6934	23.6031	24.0908	24.083	24.0136	23.1239	23.8383	23.851	24.2113	24.0076	24.4887	23.7411	24.0487	23.6031	24.0367	24.1891	23.9137	23.8031	24.1512	23.6161	23.546	24.0768	24.8348	23.7624	23.6718	23.8047	24.1413	23.809	23.9669	23.7683	23.6509	23.5135	23.6423	23.4317	23.8427	24.0137
HS71L_HUMAN	P34931	Heat shock 70 kDa protein 1-like OS=Homo sapiens GN=HSPA1L PE=1 SV=2	125	94	115	84	101	100	24.5315	23.8508	25.5209	24.5432	24.4741	25.5778	25.3794	24.277	24.4051	24.6401	24.2838	25.025	24.5432	24.6159	24.3606	24.6611	23.6866	24.6199	23.8011	24.6792	24.4362	24.5829	24.3817	24.1832	24.1841	23.8016	24.2597	24.3418	24.5294	24.4279	24.0583	24.5302	24.0756	24.6198	24.0279	24.5315	24.1152	24.162	24.4284	24.4051	24.5002
K1C10_HUMAN	P13645	Keratin, type I cytoskeletal 10 OS=Homo sapiens GN=KRT10 PE=1 SV=6	73	122	104	134	99	86	23.4118	23.0717	23.3788	23.9827	23.801	22.6738	22.4223	25.4336	24.8234	23.6521	25.5014	24.1308	23.4268	24.089	23.5312	24.7053	23.7485	25.2209	25.1626	24.9256	24.1224	23.8969	23.1121	23.6219	24.6302	25.4578	24.1739	24.1786	24.5852	24.4116	24.5236	24.6748	24.6398	24.2418	24.2582	26.2994	23.8295	25.2529	23.8448	24.7393	23.4437
TCPB_HUMAN	P78371	T-complex protein 1 subunit beta OS=Homo sapiens GN=CCT2 PE=1 SV=4	94	118	115	84	95	111	23.0151	23.1691	23.3832	23.2742	23.4193	23.4562	24.1638	23.4554	23.69	23.7565	23.2768	23.6531	23.8985	23.3172	23.6939	23.0309	23.4444	23.9931	23.0498	22.9211	23.5261	22.7152	23.5982	23.5719	23.2232	22.9142	22.9484	23.6531	23.654	23.3315	23.2903	22.9869	23.2527	23.2689	23.5627	23.1359	23.3304	23.0411	23.3044	23.3747	23.2739
IGHG3_HUMAN	P01860	Ig gamma-3 chain C region OS=Homo sapiens GN=IGHG3 PE=1 SV=2	102	116	95	98	113	90	23.7481	24.727	23.1774	22.8137	24.3952	23.6393	22.6317	24.0907	23.4033	23.8018	25.0559	23.0873	24.7784	23.452	23.6916	23.3295	24.1689	23.7238	24.0775	23.3718	23.8769	23.7802	24.46	23.8624	24.2389	24.2842	24.0521	23.2956	23.8631	24.0271	23.8648	23.5806	24.3615	24.1989	23.0086	23.8833	24.1029	24.0168	24.3424	24.1415	24.0571
HNRPQ_HUMAN	O60506	Heterogeneous nuclear ribonucleoprotein Q OS=Homo sapiens GN=SYNCRIP PE=1 SV=2	100	100	116	94	91	106	23.1365	23.7988	23.9576	24.1433	23.5273	24.0577	23.6757	23.3077	24.2898	23.3702	23.5567	24.0069	24.1861	23.5007	23.5614	24.1205	23.4314	23.972	23.6366	23.7761	23.5571	23.6535	23.9182	23.3456	23.6405	23.7093	23.9023	23.1921	23.633	23.7949	23.7564	23.2582	23.463	23.6868	23.3456	23.1655	23.9886	23.2613	23.1801	23.408	23.0488
HXK1_HUMAN	P19367	Hexokinase-1 OS=Homo sapiens GN=HK1 PE=1 SV=3	85	115	122	85	102	96	23.3793	23.2967	23.8114	23.7345	23.4237	23.8778	23.2166	23.2582	23.4217	23.3397	23.7198	23.3824	22.9985	23.3563	23.5334	23.8945	23.6277	23.0402	23.2355	23.8235	23.6136	23.4803	24.3152	23.5939	23.4754	23.4136	23.5939	23.6269	23.6935	23.1912	23.5948	23.9142	23.7698	22.9985	24.1402	23.2012	23.587	23.8309	23.4881	23.1878	23.4412
IF4A1_HUMAN	P60842	Eukaryotic initiation factor 4A-I OS=Homo sapiens GN=EIF4A1 PE=1 SV=1	85	105	109	100	94	111	24.1873	24.6588	24.0745	24.5006	24.1887	24.1803	24.6603	23.7271	24.6094	24.2549	24.6364	24.229	23.9706	24.7028	24.3734	23.8393	24.3487	24.104	24.1583	24.0914	24.3308	24.0016	24.1111	24.5509	23.9304	23.993	24.3116	24.7948	23.843	24.3947	24.1116	23.7031	24.1879	24.3055	24.1193	23.8392	23.9139	23.7929	24.1767	24.5696	24.2609
PRP8_HUMAN	Q6P2Q9	Pre-mRNA-processing-splicing factor 8 OS=Homo sapiens GN=PRPF8 PE=1 SV=2	113	87	91	97	99	117	22.9929	23.063	22.6874	22.6347	23.203	22.9661	23.3901	22.4047	23.0405	22.3066	23.0617	22.8318	23.2914	22.9175	22.9018	22.8928	22.5762	22.261	22.751	22.5805	22.8295	22.7075	23.053	23.0006	23.065	22.132	23.2723	22.0116	22.8779	22.6411	23.0617	23.0453	22.9703	22.5493	22.2467	22.7602	22.52	22.7241	23.1824	22.9222	22.4409
RS3_HUMAN	P23396	40S ribosomal protein S3 OS=Homo sapiens GN=RPS3 PE=1 SV=2	91	105	116	88	91	107	24.4368	24.345	24.2358	24.4439	23.9629	24.2229	24.3118	23.7921	24.3738	24.6952	23.8709	24.4863	23.7107	24.5052	24.4647	24.2701	24.1584	24.3911	24.5618	24.2017	23.9555	24.4547	23.9928	24.3911	23.8008	24.0183	24.1056	24.5536	23.8588	24.2706	24.3623	23.7038	23.8993	24.3199	23.8949	23.7482	24.1013	23.6158	23.7833	24.1418	24.1956
GCN1L_HUMAN	Q92616	Translational activator GCN1 OS=Homo sapiens GN=GCN1L1 PE=1 SV=6	105	103	93	92	97	107	21.9392	22.7364	22.4818	22.0385	22.4139	22.8374	23.0367	22.4103	22.6351	23.2854	22.8685	22.4385	22.5702	22.5465	22.3077	22.0109	22.0195	22.3567	22.1759	21.7382	22.2099	21.9117	22.439	22.6983	22.5429	21.8062	22.3198	21.9036	22.247	22.2375	22.2473	22.1953	22.0333	22.0552	22.4863	22.2945	22.7451	22.263	22.8024	22.9325	22.1319
PYR1_HUMAN	P27708	CAD protein OS=Homo sapiens GN=CAD PE=1 SV=3	112	94	109	88	81	112	22.3909	23.0606	22.8445	22.715	22.7138	22.9579	22.9155	23.0343	22.0504	23.0717	23.2707	22.68	23.0748	22.4102	22.2644	22.138	22.19	21.8534	22.1053	22.0045	22.8251	21.9621	22.9375	23.046	22.3162	21.5111	22.1887	22.5889	23.0003	21.8286	22.2685	22.1343	21.9574	21.8199	22.1505	22.1127	21.7817	21.918	22.3525	22.3313	22.3169
HSP74_HUMAN	P34932	Heat shock 70 kDa protein 4 OS=Homo sapiens GN=HSPA4 PE=1 SV=4	98	98	98	78	102	120	22.5724	22.4932	22.3714	23.0569	23.4343	22.6546	23.8657	22.7973	23.3716	23.9292	22.9903	23.2304	23.1268	22.7794	22.4931	22.8201	22.5417	23.3593	22.7194	22.5231	23.3749	22.7325	23.2274	23.5343	22.5718	22.5178	22.9627	23.0076	23.1563	22.5689	22.6274	22.6949	22.9818	22.5744	22.8423	23.0616	22.7466	22.7597	23.1108	22.8152	22.5708
CALR_HUMAN	P27797	Calreticulin OS=Homo sapiens GN=CALR PE=1 SV=1	100	111	86	93	84	117	23.6749	24.8016	23.5411	23.6471	24.1932	23.8708	24.1882	24.3325	23.682	24.8481	23.4847	24.6626	23.6274	24.816	23.4527	23.9554	23.6541	23.1515	23.3463	23.6143	24.2038	23.0417	24.1301	24.2679	23.8469	23.3524	23.9934	23.9571	24.1442	23.5005	23.5645	23.8292	24.0963	23.5434	23.9101	24.2387	23.971	23.7225	24.0978	24.3179	23.6859
DDX3X_HUMAN	O00571	ATP-dependent RNA helicase DDX3X OS=Homo sapiens GN=DDX3X PE=1 SV=3	104	92	95	79	101	116	23.1568	23.3708	23.361	23.5596	23.2659	23.5088	23.3824	23.0956	23.8486	23.2408	23.3036	23.1756	23.3903	23.6444	23.2782	23.1762	23.1285	23.3798	23.0853	22.9632	23.2114	23.2114	23.3307	23.1675	23.014	23.3026	23.2516	23.0716	23.22	23.5233	23.4649	22.978	23.1954	23.4098	23.0581	22.9833	23.3881	23.0758	23.1177	23.0454	23.2931
TPM2_HUMAN	P07951	Tropomyosin beta chain OS=Homo sapiens GN=TPM2 PE=1 SV=1	78	107	122	82	103	95	22.836	23.001	22.8075	23.7484	25.0405	22.8826	24.0733	22.8687	23.1935	23.5278	23.2126	23.4663	23.5192	24.0824	24.4827	24.2134	23.3288	23.5568	23.4547	23.0779	24.0043	23.0817	23.5009	24.0068	23.6652	23.0547	23.8922	23.3869	23.6464	23.2057	23.5202	23.902	24.2685	22.686	23.2357	24.5808	23.7424	24.0855	23.0978	22.9025	22.9818
K1C18_HUMAN	P05783	Keratin, type I cytoskeletal 18 OS=Homo sapiens GN=KRT18 PE=1 SV=2	48	128	139	91	132	48	21.3796	21.8303	22.7498	23.0197	22.7914	22.4094	21.2358	21.6281	23.0095	21.3755	23.7556	21.2505	24.1588	21.5137	22.1884	23.2195	23.3726	22.7823	21.8948	21.7364	21.432	23.8461	21.9888	21.8857	23.2536	23.6731	22.1313	22.0791	23.7653	23.8979	21.0695	22.2096	24.1197	23.2141	25.9271	23.7733	24.5013	24.9196	24.4483	24.9294	25.0683
CKAP4_HUMAN	Q07065	Cytoskeleton-associated protein 4 OS=Homo sapiens GN=CKAP4 PE=1 SV=2	109	97	87	100	92	100	22.4919	24.0245	23.0366	22.2154	23.1472	23.6699	23.3222	23.7976	23.1873	24.0689	23.0895	23.3819	23.7365	22.6747	23.0793	23.7379	22.2591	21.9022	22.2475	22.0895	22.8976	22.4973	23.4005	23.68	23.7498	22.2992	23.2171	22.1141	23.5173	22.4281	22.6795	23.3513	23.5717	22.572	22.8303	23.019	23.3836	23.4664	23.0386	22.389	23.5344
HSPB1_HUMAN	P04792	Heat shock protein beta-1 OS=Homo sapiens GN=HSPB1 PE=1 SV=2	88	102	119	87	92	97	22.5913	22.3336	22.8041	23.5772	23.9119	22.6679	23.7035	23.0561	23.2198	22.5047	22.3469	22.5414	22.4051	23.1043	23.4034	24.4068	23.2485	22.6987	23.3393	23.6304	23.4581	24.4294	22.9364	24.1408	23.8695	23.6392	23.4953	23.4876	23.3264	23.8571	23.669	23.365	23.934	24.2245	23.8041	24.9078	23.6976	24.2983	25.1767	23.982	24.7642
LEG1_HUMAN	P09382	Galectin-1 OS=Homo sapiens GN=LGALS1 PE=1 SV=2	74	112	118	89	77	115	24.011	24.1058	25.1533	25.2823	24.1446	24.3953	24.0721	23.82	25.0135	24.0108	24.8829	23.7634	23.5349	25.0187	24.5871	24.795	24.6751	23.8267	24.8244	25.2898	25.0557	25.1116	24.5705	24.8537	24.8283	24.2278	24.3201	25.5314	24.4589	25.0235	25.254	24.7	24.6883	24.5453	25.1533	24.9149	24.3065	24.7118	24.4934	24.2081	24.8554
RADI_HUMAN	P35241	Radixin OS=Homo sapiens GN=RDX PE=1 SV=1	86	105	89	98	101	105	23.6769	23.9594	23.8002	23.6925	23.8091	23.9218	24.0464	23.9489	23.8432	23.8246	24.1186	24.0298	23.962	24.1792	24.1444	24.1709	24.1444	24.3401	23.4906	23.9548	24.0074	23.5774	23.9171	23.9527	24.0809	23.8281	23.8919	24.3051	23.7853	23.7875	23.3029	23.8548	24.0947	23.7154	24.126	23.5416	23.7801	23.8173	23.3552	23.4878	23.9171
XRCC5_HUMAN	P13010	X-ray repair cross-complementing protein 5 OS=Homo sapiens GN=XRCC5 PE=1 SV=3	101	104	100	84	92	103	23.9871	24.2515	23.8244	23.8112	23.6827	24.2021	24.0525	23.7758	23.4693	23.5639	23.8716	23.7704	23.7823	23.6303	24.4472	23.4157	23.7057	23.208	23.6923	23.6923	23.59	23.3175	23.8001	23.7293	23.4752	23.2508	23.779	23.4507	23.7741	23.5881	23.5528	24.1816	23.5401	23.4202	23.1016	23.638	23.3557	23.4369	24.5906	23.9092	23.3045
COPA_HUMAN	P53621	Coatomer subunit alpha OS=Homo sapiens GN=COPA PE=1 SV=2	87	103	93	109	88	103	23.0077	23.1792	22.5216	22.3052	23.0904	22.9395	23.2169	23.116	22.7068	23.0106	23.258	22.9881	23.1631	22.5706	22.4442	22.868	22.6498	22.0171	22.44	22.4096	22.8898	22.3044	23.2287	23.1355	23.2331	22.3274	22.8447	22.3514	23.0836	22.5723	22.2345	23.3201	23.1643	22.5437	22.6553	23.3497	22.8261	23.3087	23.0928	23.5684	22.8715
LDHA_HUMAN	P00338	L-lactate dehydrogenase A chain OS=Homo sapiens GN=LDHA PE=1 SV=2	84	99	119	83	99	98	23.6777	23.9757	24.6845	24.4132	23.9608	24.2949	25.0043	23.7785	24.4612	24.7543	24.2667	24.6083	24.0228	24.3838	23.8159	24.1996	24.4879	24.14	23.6867	24.5085	24.8629	24.5172	24.7994	24.8574	24.5339	24.4993	24.6126	25.0041	24.1727	24.4181	24.1624	24.4797	24.9993	23.5438	24.7086	24.4009	24.8767	24.6927	24.9668	24.2302	24.2462
LMNB2_HUMAN	Q03252	Lamin-B2 OS=Homo sapiens GN=LMNB2 PE=1 SV=3	97	92	97	100	101	94	23.6434	23.4013	23.4585	23.2671	23.3763	23.5178	23.1168	23.4362	23.1026	22.8337	22.9363	23.1285	23.7874	22.7605	23.5668	23.3466	23.0605	22.6946	23.3328	23.7208	23.0386	23.251	23.6453	23.0228	23.7129	23.7183	23.6326	22.5764	23.8112	23.1807	23.4595	23.9126	23.2333	23.5749	23.0228	23.4058	23.1899	23.5508	22.8945	23.0437	23.2055
ACLY_HUMAN	P53396	ATP-citrate synthase OS=Homo sapiens GN=ACLY PE=1 SV=3	90	108	84	107	94	96	22.3551	23.0035	22.1298	22.9895	23.011	22.5915	23.5968	22.9622	22.5146	23.1245	23.588	23.5702	23.2701	22.8612	22.7339	22.4061	22.53	22.4906	22.1444	22.2726	22.6216	22.7792	22.8902	22.5477	22.5793	21.8881	22.8578	22.4531	23.3008	22.9404	22.737	22.1682	22.5964	22.2542	23.4545	23.2731	23.2193	23.2086	23.4873	24.1851	23.1778
ALDOC_HUMAN	P09972	Fructose-bisphosphate aldolase C OS=Homo sapiens GN=ALDOC PE=1 SV=2	97	95	108	86	102	91	22.4976	22.7684	23.6732	22.7599	23.9337	23.2695	23.7195	23.7724	23.383	23.8637	23.8932	23.2218	23.5906	22.8515	23.0582	23.0216	23.0582	23.2303	22.6299	22.9293	23.4665	22.8109	23.846	22.9435	23.5544	22.9626	23.4801	23.0828	23.504	24.0385	23.0508	22.7788	23.4265	23.066	24.1691	23.7758	23.9654	23.653	24.6004	23.6454	23.6696
APOB_HUMAN	P04114	Apolipoprotein B-100 OS=Homo sapiens GN=APOB PE=1 SV=2	63	103	92	106	128	85	21.8412	21.1802	21.4797	21.2653	23.0072	21.4479	21.8343	22.3203	21.7066	21.3823	22.9719	21.6192	23.2751	21.5418	21.5836	22.3038	21.9391	21.9422	21.8956	21.4518	23.0077	21.7217	22.9916	22.0783	22.2275	21.4629	22.6983	21.1906	22.0245	21.8636	21.8037	21.1309	22.4835	21.7013	21.504	22.3121	21.3971	22.4333	22.3744	21.2579	21.3946
HNRL2_HUMAN	Q1KMD3	Heterogeneous nuclear ribonucleoprotein U-like protein 2 OS=Homo sapiens GN=HNRNPUL2 PE=1 SV=1	104	99	107	94	83	90	22.3984	23.0913	23.2449	23.3289	22.5818	23.2876	22.6038	22.3797	23.3524	22.1192	23.065	22.5114	22.9555	22.3558	22.6923	22.5182	22.8846	22.4246	23.1817	22.8155	22.5352	22.3886	23.0713	22.8611	22.4731	22.804	22.6484	22.5246	22.6308	22.7393	22.7011	22.4803	22.4359	22.5579	22.6212	22.7344	22.7853	22.5651	22.3926	22.9378	22.3976
SYAC_HUMAN	P49588	Alanine--tRNA ligase, cytoplasmic OS=Homo sapiens GN=AARS PE=1 SV=2	101	99	91	89	100	96	23.0712	23.5461	22.8235	22.2586	22.4423	23.1985	23.7433	23.8709	23.5235	23.261	23.9181	23.4895	23.4895	22.6911	23.0109	22.7463	22.8234	22.766	22.7179	23.0396	23.1806	22.4576	22.924	23.6203	22.9356	23.124	23.9493	22.8908	23.2428	23.084	22.611	23.2322	22.7528	23.1452	22.3983	23.2506	23.5696	23.138	23.4299	23.0225	23.5503
CAP1_HUMAN	Q01518	Adenylyl cyclase-associated protein 1 OS=Homo sapiens GN=CAP1 PE=1 SV=5	84	100	99	103	89	99	23.9438	24.2734	23.5823	24.1822	24.152	23.6352	24.1497	23.1379	23.888	24.5621	24.5727	23.6706	23.7691	24.4744	24.6402	23.9887	24.4999	23.7935	24.2322	24.3235	24.5083	23.7713	23.6887	24.4884	24.4095	23.5041	24.1011	25.1761	24.3229	23.9393	23.5088	23.9694	24.4967	23.7646	24.1495	24.5276	24.4541	24.1944	23.8742	24.4182	23.645
COR1A_HUMAN	P31146	Coronin-1A OS=Homo sapiens GN=CORO1A PE=1 SV=4	86	110	89	103	79	107	22.4839	23.6005	22.8462	23.1555	23.1421	22.7099	22.0066	22.1596	23.1231	22.8727	23.5713	22.8382	23.5825	23.5435	24.5196	23.535	24.5078	23.1875	24.1992	23.7912	24.14	23.8636	23.7912	23.8908	23.2909	23.7884	23.7869	23.7564	24.0902	23.2692	23.0364	23.423	23.8745	24.5452	23.9932	23.6668	24.0376	23.4825	22.993	23.2844	23.8392
K22E_HUMAN	P35908	Keratin, type II cytoskeletal 2 epidermal OS=Homo sapiens GN=KRT2 PE=1 SV=2	61	116	112	115	75	92	22.5067	22.0931	23.321	23.4264	22.7803	22.5585	21.7541	23.659	24.233	23.0563	24.9153	23.3671	22.9056	23.4245	23.287	24.3524	22.5045	24.9708	24.3961	24.1696	23.4332	23.6504	22.7589	22.4058	24.3575	25.2667	23.2709	23.2234	23.6997	23.5478	23.9266	23.8678	23.9266	23.708	24.0221	24.9137	23.0187	24.0973	23.1769	23.5908	22.551
FSCN1_HUMAN	Q16658	Fascin OS=Homo sapiens GN=FSCN1 PE=1 SV=3	103	87	138	85	78	78	23.4809	24.2287	25.6052	24.0478	22.838	25.4296	24.1905	23.7227	25.2597	23.4177	23.4845	24.1151	23.9341	23.302	23.3602	24.1646	23.3071	23.3761	23.9977	24.8361	23.8848	23.427	24.5954	24.1333	23.4445	23.5641	23.3237	25.0697	23.5494	23.343	23.6735	23.4942	23.9405	23.0616	23.3096	22.7429	22.5569	23.0767	22.3576	22.3908	22.7659
ROA1_HUMAN	P09651	Heterogeneous nuclear ribonucleoprotein A1 OS=Homo sapiens GN=HNRNPA1 PE=1 SV=5	87	120	114	85	71	92	22.2502	22.4507	21.7813	23.058	22.3138	21.5221	22.9807	21.9608	23.0513	22.0178	22.0401	21.9229	22.4061	22.7765	22.7073	22.6427	22.0366	22.6305	22.6654	22.1093	22.0742	22.4785	21.8766	22.7121	22.2741	22.507	22.7087	23.0072	22.3681	22.1681	22.3934	21.6891	21.7992	22.5585	21.8454	21.7088	21.8471	21.8075	22.0134	21.9802	21.7806
G6PI_HUMAN	P06744	Glucose-6-phosphate isomerase OS=Homo sapiens GN=GPI PE=1 SV=4	88	108	99	101	88	82	24.2536	24.1663	24.0272	24.5605	24.0091	24.1103	24.9495	24.8107	24.6659	24.9015	25.3792	24.8451	23.9037	24.3758	24.5024	23.2807	24.4694	25.1208	23.8229	24.847	24.5193	23.9877	24.309	24.4619	24.4855	24.7536	24.2057	24.6523	23.9393	24.3768	24.0067	23.9397	24.6021	23.8067	24.6901	24.6482	24.6163	24.2733	25.4207	25.0291	24.309
VIGLN_HUMAN	Q00341	Vigilin OS=Homo sapiens GN=HDLBP PE=1 SV=2	88	105	91	103	84	93	22.7711	23.4105	23.55	23.1572	23.404	23.7749	23.2254	22.6746	23.2727	23.964	23.3629	23.5026	23.2902	23.4579	23.3719	23.8897	23.1058	22.7091	23.3319	23.5068	23.3498	23.14	23.6153	23.469	23.7502	22.9388	23.3341	22.893	23.609	23.4051	23.0607	23.5148	23.6001	23.0192	23.4025	23.4367	23.5673	23.78	23.413	23.4159	23.1471
AT2A2_HUMAN	P16615	Sarcoplasmic/endoplasmic reticulum calcium ATPase 2 OS=Homo sapiens GN=ATP2A2 PE=1 SV=1	84	94	112	89	95	88	21.9421	22.8195	23.0394	22.1479	24.0321	22.787	23.0141	23.591	22.6417	22.9611	22.8632	22.6356	23.0706	22.7014	22.3533	22.6185	22.3407	23.0085	21.9833	22.0779	22.7434	22.3533	22.852	22.6287	22.6133	22.181	22.6143	21.6627	22.5838	22.2148	22.8046	22.5881	23.0283	22.6054	22.6111	22.8356	23.4286	23.0829	22.7192	22.6517	22.82
TIF1B_HUMAN	Q13263	Transcription intermediary factor 1-beta OS=Homo sapiens GN=TRIM28 PE=1 SV=5	90	99	89	88	97	98	22.8397	23.4164	22.4002	23.3343	22.9633	22.9369	23.62	22.8888	23.6981	23.1796	23.1899	23.6799	22.7419	22.9935	23.4206	22.8888	22.4914	23.318	23.0581	22.3869	22.2263	22.7973	23.2572	22.3726	23.2068	22.5152	23.3941	22.5235	23.2146	22.4963	22.7208	22.9017	23.3742	22.5334	22.4691	23.0241	23.2736	22.3612	23.8591	23.3701	22.9429
H2AX_HUMAN	P16104	Histone H2A.x OS=Homo sapiens GN=H2AFX PE=1 SV=2	88	93	97	86	101	95	25.5007	25.9494	25.6831	25.4004	25.8796	25.5779	25.6497	25.4506	24.9968	25.4817	24.914	25.2425	25.2555	25.749	26.0567	25.7692	25.8763	25.9982	25.8297	24.9148	25.1371	25.739	25.3115	25.2633	24.9384	25.2983	25.839	25.9857	25.0779	25.6503	25.8621	25.278	25.1229	25.8567	25.1733	24.8194	25.7703	24.7754	25.0914	24.9414	25.5566
RS3A_HUMAN	P61247	40S ribosomal protein S3a OS=Homo sapiens GN=RPS3A PE=1 SV=2	97	91	102	99	82	89	24.1056	24.0968	24.4887	24.365	24.1556	24.2628	24.4573	24.0245	24.687	24.6885	23.4511	24.6934	23.9899	24.6169	24.3617	24.3111	24.2235	24.6216	24.4144	24.2438	23.8628	24.2733	24.0067	24.2011	23.8176	23.8861	24.0968	24.4767	24.2628	24.2946	24.2633	24.1876	24.0512	24.2781	24.0668	23.8623	24.285	23.6547	23.963	24.1951	24.0567
RL5_HUMAN	P46777	60S ribosomal protein L5 OS=Homo sapiens GN=RPL5 PE=1 SV=3	88	100	104	77	85	102	23.7881	24.0538	24.4132	23.8803	23.9548	24.2631	24.134	23.7254	24.3805	24.4839	23.3031	24.821	24.0353	24.2842	24.2161	24.3805	24.1228	24.4565	24.1798	24.2767	23.606	24.109	23.7777	23.9803	23.8836	23.7198	24.0077	23.9948	23.9379	24.1797	23.9578	24.0304	23.9699	24.2079	24.0077	23.7433	24.0812	23.8389	23.674	23.9877	23.8848
SRSF1_HUMAN	Q07955	Serine/arginine-rich splicing factor 1 OS=Homo sapiens GN=SRSF1 PE=1 SV=2	84	91	111	83	85	102	23.4474	24.0715	23.9088	24.0589	23.236	23.8541	23.4024	23.159	23.9305	23.7963	22.8335	24.0381	23.7367	23.6122	23.9859	24.0677	23.457	24.1021	23.8749	24.3807	23.1566	24.2905	23.4067	23.5336	23.3522	24.0923	23.7452	23.6338	23.4577	23.929	24.132	23.2764	23.4103	24.0381	23.4072	23.0877	23.671	23.1764	23.0018	23.4057	24.0604
XRCC6_HUMAN	P12956	X-ray repair cross-complementing protein 6 OS=Homo sapiens GN=XRCC6 PE=1 SV=2	95	99	91	87	85	99	23.9001	24.0424	23.9073	23.898	23.6644	24.0946	23.8936	23.5897	23.5445	23.4012	23.6816	23.8918	23.8706	23.5131	24.2742	23.6041	23.5763	23.2455	23.6865	23.8626	23.5763	23.3802	23.7663	23.6346	23.4819	23.2475	23.7062	23.38	23.5464	23.6214	23.4176	23.926	23.6265	23.3618	23.2195	23.4465	23.3989	23.3847	24.0273	23.7401	23.3471
AT1A1_HUMAN	P05023	Sodium/potassium-transporting ATPase subunit alpha-1 OS=Homo sapiens GN=ATP1A1 PE=1 SV=1	113	73	105	92	89	83	23.0648	23.6746	23.8636	22.4436	22.4738	24.0602	22.2658	24.1856	22.7163	22.957	22.7693	23.2888	22.8667	22.664	22.0663	22.8524	22.6776	22.9851	21.7763	23.1718	22.2725	22.1382	23.0343	22.408	23.0429	22.3297	22.4938	22.0211	22.9704	22.0662	22.7294	23.2723	22.9707	23.2519	22.1443	22.3504	23.0881	22.6985	22.3889	23.1925	22.4338
HNRPR_HUMAN	O43390	Heterogeneous nuclear ribonucleoprotein R OS=Homo sapiens GN=HNRNPR PE=1 SV=1	88	94	102	93	82	94	22.9639	23.6135	23.8718	23.9829	23.2336	23.9196	23.6827	23.2385	24.0092	22.9002	23.4715	23.6854	23.9013	23.5679	23.5494	23.8523	23.2467	23.6516	23.5579	23.6052	23.2352	23.3835	23.7779	23.2634	23.4206	23.6425	23.5815	23.1004	23.3505	23.5594	23.6647	23.3562	23.2442	23.7086	23.2419	23.0647	23.5517	23.209	23.209	23.1483	23.0665
TPM3_HUMAN	P06753	Tropomyosin alpha-3 chain OS=Homo sapiens GN=TPM3 PE=1 SV=1	75	100	121	75	90	92	23.2603	23.2363	23.0639	23.8451	24.9105	23.1939	24.2036	23.0671	23.7104	23.7231	23.4598	23.3899	23.9895	24.2432	24.433	24.0501	23.4796	23.4255	23.4942	23.3283	24.2197	23.2547	23.606	24.2034	23.7791	23.4364	24.2455	23.7096	23.6992	23.2839	23.7131	23.4875	24.1397	23.2098	23.3429	24.1641	23.6832	23.8305	23.2928	23.2701	23.3226
DHE3_HUMAN	P00367	Glutamate dehydrogenase 1, mitochondrial OS=Homo sapiens GN=GLUD1 PE=1 SV=2	89	94	91	91	101	83	22.9391	22.5853	23.7917	22.869	23.1925	24.1193	22.5265	22.5558	22.7932	22.7097	23.3618	24.221	22.4809	23.1847	23.9538	23.0765	23.1687	23.5598	23.1012	24.4737	23.0918	23.2797	23.4435	22.7104	23.0702	23.0702	22.8157	23.0338	22.7255	23.1711	23.5462	23.248	23.0135	22.6576	23.2799	23.5598	23.6299	23.752	23.3422	23.4759	23.0259
FUBP1_HUMAN	Q96AE4	Far upstream element-binding protein 1 OS=Homo sapiens GN=FUBP1 PE=1 SV=3	80	92	105	77	88	105	22.9136	23.6151	23.4192	23.8253	22.6964	23.3539	23.3898	22.9881	23.7567	22.406	22.5249	23.2014	23.4689	23.2004	22.9578	23.7268	22.7324	23.0102	22.8771	23.7496	22.832	23.5319	23.0723	22.8078	23.0117	23.5787	23.2824	22.9909	23.3214	23.5192	23.2004	23.061	22.8731	23.3878	22.9161	22.5422	22.6195	22.7602	22.575	22.7437	22.9085
MAP4_HUMAN	P27816	Microtubule-associated protein 4 OS=Homo sapiens GN=MAP4 PE=1 SV=3	95	84	83	82	102	99	22.9763	22.8663	22.9794	23.3997	23.807	23.0717	23.4809	22.6511	23.4476	23.7749	22.8485	23.975	23.3253	23.668	23.9427	24.0427	23.3648	23.4171	23.6376	23.2101	23.4034	23.3689	23.1889	23.4881	23.7172	22.9663	23.1287	23.3901	23.8884	22.832	22.9997	24.0202	23.5182	22.5482	23.7048	23.6975	23.4542	23.7658	22.9542	22.8437	22.7132
H14_HUMAN	P10412	Histone H1.4 OS=Homo sapiens GN=HIST1H1E PE=1 SV=2	102	87	88	96	89	82	25.0194	25.3706	24.7861	24.782	25.2808	25.4374	25.6403	25.1782	24.2272	24.0981	24.2094	23.8559	25.1531	25.0471	25.0817	25.7097	24.5672	24.7058	24.3434	23.6774	24.6151	23.9226	25.0142	24.9654	24.7773	24.4626	25.6885	23.8616	25.9336	24.8762	24.8126	25.8551	24.4743	25.7549	23.2653	24.7557	24.4925	24.7597	24.7486	24.4582	24.8329
TB182_HUMAN	Q9C0C2	182 kDa tankyrase-1-binding protein OS=Homo sapiens GN=TNKS1BP1 PE=1 SV=4	94	93	92	83	94	88	22.4776	21.5896	22.3984	22.4302	21.8279	22.2813	21.9215	21.7212	22.675	22.1663	22.5098	22.0814	21.9771	21.9505	21.5524	22.8244	21.7824	21.8933	21.5401	22.0354	21.7866	22.0605	22.2356	21.6181	22.3675	22.2813	21.8997	22.6044	22.3251	21.5837	21.6376	22.2808	22.1264	21.4105	22.1824	21.672	22.2226	21.8573	22.0323	22.1131	21.8261
WDR1_HUMAN	O75083	WD repeat-containing protein 1 OS=Homo sapiens GN=WDR1 PE=1 SV=4	81	103	93	91	82	94	23.772	23.0863	22.833	23.2204	23.4458	23.0479	22.9455	23.3	23.1807	23.0093	24.1144	23.3018	23.3385	23.7248	24.0243	23.6573	23.7556	23.5686	23.6521	23.3908	23.7689	23.5749	23.3133	23.3983	23.9892	23.4134	23.6364	23.4719	23.9467	23.3912	23.3158	23.8223	23.5982	23.2963	23.4751	23.7559	23.64	24.077	23.3914	23.3246	23.3608
K6PP_HUMAN	Q01813	6-phosphofructokinase type C OS=Homo sapiens GN=PFKP PE=1 SV=2	77	97	116	70	74	109	21.9224	22.1246	23.4989	22.4556	23.0112	23.362	22.7398	22.7099	23.1665	22.4481	22.5741	22.6914	22.8198	22.6244	22.3914	23.3328	22.3731	22.5465	22.017	22.8433	22.8525	22.1858	23.2007	22.5071	23.0216	22.5863	22.6066	24.0602	22.2531	22.0879	23.9103	22.7108	23.0538	22.1856	23.7742	22.4331	22.9552	23.1342	22.6595	22.4832	23.1424
DSRAD_HUMAN	P55265	Double-stranded RNA-specific adenosine deaminase OS=Homo sapiens GN=ADAR PE=1 SV=4	86	90	71	80	99	115	22.7638	23.4457	22.4036	23.194	23.5793	22.6054	23.6858	23.1808	23.2251	23.1449	23.3911	23.1832	24.0817	23.5101	23.0966	22.8018	22.6482	22.6862	22.4211	22.8825	22.9878	22.8867	23.4674	23.194	23.0343	23.3687	23.5855	22.5539	22.9701	23.1236	23.0778	22.3933	22.3645	22.9877	22.3707	22.6132	22.7433	22.4585	22.7424	22.4167	22.349
CAND1_HUMAN	Q86VP6	Cullin-associated NEDD8-dissociated protein 1 OS=Homo sapiens GN=CAND1 PE=1 SV=2	90	85	89	91	88	97	23.1528	23.2494	22.517	23.0562	23.1387	22.6417	23.1539	23.7991	22.924	23.5075	23.5976	23.3149	23.163	23.2287	23.5358	22.9346	22.9411	23.2545	23.2287	22.5872	23.3117	22.8489	23.1238	23.433	22.9979	22.5237	23.6018	23.2338	23.3847	23.157	23.0059	22.4579	23.1217	22.9609	22.5886	23.1649	23.3785	22.9035	23.2845	23.2935	22.7644
FKBP4_HUMAN	Q02790	Peptidyl-prolyl cis-trans isomerase FKBP4 OS=Homo sapiens GN=FKBP4 PE=1 SV=3	104	82	82	77	85	110	23.4464	21.6236	21.8981	23.4041	23.3931	22.2241	23.1878	22.1586	24.2893	24.1607	23.213	23.7282	24.1223	22.9816	22.7287	21.9836	22.5489	23.2144	21.5247	22.2871	23.1169	22.0263	23.02	23.2247	21.6806	22.8491	23.5507	21.5277	22.2112	22.4005	22.4302	22.6608	22.205	22.2731	21.7979	22.4775	22.7728	22.1691	23.5592	23.5144	23.0563
CALM_HUMAN	P62158	Calmodulin OS=Homo sapiens GN=CALM1 PE=1 SV=2	86	90	103	80	81	96	22.8616	23.3431	22.7741	23.4474	22.7774	22.5753	22.5944	22.5886	23.1814	23.1482	22.2222	22.5882	22.5549	23.0154	23.5548	22.4164	23.1853	22.5242	23.6328	23.2123	22.8734	23.0254	22.5243	22.7559	22.9838	22.993	22.9083	23.2733	22.5753	23.0695	22.8415	22.2471	22.4664	22.8577	23.3774	22.4054	22.7185	23.0155	22.2792	22.8611	22.6532
BGH3_HUMAN	Q15582	Transforming growth factor-beta-induced protein ig-h3 OS=Homo sapiens GN=TGFBI PE=1 SV=1	76	103	104	76	86	90	22.9968	22.6923	22.8688	23.644	23.4826	22.7989	24.0532	22.8227	24.342	23.1399	23.9476	23.8297	24.9952	22.815	22.8337	23.4826	23.3598	23.0281	24.0236	23.4424	24.6329	23.1969	23.8607	23.3684	23.9793	25.0712	24.5384	23.4556	22.8966	23.8724	24.7513	23.2083	23.3722	23.1565	24.5479	24.4452	23.0278	23.4174	22.9386	23.136	22.3943
RUVB2_HUMAN	Q9Y230	RuvB-like 2 OS=Homo sapiens GN=RUVBL2 PE=1 SV=3	94	91	94	78	94	84	22.5648	22.6229	22.5394	22.8602	22.5778	22.6531	23.4076	22.8856	22.8433	22.9499	22.3486	23.0371	22.7705	22.1798	22.3074	22.2069	22.0157	22.6715	22.3478	22.4154	22.0992	22.259	22.5363	22.4509	22.0164	22.2388	22.4542	22.1499	22.4421	22.5212	22.5673	22.1625	22.2212	22.3531	22.1587	21.8992	22.4399	22.073	22.6615	22.6993	22.0865
MACF1_HUMAN	Q9UPN3	Microtubule-actin cross-linking factor 1, isoforms 1/2/3/5 OS=Homo sapiens GN=MACF1 PE=1 SV=4	96	88	100	72	95	83	21.2736	20.9223	21.346	21.0244	21.1612	21.2823	20.9892	21.268	21.1164	21.2778	20.8726	21.7098	21.0968	20.728	20.6054	21.5122	20.8585	21.3184	20.7325	21.3864	21.2177	21.0857	21.2059	21.5019	21.5868	20.8773	20.8631	21.1604	21.1493	20.6473	20.9128	21.4222	21.363	20.6294	20.7762	20.9983	20.7595	21.0133	20.785	20.5019	20.7776
TCPG_HUMAN	P49368	T-complex protein 1 subunit gamma OS=Homo sapiens GN=CCT3 PE=1 SV=4	94	97	92	70	80	101	22.5455	22.59	22.9237	22.8082	22.9269	22.9269	23.4107	22.9064	23.5127	23.1415	22.8375	23.0011	23.4301	22.7313	22.7831	22.3384	22.8013	23.3812	22.2876	22.6325	22.8079	22.617	23.2038	22.8154	22.5653	22.4273	22.2647	22.8115	22.6718	22.4849	22.8129	22.7599	22.5321	22.8155	23.0779	22.4222	22.6846	22.2269	22.7723	22.2514	22.7488
SF3B1_HUMAN	O75533	Splicing factor 3B subunit 1 OS=Homo sapiens GN=SF3B1 PE=1 SV=3	94	78	92	85	91	91	22.8506	23.1514	22.7352	22.7005	22.7972	23.0422	23.2868	22.6647	23.0262	22.2611	23.033	22.7745	23.2741	22.8134	22.8013	22.6063	22.4453	22.2714	22.5356	22.8471	22.6411	22.3644	22.8942	22.939	22.6625	22.3188	23.0141	22.2296	22.8582	22.7646	22.7341	22.8327	22.7409	22.4081	22.2492	22.3553	22.3039	22.663	22.8447	22.7508	22.4488
LDHB_HUMAN	P07195	L-lactate dehydrogenase B chain OS=Homo sapiens GN=LDHB PE=1 SV=2	92	90	95	81	82	89	24.777	23.5529	23.1098	24.8556	24.3866	23.1734	25.2875	24.3159	25.1209	26.1415	24.5027	25.6029	24.8666	23.8523	23.6373	23.328	24.0494	24.2463	23.9136	23.1348	24.6635	24.1498	24.269	24.6095	23.126	23.3039	24.8338	23.3898	23.8727	23.3882	23.2548	23.5491	23.2705	23.6407	23.4037	22.5745	22.9052	22.8048	22.7897	22.5532	22.7097
HYOU1_HUMAN	Q9Y4L1	Hypoxia up-regulated protein 1 OS=Homo sapiens GN=HYOU1 PE=1 SV=1	96	106	77	76	77	95	23.6743	23.9519	22.5118	22.0566	23.7678	23.3387	23.4857	23.2781	23.0651	24.627	23.1623	23.8438	23.8137	23.2072	23.001	23.5112	23.0725	22.1226	22.2477	22.296	23.0614	22.1288	23.3285	24.0509	23.106	22.1409	23.0378	22.4083	23.1893	22.7631	22.5692	22.9565	23.3661	22.7384	22.9598	23.3444	23.9421	23.3007	23.1943	23.5412	23.1258
MYOF_HUMAN	Q9NZM1	Myoferlin OS=Homo sapiens GN=MYOF PE=1 SV=1	80	82	100	85	92	87	21.2343	20.716	22.4881	21.3876	21.94	22.2674	21.2993	20.9969	21.3609	20.6295	22.0084	20.6717	21.4426	21.4472	21.0486	22.3484	21.7132	21.2016	21.2403	22.8656	22.1283	22.1545	21.5925	21.8079	22.4385	21.5541	21.4738	21.5059	21.9269	21.4917	21.8657	22.6081	21.7453	21.3715	22.0589	22.2136	21.8135	22.5153	21.6272	21.7699	21.5363
H12_HUMAN	P16403	Histone H1.2 OS=Homo sapiens GN=HIST1H1C PE=1 SV=2	101	77	84	91	87	82	24.9385	25.4006	24.8092	24.8095	25.3153	25.4549	25.7552	25.151	24.2129	24.1102	24.2022	23.8334	25.1286	25.1428	25.0707	25.6776	24.59	24.7088	24.3567	23.6781	24.6141	23.987	24.9684	25.0128	24.753	24.4095	25.7198	23.8939	25.8982	24.9148	24.803	25.8294	24.4895	25.8109	23.3045	24.7582	24.4936	24.7673	24.754	24.4491	24.8396
EFTU_HUMAN	P49411	Elongation factor Tu, mitochondrial OS=Homo sapiens GN=TUFM PE=1 SV=2	90	103	82	71	83	92	23.9314	23.8214	24.0855	23.3391	23.3635	24.4743	23.4017	23.6449	23.5138	24.5377	23.8969	24.2422	24.2903	23.1102	23.6502	23.0896	23.6079	23.3226	23.6058	24.083	23.2544	23.597	23.1515	23.6758	23.2416	23.2534	23.4865	22.8194	23.4389	23.2383	23.4064	23.0912	23.0669	23.2297	22.6135	23.1185	23.5442	23.145	23.5801	23.6502	23.0668
HSP76_HUMAN	P17066	Heat shock 70 kDa protein 6 OS=Homo sapiens GN=HSPA6 PE=1 SV=2	94	83	93	73	90	87	24.0303	23.3411	25.0554	24.0052	23.8853	25.0814	24.8386	23.6422	23.9227	23.9442	24.3578	24.3617	24.0904	24.1625	23.888	24.0838	23.1033	24.063	23.3299	24.1475	24.0573	24.1054	23.8879	23.6374	23.7101	23.2189	23.8028	23.9323	23.9484	24.0236	23.5413	23.9984	23.6718	24.1506	23.3735	24.1088	23.5131	23.8453	23.7893	23.9112	23.9069
RL4_HUMAN	P36578	60S ribosomal protein L4 OS=Homo sapiens GN=RPL4 PE=1 SV=5	80	95	91	74	85	95	23.8494	24.1743	24.8931	24.2238	24.2151	24.8222	24.4762	23.8929	24.0929	24.8337	23.2806	25.1244	23.7532	24.507	24.3714	24.3879	24.38	24.6819	23.9483	24.0241	23.998	24.4284	23.9394	24.0587	24.3405	23.373	24.0911	24.5642	24.1792	24.3854	24.1143	24.3396	24.1251	24.1576	24.2332	23.733	24.3814	23.9396	24.0826	24.2936	24.2654
PARP1_HUMAN	P09874	Poly [ADP-ribose] polymerase 1 OS=Homo sapiens GN=PARP1 PE=1 SV=4	107	78	82	74	79	99	22.6707	23.2176	22.0965	22.6285	23.2095	22.5691	23.7765	23.1108	22.3146	21.6736	22.7701	23.7244	23.424	22.2055	22.2959	22.8518	21.9165	22.5691	21.9878	22.3121	22.5638	21.9624	22.8824	23.2421	22.4421	21.8423	23.4868	21.964	22.9638	22.1671	22.6073	23.072	22.4606	22.6448	21.3466	22.1059	22.496	21.9344	22.1631	22.7079	21.7926
CO1A2_HUMAN	P08123	Collagen alpha-2(I) chain OS=Homo sapiens GN=COL1A2 PE=1 SV=7	62	102	95	94	97	66	23.749	23.9204	23.7971	24.1886	23.9856	23.6122	22.4119	24.1201	24.4717	23.5165	24.2916	22.5906	24.4484	22.7237	23.0635	23.5967	24.496	23.0761	24.8666	24.7569	23.5209	24.8608	23.8433	23.6858	24.7105	24.7326	23.6444	23.0383	24.7007	24.6377	24.234	23.9851	22.7645	24.8866	25.0095	24.6267	23.1053	24.6598	22.946	22.6114	23.9201
PCBP1_HUMAN	Q15365	Poly(rC)-binding protein 1 OS=Homo sapiens GN=PCBP1 PE=1 SV=2	89	82	94	74	86	91	22.8348	22.9265	23.3373	23.1311	22.7661	23.209	22.9822	23.069	23.4953	22.9409	23.2163	23.1139	22.8449	22.8989	22.935	22.756	22.6609	22.691	22.9366	22.7672	22.7265	23.0404	22.9136	22.8705	22.8768	22.8053	22.9452	22.8206	23.1506	23.2667	23.0832	22.6477	22.8745	23.4275	23.2154	22.8085	22.8031	22.8818	22.7912	22.9568	22.9631
SERA_HUMAN	O43175	D-3-phosphoglycerate dehydrogenase OS=Homo sapiens GN=PHGDH PE=1 SV=4	84	88	80	75	89	99	23.5326	24.86	22.1127	22.8625	23.9945	22.1918	23.1572	24.8241	24.8009	23.9378	25.0894	24.4168	23.2386	23.4672	22.1894	23.1698	23.1432	22.6012	22.6121	22.6891	22.8367	23.3948	23.4722	24.0696	22.0484	23.3161	23.8474	23.814	23.9688	24.4155	22.7856	22.5559	22.1924	24.024	23.4164	21.894	22.0463	21.9086	21.6932	22.2773	23.132
MYH11_HUMAN	P35749	Myosin-11 OS=Homo sapiens GN=MYH11 PE=1 SV=3	76	91	88	82	94	81	23.5811	22.8515	23.485	23.0649	23.4196	23.4577	23.7805	23.6847	22.6975	22.8448	24.1497	23.9592	23.7523	22.8859	23.8722	23.3965	23.3732	22.8712	22.8292	23.1572	23.9847	23.4721	23.7538	23.6977	24.3061	22.8001	22.9259	22.5683	24.0819	23.4518	22.96	23.6405	23.8332	22.8929	23.3903	24.0337	23.7091	23.9338	23.4898	22.9535	23.1446
AK1A1_HUMAN	P14550	Alcohol dehydrogenase [NADP(+)] OS=Homo sapiens GN=AKR1A1 PE=1 SV=3	82	89	92	91	78	79	22.8706	22.7655	23.299	23.4576	23.2234	23.6285	22.6942	22.7315	22.6469	22.7271	22.3374	22.23	22.4846	22.9283	23.1784	22.7725	23.6503	22.7107	23.1954	23.0834	23.6162	23.3015	23.132	23.3643	23.6105	23.2538	22.7107	23.0191	22.9854	23.6946	22.8991	23.8595	23.4929	23.5202	23.6129	24.79	24.4755	24.2329	23.8658	24.2658	23.5751
U520_HUMAN	O75643	U5 small nuclear ribonucleoprotein 200 kDa helicase OS=Homo sapiens GN=SNRNP200 PE=1 SV=2	85	80	89	73	93	91	22.3039	22.383	22.0553	22.15	22.5537	22.4453	22.7724	21.9056	22.2674	21.6223	22.5837	21.9435	22.8882	22.2096	22.2708	22.4931	21.7813	21.6915	22.022	21.997	22.2323	22.1335	22.4244	22.5315	22.4089	21.6757	22.584	21.5696	22.4089	22.0779	22.4357	22.1286	22.3524	21.9235	21.6896	22.2053	22.0617	22.1075	22.4874	22.1698	21.9344
TCPH_HUMAN	Q99832	T-complex protein 1 subunit eta OS=Homo sapiens GN=CCT7 PE=1 SV=2	80	86	93	76	80	94	22.9349	22.9816	22.9118	23.0826	23.2623	22.9808	23.8689	23.1099	23.6135	23.1798	23.2721	22.8792	23.431	23.1096	23.1402	22.5931	22.8862	23.3286	22.6291	22.5386	23.3187	22.4739	23.3687	23.4421	22.7457	22.4924	22.5398	23.3581	22.9373	22.8601	23.1135	22.6056	22.8081	22.8686	23.0303	22.6548	22.6726	22.4356	23.2054	22.8433	22.8804
1433G_HUMAN	P61981	14-3-3 protein gamma OS=Homo sapiens GN=YWHAG PE=1 SV=2	80	83	91	81	86	87	24.4257	24.8067	24.8528	25.2029	24.6974	24.6098	24.7645	25.117	24.5164	24.9862	23.72	25.3474	24.2668	25.2025	25.3878	24.6259	24.7062	24.7183	24.5493	24.8387	24.752	24.9474	24.707	24.7183	24.8451	24.651	24.7269	25.2029	24.4829	25.1704	24.9213	24.5273	24.9298	24.5794	25.1975	24.709	25.2216	24.4285	24.7586	24.7939	24.9301
RL3_HUMAN	P39023	60S ribosomal protein L3 OS=Homo sapiens GN=RPL3 PE=1 SV=2	74	93	93	85	78	85	24.0209	24.1162	24.6354	24.2585	24.1305	24.6581	24.3866	23.9753	24.4065	24.6947	23.8161	24.7346	23.9786	24.4393	24.248	24.3678	24.358	24.6354	24.0476	24.2181	23.6926	24.4369	24.0696	23.9255	24.0549	23.711	24.2483	24.3702	24.1691	24.3512	24.0821	24.023	23.8784	24.3576	24.1635	23.8321	24.2599	23.7367	23.8989	24.0403	24.1825
RS4X_HUMAN	P62701	40S ribosomal protein S4, X isoform OS=Homo sapiens GN=RPS4X PE=1 SV=2	70	90	99	82	70	97	24.579	24.7975	24.9413	24.632	24.5683	24.8387	24.6859	24.307	24.8257	25.1696	24.1503	25.2768	24.2736	24.9906	24.9636	24.7347	24.6177	25.1299	24.8145	24.6584	24.3291	24.908	24.2905	24.5239	24.3174	24.2923	24.4412	24.8607	24.3174	24.7099	24.5986	24.295	24.4124	24.7228	24.4822	24.048	24.9246	24.0595	24.2412	24.4842	24.8294
NEST_HUMAN	P48681	Nestin OS=Homo sapiens GN=NES PE=1 SV=2	113	71	70	62	109	82	20.7864	24.0218	21.5357	21.1088	22.4035	21.433	21.2021	20.9376	21.2842	21.4848	21.2036	20.593	20.842	22.7259	21.8038	22.6368	21.2661	21.3604	21.38	20.8899	21.2326	22.2203	22.4587	21.2408	21.4234	20.6636	21.0626	21.1577	22.6415	21.9323	21.0031	20.955	22.8654	22.22	20.9401	21.0702	20.8784	21.3315	21.119	20.8367	20.7962
RPN1_HUMAN	P04843	Dolichyl-diphosphooligosaccharide--protein glycosyltransferase subunit 1 OS=Homo sapiens GN=RPN1 PE=1 SV=1	89	100	80	76	78	84	23.5116	23.9222	23.6325	23.0455	23.9825	24.0076	23.8815	24.1749	23.0637	24.2772	23.2779	24.0432	24.0666	23.5266	23.495	23.7055	23.1166	23.0909	22.3658	23.5185	23.4321	23.0716	24.0111	23.8132	24.0484	22.8509	23.7417	22.2332	24.172	23.2069	23.2309	23.9976	23.8779	23.4113	23.3183	23.4927	24.112	23.8329	23.7125	23.9629	23.5571
MATR3_HUMAN	P43243	Matrin-3 OS=Homo sapiens GN=MATR3 PE=1 SV=2	76	83	96	73	88	90	22.1054	22.5209	22.3738	22.704	22.1459	22.319	22.5383	21.9808	22.9182	21.4965	22.3256	21.8066	22.5378	22.3936	22.1547	22.3157	22.2021	22.0286	22.1761	22.4828	22.195	22.333	22.3124	22.386	22.0298	22.4997	22.2205	21.9202	22.0933	22.6612	22.2871	22.149	22.3045	22.468	21.9996	21.8891	21.9308	22.0648	22.279	21.8612	22.0775
H2AV_HUMAN	Q71UI9	Histone H2A.V OS=Homo sapiens GN=H2AFV PE=1 SV=3	86	79	87	74	92	87	25.5341	25.8414	25.6433	25.2949	25.4839	25.4964	25.0978	25.3916	25.016	25.7625	24.6893	25.2067	24.9408	25.7233	25.989	25.4524	25.9293	25.8838	25.9262	25.1105	25.0857	25.6757	25.3705	25.282	24.9236	25.3285	25.7035	25.9204	24.9126	25.6801	25.6407	25.3404	25.0909	25.7914	24.9903	24.6749	25.8654	24.7661	25.0614	24.9022	25.5214
H2AZ_HUMAN	P0C0S5	Histone H2A.Z OS=Homo sapiens GN=H2AFZ PE=1 SV=2	86	79	87	74	92	87	25.5341	25.8414	25.6433	25.2949	25.4839	25.4964	25.0978	25.3916	25.016	25.7625	24.6893	25.2067	24.9408	25.7233	25.989	25.4524	25.9293	25.8838	25.9262	25.1105	25.0857	25.6757	25.3705	25.282	24.9236	25.3285	25.7035	25.9204	24.9126	25.6801	25.6407	25.3404	25.0909	25.7914	24.9903	24.6749	25.8654	24.7661	25.0614	24.9022	25.5214
TPM1_HUMAN	P09493	Tropomyosin alpha-1 chain OS=Homo sapiens GN=TPM1 PE=1 SV=2	63	92	106	77	78	88	22.7673	22.9726	22.9775	23.8408	25.0029	22.9779	24.1765	22.8439	23.3275	23.5525	23.2622	23.5272	23.6172	24.1566	24.5361	24.336	23.4129	23.5188	23.4649	23.0823	24.0595	23.1824	23.5927	24.1262	23.8429	23.1149	23.894	23.5529	23.8207	23.3775	23.6764	24.0378	24.2694	22.7182	23.5188	24.7466	23.8266	24.1493	23.3066	23.0097	23.0714
IGHM_HUMAN	P01871	Ig mu chain C region OS=Homo sapiens GN=IGHM PE=1 SV=3	96	99	71	96	71	70	22.3834	22.3245	22.2817	21.6898	23.55	22.1004	21.007	21.6521	21.5973	21.1579	24.0088	21.6498	23.6198	22.6135	23.197	22.0106	22.0687	21.8181	23.8928	22.3516	22.4497	22.18	23.7631	22.1204	22.2994	23.0644	22.5227	22.4643	22.4355	22.3427	22.8238	22.7842	22.9738	22.9457	21.008	23.0649	21.8523	24.7022	22.9248	22.4644	23.5279
CALX_HUMAN	P27824	Calnexin OS=Homo sapiens GN=CANX PE=1 SV=2	61	90	80	90	78	102	22.3561	22.0204	22.8023	22.1738	23.3562	22.9053	23.4058	22.4009	22.9623	23.1834	21.9747	22.48	22.9831	22.747	22.876	22.3183	22.7435	22.2118	22.195	22.077	22.5943	21.9639	22.7628	22.7864	23.1301	21.8072	22.9956	21.9624	22.6378	21.9352	23.0407	22.8361	22.5327	22.4343	22.3037	23.524	23.2931	22.9687	23.7588	23.3748	22.2378
RMXL1_HUMAN	Q96E39	RNA binding motif protein, X-linked-like-1 OS=Homo sapiens GN=RBMXL1 PE=1 SV=1	99	82	101	79	77	62	22.0547	22.6518	22.3603	22.7074	21.8232	22.191	22.1033	21.742	22.4914	21.4491	21.3612	21.7425	22.1726	21.834	22.0107	22.6957	21.7095	21.9791	21.9749	22.6632	21.4855	22.3055	21.7734	21.6808	21.4643	22.4844	21.7949	21.8919	22.0051	22.1254	22.0848	21.9657	21.7973	22.3473	22.0154	21.2848	21.7685	21.7184	21.5192	21.5241	22.1227
GBLP_HUMAN	P63244	Guanine nucleotide-binding protein subunit beta-2-like 1 OS=Homo sapiens GN=GNB2L1 PE=1 SV=3	67	88	91	73	87	90	23.0197	23.0607	23.3856	23.4709	22.9974	23.1189	23.3006	22.9266	23.5792	23.4892	23.0118	23.4817	22.8328	23.3722	23.1869	23.001	23.0388	23.5998	23.3722	23.2532	23.1348	23.0923	23.1847	23.0806	22.8095	23.0488	23.0736	23.413	22.9223	23.3466	23.2517	22.7559	23.1234	23.2153	23.0844	22.8173	23.0377	22.6661	22.7915	23.34	23.1534
TCPD_HUMAN	P50991	T-complex protein 1 subunit delta OS=Homo sapiens GN=CCT4 PE=1 SV=4	76	89	98	69	80	84	22.5165	22.5927	22.689	22.6643	22.7426	22.8576	23.4613	22.8966	23.414	23.0747	22.8243	22.8077	22.991	22.6541	22.6921	22.3794	22.7417	23.2676	22.1721	22.3953	22.6957	22.2412	23.0288	23.0583	22.4929	22.36	22.1619	22.9375	22.8068	22.5019	22.6997	22.4597	22.3208	22.6952	22.7736	22.3792	22.4648	22.1226	22.8236	22.6292	22.7798
PTMA_HUMAN	P06454	Prothymosin alpha OS=Homo sapiens GN=PTMA PE=1 SV=2	94	78	86	71	75	89	20.8363	21.017	21.5269	21.8568	20.9509	21.0371	20.2293	20.8806	21.0658	20.6229	21.4632	22.0237	21.1544	20.7725	21.2636	21.4977	20.0273	21.4676	20.7132	22.2862	20.8464	22.2319	20.952	21.2061	20.8371	22.2765	21.2969	21.0828	20.7971	21.1025	21.434	19.949	19.9962	21.3243	20.5769	20.1444	20.7847	20.2399	20.5666	20.1249	20.7363
TCPE_HUMAN	P48643	T-complex protein 1 subunit epsilon OS=Homo sapiens GN=CCT5 PE=1 SV=1	77	78	89	76	86	86	23.133	23.2462	23.074	23.2018	23.4049	23.226	24.1959	23.2512	23.6787	23.7892	23.1734	23.3326	23.7264	23.2104	23.6711	22.7854	23.1658	23.8561	22.9251	22.7014	23.4641	22.7667	23.5186	23.6173	22.9822	22.7299	22.834	23.5319	23.1583	23.2305	23.0574	22.979	23.0833	23.1686	23.2221	22.8842	23.1906	22.7735	23.2018	23.1762	23.1464
SAHH_HUMAN	P23526	Adenosylhomocysteinase OS=Homo sapiens GN=AHCY PE=1 SV=4	84	87	86	79	77	76	23.6959	23.5375	23.1416	23.4254	23.4521	23.5609	23.9426	23.3281	23.6788	23.8212	23.8706	23.4525	23.261	23.6899	23.6302	23.0498	23.5389	23.5564	23.7698	22.826	23.0624	23.4269	23.3305	23.9301	22.9324	23.7791	23.2302	23.1304	23.4014	23.4486	23.3419	23.9033	24.0994	23.319	23.6598	23.9301	23.6825	24.2847	24.3745	24.6265	23.7779
SAMH1_HUMAN	Q9Y3Z3	SAM domain and HD domain-containing protein 1 OS=Homo sapiens GN=SAMHD1 PE=1 SV=2	68	91	72	86	69	103	22.2409	22.9045	21.9363	22.8268	23.0753	21.8774	22.2963	21.8637	22.2744	22.4089	22.9008	22.0424	23.0261	23.206	23.6433	23.4525	23.5092	22.5789	23.4097	22.8916	23.5001	23.4229	22.5076	23.5306	23.0415	23.2388	22.9909	22.8316	23.4968	22.7371	23.1696	22.6884	23.3616	23.6088	23.5908	23.3977	23.4204	23.4704	22.52	22.5593	23.3135
H13_HUMAN	P16402	Histone H1.3 OS=Homo sapiens GN=HIST1H1D PE=1 SV=2	91	78	78	89	77	75	24.8127	25.2864	24.6937	24.6594	25.1056	25.3557	25.5247	25.0064	24.2084	24.0502	24.06	23.7789	25.0355	25.0159	25.0182	25.6425	24.5388	24.6402	24.2486	23.6496	24.5691	23.6253	24.7884	24.8901	24.6978	24.3922	25.4796	23.8385	25.7249	24.7826	24.6718	25.7473	24.4255	25.6488	23.2204	24.5912	24.4369	24.679	24.5365	24.4243	24.7645
UBR4_HUMAN	Q5T4S7	E3 ubiquitin-protein ligase UBR4 OS=Homo sapiens GN=UBR4 PE=1 SV=1	82	70	91	72	73	98	21.3151	20.9553	21.3795	20.9767	21.1215	21.389	21.55	21.0062	21.3405	21.2538	21.2538	21.4041	21.523	20.9846	21.1618	20.9564	20.902	21.0278	20.9118	20.7339	21.1712	20.8238	21.0971	21.1712	21.2917	20.5254	20.9808	20.768	20.9755	20.773	21.1035	21.0902	21.2586	20.9611	20.926	21.181	20.9911	20.8298	21.1755	21.5222	20.9133
PLST_HUMAN	P13797	Plastin-3 OS=Homo sapiens GN=PLS3 PE=1 SV=4	75	77	77	81	79	94	23.73	22.8005	22.4952	23.6182	22.7707	22.513	23.0275	22.9817	23.1334	22.9	23.1001	23.0561	22.7816	23.6694	23.2624	23.0976	23.7868	23.1798	23.5013	23.9392	23.7514	23.2476	23.1173	23.3246	23.4627	23.4352	23.2403	23.7518	23.4136	23.0106	23.1175	23.5809	23.4539	22.9639	23.1062	23.482	23.2496	23.1832	22.7547	22.6955	22.781
LASP1_HUMAN	Q14847	LIM and SH3 domain protein 1 OS=Homo sapiens GN=LASP1 PE=1 SV=2	62	81	85	84	82	88	22.9488	23.4485	23.0144	23.5221	22.8799	23.1015	22.4652	22.8208	23.2988	22.6591	23.1256	22.5795	23.3075	23.2798	23.3128	23.7606	23.5454	22.6479	23.7306	23.5438	23.379	23.6616	23.3136	23.351	23.9889	23.3266	23.2206	23.3225	23.7927	23.4787	23.0146	23.8841	23.6086	23.3225	23.7697	23.6556	23.1277	23.7184	23.4089	23.3813	23.75
PRDX2_HUMAN	P32119	Peroxiredoxin-2 OS=Homo sapiens GN=PRDX2 PE=1 SV=5	86	86	79	75	72	83	25.0368	25.6415	24.5059	23.9214	25.0838	24.5323	24.5937	24.8204	24.2127	25.2826	23.7633	25.4465	24.194	24.3559	24.7496	24.5814	24.3542	24.7589	25.7701	24.6235	25.9232	24.6266	24.4921	24.8266	24.1198	24.5099	24.6843	25.3074	24.2155	24.8549	24.9494	23.9182	24.7965	24.7904	24.6843	24.8102	25.0522	24.3812	25.0872	24.9954	24.6663
DESM_HUMAN	P17661	Desmin OS=Homo sapiens GN=DES PE=1 SV=3	66	68	128	78	90	50	24.8225	24.8336	25.5546	24.5587	25.8124	25.0666	25.9609	25.2902	24.7413	23.6897	24.8248	23.9342	24.9379	24.9458	24.7413	24.9708	24.7939	24.157	25.487	23.9433	24.7773	25.3127	24.5972	24.9708	24.6494	24.2221	24.6988	24.8244	24.8741	24.774	25.0538	25.0159	25.2317	24.8396	24.9091	24.9799	24.5242	25.7406	24.6201	24.8936	24.4668
C1TC_HUMAN	P11586	C-1-tetrahydrofolate synthase, cytoplasmic OS=Homo sapiens GN=MTHFD1 PE=1 SV=3	80	87	77	73	82	80	22.4999	22.491	22.5936	22.2724	23.0219	22.6649	23.3753	22.9916	22.9886	22.5303	22.9951	22.9196	23.2699	22.9754	22.9916	22.4655	22.6984	23.0768	22.7879	22.3242	22.7851	22.4828	23.2889	22.7751	23.2199	22.5968	23.1027	23.0155	22.8655	22.5669	22.6564	22.9099	22.7733	22.8898	23.0498	22.7253	22.8783	22.4447	22.8482	22.8757	22.6776
PML_HUMAN	P29590	Protein PML OS=Homo sapiens GN=PML PE=1 SV=3	79	82	79	74	73	91	22.0555	21.9027	22.7407	22.4826	21.7418	22.5649	21.8025	22.0238	22.5534	21.9094	22.4029	21.9937	22.227	22.6328	22.3203	23.0914	22.7654	21.8391	23.1145	22.442	22.4564	22.5634	22.1621	22.4098	23.3451	23.1857	22.1296	22.7449	22.6629	22.4362	22.719	22.4835	22.4115	22.7534	23.2472	22.8716	22.6137	22.9515	22.6898	22.2728	23.2797
ARP3_HUMAN	P61158	Actin-related protein 3 OS=Homo sapiens GN=ACTR3 PE=1 SV=3	70	86	92	74	73	82	23.1675	23.293	22.6816	23.1386	22.5939	22.7938	22.5897	22.6443	22.6807	22.5048	22.8829	22.5469	22.5378	23.2978	23.3469	23.0982	23.138	22.385	23.3019	23.2847	23.5019	22.9668	22.8191	23.3018	23.0711	22.8289	22.9104	23.3753	23.0711	22.9698	22.7666	23.214	23.2776	22.7398	23.0004	23.0575	22.9684	23.0831	22.8446	22.9122	23.1332
RS9_HUMAN	P46781	40S ribosomal protein S9 OS=Homo sapiens GN=RPS9 PE=1 SV=3	80	82	85	75	68	87	24.0474	24.1271	24.3704	24.1167	23.9882	24.2984	24.0984	24.0463	24.0545	24.5761	23.9296	24.6471	23.5757	24.3728	24.3162	23.9781	24.3063	24.4919	24.3539	23.9927	23.7613	24.6109	24.0493	24.0726	23.8727	23.5397	23.9422	24.6697	23.9153	24.3979	24.2679	23.8145	23.6611	23.9888	23.9598	23.594	24.2153	23.5812	23.8763	23.9116	24.582
PDC6I_HUMAN	Q8WUM4	Programmed cell death 6-interacting protein OS=Homo sapiens GN=PDCD6IP PE=1 SV=1	90	79	74	76	79	77	22.728	23.5285	22.3578	23.2949	23.4178	22.5224	22.9022	22.9416	22.6263	22.7148	23.0866	22.2975	23.1084	22.4613	22.8742	22.9555	22.9219	22.436	22.7088	22.506	23.0499	22.8205	23.2217	22.6622	23.4426	22.4221	23.4341	23.1892	23.2256	22.7043	22.5962	22.9003	23.6451	22.5855	23.4114	23.1386	23.2067	23.4052	23.3334	24.0078	22.8405
SERPH_HUMAN	P50454	Serpin H1 OS=Homo sapiens GN=SERPINH1 PE=1 SV=2	69	81	72	85	74	94	22.2478	23.6817	22.3759	23.2655	23.0721	22.6408	23.3145	22.6961	23.5368	23.7138	22.7563	23.5335	22.6927	23.6234	22.8889	23.6374	22.8216	22.6	22.8747	22.9395	23.1169	22.782	23.1084	23.3854	23.4243	22.2683	22.9249	23.5145	23.2283	22.5671	22.551	23.5786	23.3593	21.7114	22.4751	22.9592	22.5575	22.5946	22.5426	22.3822	22.5917
TYPH_HUMAN	P19971	Thymidine phosphorylase OS=Homo sapiens GN=TYMP PE=1 SV=2	68	98	87	73	61	88	21.346	21.3181	21.5733	23.0237	21.5434	21.5786	21.8802	21.7028	22.7792	21.1111	22.9367	22.5175	21.6785	22.2198	21.5952	21.6821	22.5339	22.5951	21.3512	22.3045	23.2118	22.0224	21.7668	22.9019	22.2404	23.4106	22.4847	22.4635	21.961	22.2908	22.6768	21.9358	22.3051	22.0181	22.8349	22.7221	22.7636	22.3778	21.9458	22.5898	23.6566
K1C15_HUMAN	P19012	Keratin, type I cytoskeletal 15 OS=Homo sapiens GN=KRT15 PE=1 SV=3	61	89	106	67	92	56	24.5827	21.5238	23.4603	24.3769	22.3044	23.1183	21.7134	24.0179	24.4758	22.4417	24.5476	22.4504	22.9822	23.6407	22.5472	23.8231	24.1739	24.4823	23.8668	23.8519	22.9356	23.8406	22.8626	22.9833	25.0779	25.1076	22.7862	23.3217	24.4323	23.8181	23.8456	24.8235	24.3645	23.0807	25.0133	24.2341	23.5883	24.9963	25.5221	25.5158	26.0019
SRRM2_HUMAN	Q9UQ35	Serine/arginine repetitive matrix protein 2 OS=Homo sapiens GN=SRRM2 PE=1 SV=2	92	67	79	72	82	79	21.4302	21.2337	21.5337	21.7838	21.2601	21.4399	21.3726	21.6941	22.2248	21.2379	21.4632	22.0537	21.7794	21.7291	21.4474	21.8085	21.2993	21.7972	21.3887	21.4153	20.9798	21.6873	21.3464	21.3091	21.2583	21.716	21.7147	21.4101	21.7079	21.3768	21.8144	21.2811	21.5334	21.6723	21.8967	21.2721	21.6205	21.1674	21.0612	21.3961	21.3677
H31_HUMAN	P68431	Histone H3.1 OS=Homo sapiens GN=HIST1H3A PE=1 SV=2	92	78	86	62	68	84	25.9314	26.0527	26.0527	25.8741	25.8293	26.1936	25.6062	25.7867	25.1529	25.4897	25.3524	25.2656	25.6812	26.2791	26.2911	25.8127	26.2139	26.1838	26.2448	25.4283	25.6332	25.9369	25.3978	25.6427	25.4206	25.8536	26.2915	25.8977	25.7009	25.978	25.978	25.978	25.4501	26.5972	25.2347	25.2622	25.8613	25.1962	25.3703	25.3861	25.9484
H32_HUMAN	Q71DI3	Histone H3.2 OS=Homo sapiens GN=HIST2H3A PE=1 SV=3	92	78	86	62	68	84	25.9314	26.0527	26.0527	25.8741	25.8293	26.1936	25.6062	25.7867	25.1529	25.4897	25.3524	25.2656	25.6812	26.2791	26.2911	25.8127	26.2139	26.1838	26.2448	25.4283	25.6332	25.9369	25.3978	25.6427	25.4206	25.8536	26.2915	25.8977	25.7009	25.978	25.978	25.978	25.4501	26.5972	25.2347	25.2622	25.8613	25.1962	25.3703	25.3861	25.9484
A1AT_HUMAN	P01009	Alpha-1-antitrypsin OS=Homo sapiens GN=SERPINA1 PE=1 SV=3	60	90	81	77	81	79	24.2399	24.8652	22.9298	24.0516	24.9919	23.3081	24.7778	24.0167	24.1925	23.9314	25.4559	22.8134	24.0029	23.6535	23.7275	22.9128	24.8287	23.7119	24.5491	23.0638	24.4891	24.128	25.1283	23.8936	24.0821	24.3102	24.734	24.0516	22.992	24.3595	24.2221	22.9569	24.0842	24.6826	23.6267	24.3757	22.7442	24.4596	24.6826	24.7343	23.6481
IMMT_HUMAN	Q16891	Mitochondrial inner membrane protein OS=Homo sapiens GN=IMMT PE=1 SV=1	93	78	64	76	76	81	23.1905	22.2922	22.8307	22.0157	22.9628	23.3024	22.4245	22.8961	21.9239	22.506	22.3908	23.5579	23.1233	22.2312	22.8881	22.8881	22.5855	22.624	21.7201	22.8878	22.3656	21.7979	22.6647	22.7021	22.9456	21.6248	22.8202	21.3135	23.0551	22.1998	22.6267	23.1704	23.0214	21.8566	21.9181	22.492	23.0489	23.0401	22.7775	22.8222	22.2861
SYDC_HUMAN	P14868	Aspartate--tRNA ligase, cytoplasmic OS=Homo sapiens GN=DARS PE=1 SV=2	76	81	89	64	81	76	22.5957	22.4681	22.9598	22.6971	22.6677	22.9021	23.1237	22.5993	22.6356	23.1595	22.7842	22.6347	22.8297	22.6566	22.5993	22.5625	22.7493	22.2937	22.502	22.9083	22.8094	22.4002	22.7299	22.9899	22.5449	22.8633	23.0128	22.9616	22.3736	23.0167	22.5374	22.2837	22.793	22.3339	22.8678	23.0291	22.5304	22.6259	23.2523	23.4046	23.306
AL9A1_HUMAN	P49189	4-trimethylaminobutyraldehyde dehydrogenase OS=Homo sapiens GN=ALDH9A1 PE=1 SV=3	85	76	72	85	64	84	24.2989	24.0616	23.5856	23.4831	22.8726	23.9032	22.4732	24.9482	23.0636	23.6855	21.0622	23.7685	22.7288	22.8236	23.0993	21.8448	23.129	22.3806	23.044	23.1957	22.4657	22.5955	22.8268	22.3289	23.0218	21.8576	22.8835	22.4676	22.3963	23.2071	22.8722	22.6579	23.0184	23.9248	22.2371	22.4915	23.4736	22.4875	21.6116	22.5984	22.5362
GSTP1_HUMAN	P09211	Glutathione S-transferase P OS=Homo sapiens GN=GSTP1 PE=1 SV=2	70	93	85	69	60	87	23.891	23.4225	23.3923	23.8916	23.495	23.4204	22.3524	22.5666	23.0979	23.9021	22.7334	22.7723	23.2801	22.8609	22.3373	22.7945	23.01	23.2498	23.5289	23.7911	23.4267	22.8663	22.8385	23.2673	22.2166	22.3962	23.1874	23.856	22.6136	23.1668	22.594	23.4765	22.695	22.6455	22.4582	21.9232	22.6915	22.2365	22.0812	23.598	22.782
ACON_HUMAN	Q99798	Aconitate hydratase, mitochondrial OS=Homo sapiens GN=ACO2 PE=1 SV=2	75	79	89	79	64	76	24.0477	23.6842	23.5942	22.7628	23.1523	23.7821	22.604	24.3765	22.3135	22.4587	23.1291	23.616	22.823	22.8747	23.2411	22.6524	23.3674	22.8186	23.4399	24.019	22.9238	22.6259	22.9379	23.2371	23.0876	22.3208	22.7106	22.5883	23.0841	23.4512	22.9232	24.3804	23.018	22.6201	22.3443	22.799	23.2643	23.2861	23.4446	23.4442	22.6512
MYO6_HUMAN	Q9UM54	Unconventional myosin-VI OS=Homo sapiens GN=MYO6 PE=1 SV=4	88	94	75	67	55	83	22.3012	21.5717	21.8868	22.6795	21.8947	22.3299	21.9116	20.7541	22.9482	23.0764	22.6039	23.0934	22.4819	21.9836	21.9084	22.2548	21.5054	22.1316	21.853	21.3939	22.5083	21.7159	22.4822	22.6563	23.2106	21.332	22.9029	22.1679	21.9605	21.1247	21.2388	22.4167	21.6739	21.7482	21.4799	21.4114	22.3761	21.8314	21.3016	22.2707	21.1257
RS10_HUMAN	P46783	40S ribosomal protein S10 OS=Homo sapiens GN=RPS10 PE=1 SV=1	79	82	91	73	60	71	24.1078	24.0073	24.2031	24.3255	24.0612	24.032	24.162	23.5957	24.2648	24.4566	23.1544	24.6134	23.7756	24.3348	24.1775	24.3531	23.7984	24.5319	24.2287	24.0447	23.6598	24.4037	23.6385	23.994	23.5452	23.8158	24.0699	24.1935	24.006	24.1789	23.9422	23.6989	23.9316	24.1835	24.0073	23.5548	24.1077	23.5882	23.5551	23.8257	23.9004
UGGG1_HUMAN	Q9NYU2	UDP-glucose:glycoprotein glucosyltransferase 1 OS=Homo sapiens GN=UGGT1 PE=1 SV=3	75	80	68	81	71	81	22.3643	22.1496	21.7114	21.8682	22.5664	22.3522	22.161	22.4437	21.4186	23.0013	22.3122	22.6605	22.4118	22.292	22.1933	21.9131	22.155	21.474	21.6857	22.2372	22.3478	21.4075	22.6863	22.6859	22.5339	21.4731	22.1085	21.1066	22.5445	21.8085	21.4177	23.0071	22.5036	21.7571	21.6344	23.0576	22.3563	22.7162	22.6079	23.0362	22.7946
K6PL_HUMAN	P17858	6-phosphofructokinase, liver type OS=Homo sapiens GN=PFKL PE=1 SV=6	75	72	86	73	67	79	23.3344	22.7703	23.3728	23.1136	23.2158	23.2655	23.0553	22.7051	23.3897	22.9102	22.6893	23.5467	22.5866	22.9047	23.3525	22.7278	22.8984	22.5567	22.5781	22.893	22.9466	22.6932	23.0866	22.9952	23.2271	22.5772	22.7776	22.942	22.6155	22.6015	23.1118	23.2664	23.6663	22.9072	23.3344	22.6851	23.6223	23.1737	22.9745	23.2615	22.8602
RS6_HUMAN	P62753	40S ribosomal protein S6 OS=Homo sapiens GN=RPS6 PE=1 SV=1	74	83	80	67	75	72	23.4491	23.6867	24.4022	23.7382	23.8875	24.3502	23.7102	23.629	24.0208	24.3772	22.6366	24.6904	23.8309	24.0237	23.8901	24.5278	23.6001	24.5708	23.853	24.2594	23.4462	24.2299	23.6998	23.7267	23.9538	23.107	23.7267	23.9754	23.8918	24.0104	23.9626	23.7529	23.7788	23.8229	24.0245	23.3968	24.2056	23.4738	23.5682	23.6769	23.6534
H33_HUMAN	P84243	Histone H3.3 OS=Homo sapiens GN=H3F3A PE=1 SV=2	88	75	84	58	65	80	25.7799	25.9472	25.9472	25.8087	25.7697	26.1229	25.5605	25.7319	25.1062	25.455	25.3247	25.2133	25.5534	26.1886	26.1597	25.7549	26.1148	26.0541	26.1495	25.3781	25.57	25.8701	25.3284	25.5765	25.3474	25.7892	26.1995	25.8196	25.6185	25.9052	25.9052	25.9052	25.3955	26.4442	25.1756	25.3448	25.805	25.1386	25.3879	25.3383	25.8632
COF1_HUMAN	P23528	Cofilin-1 OS=Homo sapiens GN=CFL1 PE=1 SV=3	79	78	74	77	66	75	25.2549	24.804	24.1498	25.2702	24.9337	24.2625	24.4636	24.4264	24.6488	25.166	24.1157	24.7667	24.3773	24.8162	25.3793	24.5595	24.7215	24.9851	24.4109	24.4636	24.9513	24.6215	24.3067	25.0171	24.4175	24.4444	25.0007	25.3565	25.0425	24.7302	24.3877	25.0598	24.844	24.3773	24.6987	24.6857	25.2513	24.6404	24.7087	24.8375	24.8523
PGS1_HUMAN	P21810	Biglycan OS=Homo sapiens GN=BGN PE=1 SV=2	57	83	83	70	90	66	23.1048	23.2665	23.4735	23.7995	23.537	23.1662	22.7443	22.9374	24.4523	23.2357	23.8984	23.5028	25.0662	22.7979	24.23	22.5569	24.67	23.2234	25.6452	23.9519	23.5793	23.6683	24.0758	23.5271	24.037	25.2301	23.7589	22.7626	23.4587	24.8816	24.2668	23.0651	22.6865	23.7995	24.5245	24.8504	23.1027	23.8632	23.5428	23.8953	23.0517
RL7A_HUMAN	P62424	60S ribosomal protein L7a OS=Homo sapiens GN=RPL7A PE=1 SV=2	78	76	77	63	81	74	23.938	24.3137	24.9166	24.467	24.324	24.8661	24.5453	24.0057	24.4007	24.7787	23.809	24.9062	24.1066	24.7563	24.58	24.4164	24.5311	24.7781	24.2949	24.377	24.0673	24.5517	24.1839	24.212	24.2737	23.8628	24.3069	24.7534	24.3018	24.6414	24.2369	24.2066	24.1546	24.4855	24.3668	24.2057	24.509	23.9255	24.0752	24.3402	24.6724
PGS2_HUMAN	P07585	Decorin OS=Homo sapiens GN=DCN PE=1 SV=1	55	82	75	71	90	74	23.7643	25.0541	24.0391	24.9301	25.3223	24.0241	23.9036	24.2907	25.2399	24.3715	25.1292	23.8971	26.1579	23.8279	25.1339	23.428	26.2509	22.9298	26.0597	24.8065	24.2907	25.1839	25.5494	24.9114	25.6686	24.8878	25.0605	24.2511	25.3848	25.4012	25.4729	24.7031	23.5768	25.0888	25.688	26.2256	23.7023	25.1692	24.7485	24.1653	24.4882
PGM1_HUMAN	P36871	Phosphoglucomutase-1 OS=Homo sapiens GN=PGM1 PE=1 SV=3	73	73	75	76	76	73	23.5357	22.7776	22.7142	22.8165	23.4965	22.7632	23.4177	23.0639	22.2212	22.8132	23.711	21.7153	22.4955	23.0442	22.4929	22.1039	22.5761	22.2691	22.3041	22.2742	22.519	22.3356	22.6843	23.2285	22.1697	22.1643	22.0882	23.6418	22.3013	22.8447	22.5462	22.1351	21.9947	22.1532	22.2262	22.2853	22.4087	22.6563	22.043	23.3882	22.2471
TCPA_HUMAN	P17987	T-complex protein 1 subunit alpha OS=Homo sapiens GN=TCP1 PE=1 SV=1	78	78	83	67	65	74	22.9207	22.9616	22.9323	22.8798	23.0523	23.089	23.484	23.0932	23.5814	23.3675	23.0342	22.9647	23.5658	22.9161	23.1572	22.5026	22.9073	23.51	22.6231	22.7025	23.1499	22.468	23.247	23.0951	22.7584	22.6673	22.4024	23.1216	22.8751	22.6787	22.957	22.6007	22.87	22.9106	23.0817	22.4392	22.7765	22.602	22.8883	22.6851	22.8177
SRC8_HUMAN	Q14247	Src substrate cortactin OS=Homo sapiens GN=CTTN PE=1 SV=2	97	66	91	66	63	60	22.8722	22.2264	22.7213	22.9209	22.9233	23.0938	22.6048	22.4897	22.9722	22.5243	22.1935	23.0441	23.0619	22.2876	21.836	23.4328	22.4461	24.0494	22.4193	23.2637	22.2735	22.3376	22.197	22.5199	22.9658	22.337	22.507	22.3039	23.2262	22.2697	22.3536	23.5929	22.6699	22.6891	22.2765	22.4743	22.6268	22.7593	22.5116	22.9801	22.0992
H2A2B_HUMAN	Q8IUE6	Histone H2A type 2-B OS=Homo sapiens GN=HIST2H2AB PE=1 SV=3	67	67	80	67	85	76	25.2238	25.5392	25.4603	25.0366	25.6016	25.2007	25.2635	25.1292	24.7752	24.9605	24.834	25.0236	24.9265	25.2264	25.7908	25.2969	25.5206	25.5713	25.341	24.5604	24.87	25.3365	25.1136	24.8934	24.5031	25.0754	25.4603	25.5356	24.9246	25.2395	25.6095	25.0558	24.7049	25.5546	24.798	24.4706	25.5515	24.6016	24.6981	24.5966	25.341
TALDO_HUMAN	P37837	Transaldolase OS=Homo sapiens GN=TALDO1 PE=1 SV=2	64	84	70	73	77	74	24.353	23.7181	23.9473	24.3186	23.9491	24.0573	24.625	23.6245	24.1681	24.1838	23.8025	24.7357	23.5501	24.0768	24.1034	23.747	23.7138	23.6446	23.7698	24.1236	24.4238	23.7197	24.0533	24.6109	23.7768	23.5475	23.9312	23.9228	24.5437	24.3855	23.5019	24.7425	23.6776	24.2008	24.4805	24.1897	23.5103	23.7397	24.5336	24.4825	23.6353
HNRPC_HUMAN	P07910	Heterogeneous nuclear ribonucleoproteins C1/C2 OS=Homo sapiens GN=HNRNPC PE=1 SV=4	62	75	74	77	66	87	23.6757	24.1995	23.6621	23.9496	23.5995	23.7851	24.0511	23.4593	23.9312	23.392	23.5078	23.7925	23.9206	23.7985	24.1916	23.7086	23.5238	23.6383	23.7325	23.8778	23.4041	23.538	23.7411	23.6582	23.2762	23.5661	23.9676	23.841	23.2816	23.8572	23.8663	23.2851	23.3355	23.6342	23.0329	23.2434	23.6236	22.9961	23.5674	23.3722	23.1888
PUR9_HUMAN	P31939	Bifunctional purine biosynthesis protein PURH OS=Homo sapiens GN=ATIC PE=1 SV=3	78	81	85	64	64	69	22.5501	22.4435	22.2513	22.4016	22.116	22.2997	22.5354	22.5786	22.0267	22.7587	22.31	22.5738	22.4089	21.6223	22.4903	21.4087	22.2532	21.9216	22.17	22.0673	22.4721	21.9365	22.0358	22.7796	21.5338	22.3113	21.771	22.1155	22.1607	22.0902	21.7921	23.032	21.8317	21.9337	22.3712	22.4597	22.222	22.136	22.8751	22.7419	23.167
CNDP2_HUMAN	Q96KP4	Cytosolic non-specific dipeptidase OS=Homo sapiens GN=CNDP2 PE=1 SV=2	67	92	76	65	63	77	21.5509	21.5185	22.4713	22.4132	21.6726	22.5466	21.862	21.8051	21.9916	21.6417	21.8589	22.4951	22.2418	22.7969	22.538	21.6625	21.9803	21.7703	22.2535	21.9445	22.4503	22.4095	22.1923	22.4672	22.4008	22.8706	21.8488	22.1057	22.0027	22.4158	22.2143	22.9294	22.208	21.936	23.2189	23.2445	22.403	22.2626	23.963	22.7093	22.5442
DPYL2_HUMAN	Q16555	Dihydropyrimidinase-related protein 2 OS=Homo sapiens GN=DPYSL2 PE=1 SV=1	78	71	87	64	71	69	23.1096	23.6348	23.964	22.7464	22.6074	23.844	22.1827	22.7849	23.0584	23.6211	22.4512	23.027	23.2446	23.2932	23.5406	22.8784	23.7058	23.3803	23.4075	23.4711	23.0463	23.2909	23.2441	22.4121	23.2071	22.9814	22.841	23.2208	22.9841	23.2368	22.4947	22.8628	23.3516	23.2835	22.8609	22.2598	22.833	22.9311	22.2315	22.3588	22.7086
MVP_HUMAN	Q14764	Major vault protein OS=Homo sapiens GN=MVP PE=1 SV=4	61	78	75	80	65	80	21.1824	21.3437	22.4626	21.8776	22.1793	22.2799	22.9195	20.5114	21.8496	21.8695	21.8752	21.2272	22.0849	21.6449	22.3317	22.5762	22.4365	21.6597	21.834	22.7224	22.9251	22.3705	22.141	22.3328	23.1008	21.6104	21.7562	22.0091	22.6434	21.5674	21.8784	22.639	22.8257	21.7527	23.1702	22.3375	22.5608	22.7116	22.2553	21.7187	22.4425
PERM_HUMAN	P05164	Myeloperoxidase OS=Homo sapiens GN=MPO PE=1 SV=1	40	66	89	81	87	75	19.9866	19.9537	20.1312	19.6577	20.7204	20.4455	21.218	19.8862	20.4012	21.4348	24.5146	21.405	22.6582	22.8215	20.1685	22.3096	21.2119	22.6053	22.2142	20.0151	24.0997	22.4774	24.7807	22.9129	20.8531	19.8967	20.8902	23.199	23.1368	20.2158	22.1852	21.4348	22.4295	22.0223	22.2196	22.6537	20.1384	20.5801	21.4732	20.1308	21.9069
PGAM1_HUMAN	P18669	Phosphoglycerate mutase 1 OS=Homo sapiens GN=PGAM1 PE=1 SV=2	59	77	93	69	68	72	23.2952	23.3807	23.5838	23.4445	23.424	23.5348	23.1656	23.673	23.9102	22.923	23.2322	23.8756	22.9008	23.286	23.3335	22.5715	23.9737	23.6405	22.9843	23.9083	23.673	23.7917	23.4379	23.2006	24.0702	23.8284	23.2418	24.2225	23.3008	23.7882	23.5572	23.9724	23.5815	23.5067	24.4028	23.5637	24.4082	23.6814	23.5778	23.5304	23.5661
PPIB_HUMAN	P23284	Peptidyl-prolyl cis-trans isomerase B OS=Homo sapiens GN=PPIB PE=1 SV=2	67	77	79	68	72	74	24.738	24.8644	25.3242	24.2766	24.4869	25.3566	25.152	24.4377	24.2771	25.6907	24.1081	23.7588	24.6823	24.9801	24.8721	24.1418	24.7287	23.9092	24.7413	23.0917	24.6915	24.2436	24.8133	25.0469	24.3906	24.3286	23.9921	24.4559	24.1471	24.8723	24.4483	24.472	24.5526	24.8576	24.7564	24.708	24.7413	24.5388	25.5327	25.056	25.0058
PA2G4_HUMAN	Q9UQ80	Proliferation-associated protein 2G4 OS=Homo sapiens GN=PA2G4 PE=1 SV=3	72	64	73	66	83	77	22.2157	22.0731	22.4621	22.4287	22.576	22.5724	23.5147	22.3092	22.7557	22.5093	22.9894	22.6946	22.4742	22.532	22.7358	22.4034	22.3461	22.834	22.4189	21.8011	22.4255	22.7483	22.5112	23.2316	22.1453	22.557	23.1187	22.9678	22.6074	22.7834	22.7612	21.6829	22.2087	22.7897	22.4558	22.5979	22.679	22.2335	21.9961	23.1025	22.3292
1433F_HUMAN	Q04917	14-3-3 protein eta OS=Homo sapiens GN=YWHAH PE=1 SV=4	70	74	83	60	75	72	24.4508	24.4784	24.6013	25.2136	24.4614	24.2813	24.6073	24.8852	24.4548	24.8258	23.4729	25.1764	24.1142	24.9801	25.3363	24.4734	24.5822	24.5767	24.3141	24.7645	24.733	24.7109	24.5177	24.511	24.6963	24.5757	24.8484	25.0785	24.4055	25.0653	24.7946	24.385	24.7946	24.5142	24.8994	24.6243	25.1178	24.2865	24.3983	24.5704	24.7497
ALDH2_HUMAN	P05091	Aldehyde dehydrogenase, mitochondrial OS=Homo sapiens GN=ALDH2 PE=1 SV=2	64	78	58	76	76	82	20.9481	23.2758	23.2331	21.9652	22.3734	23.3431	21.944	21.0269	21.5842	21.9775	22.1241	23.1164	22.1997	21.6838	22.6322	22.4038	22.809	22.1247	23.199	21.968	22.7007	23.0331	22.1386	21.9202	22.8847	21.1196	22.1374	22.7671	22.7169	22.3487	24.297	22.5979	22.3837	21.8158	22.9891	23.1387	24.0956	23.4465	22.0725	23.406	22.2032
IF4A2_HUMAN	Q14240	Eukaryotic initiation factor 4A-II OS=Homo sapiens GN=EIF4A2 PE=1 SV=2	60	74	77	75	67	81	23.5858	23.8407	23.4152	23.7483	23.4891	23.4662	23.758	22.9863	23.8032	23.6277	23.9061	23.6941	23.3038	24.0085	23.7391	23.1176	23.629	23.3791	23.3133	23.3657	23.4878	23.3964	23.5148	23.7864	23.2849	23.2692	23.6048	23.8465	23.0795	23.7311	23.3081	23.1309	23.473	23.5791	23.3379	23.0236	23.241	23.0493	23.3423	23.8533	23.613
DHX15_HUMAN	O43143	Putative pre-mRNA-splicing factor ATP-dependent RNA helicase DHX15 OS=Homo sapiens GN=DHX15 PE=1 SV=2	74	82	73	58	67	77	22.3778	22.4576	22.2981	22.5536	22.2701	22.5943	22.7271	22.6409	22.9244	22.5263	23.056	22.9175	22.8658	22.6867	22.4494	22.4466	22.2481	22.8777	22.4304	22.2505	22.4138	22.1121	22.3012	22.6518	22.3312	22.3667	22.6809	22.4249	22.6489	22.4617	22.7502	22.0266	22.2296	22.3525	21.9725	22.1775	23.0888	22.0992	22.2847	22.352	22.4333
2AAA_HUMAN	P30153	Serine/threonine-protein phosphatase 2A 65 kDa regulatory subunit A alpha isoform OS=Homo sapiens GN=PPP2R1A PE=1 SV=4	69	74	67	58	82	80	22.7216	22.7137	22.6316	23.1202	22.6624	23.0492	23.2004	22.7917	23.0697	23.1628	22.8189	22.3951	23.0187	22.8301	23.1231	22.1827	22.7159	23.0344	22.4275	22.3005	22.752	22.4912	22.7299	22.5806	22.7367	22.6202	22.6581	22.8492	22.5761	22.4866	22.3968	22.9203	22.7712	22.5312	22.8105	22.5047	22.9084	22.5203	22.6509	22.683	22.6636
EIF3C_HUMAN	Q99613	Eukaryotic translation initiation factor 3 subunit C OS=Homo sapiens GN=EIF3C PE=1 SV=1	77	74	75	65	73	66	22.365	23.0205	23.3298	22.764	22.7924	23.3359	23.1462	22.4673	22.9827	23.3296	23.3129	23.3538	23.2704	23.2206	23.1616	23.0388	22.9327	23.1408	22.8624	23.0228	22.6571	22.8838	22.8769	22.6789	23.1891	22.5853	23.1958	22.8864	23.0726	23.0057	22.7157	22.4901	23.0858	22.8819	23.1121	22.6846	23.027	22.6231	22.5817	23.468	22.5336
ARP2_HUMAN	P61160	Actin-related protein 2 OS=Homo sapiens GN=ACTR2 PE=1 SV=1	64	80	81	70	67	67	23.0039	23.0241	22.6547	22.9694	22.3507	22.6158	22.2498	22.4904	22.6612	22.5352	22.8457	22.6076	22.44	22.9617	23.035	23.0645	22.833	22.3749	23.0112	23.2117	23.1784	23.0519	22.6109	22.9331	22.9923	22.7566	22.5523	23.0661	22.9662	22.5768	22.6138	23.0303	23.0869	22.6147	23.1009	22.6652	22.9566	22.9809	22.5335	22.5738	23.0547
IF4B_HUMAN	P23588	Eukaryotic translation initiation factor 4B OS=Homo sapiens GN=EIF4B PE=1 SV=2	78	71	84	53	74	69	21.8219	21.9173	22.898	22.1845	22.1526	22.9156	22.1081	22.3555	22.7928	22.2424	22.8202	22.7734	22.8236	22.2421	22.0835	22.7562	22.1464	22.7356	22.0406	22.2119	21.6355	22.3461	22.2452	21.8892	22.485	22.3036	22.0385	21.6357	22.4629	22.7487	22.1924	21.9472	22.0971	22.711	22.7425	22.1906	23.0272	22.4437	22.017	22.7033	22.6275
FBLN2_HUMAN	P98095	Fibulin-2 OS=Homo sapiens GN=FBLN2 PE=1 SV=2	76	60	84	71	74	63	21.4635	22.971	23.6585	23.3313	21.9593	23.8106	21.5578	22.3415	22.4604	20.9118	22.4914	21.5048	21.9752	22.556	21.9627	24.1862	22.1406	22.6573	23.2884	23.1912	21.7844	22.3118	21.7474	22.0011	22.4643	22.2911	22.7956	22.7768	21.8166	22.9206	23.0807	22.4497	22.6022	21.8528	21.7703	21.9647	22.0947	22.8646	21.392	22.019	22.5667
HNRL1_HUMAN	Q9BUJ2	Heterogeneous nuclear ribonucleoprotein U-like protein 1 OS=Homo sapiens GN=HNRNPUL1 PE=1 SV=2	69	69	87	66	66	71	22.4406	23.0365	22.671	23.2057	21.8897	22.6766	22.5336	22.5935	23.1094	21.6905	22.3651	22.6102	22.56	22.5062	22.6127	22.337	22.2527	21.9128	22.4997	22.4329	22.0452	22.4015	22.2914	22.478	22.3784	22.8723	22.5577	21.9662	22.1874	22.4439	22.3797	22.2357	23.1692	22.5288	22.0664	22.1035	22.3969	22.0963	22.2857	22.5548	22.1258
HNRH1_HUMAN	P31943	Heterogeneous nuclear ribonucleoprotein H OS=Homo sapiens GN=HNRNPH1 PE=1 SV=4	68	71	76	68	63	81	22.8697	23.0082	22.5215	22.8347	22.2933	22.5595	22.9207	22.3974	23.1595	22.2797	22.3287	22.1464	22.6389	22.5388	22.669	22.5093	22.2899	22.4383	22.7552	22.9617	22.3213	22.8602	22.2779	22.5705	22.2017	22.9311	22.6556	22.5648	22.17	22.6913	22.8077	22.1235	22.5004	22.8683	22.2704	22.0495	22.2644	22.126	22.4702	22.2875	22.4148
ROA3_HUMAN	P51991	Heterogeneous nuclear ribonucleoprotein A3 OS=Homo sapiens GN=HNRNPA3 PE=1 SV=2	72	77	86	63	54	75	22.954	23.3566	22.6753	23.5076	22.4346	22.5714	22.3689	22.6269	22.9434	22.1046	22.0128	22.5247	22.5178	23.1783	22.7482	22.5647	22.7582	22.111	22.9016	23.4165	21.9321	23.1286	22.1402	22.7604	22.2361	22.9681	22.4826	22.8172	21.8629	22.7693	22.1697	22.7463	22.5631	22.6071	22.1481	21.9675	21.7773	22.2242	22.2766	22.5766	22.3438
SAFB1_HUMAN	Q15424	Scaffold attachment factor B1 OS=Homo sapiens GN=SAFB PE=1 SV=4	70	62	83	68	67	77	21.3702	21.5268	21.5379	21.5585	21.9408	21.6943	21.5284	21.4919	22.0886	21.3701	21.4146	21.8684	22.2055	21.4338	21.57	22.0241	21.3854	21.7722	21.3738	21.7204	21.1809	21.3584	21.5013	21.5717	21.5193	21.4449	22.0438	21.118	21.9435	21.4283	21.7166	21.6637	21.7626	21.7605	21.2775	21.3797	21.5795	21.4368	21.3346	21.4353	21.6101
6PGD_HUMAN	P52209	6-phosphogluconate dehydrogenase, decarboxylating OS=Homo sapiens GN=PGD PE=1 SV=3	58	83	79	59	65	81	22.9951	22.6387	23.6585	23.7345	23.6315	23.5943	23.9353	21.8517	23.572	23.2869	23.54	23.1925	23.5239	23.8176	23.5888	23.4628	23.3063	24.1178	23.7012	22.8463	24.1755	23.432	23.8831	23.4228	23.5901	22.1592	23.5831	23.2474	23.5522	22.8702	23.3284	23.8036	24.0721	23.0117	23.2182	24.1944	23.6771	24.1034	24.4024	23.6935	22.9073
SF3B3_HUMAN	Q15393	Splicing factor 3B subunit 3 OS=Homo sapiens GN=SF3B3 PE=1 SV=4	70	60	74	66	73	82	22.8618	23.2622	22.8326	22.8244	22.6404	23.0505	23.1887	22.6467	23.1528	22.6108	23.3528	22.9448	23.2628	22.9085	23.0686	22.9114	22.5832	22.7352	22.7124	22.9813	22.4862	22.6498	22.9473	22.7634	22.4714	22.4412	23.2558	22.6421	22.9601	22.861	22.8683	22.8926	22.7909	22.5546	22.3559	22.3243	22.5666	22.4617	22.7932	22.6909	22.6567
KINH_HUMAN	P33176	Kinesin-1 heavy chain OS=Homo sapiens GN=KIF5B PE=1 SV=1	77	73	66	62	80	66	21.7705	21.7786	21.7705	21.3111	22.0432	22.0045	22.1267	21.7896	21.6836	21.8434	21.4266	21.6265	22.2572	21.6017	21.8319	21.815	21.2163	21.7053	21.1749	21.5209	21.8249	21.323	21.8368	21.7141	21.6721	21.0699	21.9101	21.5465	21.7481	21.3666	21.4858	22.1017	21.865	21.2364	21.2818	21.3964	21.5632	21.6131	21.1172	21.2642	21.3696
RBP2_HUMAN	P49792	E3 SUMO-protein ligase RanBP2 OS=Homo sapiens GN=RANBP2 PE=1 SV=2	85	57	64	55	84	75	21.3745	21.3022	21.3745	21.1358	21.4917	21.8036	21.9827	21.4742	20.9866	21.0066	20.9866	21.5494	22.2763	20.9603	20.7398	21.026	20.8053	21.0112	20.7849	21.0753	21.1434	21.0589	21.8755	21.5248	21.2759	20.9308	21.5905	20.6197	21.7262	20.7358	21.1581	21.6523	21.3776	20.7491	20.4781	21.1062	20.8059	21.2427	21.3771	22.1486	20.9485
RL10_HUMAN	P27635	60S ribosomal protein L10 OS=Homo sapiens GN=RPL10 PE=1 SV=4	58	74	90	55	65	78	23.1547	23.3939	23.5441	23.4597	22.9937	23.4886	23.0992	22.976	23.4594	23.5878	22.9792	23.1736	22.8856	23.5246	23.0849	23.404	23.2957	23.6599	23.47	23.3347	22.7841	23.758	23.1201	23.1231	23.1836	23.0409	23.1095	23.8256	22.9792	23.5179	23.1466	23.2598	23.022	23.5316	23.1651	22.7891	22.9907	22.8169	22.9786	23.2217	23.4116
EF1G_HUMAN	P26641	Elongation factor 1-gamma OS=Homo sapiens GN=EEF1G PE=1 SV=3	69	72	78	67	62	71	24.1293	23.8738	24.4178	24.3899	24.2554	24.5408	24.3772	24.0164	24.6293	24.5014	24.5265	24.9064	24.5611	24.2528	24.0458	23.5642	24.1663	24.5453	23.7945	23.7945	23.8246	23.8035	24.5457	24.2969	23.8283	23.4369	24.0033	24.208	24.4147	24.3886	23.5331	24.2958	23.7761	23.6712	23.8045	23.5183	24.2258	23.8836	24.0478	24.4659	23.8986
TBB1_HUMAN	Q9H4B7	Tubulin beta-1 chain OS=Homo sapiens GN=TUBB1 PE=1 SV=1	61	67	80	68	66	77	23.8062	23.7254	23.5748	24.212	23.5951	23.4891	23.6723	23.4782	24.0511	23.5451	23.5806	23.5679	23.5731	24.0878	24.1205	23.2403	23.6276	23.7177	23.8334	23.7956	23.8398	23.8626	23.8204	23.6006	23.7362	23.72	23.5914	24.2216	23.3108	23.703	23.5033	23.662	23.7385	23.5503	23.9337	23.1083	23.4393	23.5255	23.4192	23.7387	23.8867
CTNA1_HUMAN	P35221	Catenin alpha-1 OS=Homo sapiens GN=CTNNA1 PE=1 SV=1	81	67	68	61	68	73	21.9483	22.3854	22.3404	21.8982	21.2363	22.5844	22.065	21.9722	21.9948	21.5948	22.0055	21.358	22.6258	21.9632	21.5499	22.513	21.3523	21.1942	21.7878	21.8683	21.9194	21.7553	22.1579	22.0708	22.4265	21.6525	21.8267	22.1159	22.3516	21.9398	21.3486	22.5251	22.2059	21.5688	21.6709	22.2491	22.1173	21.9028	22.3225	21.6509	22.0704
CALL5_HUMAN	Q9NZT1	Calmodulin-like protein 5 OS=Homo sapiens GN=CALML5 PE=1 SV=2	94	40	118	35	52	78	18.834	19.6489	24.4065	22.8646	20.3865	24.0522	18.7483	20.3774	23.7239	18.8342	19.4223	23.3134	19.4474	19.1176	19.7755	21.3889	20.5719	22.3534	22.5111	23.7549	20.0718	23.0355	18.6032	18.6653	22.7288	22.4962	23.4575	21.8294	21.8447	23.1812	21.7593	22.7892	18.8747	23.0294	23.783	20.7075	20.4898	22.4225	18.6664	19.7232	22.779
CAN1_HUMAN	P07384	Calpain-1 catalytic subunit OS=Homo sapiens GN=CAPN1 PE=1 SV=1	67	81	71	67	60	71	23.6948	22.5703	22.7895	23.4737	22.6484	22.909	22.0884	22.3428	22.282	22.8208	22.9633	22.2463	22.3984	22.7528	22.7834	22.7513	22.9301	21.9916	23.1238	22.7708	23.3299	22.9301	22.4274	23.249	23.0859	22.693	22.6836	23.3127	22.6607	22.8507	22.5147	23.7481	22.888	22.3026	23.1602	22.8886	22.908	22.8938	23.1675	23.2764	23.3209
PDIA6_HUMAN	Q15084	Protein disulfide-isomerase A6 OS=Homo sapiens GN=PDIA6 PE=1 SV=1	73	81	67	59	59	78	23.6722	24.3859	24.1047	23.361	23.4073	24.5156	23.9271	24.4968	22.9567	24.5605	23.2408	24.1778	23.8854	23.6631	24.0355	23.6193	23.2368	22.7648	22.7957	23.3502	23.4322	23.2694	24.3132	23.7806	23.8792	22.8022	23.4954	23.0169	24.3031	23.2711	23.206	23.9836	23.9085	23.3309	23.1754	23.4146	23.7394	23.8517	23.103	23.6313	23.8919
PHB_HUMAN	P35232	Prohibitin OS=Homo sapiens GN=PHB PE=1 SV=1	64	75	74	57	73	74	23.7505	22.3725	23.1396	23.3616	23.1247	23.072	23.8553	22.5801	23.0903	23.6862	23.6539	23.8606	23.2511	23.2268	23.0945	23.6284	22.6661	23.4541	23.0031	22.741	23.1904	23.1296	23.3225	23.0435	22.4424	22.9547	22.9738	22.6954	23.2659	22.7711	23.4121	22.813	22.5255	22.6381	22.8056	22.8347	22.5833	22.7277	23.2147	22.9642	23.0031
XPO1_HUMAN	O14980	Exportin-1 OS=Homo sapiens GN=XPO1 PE=1 SV=1	73	62	76	59	65	82	22.2672	22.2904	21.5853	22.2847	22.2302	21.5733	22.7451	22.463	21.3263	21.925	22.1227	21.6976	21.928	22.0609	21.9982	21.376	21.6461	21.2847	21.6757	21.4808	21.9685	21.1388	22.0078	22.1823	21.4962	21.0212	22.3582	22.0546	21.5472	21.2016	21.8634	21.4164	21.925	21.185	21.3508	21.5418	21.2602	21.1993	22.2662	22.3074	21.3814
DPYL3_HUMAN	Q14195	Dihydropyrimidinase-related protein 3 OS=Homo sapiens GN=DPYSL3 PE=1 SV=1	59	81	73	73	66	64	21.4339	21.7801	22.1983	23.2076	22.2679	22.1405	21.5376	20.9758	22.6151	22.3501	22.3888	21.7726	21.5284	22.1419	22.6584	23.0806	22.5311	22.2277	22.8024	22.674	22.5965	22.6371	22.1452	22.8576	22.9246	22.3354	22.3459	22.9152	22.8018	22.1756	22.4703	23.2149	22.7177	22.0395	22.7048	23.1267	22.7082	22.7009	21.4119	21.7543	22.0098
1A34_HUMAN	P30453	HLA class I histocompatibility antigen, A-34 alpha chain OS=Homo sapiens GN=HLA-A PE=1 SV=1	46	94	72	65	64	73	21.4593	22.476	21.6793	22.3709	21.8955	21.2916	22.1432	23.3994	21.7473	21.7033	21.4973	22.2005	22.071	22.0273	22.1778	22.6557	22.8182	21.7854	21.6892	22.2387	22.3589	21.4097	21.5574	22.5737	22.8537	23.3173	22.1306	21.7803	22.0276	21.6803	22.9764	22.5931	21.8358	21.8095	22.5473	22.2069	22.8664	22.6777	21.7082	21.4097	22.6601
VTNC_HUMAN	P04004	Vitronectin OS=Homo sapiens GN=VTN PE=1 SV=1	66	67	69	45	67	99	24.3566	21.3601	22.4503	21.5026	22.192	22.2096	23.2235	23.1273	22.5823	22.8451	24.5749	24.5693	23.0962	22.4534	22.4312	22.5108	23.2003	23.6376	22.4842	23.4137	23.3207	23.7059	24.537	22.6075	23.3885	23.4807	23.3241	23.5817	21.7956	24.237	23.7388	20.696	24.0576	22.1729	23.9184	22.9381	21.4264	22.7734	23.3361	21.8434	22.2025
SF3B2_HUMAN	Q13435	Splicing factor 3B subunit 2 OS=Homo sapiens GN=SF3B2 PE=1 SV=2	81	68	68	60	63	72	22.6421	23.1541	22.8502	22.7887	22.7931	23.0948	22.9619	22.4185	22.9418	22.0807	22.7889	22.6297	23.3497	22.5862	22.8176	22.8567	22.3257	22.5394	22.4497	22.9969	22.6562	22.3822	22.8988	22.727	22.638	22.3435	22.7917	22.4088	22.658	22.691	22.6339	22.5611	22.5038	22.3992	22.335	22.1456	22.6571	22.404	22.4879	22.6317	22.5256
COPG1_HUMAN	Q9Y678	Coatomer subunit gamma-1 OS=Homo sapiens GN=COPG1 PE=1 SV=1	65	78	65	68	58	77	22.5701	22.6564	22.0155	21.9365	22.363	22.2203	22.2849	22.689	21.9335	22.6006	23.0753	22.5275	22.3415	21.9395	21.9223	22.1733	22.4048	21.5581	22.0554	21.9592	22.533	21.8619	22.6446	22.6624	22.8435	21.9646	22.1572	21.7514	22.6927	22.242	21.866	22.6932	22.8245	22.1925	22.4291	23.1984	22.6377	22.9935	22.6466	23.1633	22.5131
PAIRB_HUMAN	Q8NC51	Plasminogen activator inhibitor 1 RNA-binding protein OS=Homo sapiens GN=SERBP1 PE=1 SV=2	77	59	69	62	72	72	22.8397	22.7647	23.5054	22.8954	23.0497	23.1006	23.5169	22.8095	23.7477	23.5283	21.7455	23.7381	23.269	23.3223	22.8888	23.4161	22.9445	23.482	23.2609	23.1559	22.3235	22.8748	22.672	23.189	22.6194	22.3655	22.7889	23.0031	22.8612	23.375	22.9831	22.4827	22.8457	23.2468	22.7809	22.1785	22.5405	22.5001	22.0877	22.8539	22.3546
GTF2I_HUMAN	P78347	General transcription factor II-I OS=Homo sapiens GN=GTF2I PE=1 SV=2	73	71	65	63	70	67	22.7239	22.9448	22.1674	22.0018	23.0218	22.4777	23.1384	22.8304	23.1188	22.3659	20.858	22.6244	22.9418	22.4534	22.3431	22.423	21.683	21.3233	22.3564	21.7922	21.7436	21.6562	22.7358	22.401	22.0039	21.4163	22.8325	22.5255	22.0088	21.5705	22.7917	22.1467	22.5046	21.771	21.1557	21.4957	21.4962	21.2708	21.6032	21.4474	21.2596
HNRPD_HUMAN	Q14103	Heterogeneous nuclear ribonucleoprotein D0 OS=Homo sapiens GN=HNRNPD PE=1 SV=1	57	86	77	60	54	74	23.6796	23.8875	23.0492	23.8859	23.2656	23.3221	23.5688	23.4775	23.3243	23.517	22.4384	23.4036	23.5746	23.7457	23.3944	23.3152	23.7871	23.7293	23.7929	23.8643	23.122	23.6266	23.2832	23.3283	23.3925	23.1602	23.7593	23.5059	23.4481	23.5517	23.4404	23.573	23.4663	23.7582	22.8221	22.9697	23.266	23.0549	22.9304	23.0562	23.0721
COPB2_HUMAN	P35606	Coatomer subunit beta' OS=Homo sapiens GN=COPB2 PE=1 SV=2	59	71	65	81	61	70	22.9989	23.1702	22.4559	22.2755	22.9072	22.89	23.0055	23.0257	22.4344	23.0733	23.3181	23.181	23.1119	22.5568	22.4172	22.854	22.7247	22.0029	22.4043	22.3273	22.7723	22.3301	23.1139	22.9916	23.226	22.2881	22.772	22.3359	23.1653	22.6242	22.1786	23.1994	23.0978	22.4185	22.7213	23.3294	22.9826	23.3337	22.9121	23.5578	23.0346
IPO5_HUMAN	O00410	Importin-5 OS=Homo sapiens GN=IPO5 PE=1 SV=4	65	69	75	55	64	79	22.1261	21.853	21.6284	21.8658	21.7929	21.6291	23.0816	22.9664	21.3905	22.165	20.5504	22.0693	22.0785	21.94	21.8075	21.7879	22.0095	22.5742	21.9557	21.3324	22.149	21.8833	21.5769	22.0646	21.9442	21.0291	22.907	21.9199	22.3051	22.1758	21.5926	22.3063	21.9636	21.7818	21.2784	21.5173	21.6181	21.4706	22.3636	21.6659	21.4624
SYWC_HUMAN	P23381	Tryptophan--tRNA ligase, cytoplasmic OS=Homo sapiens GN=WARS PE=1 SV=2	58	79	69	64	52	84	21.3563	22.4643	21.6186	21.1523	22.1576	21.6832	22.7479	22.8141	21.7334	21.1273	21.5972	21.8955	22.3368	22.0917	22.6341	21.4007	23.8218	21.8851	21.5535	22.1207	22.5209	21.3961	21.4853	22.1779	21.7845	23.5155	22.7799	23.1411	22.2872	22.6282	22.8217	22.225	22.5478	22.8781	23.3466	22.2846	23.5019	22.2663	22.1744	22.6746	23.3123
H15_HUMAN	P16401	Histone H1.5 OS=Homo sapiens GN=HIST1H1B PE=1 SV=3	79	52	69	69	69	67	24.2737	24.5574	24.1756	24.2222	24.7266	24.788	24.664	24.8183	23.9036	23.2676	23.7545	23.2239	24.7194	24.4221	23.5923	24.9716	23.5981	24.0829	23.449	23.0436	23.8234	23.1147	24.3966	24.1443	24.0661	23.8076	24.8801	22.9537	24.9564	24.2022	24.1827	25.1331	23.5941	24.635	22.248	23.8841	23.3565	23.8165	24.0629	23.662	23.9561
CSPG2_HUMAN	P13611	Versican core protein OS=Homo sapiens GN=VCAN PE=1 SV=3	61	79	63	66	78	57	21.6021	24.0836	22.5329	23.0421	22.7077	22.4584	21.4876	21.4598	23.2411	23.0436	22.6028	22.6463	22.3889	22.1033	23.5134	23.9195	23.2925	22.8401	24.7064	24.018	22.286	23.1346	22.7129	22.1924	23.8167	23.7997	23.5984	22.0588	23.0627	22.6802	23.4298	23.5576	22.8036	22.9432	23.5227	23.6354	22.9211	23.7604	22.2871	23.4522	22.4102
AP1B1_HUMAN	Q10567	AP-1 complex subunit beta-1 OS=Homo sapiens GN=AP1B1 PE=1 SV=2	67	67	70	71	58	69	22.2763	22.4998	22.2575	22.1294	22.0777	22.4072	22.3084	22.3279	22.0691	22.0407	22.1547	21.9344	22.4547	22.2208	22.1471	22.0056	22.0665	21.6958	21.9969	22.0227	22.6175	22.1304	22.2929	22.2763	22.4265	21.8624	22.3301	21.9388	22.5603	22.1165	22.0119	22.5598	22.463	21.998	22.1718	22.659	22.186	22.4603	22.5886	22.7105	22.6857
ECHB_HUMAN	P55084	Trifunctional enzyme subunit beta, mitochondrial OS=Homo sapiens GN=HADHB PE=1 SV=3	76	68	65	65	65	62	24.433	24.2694	24.1787	23.8164	24.0384	24.4105	23.1577	23.9658	23.0628	23.9182	23.9088	24.1083	23.5429	23.3953	24.3388	23.6979	23.7511	23.4731	23.7336	24.1934	23.9724	23.5499	23.759	23.6874	23.6274	22.7771	23.2822	23.4764	23.9588	23.5114	23.6459	24.5262	23.4342	22.8634	23.3224	23.315	23.8332	24.0441	23.4135	23.3935	23.4712
GDIA_HUMAN	P31150	Rab GDP dissociation inhibitor alpha OS=Homo sapiens GN=GDI1 PE=1 SV=2	65	70	69	63	67	67	23.7827	23.022	22.9469	23.0997	23.5034	23.0283	22.7738	23.0803	23.1318	23.1386	21.9354	22.7732	22.8444	23.199	23.0522	23.2793	22.8501	23.0363	22.752	23.266	23.2894	23.2208	22.7856	23.0755	22.7919	22.8112	23.0363	23.9773	22.7523	22.8351	22.9606	23.4844	23.1094	22.958	23.0134	22.7303	22.826	22.9717	22.5951	22.9442	23.2844
1A69_HUMAN	P10316	HLA class I histocompatibility antigen, A-69 alpha chain OS=Homo sapiens GN=HLA-A PE=1 SV=2	49	81	75	68	51	76	21.7361	22.7912	21.6151	22.3011	21.8568	21.4118	21.8087	23.4387	22.0489	21.6046	22.0105	22.2429	22.2785	22.4759	22.1203	22.6937	22.7836	21.9606	21.9393	22.1793	22.4593	21.6743	21.5608	22.7421	22.7693	23.7575	21.9402	22.0756	21.8829	21.6144	23.0788	22.5114	21.8589	21.9683	22.7682	22.3228	23.0985	22.4111	21.9035	21.4674	22.825
HNRH2_HUMAN	P55795	Heterogeneous nuclear ribonucleoprotein H2 OS=Homo sapiens GN=HNRNPH2 PE=1 SV=1	58	67	73	76	60	65	22.7407	22.9068	22.4464	22.8499	22.1302	22.5584	22.7797	22.631	22.9697	22.2234	22.4675	22.0274	22.4299	22.4356	22.4685	22.5566	22.2248	22.3325	22.7236	22.7583	22.1092	22.8121	22.3173	22.4692	22.144	22.8577	22.5436	22.4632	22.1826	22.8165	22.6176	22.0895	22.2921	22.8158	22.4036	22.0541	22.3201	22.1636	22.3705	22.2268	22.5233
1A02_HUMAN	P01892	HLA class I histocompatibility antigen, A-2 alpha chain OS=Homo sapiens GN=HLA-A PE=1 SV=1	48	77	73	68	49	82	21.7106	22.7966	21.5446	22.2809	21.6575	21.4086	21.6265	23.0406	22.106	21.6096	22.0814	22.0844	22.2356	22.5746	21.8912	22.5145	22.7432	21.8639	21.5677	22.2656	22.2912	21.5415	21.5176	22.7172	22.3607	23.7402	21.7305	22.0056	21.9028	21.6946	22.89	22.0622	21.5748	21.9552	22.62	22.2502	22.7955	22.0324	22.144	21.3841	22.9333
1B38_HUMAN	Q95365	HLA class I histocompatibility antigen, B-38 alpha chain OS=Homo sapiens GN=HLA-B PE=2 SV=1	50	76	65	67	58	81	22.2804	23.0482	22.6249	22.8939	22.7157	22.2927	22.9426	24.1157	22.3413	22.3057	22.4887	23.3648	23.3164	23.4005	23.2173	23.6497	23.7056	22.7554	22.6014	23.0467	23.5621	22.8345	22.3602	23.6082	23.1859	24.3718	22.9097	23.6235	23.7952	23.0369	23.8445	23.2812	23.1878	22.9342	24.1548	23.3156	24.1281	23.4859	22.6588	22.2082	24.1948
PLAK_HUMAN	P14923	Junction plakoglobin OS=Homo sapiens GN=JUP PE=1 SV=3	72	63	77	57	59	69	22.3747	21.9591	22.7871	22.685	20.9527	22.5835	21.4978	22.4195	22.6673	21.4684	22.4301	22.0518	21.9715	22.1344	21.127	21.9125	21.0774	21.2319	21.0512	21.5188	21.4755	21.7704	22.0279	21.4642	22.1428	21.6021	21.7255	22.1701	22.0963	21.9351	22.1648	22.1466	22.2562	21.4364	21.9007	21.7777	21.0743	21.5192	22.1665	22.1581	21.6465
SYNC_HUMAN	O43776	Asparagine--tRNA ligase, cytoplasmic OS=Homo sapiens GN=NARS PE=1 SV=1	65	66	78	60	63	64	21.7678	21.7851	23.1505	22.8464	21.8575	22.8056	23.0133	22.3132	23.1096	22.9921	22.4293	22.8603	22.4025	22.8366	22.5409	21.7486	21.9277	22.7458	22.1564	21.9323	22.0184	21.8531	22.2178	22.4336	21.7869	22.465	22.374	22.0532	21.9628	22.4418	21.6507	21.9102	22.0434	21.7802	22.3836	21.8814	22.4195	22.0766	22.8992	22.4815	22.0004
ACADV_HUMAN	P49748	Very long-chain specific acyl-CoA dehydrogenase, mitochondrial OS=Homo sapiens GN=ACADVL PE=1 SV=1	56	67	71	66	63	72	23.678	23.1257	22.8378	22.7054	23.1965	22.9137	22.6816	22.3128	22.8352	23.0292	23.2628	23.1204	22.8907	22.7891	23.3332	22.7064	23.3176	22.7925	23.4552	22.3517	23.0839	23.1279	23.2701	22.9009	23.1835	22.2351	23.1086	22.143	23.1799	23.0075	21.9491	23.0929	23.252	23.1599	22.8907	22.4637	22.8712	23.4652	22.9103	22.9973	22.5434
AP2B1_HUMAN	P63010	AP-2 complex subunit beta OS=Homo sapiens GN=AP2B1 PE=1 SV=1	66	65	69	63	64	68	22.1068	22.5671	22.1119	22.3223	22.2571	22.1517	22.479	22.3292	22.0546	22.3806	22.2606	21.8868	22.4308	22.4357	22.3769	21.9618	22.1271	21.7832	22.1824	21.9823	22.6063	22.1555	22.3233	22.3857	22.4703	21.7818	22.3554	22.1316	22.4471	22.0735	21.9826	22.5249	22.4427	21.8302	22.157	22.5671	22.1255	22.3105	22.4367	22.6063	22.3917
PHB2_HUMAN	Q99623	Prohibitin-2 OS=Homo sapiens GN=PHB2 PE=1 SV=2	61	71	69	56	64	73	24.2014	22.7375	23.3102	23.5867	23.5274	23.4152	24.2083	22.9434	23.6724	24.0711	23.8658	24.2135	23.5336	23.5294	23.4991	23.5443	23.0876	23.6263	23.1954	23.3251	23.435	23.167	23.5925	23.5008	22.9234	23.0393	23.4027	23.0851	23.5777	23.0189	23.5071	23.5197	22.825	22.7703	22.9886	22.9853	23.1489	22.9939	23.5663	23.4558	23.291
ANXA4_HUMAN	P09525	Annexin A4 OS=Homo sapiens GN=ANXA4 PE=1 SV=4	63	73	69	64	61	63	22.5669	21.7652	22.6399	22.8614	21.8189	22.7735	22.0851	22.1534	22.337	21.9946	22.4978	21.9823	21.3301	22.1306	22.201	21.8051	21.8635	21.6523	22.1432	22.7545	22.2728	22.1073	22.1589	21.8001	21.9703	22.3021	21.9112	22.0942	22.1272	22.2261	22.2353	22.2778	21.8716	21.9869	22.7924	22.9574	21.8652	22.7555	22.2418	23.3038	22.5838
EMIL1_HUMAN	Q9Y6C2	EMILIN-1 OS=Homo sapiens GN=EMILIN1 PE=1 SV=2	50	81	74	66	55	66	21.2622	21.3074	22.0933	22.1678	21.708	21.6752	21.5905	20.7497	22.2428	21.3726	21.8896	21.4027	21.5086	21.8626	21.9792	22.7235	22.3157	21.5332	23.0005	22.4663	21.7875	22.321	21.404	21.7014	22.8418	22.399	22.627	21.3054	21.9067	22.1005	22.6371	21.9597	21.8854	22.4483	22.7333	22.3551	21.7482	22.2721	21.4903	21.5761	21.8736
STMN1_HUMAN	P16949	Stathmin OS=Homo sapiens GN=STMN1 PE=1 SV=3	67	67	71	55	60	72	23.0158	23.4284	23.7783	23.8874	23.9781	23.743	23.8127	24.4001	24.5347	24.2572	22.2971	24.5358	24.282	24.61	24.4298	23.4856	23.3834	25.2009	23.954	23.884	23.7712	23.2044	23.8603	23.8601	24.0146	23.4258	24.2098	24.5046	23.2705	23.8675	23.9815	23.3381	23.6135	23.5278	23.3383	22.2318	23.7393	22.5206	22.3133	22.1595	22.2645
1B39_HUMAN	P30475	HLA class I histocompatibility antigen, B-39 alpha chain OS=Homo sapiens GN=HLA-B PE=2 SV=1	50	75	65	64	58	79	22.2461	23.026	22.6182	22.842	22.6898	22.2885	22.9345	24.2064	22.3183	22.2587	22.5749	23.4079	23.4079	23.4058	23.1958	23.5772	23.7004	22.7328	22.5908	23.0247	23.5325	22.8167	22.3452	23.6121	23.1604	24.3622	22.8871	23.7119	23.869	22.9847	23.8148	23.2278	23.2364	22.8734	24.1947	23.3188	24.131	23.4591	22.5689	22.1835	24.1853
IGHA2_HUMAN	P01877	Ig alpha-2 chain C region OS=Homo sapiens GN=IGHA2 PE=1 SV=3	47	117	55	58	61	53	24.0761	23.911	23.4047	22.873	23.6922	23.755	21.7378	22.9132	23.0466	22.8787	24.6461	21.8676	23.5277	23.2256	24.5893	22.5344	25.2026	23.366	24.5514	23.2514	23.7504	24.0128	24.2243	23.6495	23.4675	24.1401	24.133	22.339	22.4229	24.0543	22.4424	24.6032	23.3907	25.5719	22.0474	22.5162	22.2872	23.6869	23.4214	22.8228	23.5448
PSA_HUMAN	P55786	Puromycin-sensitive aminopeptidase OS=Homo sapiens GN=NPEPPS PE=1 SV=2	59	75	65	62	63	67	23.0801	22.4057	21.7804	22.6573	22.77	21.9408	22.7545	22.9361	22.1634	23.2321	22.8919	22.4996	23.0915	22.7545	22.4615	21.8371	22.3911	22.5877	22.4228	21.8379	22.7627	22.255	22.2857	22.0506	22.6071	21.8183	22.2953	22.3813	22.2113	22.5066	22.1436	22.2946	22.1436	21.9189	22.3336	22.8677	22.8716	22.5768	22.719	22.7557	22.2917
1B59_HUMAN	Q29940	HLA class I histocompatibility antigen, B-59 alpha chain OS=Homo sapiens GN=HLA-B PE=2 SV=1	43	85	67	67	50	77	22.3447	22.9242	22.6672	22.8871	22.6216	22.3236	22.8646	23.9834	22.3055	22.3861	22.5913	23.3016	23.2445	23.4896	23.2844	23.5433	23.7725	22.702	22.5641	23.0429	23.4777	22.7663	22.3548	23.4711	23.0939	24.2555	22.9929	23.5959	23.8334	23.0243	23.7514	23.0778	23.2343	23.1234	24.1576	23.3004	24.018	23.3242	22.8715	22.2733	24.1817
FLNC_HUMAN	Q14315	Filamin-C OS=Homo sapiens GN=FLNC PE=1 SV=3	62	58	104	57	63	45	22.8124	21.869	21.8658	23.137	23.7787	22.0059	23.0423	22.3431	22.3558	22.004	23.2198	22.4061	22.4061	22.58	22.5661	23.5006	22.4888	22.6663	22.2042	22.7427	22.8424	23.0403	22.8014	22.8036	23.0264	22.2422	22.953	22.488	22.9609	22.5697	22.6288	23.2044	23.3256	21.7232	22.6969	23.4739	22.6445	23.436	22.2294	21.5581	22.2609
CLIC1_HUMAN	O00299	Chloride intracellular channel protein 1 OS=Homo sapiens GN=CLIC1 PE=1 SV=4	65	71	69	59	57	67	23.4075	22.7412	23.538	23.4025	22.8029	23.297	23.1735	22.9645	23.3224	22.8538	23.6047	22.7951	22.7862	23.4738	23.0177	22.7453	23.3699	23.0114	22.9851	23.486	23.6009	23.2777	23.2732	23.0501	23.203	23.3311	22.8287	23.8398	22.8506	23.2575	22.7458	23.0757	23.3203	23.2028	23.4594	22.9894	22.6812	23.2233	22.6502	23.2403	23.1653
1B67_HUMAN	Q29836	HLA class I histocompatibility antigen, B-67 alpha chain OS=Homo sapiens GN=HLA-B PE=1 SV=1	53	72	66	59	56	81	22.2143	22.9749	22.6206	22.8772	22.7392	22.2518	22.9555	24.161	22.3313	22.2808	22.5157	23.3928	23.5024	23.417	23.2275	23.6331	23.7334	22.6878	22.6124	23.0347	23.6088	22.8727	22.365	23.5291	23.4727	24.592	23.1312	23.69	23.6935	23.026	23.8834	23.2651	23.2339	22.8935	24.3951	23.2344	24.1927	23.5024	22.6025	22.1921	24.2136
AP2A1_HUMAN	O95782	AP-2 complex subunit alpha-1 OS=Homo sapiens GN=AP2A1 PE=1 SV=3	59	69	63	59	66	71	21.5991	21.8697	21.312	22.0067	21.5924	21.5466	21.9135	21.5264	21.4713	21.6697	21.6213	21.3597	21.5282	21.8131	21.865	21.3623	21.6207	21.2057	21.4851	21.4026	21.9051	21.6045	21.6202	21.7079	21.8497	21.3037	21.7246	21.3374	21.8405	21.2551	21.3501	21.9362	21.9142	21.2604	21.4905	21.7759	21.6175	21.6749	21.4555	21.6818	21.6701
LAMC1_HUMAN	P11047	Laminin subunit gamma-1 OS=Homo sapiens GN=LAMC1 PE=1 SV=3	60	62	68	57	73	66	21.3851	21.7864	21.0334	20.9888	21.6017	20.9387	21.4026	21.4306	21.8492	21.5769	21.1614	21.933	22.1968	21.2427	21.5313	21.313	21.5264	21.7461	21.9202	21.2643	20.931	22.2465	21.9689	20.8456	21.9606	21.7423	21.8359	20.7538	21.7206	22.0798	20.9541	21.5021	21.1322	21.5927	21.1683	21.4807	20.5577	21.4969	21.0001	20.997	20.8885
CAPZB_HUMAN	P47756	F-actin-capping protein subunit beta OS=Homo sapiens GN=CAPZB PE=1 SV=4	65	61	62	65	67	64	22.6352	22.7399	22.9176	22.8016	22.4839	22.8131	22.7401	22.3237	22.6527	22.7952	22.4962	22.687	22.5358	22.9389	23.0797	22.8742	22.844	22.6667	22.9423	22.8733	22.9508	22.7545	22.3997	22.7941	22.8978	22.6803	22.7636	23.0782	22.7632	22.631	22.735	22.838	22.8794	22.6898	22.7432	22.6994	22.99	22.8711	22.4289	22.9319	22.8317
NPM_HUMAN	P06748	Nucleophosmin OS=Homo sapiens GN=NPM1 PE=1 SV=2	48	67	76	54	70	69	23.9412	23.7365	23.4694	23.9184	24.8511	23.3067	24.9088	23.813	24.2408	24.4918	22.982	24.7901	24.0382	23.7185	23.4819	23.7399	23.5825	24.6238	23.6784	24.285	24.1367	24.1266	24.0231	24.3386	24.0771	24.4614	24.4928	23.7369	23.7883	23.6336	24.5317	24.3058	23.6336	24.0677	23.4436	23.9188	23.6784	23.5634	24.9542	24.803	23.3729
UBP5_HUMAN	P45974	Ubiquitin carboxyl-terminal hydrolase 5 OS=Homo sapiens GN=USP5 PE=1 SV=2	66	66	64	56	54	78	23.1418	21.7627	22.7246	23.1261	22.7555	23.1582	22.8713	22.1011	23.486	23.832	23.0663	23.4671	23.3904	22.6203	23.3818	22.3825	22.4682	23.2473	22.3212	22.5208	22.7508	22.5517	22.5881	22.6683	21.8975	22.5707	23.2224	22.0043	22.2881	21.8456	22.3249	22.558	21.9427	21.9527	22.1395	21.8625	23.0401	22.1757	22.7327	22.3878	22.4591
CFAB_HUMAN	P00751	Complement factor B OS=Homo sapiens GN=CFB PE=1 SV=2	57	60	60	65	76	65	23.2163	22.5146	22.1297	22.0743	23.1629	22.3919	22.8807	22.1502	22.5057	22.2897	23.6455	22.737	23.857	22.7862	22.656	22.7244	22.8841	22.7575	23.066	22.2704	23.5624	22.5913	23.8564	22.7879	23.2024	23.1336	23.4757	22.0963	22.6384	23.1164	22.9978	22.0721	22.9549	22.5521	22.4574	22.5787	22.0403	23.188	22.6479	22.4028	22.3557
1A03_HUMAN	P04439	HLA class I histocompatibility antigen, A-3 alpha chain OS=Homo sapiens GN=HLA-A PE=1 SV=2	43	82	69	53	51	84	21.6906	22.5918	22.0336	21.7216	21.8938	21.5455	21.781	23.1845	21.8749	21.6369	21.6058	23.2336	23.0749	22.4485	22.4433	22.7619	23.1924	21.8441	21.9971	22.5518	22.3531	21.6456	21.7968	22.83	23.3458	23.2045	22.5576	22.3868	22.1268	22.0477	23.3785	22.4632	22.5329	22.1074	22.5384	22.3556	23.2383	22.5629	21.6997	21.6197	22.7491
CHD4_HUMAN	Q14839	Chromodomain-helicase-DNA-binding protein 4 OS=Homo sapiens GN=CHD4 PE=1 SV=2	69	48	65	57	67	74	21.544	21.7903	21.4526	21.3607	21.9046	21.8348	21.9668	21.5427	22.2477	21.6135	21.6625	22.0674	22.182	21.5385	21.7052	21.7389	20.9937	21.4945	21.1985	21.3537	21.2562	21.2186	21.866	21.831	21.5179	21.3452	21.9745	20.9882	21.8739	20.8718	21.8089	21.4344	21.5027	21.2564	20.7903	20.9608	21.4586	21.2504	21.3624	21.1662	21.0954
HDGF_HUMAN	P51858	Hepatoma-derived growth factor OS=Homo sapiens GN=HDGF PE=1 SV=1	74	63	58	58	57	69	23.2415	23.2415	23.3349	23.1628	23.2981	23.3571	23.231	22.7718	23.1784	23.4902	22.1782	24.0543	23.3932	23.6339	23.2273	23.4875	22.4802	22.8434	22.7845	23.8568	22.6604	23.7471	23.1115	23.1311	22.9802	23.7097	23.9502	22.9616	22.8951	23.1966	23.1188	22.6747	23.1796	23.1269	22.7406	22.4458	23.3065	22.5389	22.3402	22.9355	22.5447
P5CS_HUMAN	P54886	Delta-1-pyrroline-5-carboxylate synthase OS=Homo sapiens GN=ALDH18A1 PE=1 SV=2	59	58	70	55	62	75	22.9641	22.4815	21.9348	22.4121	22.6822	22.275	22.5351	23.053	22.2001	22.8778	21.9691	23.6155	22.3482	22.2745	21.5691	22.2243	22.4979	22.3912	21.6478	23.2051	22.0166	21.8409	22.8106	23.0605	21.7357	22.2615	21.7888	22.6385	22.7164	22.4967	22.7189	22.7261	21.5375	21.6852	22.7719	22.1033	22.92	22.1604	21.9392	22.2185	22.3358
RL7_HUMAN	P18124	60S ribosomal protein L7 OS=Homo sapiens GN=RPL7 PE=1 SV=1	55	63	80	61	59	61	23.5576	23.7968	24.1688	23.9659	23.5252	23.9309	23.8949	23.3262	23.6928	24.4065	22.6806	24.3145	22.857	24.1361	24.0582	23.5064	23.7274	24.1583	23.8646	23.6218	23.2085	24.4263	23.275	23.5273	23.485	23.4541	23.4932	24.2632	23.0698	23.9829	23.7662	23.4791	23.4618	23.8757	23.5213	23.0467	23.7448	23.1539	23.3878	23.8183	23.7715
1B08_HUMAN	P30460	HLA class I histocompatibility antigen, B-8 alpha chain OS=Homo sapiens GN=HLA-B PE=1 SV=1	43	79	61	58	51	85	22.0602	22.6188	21.9341	22.4928	22.3647	21.9262	22.735	23.9936	21.9104	21.8951	22.5781	23.1656	23.2073	23.3131	22.9201	23.1228	23.5901	22.2079	22.2854	22.6278	23.1979	22.6615	21.9027	23.3357	22.7485	24.0488	22.8212	23.6791	23.7174	22.7438	23.5333	22.6222	23.2043	22.6265	24.0662	23.2017	23.8301	22.8318	22.4131	21.8802	23.852
SEPT9_HUMAN	Q9UHD8	Septin-9 OS=Homo sapiens GN=SEPT9 PE=1 SV=2	66	66	60	56	61	68	22.6636	22.6894	22.8892	22.7072	22.5083	22.9853	23.0032	22.2824	22.3878	23.183	23.0696	22.5685	23.3243	22.4385	22.8411	23.4449	22.6219	22.604	22.7892	22.7098	22.4235	22.6993	22.8777	22.8892	22.9799	22.8973	22.2678	22.2603	22.8526	22.2414	22.5461	22.6255	22.7603	22.6067	22.995	22.2098	22.5406	22.7202	22.5986	22.6715	22.5194
TSP2_HUMAN	P35442	Thrombospondin-2 OS=Homo sapiens GN=THBS2 PE=1 SV=2	73	63	68	40	67	66	21.5879	21.6969	21.927	24.1812	20.5143	21.8179	21.0313	20.5612	21.5681	21.0165	22.4807	22.938	21.1077	22.3716	21.1629	23.9454	22.5904	20.2836	22.4211	23.3736	21.9845	22.9966	22.4825	21.8107	23.2939	23.053	22.565	22.7537	23.2785	22.2845	23.8108	23.3594	22.592	20.5415	23.3959	24.2608	21.5503	22.6517	21.5746	21.4544	22.2824
RCC2_HUMAN	Q9P258	Protein RCC2 OS=Homo sapiens GN=RCC2 PE=1 SV=2	72	57	75	52	53	67	22.2988	22.6689	22.6713	23.1919	22.262	22.4714	23.0423	22.2692	23.9389	22.9633	22.9522	23.873	23.1205	21.6323	22.7161	22.6707	22.3542	23.7862	23.0026	22.2773	22.2692	22.4994	22.6052	22.4214	22.658	23.3358	23.2549	21.8527	22.1421	22.4599	22.8587	22.4599	22.2599	22.7945	21.9244	21.8416	22.5513	21.832	22.2444	22.1501	22.3145
PABP4_HUMAN	Q13310	Polyadenylate-binding protein 4 OS=Homo sapiens GN=PABPC4 PE=1 SV=1	59	72	57	51	60	76	22.402	22.6896	22.7356	22.546	22.3133	22.9491	22.6576	22.1395	23.1683	23.083	22.7883	22.7795	22.8981	22.2996	22.4201	22.6325	22.3106	23.0072	22.0916	22.8746	22.413	22.4108	22.736	22.6011	22.4646	22.4357	22.4646	22.7252	22.6125	22.7341	22.3584	21.9891	22.7341	22.4866	22.3744	21.9285	22.6827	22.1881	22.0842	22.5153	22.5491
GLU2B_HUMAN	P14314	Glucosidase 2 subunit beta OS=Homo sapiens GN=PRKCSH PE=1 SV=2	74	64	55	59	52	70	22.4799	24.1744	22.6351	22.4226	23.146	23.1975	22.1465	22.5776	22.6176	23.5916	22.7428	22.6935	22.6317	22.8974	23.4988	22.3122	22.4588	22.5435	22.7148	22.6311	22.5153	22.2377	22.9437	22.9731	22.9617	22.191	22.9593	22.9751	22.6114	22.149	22.3841	22.4784	23.1274	22.3067	22.3657	22.614	23.5333	22.8426	23.1497	23.2037	22.5809
ITIH1_HUMAN	P19827	Inter-alpha-trypsin inhibitor heavy chain H1 OS=Homo sapiens GN=ITIH1 PE=1 SV=3	61	59	65	54	74	61	22.2394	22.2802	23.0838	21.7404	22.0232	22.9708	21.441	21.7971	22.2898	22.1047	22.8723	22.0994	23.0086	21.7575	23.1901	22.3507	22.2563	23.2059	23.8723	23.1344	21.6853	21.9737	22.6064	21.0931	22.3632	22.8833	22.5034	21.3973	21.6953	22.9529	23.158	20.9598	22.3387	23.1262	21.924	21.9091	21.7854	22.1345	22.1988	22.6473	21.7898
PUR2_HUMAN	P22102	Trifunctional purine biosynthetic protein adenosine-3 OS=Homo sapiens GN=GART PE=1 SV=1	61	64	76	47	58	68	22.1157	22.0529	22.1157	22.2646	22.9772	22.0837	22.2839	22.3568	22.5176	22.6398	22.777	22.9903	22.4829	22.1007	21.8957	21.3865	21.9568	22.7971	21.5089	21.9576	22.1346	21.6466	22.4886	22.3902	21.6395	21.9712	21.8088	21.9147	21.9937	22.133	22.0668	21.4923	21.7043	22.1996	21.5779	21.6487	22.3864	21.4122	22.1561	22.1753	22.1706
RHOA_HUMAN	P61586	Transforming protein RhoA OS=Homo sapiens GN=RHOA PE=1 SV=1	61	70	67	54	55	67	23.578	23.2782	22.9373	23.1963	23.2375	22.8865	23.0148	22.7149	23.1602	23.0485	23.303	22.7605	23.0948	23.2933	23.4453	23.0071	23.5431	22.9205	23.5137	23.1535	23.4169	23.2717	23.4552	23.6279	23.2407	23.3439	23.2394	23.3884	22.8022	22.9182	23.244	23.2549	23.5951	23.2004	23.0503	23.0324	23.1977	23.3053	22.8312	23.115	23.1789
RS2_HUMAN	P15880	40S ribosomal protein S2 OS=Homo sapiens GN=RPS2 PE=1 SV=2	60	78	62	55	58	61	24.2286	24.2075	24.6663	24.1874	24.2278	24.477	24.1717	23.9323	24.4552	24.8131	23.5569	25.0857	23.739	24.5618	24.3375	24.1753	24.2195	24.7187	24.5101	24.1628	23.8867	24.7678	23.9702	24.1981	24.063	23.3036	24.0529	24.6979	24.2715	24.4177	24.3488	24.1068	23.9205	23.9115	24.1781	23.805	24.5187	23.7952	24.0729	24.2781	24.3607
1B42_HUMAN	P30480	HLA class I histocompatibility antigen, B-42 alpha chain OS=Homo sapiens GN=HLA-B PE=1 SV=1	46	74	64	53	51	85	21.961	22.5843	22.0348	22.5401	22.4875	21.8748	22.8346	24.001	21.9299	21.8767	22.4383	23.0889	23.3212	23.2341	22.9662	23.2361	23.5008	22.225	22.3571	22.6165	23.3311	22.8429	21.9512	23.2284	23.2034	24.3948	23.0804	23.5552	23.5099	22.7688	23.6751	22.8431	23.0974	22.5986	24.3382	23.0726	23.9954	22.9814	22.4372	21.8935	23.8903
HNRPF_HUMAN	P52597	Heterogeneous nuclear ribonucleoprotein F OS=Homo sapiens GN=HNRNPF PE=1 SV=3	48	72	76	60	53	64	23.1236	23.5477	23.4828	24.4725	23.2551	23.2603	23.8105	22.9173	23.8815	23.3882	22.6822	23.5286	23.6658	23.709	23.845	23.5033	23.3786	23.0972	23.5657	23.5131	23.3599	23.845	23.8907	23.8358	23.296	23.5864	23.4863	23.6658	23.8096	23.8406	23.8989	23.5817	23.3743	23.8686	23.8807	23.4954	23.4261	23.2901	23.206	23.6533	23.8001
PARK7_HUMAN	Q99497	Protein DJ-1 OS=Homo sapiens GN=PARK7 PE=1 SV=2	56	71	63	56	61	66	23.5374	23.5696	23.3633	23.7509	23.5764	23.2055	23.9418	23.4553	23.2802	23.6799	22.3443	23.1511	22.849	23.2639	24.2296	22.8356	23.5338	23.8596	23.5247	23.6428	23.1468	23.3386	22.7739	23.3586	22.9907	23.3939	23.3483	23.4553	23.0371	23.3872	23.2121	23.7526	23.2758	23.9475	23.1867	23.6404	23.7465	23.2176	23.8027	24.0517	23.141
PLMN_HUMAN	P00747	Plasminogen OS=Homo sapiens GN=PLG PE=1 SV=2	57	57	69	46	72	72	23.2094	21.6845	21.943	21.215	22.2182	21.9118	22.5217	22.4115	21.7864	22.1271	23.7028	21.7584	22.3955	22.3192	22.1979	22.5987	22.5371	22.3259	22.8193	22.3456	22.9401	22.5476	23.6391	22.3844	22.4421	22.6615	22.1365	24.096	21.6664	23.2017	22.9436	20.3935	23.2312	22.0376	22.544	22.9705	20.7007	22.2011	22.1185	21.2462	21.5995
SYIC_HUMAN	P41252	Isoleucine--tRNA ligase, cytoplasmic OS=Homo sapiens GN=IARS PE=1 SV=2	63	68	67	55	54	66	21.7864	21.7947	21.041	21.2746	21.9504	21.4422	22.4216	21.8325	21.6014	21.6204	21.6484	22.2934	21.9885	21.6862	21.5745	21.0113	21.5092	21.7864	21.5463	21.5995	21.7324	21.0721	21.9302	22.3004	21.6554	20.8361	21.8758	21.4328	21.5131	21.2175	21.3112	21.8123	21.6273	21.0743	21.0913	21.3357	21.6126	21.4837	22.2757	21.5646	21.3954
EF1D_HUMAN	P29692	Elongation factor 1-delta OS=Homo sapiens GN=EEF1D PE=1 SV=5	64	61	67	64	52	64	23.2413	22.5727	23.0698	23.4222	22.8522	23.1897	22.9255	23.0459	23.5079	22.9936	22.1863	22.9182	23.0033	22.6608	22.426	22.5842	22.7821	22.8867	22.5024	23.4013	22.3453	22.7258	22.8795	23.1344	22.574	22.5329	22.439	22.314	23.2262	23.3517	22.6678	23.3645	22.3119	22.828	22.6866	22.3069	22.7247	22.7231	22.906	22.9998	23.0225
COPD_HUMAN	P48444	Coatomer subunit delta OS=Homo sapiens GN=ARCN1 PE=1 SV=1	58	65	64	64	63	57	22.9548	23.2028	22.7682	22.6399	22.983	23.0887	22.9061	23.0976	22.8448	23.2491	23.4862	23.2958	23.3432	22.8951	22.6638	23.1944	22.862	22.3972	22.7611	22.6839	23.0753	22.7258	23.248	23.149	23.4362	22.9151	22.9355	22.6058	23.4756	22.8084	22.6009	23.3843	23.3236	22.7679	23.2127	23.5998	23.1956	23.5039	23.052	23.5548	22.9398
NSF_HUMAN	P46459	Vesicle-fusing ATPase OS=Homo sapiens GN=NSF PE=1 SV=3	64	60	59	68	58	62	22.3409	22.1195	21.7783	21.4349	21.6654	21.948	22.024	22.2592	21.2979	22.0295	22.3139	21.8859	22.2587	22.067	21.9784	21.4922	21.7277	21.3472	21.8727	21.3618	21.9298	21.3543	22.0368	21.6019	22.3013	21.3298	21.2916	21.2511	21.8941	21.7176	21.6241	21.7503	21.7669	21.4096	21.7873	22.0207	22.191	22.1078	22.1203	22.3953	21.9978
RS19_HUMAN	P39019	40S ribosomal protein S19 OS=Homo sapiens GN=RPS19 PE=1 SV=2	63	73	67	52	53	63	23.9127	23.9066	24.6318	24.1938	23.7994	24.5327	23.7285	23.8051	24.6051	24.4667	23.3212	24.914	24.0489	24.1182	23.9975	24.507	24.2851	24.6521	24.4149	24.5871	23.6949	24.3948	23.875	23.8163	23.9579	24.1289	24.0186	24.2701	24.2546	24.2503	24.2092	24.1718	23.9832	24.3925	24.3616	23.8428	24.4056	23.7361	23.7223	23.9306	24.1978
1433S_HUMAN	P31947	14-3-3 protein sigma OS=Homo sapiens GN=SFN PE=1 SV=1	56	62	76	58	61	57	24.2196	24.6409	24.7932	25.2605	24.3861	24.4525	24.6409	25.1384	24.7179	24.8947	23.6059	25.3113	24.2574	25.0762	25.3379	24.7313	24.6583	24.7216	24.3284	24.8654	24.6815	24.7621	24.7097	24.4648	25.13	24.9246	24.5285	25.1066	24.5771	25.1565	24.925	24.5325	24.9057	24.5196	25.2282	24.7357	25.2719	24.5335	24.4934	24.5694	24.8812
1A11_HUMAN	P13746	HLA class I histocompatibility antigen, A-11 alpha chain OS=Homo sapiens GN=HLA-A PE=1 SV=1	41	84	66	54	52	73	21.5774	22.4483	22.0328	21.8934	21.8617	21.5365	21.8167	23.2059	21.7047	21.6404	21.5007	22.7786	22.6727	22.3137	22.4908	22.7744	23.083	21.8306	22.0784	22.4637	22.3379	21.6972	21.7476	22.7595	23.0511	23.2835	22.4127	22.2174	22.1195	21.9884	23.2164	22.6755	22.3383	22.132	22.6477	22.3007	23.0876	22.5907	21.5064	21.549	22.6197
DYN2_HUMAN	P50570	Dynamin-2 OS=Homo sapiens GN=DNM2 PE=1 SV=2	67	74	61	54	49	65	21.9321	22.4456	21.8525	21.5182	22.0092	22.0272	21.6097	21.2975	21.487	21.6828	22.3534	21.3922	21.655	22.0722	21.9734	21.8687	21.9734	21.3343	21.8041	22.0634	22.0413	21.739	21.7672	21.9526	21.9552	21.9635	21.8875	21.9587	21.7875	21.4356	21.8325	21.888	22.3054	21.5774	22.2824	22.5515	21.7997	22.2385	22.9529	22.9465	22.2567
SC31A_HUMAN	O94979	Protein transport protein Sec31A OS=Homo sapiens GN=SEC31A PE=1 SV=3	56	66	62	69	55	62	22.6589	22.4372	21.8027	22.0414	22.4191	22.0488	21.8815	22.4041	22.4794	22.632	22.5835	22.0219	22.4366	22.3951	21.9354	22.4526	22.4402	22.0857	22.3494	22.3669	22.1275	22.0104	22.6763	22.5093	22.7802	22.2931	22.2458	22.2758	22.6226	22.2139	22.0012	22.7906	22.5636	22.1246	22.3274	22.6731	22.3264	22.8302	22.5136	22.7568	22.374
RL13_HUMAN	P26373	60S ribosomal protein L13 OS=Homo sapiens GN=RPL13 PE=1 SV=4	61	69	65	55	62	57	23.5149	23.3639	24.3431	23.6869	23.6592	24.3674	23.489	23.3727	23.8693	24.1491	23.1737	24.4177	23.4265	23.7854	23.7946	24.0771	23.544	24.245	23.3587	23.9167	23.2646	24.2687	23.5209	23.583	23.7359	22.87	23.7632	24.0989	23.5304	23.9715	23.4238	23.4273	23.3236	23.4843	23.8916	22.8306	23.7726	23.3897	23.1953	23.6079	24.1731
RS8_HUMAN	P62241	40S ribosomal protein S8 OS=Homo sapiens GN=RPS8 PE=1 SV=2	52	67	73	55	55	67	23.2962	23.4269	23.6096	23.5778	23.2427	23.5032	23.256	22.9975	23.6775	23.5911	22.5425	23.6442	23.1327	23.6296	23.3033	23.756	23.2915	23.6693	23.5068	23.6778	22.8672	23.7838	23.1266	23.4203	23.0916	23.0792	23.3324	23.6685	23.3303	23.4908	23.4956	23.2293	23.2918	23.6442	23.1181	22.8899	23.3111	22.8372	23.0739	23.3371	23.3111
1C12_HUMAN	P30508	HLA class I histocompatibility antigen, Cw-12 alpha chain OS=Homo sapiens GN=HLA-C PE=1 SV=2	41	78	68	60	48	71	22.2712	22.4801	22.6977	22.7909	22.2994	22.2448	22.6181	23.6559	21.9648	22.2901	22.2394	22.7175	22.596	22.891	22.8241	23.4023	23.1022	22.3473	22.328	22.5889	23.1291	22.5308	21.9853	23.1601	22.4755	23.6329	22.6138	22.9086	23.2306	22.7357	23.3806	22.5839	22.8327	23.0056	23.0875	22.671	23.5572	23.1923	22.7078	21.8977	23.8539
LKHA4_HUMAN	P09960	Leukotriene A-4 hydrolase OS=Homo sapiens GN=LTA4H PE=1 SV=2	49	71	59	67	55	65	22.4039	22.4782	22.4062	22.7151	22.6419	22.3421	23.1441	22.2894	22.4313	23.1381	22.5588	22.0178	22.8287	22.2624	23.3961	22.3693	22.8542	22.729	22.7668	22.1888	23.6838	22.6584	22.7697	23.0852	22.7224	22.5264	22.2093	22.7476	22.8882	23.0987	22.0629	22.2564	23.2004	22.9682	23.328	22.8428	23.6591	22.9355	23.2096	23.1243	23.2322
MX1_HUMAN	P20591	Interferon-induced GTP-binding protein Mx1 OS=Homo sapiens GN=MX1 PE=1 SV=4	39	65	69	41	60	92	21.7412	21.2253	19.5084	21.0358	21.8135	19.9664	23.3399	21.2788	20.4197	20.8475	21.851	22.2155	22.6113	22.7297	21.8765	21.4267	21.7487	21.611	20.193	20.1011	22.7807	21.2805	21.9457	22.6719	20.7802	21.2739	22.7949	22.7708	22.3524	23.0198	22.8407	20.3773	20.0247	21.0167	20.9069	21.2328	20.3938	20.1523	20.2383	20.4736	21.1686
NNTM_HUMAN	Q13423	NAD(P) transhydrogenase, mitochondrial OS=Homo sapiens GN=NNT PE=1 SV=3	74	51	62	58	66	55	22.7672	22.1472	22.5034	21.75	23.0669	22.8174	22.3763	22.7096	21.1414	21.3106	22.3699	22.0416	22.4627	21.8959	22.3592	22.2586	22.1904	22.4843	21.3907	22.4614	22.4404	21.7945	22.6972	21.3502	22.3346	21.2176	23.0143	21.2441	22.1539	22.4019	21.5849	22.8742	22.224	21.1291	21.034	21.3549	22.6549	22.3694	21.3833	21.0746	20.8254
XPO2_HUMAN	P55060	Exportin-2 OS=Homo sapiens GN=CSE1L PE=1 SV=3	71	49	62	49	62	73	22.7337	22.7039	22.1097	22.3939	22.8816	22.4719	23.2519	22.5672	22.7922	23.1131	23.1131	23.1016	22.7054	22.7453	22.9451	21.996	21.9711	22.9208	22.1707	21.7933	22.4598	22.0087	22.6365	22.6955	21.901	22.0224	23.1238	22.7321	22.4898	22.0299	22.1621	22.4421	22.8998	22.164	22.3831	21.7985	22.3104	21.9342	22.8812	22.8528	22.1257
HEMO_HUMAN	P02790	Hemopexin OS=Homo sapiens GN=HPX PE=1 SV=2	44	65	62	64	83	47	23.5913	23.5803	21.6885	22.4616	23.4273	21.9121	22.9085	22.4209	23.189	22.9018	23.7276	21.8918	22.573	22.35	22.7256	21.9802	23.4933	22.5817	23.7996	22.4009	23.2046	23.1512	23.5528	23.1741	22.7808	23.5209	23.0899	22.3689	21.6349	23.3081	23.1567	21.8834	22.8774	23.6898	22.2157	22.5285	21.7601	22.6092	23.5108	23.2096	22.8659
K1967_HUMAN	Q8N163	DBIRD complex subunit KIAA1967 OS=Homo sapiens GN=KIAA1967 PE=1 SV=2	58	60	63	49	64	71	21.74	21.9727	22.3062	22.9095	21.7699	22.0655	22.4082	21.8874	22.3584	23.0114	22.2132	22.1984	22.9174	22.4048	23.1089	22.2156	22.1573	22.9013	22.8201	21.8273	21.8432	22.1434	22.1938	21.4484	22.0927	22.7146	21.9207	21.5702	22.2511	21.9484	21.8096	21.7653	22.5833	22.1677	22.8223	21.6804	22.5646	21.8257	21.9939	21.6346	21.945
TXND5_HUMAN	Q8NBS9	Thioredoxin domain-containing protein 5 OS=Homo sapiens GN=TXNDC5 PE=1 SV=2	58	72	55	64	56	60	23.815	23.7159	23.2809	22.6878	23.5146	23.9421	23.2495	23.8348	22.9204	24.238	23.086	22.9178	23.7706	23.6255	23.6364	23.6812	23.5467	22.7466	22.8318	23.3615	22.888	23.0817	23.867	23.7603	24.2099	22.9863	23.0002	23.0634	23.9336	23.552	22.8934	24.2228	24.103	24.3922	23.4778	23.6119	24.0781	23.6386	23.5418	23.6364	24.1703
1B55_HUMAN	P30493	HLA class I histocompatibility antigen, B-55 alpha chain OS=Homo sapiens GN=HLA-B PE=1 SV=1	44	76	66	58	47	73	22.2278	22.8319	22.6509	22.8471	22.6437	22.2399	22.8897	24.0319	22.2575	22.3395	22.5302	23.2837	23.4254	23.3984	23.2028	23.5397	23.7105	22.6235	22.5588	23.0168	23.497	22.7833	22.2939	23.3746	23.3606	24.5006	23.1228	23.5903	23.6566	22.986	23.789	23.0381	23.2247	23.0762	24.3751	23.1613	24.0772	23.2911	22.7827	22.2105	24.1663
UGPA_HUMAN	Q16851	UTP--glucose-1-phosphate uridylyltransferase OS=Homo sapiens GN=UGP2 PE=1 SV=5	59	62	60	62	59	61	23.2561	22.9695	22.8307	22.8341	22.7225	22.9568	22.2536	22.887	22.8134	22.7362	23.1828	22.1678	22.8463	22.4878	22.3089	22.7227	22.8454	22.2656	23.0585	23.2596	22.8728	23.1829	23.4147	23.1187	23.2032	22.1421	23.2215	22.5555	23.1501	22.5687	22.2156	23.3149	22.9389	23.877	22.8508	22.5255	22.6117	22.8341	22.3919	22.9599	22.6343
1A68_HUMAN	P01891	HLA class I histocompatibility antigen, A-68 alpha chain OS=Homo sapiens GN=HLA-A PE=1 SV=4	41	77	71	62	47	63	21.5975	22.6495	21.6449	22.1168	21.809	21.3401	21.7451	23.568	21.7824	21.5982	21.6854	22.2097	22.2068	22.3204	22.0548	22.6138	22.7982	21.8405	21.866	22.1574	22.2826	21.5972	21.5019	22.5756	22.6993	23.5297	21.9634	22.066	21.7915	21.5891	23.0249	22.4584	21.8332	21.9127	22.6445	22.2078	23.0019	22.394	21.7112	21.4219	22.6931
IMB1_HUMAN	Q14974	Importin subunit beta-1 OS=Homo sapiens GN=KPNB1 PE=1 SV=2	55	67	61	50	65	63	22.0222	22.0276	21.8009	22.3343	21.9619	21.8213	22.6069	22.3411	22.2357	22.6595	22.4277	22.4906	22.0703	22.3528	22.1432	21.5748	22.1069	22.2751	22.1308	21.5767	22.2785	21.7659	22.4356	21.9187	22.4763	21.736	22.2722	21.9328	22.22	21.8163	22.0223	21.5611	22.1338	21.9227	22.2842	21.7789	21.9715	21.7478	22.1416	21.9584	21.841
K2C75_HUMAN	O95678	Keratin, type II cytoskeletal 75 OS=Homo sapiens GN=KRT75 PE=1 SV=2	35	68	82	65	59	51	22.8598	22.4707	23.9535	24.1487	22.9676	23.6579	23.43	24.0131	24.3963	22.292	24.7457	22.4995	23.7407	23.5604	23.256	24.2227	23.4362	25.0585	23.7323	23.7048	23.6227	24.1023	23.359	22.3693	24.6103	25.1705	23.1095	23.3427	24.2922	23.5568	24.4039	23.828	24.5778	23.4212	25.2443	24.3198	23.9696	25.214	24.6577	24.3475	23.9567
SYRC_HUMAN	P54136	Arginine--tRNA ligase, cytoplasmic OS=Homo sapiens GN=RARS PE=1 SV=2	55	62	61	61	56	64	22.247	21.7353	21.5308	21.6985	22.2042	21.6913	22.1243	21.738	22.0686	22.6615	22.1648	21.6263	22.1062	21.6373	21.7344	21.514	21.8825	21.5709	21.9413	21.6837	22.0233	21.4531	22.0488	22.0811	21.6261	21.8906	21.6873	22.4705	21.9963	21.7404	21.6873	21.5508	21.9008	21.554	22.1239	22.237	22.0834	21.8577	22.4024	22.5783	21.7607
1B15_HUMAN	P30464	HLA class I histocompatibility antigen, B-15 alpha chain OS=Homo sapiens GN=HLA-B PE=1 SV=2	42	77	59	59	50	71	22.169	23.1682	22.6091	23.053	22.5721	22.3222	22.7471	23.7948	22.1924	22.2591	22.1663	22.785	22.6908	23.0921	23.0109	23.3758	23.4766	22.517	22.4718	22.7714	23.3811	22.5612	22.1163	23.3641	22.6964	23.9415	22.7188	22.9328	23.342	22.9511	23.5338	22.9958	22.9297	23.1612	23.1642	23.0079	23.8095	23.2689	22.8085	22.0122	24.1331
FBLN1_HUMAN	P23142	Fibulin-1 OS=Homo sapiens GN=FBLN1 PE=1 SV=4	45	61	61	57	78	56	21.8363	22.6237	22.3245	22.797	22.926	21.9569	22.5384	21.7223	22.8326	21.8842	22.8281	21.7726	22.5066	22.7349	22.4565	23.9864	22.2437	22.18	23.5451	23.0813	22.4426	22.6636	22.146	22.3871	23.4522	22.7996	22.5429	22.2126	22.1101	22.7379	23.2649	22.772	23.1253	22.4827	23.1506	23.5289	22.0331	23.1007	22.1958	21.9976	22.4451
CYFP1_HUMAN	Q7L576	Cytoplasmic FMR1-interacting protein 1 OS=Homo sapiens GN=CYFIP1 PE=1 SV=1	56	57	64	62	57	61	22.0466	21.4556	22.035	21.5517	21.5025	22.0472	21.4764	21.5079	21.3212	21.3068	21.8075	21.2232	21.5123	21.6741	21.6407	22.0043	21.6204	21.2382	21.6356	21.7323	21.7505	21.6524	21.5593	21.5147	21.6273	21.1673	21.5401	21.6599	21.6449	21.4546	21.3974	21.9849	21.7523	21.3506	21.5093	21.4269	21.6162	21.8195	21.6519	21.3194	21.5344
SEPT7_HUMAN	Q16181	Septin-7 OS=Homo sapiens GN=SEPT7 PE=1 SV=2	61	73	52	54	53	64	22.3626	23.0771	22.5148	22.5339	22.8073	22.6848	23.05	22.1199	22.4342	22.6699	22.8966	22.292	22.9543	22.3117	23.2183	23.0033	22.6562	22.2455	22.7508	22.3869	22.6363	22.5248	22.9098	22.8892	22.9586	22.4358	22.8221	22.3971	22.9788	22.3822	22.6169	22.7681	22.6211	22.4319	22.8809	22.8846	22.5312	23.0029	22.5028	22.714	22.3054
FUMH_HUMAN	P07954	Fumarate hydratase, mitochondrial OS=Homo sapiens GN=FH PE=1 SV=3	59	58	62	48	58	71	23.5421	23.4886	22.94	22.828	23.2883	23.523	23.1442	23.9425	22.8394	23.9432	23.2823	23.5549	23.2627	23.0518	23.2981	22.2838	23.0897	23.4886	23.0752	22.7562	23.2618	22.989	23.0658	23.6061	22.9989	22.7142	23.2628	23.7537	23.1837	23.277	22.8656	23.6843	23.1799	22.9108	22.6084	23.2684	24.1955	23.0748	23.2339	23.4303	22.9534
PRS6A_HUMAN	P17980	26S protease regulatory subunit 6A OS=Homo sapiens GN=PSMC3 PE=1 SV=3	52	67	62	50	62	63	21.7189	22.1478	21.8533	22.1378	22.1427	21.9296	22.4698	21.8917	22.1474	22.0188	22.0188	21.9097	22.1868	22.0606	22.0022	21.9617	21.7762	21.9517	21.9156	22.0882	22.1774	21.8287	22.1088	22.1525	22.0831	21.7842	21.9224	22.1418	22.0536	22.1447	21.9139	21.826	22.1447	21.8176	22.1796	22.0051	21.8886	21.9457	22.0704	22.0279	21.9556
PRS7_HUMAN	P35998	26S protease regulatory subunit 7 OS=Homo sapiens GN=PSMC2 PE=1 SV=3	56	62	66	49	58	65	21.7632	21.8368	21.3386	21.7219	21.7759	21.4417	22.0142	21.3761	21.9197	21.6628	21.8081	21.544	21.5363	21.7712	21.6297	21.5398	21.4591	21.5437	21.4097	21.6626	21.7444	21.6263	21.6755	21.752	21.4905	21.2516	21.7222	21.9538	21.5556	21.8081	21.5243	21.289	21.7552	21.269	21.6242	21.3409	21.4984	21.5678	21.8174	21.6032	21.6253
RL30_HUMAN	P62888	60S ribosomal protein L30 OS=Homo sapiens GN=RPL30 PE=1 SV=2	60	61	63	57	55	60	23.2952	23.287	23.6086	23.5331	23.0927	23.4569	23.4375	23.139	23.7077	23.811	23.2515	23.8297	23.0796	23.5604	23.2807	23.7373	23.2493	23.852	23.4095	23.5037	22.9421	23.7077	23.1099	23.2528	23.2595	23.2595	23.4106	23.5103	23.3195	23.4946	23.3728	23.378	23.2433	23.5145	23.2704	23.078	23.3999	22.9423	22.9808	23.3335	23.1366
DDB1_HUMAN	Q16531	DNA damage-binding protein 1 OS=Homo sapiens GN=DDB1 PE=1 SV=1	61	64	61	50	57	62	22.041	22.1988	21.6746	21.6725	22.1162	21.7929	22.1045	21.904	21.7579	22.4792	21.9743	21.7036	22.0371	22.0908	22.1325	21.5588	21.8653	22.2276	22.2748	21.6405	21.9157	21.63	21.7131	21.9522	21.7115	21.7275	22.3039	22.0671	21.8366	21.8307	21.7328	21.5946	21.9079	21.7257	21.6561	21.8092	22.0723	21.769	22.4615	22.5319	21.7919
NDUS1_HUMAN	P28331	NADH-ubiquinone oxidoreductase 75 kDa subunit, mitochondrial OS=Homo sapiens GN=NDUFS1 PE=1 SV=3	53	66	63	58	51	64	21.5676	21.7088	22.2426	21.4417	21.2608	22.1226	21.034	21.0666	21.2263	21.4689	22.124	21.8312	21.4375	21.4205	21.9938	21.7662	22.19	21.4978	21.9776	22.1363	21.96	21.6445	21.5658	21.4467	21.5122	21.7365	21.5196	21.1885	21.8231	21.9439	21.6937	21.6505	21.9043	21.4983	21.6693	21.7491	22.014	22.0728	21.7669	21.6702	21.714
HS105_HUMAN	Q92598	Heat shock protein 105 kDa OS=Homo sapiens GN=HSPH1 PE=1 SV=1	55	51	67	57	67	57	22.3524	21.5927	21.6152	22.113	22.2325	21.8942	23.1809	21.8479	22.5397	22.7619	22.0338	22.5874	22.4624	22.3873	21.5031	22.1697	21.8215	22.7297	21.5438	22.1124	22.8928	21.6435	22.3411	22.5559	21.7412	21.4342	21.8956	21.9678	22.5322	22.2387	21.435	22.2387	22.222	21.7685	21.704	22.6878	21.7875	21.7183	23.0453	22.5714	22.0005
HCFC1_HUMAN	P51610	Host cell factor 1 OS=Homo sapiens GN=HCFC1 PE=1 SV=2	70	56	58	48	61	60	21.6899	21.688	21.6228	21.562	21.3309	21.6804	21.8242	21.452	22.1384	21.3947	21.7124	21.2983	21.8523	21.4012	21.6292	21.4384	21.512	21.6228	21.355	21.4975	21.252	21.3734	21.4619	21.2937	21.2211	21.2965	21.5367	21.1374	21.5948	21.5538	21.181	21.4196	21.5468	21.681	21.2005	20.9479	21.534	21.083	21.3591	21.2149	21.2783
RENT1_HUMAN	Q92900	Regulator of nonsense transcripts 1 OS=Homo sapiens GN=UPF1 PE=1 SV=2	66	64	56	54	45	67	21.3003	21.9373	21.505	21.2022	21.5423	21.5348	21.441	21.3184	21.7159	21.2135	21.7314	21.7409	21.4461	21.6751	21.2812	21.576	21.1572	21.297	21.3796	21.5667	21.1059	21.0987	21.27	21.2771	21.2022	21.1339	21.334	21.4118	21.1361	21.2015	21.1786	21.432	21.0351	21.107	21.1133	20.9453	21.3448	21.0196	21.3115	21.532	21.2723
SBP1_HUMAN	Q13228	Selenium-binding protein 1 OS=Homo sapiens GN=SELENBP1 PE=1 SV=2	47	90	56	46	58	55	22.2906	22.4388	21.8468	22.0393	22.4809	21.6979	20.9501	21.4038	21.871	21.4047	22.5451	20.8179	21.0896	21.4426	22.5461	20.8716	22.2938	20.0608	22.2591	20.573	22.8371	22.5156	23.0821	21.9314	20.7866	21.2856	21.937	21.6326	22.998	21.8771	20.3056	23.2116	22.2031	24.6718	21.5624	23.5188	23.3729	21.2449	22.0678	22.4279	21.9411
YBOX1_HUMAN	P67809	Nuclease-sensitive element-binding protein 1 OS=Homo sapiens GN=YBX1 PE=1 SV=3	59	59	62	46	56	69	21.6397	21.4154	21.4695	21.4062	21.3596	21.2735	21.6503	20.6485	21.7851	21.7108	20.5755	21.2015	21.5509	21.7412	21.1146	22.118	20.8671	21.776	21.2762	21.7621	21.4151	21.6192	20.7356	21.4139	20.7876	21.2112	21.002	22.1012	21.0554	21.2915	21.1273	21.3076	21.4617	21.2775	21.1503	20.469	21.0787	20.9061	20.5239	21.1449	20.9557
GPDM_HUMAN	P43304	Glycerol-3-phosphate dehydrogenase, mitochondrial OS=Homo sapiens GN=GPD2 PE=1 SV=3	62	57	74	48	56	52	22.7463	20.933	22.7036	21.3817	21.5825	22.8638	21.143	22.4128	20.7873	21.4733	21.7676	22.1086	22.1186	21.8669	21.3045	21.929	21.389	21.4072	20.6809	22.5853	21.8839	20.8292	21.5204	21.6766	21.3288	21.3067	21.5877	20.9501	21.678	22.2987	21.3879	21.6519	21.6705	20.8895	21.556	21.2801	21.8516	21.4932	22.3062	21.4123	22.5875
GLYM_HUMAN	P34897	Serine hydroxymethyltransferase, mitochondrial OS=Homo sapiens GN=SHMT2 PE=1 SV=3	59	65	60	46	57	61	22.4581	22.2995	22.3139	22.2879	22.3715	22.821	22.9318	23.0634	22.6707	22.9736	23.0275	23.0853	22.6118	22.2539	21.5934	22.5917	22.4629	23.1258	21.8905	21.8734	22.2945	22.205	22.7732	23.0331	22.2689	21.9029	22.7761	22.5205	22.9214	22.9144	22.8198	21.8217	22.2002	22.6486	22.3711	22.5473	23.0195	22.0929	22.9705	23.075	22.6449
IF4A3_HUMAN	P38919	Eukaryotic initiation factor 4A-III OS=Homo sapiens GN=EIF4A3 PE=1 SV=4	50	57	62	59	55	64	23.2497	23.6608	23.0564	23.5282	23.2163	23.1182	23.6918	22.8031	23.6287	23.3077	23.5718	23.4103	23.4827	23.3382	23.6774	23.0287	23.2717	23.3231	23.1446	23.3342	23.0749	23.2188	23.4433	23.4002	23.1414	23.3311	23.2876	23.5515	22.7282	23.3362	23.5718	22.9299	23.0934	23.2576	22.8205	22.7683	23.0048	22.6716	22.9995	23.378	23.2418
NDRG1_HUMAN	Q92597	Protein NDRG1 OS=Homo sapiens GN=NDRG1 PE=1 SV=1	72	40	81	34	65	55	22.8194	21.2643	23.7001	22.3309	21.9345	23.4757	22.45	23.5542	22.2235	21.4544	22.8044	20.8735	21.367	23	21.5989	22.4283	22.7529	21.7843	20.9269	23.4844	22.5951	21.4817	23.2146	21.105	22.5477	22.6519	22.3197	22.3544	22.8426	23.2002	22.9164	22.8129	22.2812	22.8275	23.0866	22.6439	22.1549	23.5723	22.3407	21.3523	21.4768
RAB1A_HUMAN	P62820	Ras-related protein Rab-1A OS=Homo sapiens GN=RAB1A PE=1 SV=3	58	65	57	49	56	62	24.0171	23.5836	23.2246	23.8883	23.5695	23.3139	23.8102	23.6556	23.3735	23.8906	23.9841	23.3699	22.9958	23.5247	23.7681	23.4833	23.5377	23.0306	23.3317	23.4036	23.5859	23.6229	23.4733	23.7879	23.3765	23.2156	23.7104	23.4195	23.706	23.4283	23.3078	23.7572	23.5326	23.3829	23.4866	23.7104	23.1724	23.6211	23.8207	23.8959	23.7151
1A01_HUMAN	P30443	HLA class I histocompatibility antigen, A-1 alpha chain OS=Homo sapiens GN=HLA-A PE=1 SV=1	39	82	59	50	43	73	21.3106	22.3188	21.8698	21.3666	21.5129	21.4239	21.2877	22.7223	21.6202	21.3413	21.0427	22.9682	23.1019	22.3722	22.1574	22.3334	23.1769	21.5348	21.5081	22.5684	22.0785	21.2532	21.7062	22.7894	22.4678	22.9776	21.9711	22.6314	22.1643	22.2728	22.6644	22.2907	22.2829	21.8694	22.2017	22.2767	22.5684	21.8238	21.4387	21.3875	22.5303
1B41_HUMAN	P30479	HLA class I histocompatibility antigen, B-41 alpha chain OS=Homo sapiens GN=HLA-B PE=1 SV=1	38	75	53	52	49	79	20.9717	22.4252	20.7367	21.6013	21.1698	21.0361	21.7475	23.0541	21.5623	21.4543	20.7498	22.5176	21.824	22.2394	21.4824	21.3348	22.6276	20.9883	20.7831	22.191	22.0072	21.0167	21.4741	22.346	21.6331	22.4835	21.6006	21.7151	21.8033	21.9049	22.5009	21.9804	21.4371	21.4566	21.8902	22.2541	22.1049	21.5245	21.1886	21.1672	22.235
DBNL_HUMAN	Q9UJU6	Drebrin-like protein OS=Homo sapiens GN=DBNL PE=1 SV=1	63	62	60	51	49	61	22.037	22.3509	22.9634	22.3517	22.1722	22.9916	21.6982	21.7804	22.4485	22.0047	22.5316	21.9376	22.6068	21.9536	22.2239	22.9902	22.2643	21.92	22.6475	22.6234	22.4454	22.522	22.1164	22.2743	22.4562	22.1206	21.8674	22.0987	22.6548	21.9217	22.2938	22.696	22.0606	22.4824	22.763	22.3196	22.3833	22.4555	22.1394	22.1802	22.2334
MYO1C_HUMAN	O00159	Unconventional myosin-Ic OS=Homo sapiens GN=MYO1C PE=1 SV=4	39	66	64	60	53	64	21.4613	21.5119	22.0797	21.9063	21.7414	22.4146	21.5709	21.2813	21.5611	21.3592	21.8661	21.1116	21.6314	21.9491	22.1085	22.0867	21.9717	21.0149	22.6052	21.89	21.6055	22.6034	22.2298	21.8705	22.5733	21.6294	21.9505	21.7344	21.9537	21.8811	21.9309	22.4512	22.3614	22.0997	22.1158	22.3332	21.5438	22.3919	21.7986	22.3454	21.9418
VTDB_HUMAN	P02774	Vitamin D-binding protein OS=Homo sapiens GN=GC PE=1 SV=1	56	54	61	53	64	58	22.6524	23.0702	22.1366	22.3737	23.369	22.2286	22.7166	22.6073	22.4997	22.6831	24.1678	22.5846	22.918	22.1318	22.7319	21.6645	23.1273	22.7929	23.172	22.1143	22.8223	22.7173	23.8427	22.3145	22.7305	23.1825	23.3268	22.1847	22.1455	22.9163	22.6399	21.7577	22.7922	23.4005	21.9914	22.6857	21.7513	22.4675	22.3769	23.012	22.2395
AGRIN_HUMAN	O00468	Agrin OS=Homo sapiens GN=AGRN PE=1 SV=4	49	64	60	54	61	57	21.2421	20.545	20.7977	20.4375	20.2402	20.5472	19.9191	21.2154	21.2247	20.7832	20.7941	20.8641	21.147	20.8927	21.0042	20.7649	20.6985	20.1183	21.0542	21.3246	19.6564	20.5473	20.3929	20.1884	21.2216	21.5254	20.549	20.4933	20.504	21.4011	20.1723	20.9744	20.3903	20.9218	20.722	20.6946	20.3628	19.8644	20.2662	20.1263	20.2395
PYGL_HUMAN	P06737	Glycogen phosphorylase, liver form OS=Homo sapiens GN=PYGL PE=1 SV=4	59	47	70	63	53	53	22.8344	22.2233	23.1613	22.3506	23.1576	23.1116	22.6736	23.4153	21.6713	22.4456	22.7609	22.542	21.6692	22.7637	22.3684	22.1332	22.5274	22.6434	22.2606	22.4855	22.7244	22.2304	22.909	22.1184	22.3979	21.8359	22.3736	22.1962	21.9746	22.9963	22.484	23.2064	22.3886	21.7318	22.7992	22.1056	21.6229	22.8927	22.687	21.5959	21.8771
SRRT_HUMAN	Q9BXP5	Serrate RNA effector molecule homolog OS=Homo sapiens GN=SRRT PE=1 SV=1	61	59	51	56	65	53	21.6278	21.9741	22.4617	22.384	22.2796	22.5764	22.376	21.9524	22.2883	21.8549	22.4631	22.175	22.5068	21.9757	22.0969	21.9743	21.9869	21.9769	21.8023	21.9726	21.6562	21.7521	22.3996	22.0557	21.8454	21.8986	21.9212	21.5941	22.0245	21.8088	22.3099	21.6508	22.1577	21.873	22.0805	22.0243	22.0596	21.9118	22.2552	21.8461	21.8023
RL13A_HUMAN	P40429	60S ribosomal protein L13a OS=Homo sapiens GN=RPL13A PE=1 SV=2	59	61	64	44	59	57	24.1287	24.2749	24.9152	24.596	23.9802	24.7793	24.2681	24.0543	24.2065	24.9925	22.6566	25.2878	23.3812	24.5274	24.4246	24.175	24.3397	24.6948	24.3805	24.158	23.7504	24.9721	23.8565	24.2542	24.1465	23.9434	24.111	24.8556	23.719	24.6489	24.4309	24.2574	24.0889	24.6137	24.3588	23.4462	24.5574	23.616	24.0898	24.2544	24.7669
TBAL3_HUMAN	A6NHL2	Tubulin alpha chain-like 3 OS=Homo sapiens GN=TUBAL3 PE=1 SV=2	48	64	69	57	46	60	23.9288	23.9744	23.2645	24.1735	23.72	23.2904	24.1967	23.2351	24.0767	23.7889	23.0499	23.2645	23.4517	24.1767	24.2121	22.7831	23.8766	23.428	23.686	23.6422	23.7625	23.5343	23.5619	23.9491	23.6511	23.5753	23.6491	24.3004	23.0078	23.5676	23.2916	23.994	23.6813	23.3203	23.5277	22.8894	23.2957	23.4517	23.2987	23.8034	23.4567
GBP1_HUMAN	P32455	Interferon-induced guanylate-binding protein 1 OS=Homo sapiens GN=GBP1 PE=1 SV=2	53	53	50	63	45	79	21.8312	22.4307	20.954	22.4573	22.3523	20.953	21.8929	23.3031	21.4146	20.8797	21.6963	21.7828	22.3456	22.9767	22.6241	21.9246	24.048	21.5871	21.5986	21.8279	22.1687	21.1823	21.491	22.0612	22.1044	23.8119	23.3103	23.0605	22.7641	21.9829	22.9568	22.0539	23.1419	22.1082	23.2715	22.2982	23.6332	21.897	22.44	22.014	22.9031
LRC47_HUMAN	Q8N1G4	Leucine-rich repeat-containing protein 47 OS=Homo sapiens GN=LRRC47 PE=1 SV=1	58	57	63	53	60	52	21.9126	21.5274	22.8316	22.0306	21.5904	22.855	22.4824	22.5261	22.163	22.0203	21.2253	22.464	21.9152	21.7797	21.7813	21.6976	21.934	22.6017	22.0171	22.5309	21.1637	21.6718	21.3116	21.5529	21.8745	21.9493	21.8803	21.4852	21.5889	21.6673	22.0298	21.9532	21.7557	22.0033	21.8642	21.6937	22.0624	21.8273	21.632	22.2351	21.536
CAPG_HUMAN	P40121	Macrophage-capping protein OS=Homo sapiens GN=CAPG PE=1 SV=2	46	66	55	61	50	64	22.8899	22.499	23.5434	23.7713	22.553	23.6116	22.6436	23.0605	23.1115	22.895	21.7543	22.9869	23.3261	23.2774	22.7361	23.8901	22.9933	22.3263	22.0333	23.4654	24.0621	23.4035	23.3516	23.5656	23.2072	23.1105	22.9813	23.2903	23.7269	23.3027	23.0512	23.3531	23.8368	22.7365	23.7588	23.7023	23.6695	24.1539	22.8074	22.4779	23.6197
F13A_HUMAN	P00488	Coagulation factor XIII A chain OS=Homo sapiens GN=F13A1 PE=1 SV=4	39	79	56	55	59	54	21.2958	22.1424	21.9204	22.1854	22.9647	21.6328	21.7205	21.9583	22.227	21.3997	22.778	20.5972	22.2788	22.0129	22.234	21.4442	23.7523	21.8764	23.4487	22.3737	22.8421	23.5136	22.8713	22.0718	23.2804	22.1389	22.629	22.1764	22.0782	22.7117	22.2488	22.9565	23.4838	22.4189	23.3838	23.2332	22.3505	22.6278	21.7276	21.7585	23.0797
1B53_HUMAN	P30491	HLA class I histocompatibility antigen, B-53 alpha chain OS=Homo sapiens GN=HLA-B PE=1 SV=1	37	74	61	59	46	64	22.3754	23.06	22.649	22.9587	22.5151	22.3611	22.6984	23.7019	22.1322	22.4103	22.2319	22.838	22.8157	23.1873	23.1521	23.3475	23.5861	22.4689	22.4964	22.8171	23.2976	22.5834	22.147	23.1838	22.6519	23.8073	22.8852	23.0251	23.3604	22.8576	23.4624	22.9702	23.0086	23.2922	23.2452	22.9791	23.7394	23.2374	22.8825	22.1344	24.0422
1A32_HUMAN	P10314	HLA class I histocompatibility antigen, A-32 alpha chain OS=Homo sapiens GN=HLA-A PE=2 SV=2	33	83	62	50	53	59	21.5219	22.407	21.6744	22.1128	21.6558	21.3345	22.1374	22.8325	21.6805	21.7453	21.529	22.0407	22.1769	22.0597	22.045	22.4083	22.8325	21.6119	21.1753	22.2256	21.9969	21.3148	21.698	22.3218	22.3901	23.1788	21.9988	21.6776	22.1425	21.6526	22.7618	22.1098	21.6392	21.8586	22.5048	21.987	22.5523	22.1097	22.0731	21.4671	22.8985
K1C9_HUMAN	P35527	Keratin, type I cytoskeletal 9 OS=Homo sapiens GN=KRT9 PE=1 SV=3	42	64	71	55	54	54	22.2525	21.6986	22.1021	23.1181	22.5804	21.513	21.332	22.7633	23.4294	22.5771	23.9656	22.7824	22.4594	22.7073	22.8363	23.6914	22.2195	23.716	23.8321	23.5341	22.6177	23.1119	22.7895	22.3691	23.5837	23.9995	22.8507	22.7213	23.6653	23.5366	23.2212	23.2634	23.4327	23.0048	23.0421	24.8572	22.6779	23.9015	23.0122	23.9751	21.9298
PSA1_HUMAN	P25786	Proteasome subunit alpha type-1 OS=Homo sapiens GN=PSMA1 PE=1 SV=1	50	61	60	46	56	67	22.733	22.668	22.7672	23.0605	22.8222	22.5984	22.9757	22.4045	23.0465	23.0681	22.3284	22.927	23.1513	22.642	23.0427	22.897	22.98	23.4473	23.1484	22.8317	23.0597	22.9459	22.5849	22.835	22.7721	22.9933	22.6739	23.4414	22.9062	22.9639	22.7616	23.0876	22.7296	22.831	23.2403	22.7587	23.0808	22.6187	22.4213	23.0041	23.1154
1B14_HUMAN	P30462	HLA class I histocompatibility antigen, B-14 alpha chain OS=Homo sapiens GN=HLA-B PE=1 SV=1	38	69	60	54	45	73	21.9351	22.6237	21.9214	22.5062	22.3191	21.8824	22.7425	24.0093	21.862	21.7613	22.3792	22.9637	23.0783	23.1289	22.8883	23.1126	23.4231	22.2586	22.2898	22.5176	23.1726	22.679	21.8596	23.2658	22.7558	24.1083	22.683	23.4863	23.5756	22.7037	23.4981	22.7565	23.0516	22.5129	24.1572	23.0534	23.8377	22.904	22.3567	21.8217	23.8142
USP9X_HUMAN	Q93008	Probable ubiquitin carboxyl-terminal hydrolase FAF-X OS=Homo sapiens GN=USP9X PE=1 SV=3	61	46	50	56	52	74	21.2837	21.1688	21.0653	21.1607	21.284	21.3328	21.4089	21.3961	20.9373	20.9462	21.476	20.4718	20.7452	21.3036	21.2091	20.7696	21.0753	20.5872	20.7432	20.7275	21.2238	20.7417	21.1989	20.9096	21.045	20.3201	21.4173	21.3239	20.892	20.9574	20.779	21.4559	21.3372	20.9343	20.9365	20.9506	20.9213	21.1799	21.2776	21.1007	20.9675
AMPB_HUMAN	Q9H4A4	Aminopeptidase B OS=Homo sapiens GN=RNPEP PE=1 SV=2	52	51	61	54	56	64	22.8824	22.2868	22.2081	22.2299	21.9198	22.4256	22.7899	22.8981	21.6797	21.4834	22.4741	21.4193	21.8487	21.7874	22.3475	21.2989	22.4562	21.8486	22.1684	21.8889	22.2021	21.9779	22.1709	22.2195	21.9962	21.8197	21.8628	23.086	21.67	22.8891	22.0534	22.795	21.8703	22.249	22.0904	23.1651	22.3863	22.0883	22.5897	23.0202	23.1904
PUR6_HUMAN	P22234	Multifunctional protein ADE2 OS=Homo sapiens GN=PAICS PE=1 SV=3	61	56	57	47	54	63	22.6056	22.6301	21.8834	22.25	22.4167	21.8766	23.1917	23.169	22.9172	23.5461	23.0149	23.2343	22.9807	22.4071	22.0475	21.9475	22.164	23.5393	21.9213	22.8619	21.9876	22.0975	22.4635	22.9784	21.7868	22.8948	22.6767	22.6919	22.3721	22.3537	22.0481	22.0022	22.2479	22.3224	21.5249	21.9981	22.0138	22.0089	22.8307	22.2724	22.4458
TES_HUMAN	Q9UGI8	Testin OS=Homo sapiens GN=TES PE=1 SV=1	58	54	52	56	58	60	21.7439	21.8515	22.3793	22.1408	21.8036	22.4888	22.4091	22.0837	21.6763	22.0354	22.3322	22.0427	22.2643	22.5935	22.4724	22.2251	21.8641	21.2779	22.0295	21.8778	21.8237	21.5925	22.1735	22.2782	22.2147	21.8779	22.2532	22.4665	22.4246	21.4902	21.6523	22.0167	22.5741	21.4688	22.0456	22.3507	21.6492	21.8532	22.3441	22.156	21.4558
1A24_HUMAN	P05534	HLA class I histocompatibility antigen, A-24 alpha chain OS=Homo sapiens GN=HLA-A PE=1 SV=2	37	66	71	61	37	64	21.5095	22.4622	22.0489	21.8132	21.8558	21.8452	21.7219	23.0058	21.6245	22.2538	21.3913	22.397	22.3419	22.3654	22.0138	22.4009	23.1773	21.708	21.5666	22.4826	22.4009	21.8992	21.6587	22.6021	22.2623	22.8251	22.1412	22.0315	21.9666	22.2337	22.8734	22.0228	21.8653	22.8799	22.4511	22.1696	22.7166	22.1349	21.6996	21.3518	22.6936
AATM_HUMAN	P00505	Aspartate aminotransferase, mitochondrial OS=Homo sapiens GN=GOT2 PE=1 SV=3	60	54	61	51	49	61	23.5229	23.3471	22.7012	22.2281	22.5225	22.6908	22.6065	22.8728	22.052	22.1819	22.2958	23.1024	22.5765	21.8461	23.0134	23.1624	22.8969	23.2716	22.7852	23.4831	22.5026	22.4886	22.368	22.1348	23.1595	21.9814	22.7909	22.5025	22.9327	23.3908	22.5994	23.6159	22.7832	22.3352	22.3553	22.8038	23.0334	22.9436	24.0705	23.0491	23.1912
ITIH2_HUMAN	P19823	Inter-alpha-trypsin inhibitor heavy chain H2 OS=Homo sapiens GN=ITIH2 PE=1 SV=2	61	48	66	44	68	49	22.5274	22.5018	24.2823	21.7742	22.4617	24.0225	21.9842	22.4396	23.0012	22.1967	24.3557	22.688	23.2563	21.7746	22.9686	22.4725	22.3992	22.8837	23.7889	24.1633	22.3626	22.158	22.9635	21.7639	22.4382	22.3982	22.8355	21.426	21.7628	22.8833	23.1704	21.2234	22.4843	22.9382	22.0649	22.1475	21.9089	22.8961	22.3717	22.3317	21.8923
PRDX6_HUMAN	P30041	Peroxiredoxin-6 OS=Homo sapiens GN=PRDX6 PE=1 SV=3	54	60	49	51	53	69	23.4132	23.7597	22.6891	23.4443	23.4596	22.841	23.9444	23.1127	23.9537	23.8378	22.1001	22.572	23.5177	22.8663	22.9414	22.6253	23.0065	23.1939	23.2416	22.656	22.7453	23.0248	23.2638	22.7589	22.4325	22.5419	23.4132	23.8473	22.817	23.47	23.0781	22.9985	22.5677	22.8687	22.7676	23.3104	23.2031	22.5744	23.4068	23.1127	22.8433
NDKA_HUMAN	P15531	Nucleoside diphosphate kinase A OS=Homo sapiens GN=NME1 PE=1 SV=1	57	49	58	46	62	63	24.5701	24.1245	22.9259	24.3168	23.5557	22.9218	24.3828	24.5432	23.6685	24.3695	23.9315	23.2351	24.0575	24.2611	23.3234	22.5294	23.526	23.2414	23.818	23.5578	23.6867	23.7571	23.6155	23.974	23.3073	23.4572	23.435	23.9999	22.964	23.9634	23.3855	22.9828	23.1319	23.2453	22.9082	23.368	22.5369	22.8963	24.1525	23.5785	23.708
PCBP2_HUMAN	Q15366	Poly(rC)-binding protein 2 OS=Homo sapiens GN=PCBP2 PE=1 SV=1	57	58	58	49	52	61	22.6931	22.7902	22.9223	23.0904	22.6161	22.8882	22.8799	22.8331	23.25	22.8649	23.1017	22.8768	22.8415	22.8451	22.9374	22.652	22.6547	23.0259	22.9661	22.5025	22.6046	22.8253	22.8714	22.6755	22.6943	22.7342	22.7159	22.9378	23.0279	23.0416	22.9492	22.4596	22.8936	23.1682	23.0052	22.6986	22.8028	22.6178	22.6698	22.865	22.8067
ADT2_HUMAN	P05141	ADP/ATP translocase 2 OS=Homo sapiens GN=SLC25A5 PE=1 SV=7	50	58	53	54	62	57	24.032	23.74	23.6326	23.44	23.9838	23.7445	23.5676	23.8849	23.982	23.1728	23.9066	23.2245	23.2058	23.3669	23.4568	23.7122	23.6992	24.5511	22.7512	23.7964	23.2631	23.2435	23.7494	23.2148	23.2962	23.209	23.5337	23.136	23.9022	23.6765	24.255	24.157	23.6837	23.6849	23.8504	23.5917	23.9009	24.1132	24.3884	24.2572	24.201
APOD_HUMAN	P05090	Apolipoprotein D OS=Homo sapiens GN=APOD PE=1 SV=1	70	78	48	63	47	28	20.2474	20.5301	20.5792	20.6876	21.7354	21.7788	20.2087	20.8881	20.5416	21.2562	22.45	19.9515	20.7925	20.0473	18.9436	21.2837	22.9207	18.8271	22.476	20.5229	21.0494	22.684	22.7804	21.8137	19.5655	22.1624	22.2473	20.0649	21.5869	23.1662	21.4053	20.4822	20.5253	24.5576	23.3372	26.0629	20.9674	24.661	24.5576	26.0389	25.3527
PSMD2_HUMAN	Q13200	26S proteasome non-ATPase regulatory subunit 2 OS=Homo sapiens GN=PSMD2 PE=1 SV=3	56	55	54	52	52	65	22.5384	22.7642	22.1002	22.6789	22.7668	22.3451	22.7416	22.5005	22.9084	22.6699	22.7492	22.5575	22.5602	22.8706	22.474	22.1156	22.4973	22.4248	22.2794	22.4887	22.592	22.2673	22.6785	22.7903	22.4951	21.9989	22.6652	22.7527	22.3717	22.7182	22.2274	22.631	22.6533	22.022	22.3612	22.3244	22.3577	22.3118	22.6756	22.6789	22.495
PUF60_HUMAN	Q9UHX1	Poly(U)-binding-splicing factor PUF60 OS=Homo sapiens GN=PUF60 PE=1 SV=1	52	54	63	45	50	70	21.9307	21.5404	21.5364	21.8884	21.596	21.5328	21.9722	22.0191	22.412	21.4126	21.6811	22.0809	21.6916	21.5147	21.44	21.4268	21.4072	21.8873	21.7908	21.8102	21.4057	21.3603	21.4866	21.7063	20.9068	21.7781	21.6398	21.4682	21.5608	22.2682	21.7951	20.9538	21.0365	21.7501	21.0823	20.8654	21.2397	20.9534	21.0983	21.3237	21.0204
RL23_HUMAN	P62829	60S ribosomal protein L23 OS=Homo sapiens GN=RPL23 PE=1 SV=1	47	66	62	42	52	65	22.9292	23.0882	23.3023	23.2137	22.6266	23.1139	22.7708	22.572	23.0892	23.4876	22.0755	23.1179	22.7462	23.0872	22.9497	23.025	23.2163	23.5146	23.1523	23.2933	22.5392	23.401	22.6813	22.7752	22.6416	22.7627	23.0265	23.3467	22.8487	23.1472	22.9833	22.6615	22.7788	23.1086	22.9332	22.6646	22.989	22.2588	22.5952	23.0458	22.9051
CNOT1_HUMAN	A5YKK6	CCR4-NOT transcription complex subunit 1 OS=Homo sapiens GN=CNOT1 PE=1 SV=2	59	48	51	52	55	68	20.4622	20.75	20.3948	20.3055	20.3369	20.5808	20.6421	20.6805	20.4675	20.764	20.7136	20.4694	20.4505	20.6952	20.8139	20.4857	20.2009	20.4728	20.4562	20.1568	20.4626	20.2925	20.3296	20.489	20.5725	20.0665	20.6675	20.4255	20.5022	20.2854	20.4604	20.3913	20.5344	20.2816	20.1433	20.2969	20.4202	20.3785	20.7454	20.5212	20.3983
GFPT1_HUMAN	Q06210	Glutamine--fructose-6-phosphate aminotransferase [isomerizing] 1 OS=Homo sapiens GN=GFPT1 PE=1 SV=3	52	52	52	60	49	67	22.6597	22.0995	21.3402	21.8661	21.7794	22.0038	22.3988	22.4925	21.7855	22.6288	22.5348	22.1556	21.1722	21.7841	21.355	21.3284	21.7637	21.3383	20.8672	22.3008	21.8347	21.2099	21.6532	22.7059	21.2591	21.6573	22.2012	21.5398	21.526	21.5971	21.6357	21.919	21.069	22.0268	21.2943	21.5744	21.7383	21.8487	21.8246	23.0417	22.4117
DCTN1_HUMAN	Q14203	Dynactin subunit 1 OS=Homo sapiens GN=DCTN1 PE=1 SV=3	58	55	55	54	57	52	20.8646	20.8111	21.3203	20.7721	21.2286	21.3937	21.4775	20.9525	21.1358	21.1033	21.0005	20.9471	21.2498	20.7914	21.4457	21.0461	20.8306	20.8268	20.7578	20.8507	21.5544	21.0649	21.199	21.3391	21.5652	20.574	21.2006	20.4934	21.4756	20.8135	20.8948	21.5832	21.6136	20.9015	21.4208	21.3158	21.3192	21.6309	21.262	21.1458	21.0489
KCD12_HUMAN	Q96CX2	BTB/POZ domain-containing protein KCTD12 OS=Homo sapiens GN=KCTD12 PE=1 SV=1	41	65	56	51	59	59	21.4425	21.1161	20.842	21.8847	21.397	20.7955	20.8765	20.3267	21.4108	21.1018	21.0541	21.0173	20.6254	21.8878	21.8347	21.8202	21.9957	21.418	22.3429	21.6567	22.1096	22.202	21.0876	21.8973	21.876	21.8623	21.9577	22.0978	21.6599	21.7595	21.6206	21.5261	21.6363	22.1687	21.855	21.7301	21.5891	21.6067	21.2739	21.1638	22.0375
PDXD1_HUMAN	Q6P996	Pyridoxal-dependent decarboxylase domain-containing protein 1 OS=Homo sapiens GN=PDXDC1 PE=1 SV=2	67	53	43	52	44	72	21.2818	20.4605	20.4943	20.7141	20.5167	20.8412	20.5755	21.5006	20.8406	22.4313	21.4043	21.0461	20.5292	20.7384	20.6848	20.584	20.4361	20.0062	20.2461	20.3874	20.7691	20.2388	20.4324	21.6308	20.5893	20.8558	20.5517	20.451	21.1077	20.6778	20.4015	20.9089	20.2374	21.1968	20.9751	21.6636	21.6887	21.1586	22.3368	21.7727	21.4398
PYC_HUMAN	P11498	Pyruvate carboxylase, mitochondrial OS=Homo sapiens GN=PC PE=1 SV=2	67	61	55	45	46	57	23.0866	22.033	21.6253	20.974	21.5161	22.1464	20.0232	22.4981	21.5579	21.0007	22.0396	23.1306	21.3552	21.5501	21.0798	21.8719	21.243	21.3519	21.3613	22.5724	21.0867	21.8614	21.5553	21.5501	21.3075	20.3036	22.215	20.8179	22.1991	21.5416	21.2301	22.6188	20.9087	21.0882	20.5054	21.0135	21.6382	21.3124	20.9949	21.6576	21.8624
TPR_HUMAN	P12270	Nucleoprotein TPR OS=Homo sapiens GN=TPR PE=1 SV=3	79	45	51	45	62	49	20.5652	20.6844	20.433	20.2402	20.8506	20.87	21.1584	21.1571	20.4134	20.2079	20.351	20.7151	21.8046	19.7499	19.7516	20.1002	19.7824	20.2159	20.0181	19.9114	20.7157	20.1502	21.13	20.3848	20.5542	19.816	21.1919	19.7192	20.9204	19.9927	20.6603	20.7464	20.2671	20.16	19.5491	20.4268	20.1085	20.0989	20.2835	20.4196	20.309
FABP5_HUMAN	Q01469	Fatty acid-binding protein, epidermal OS=Homo sapiens GN=FABP5 PE=1 SV=3	42	60	61	53	51	63	21.2253	21.8299	20.5149	22.2132	22.6658	20.1537	22.6222	22.0472	23.4614	22.3516	22.4391	23.1306	21.9484	22.4444	21.3165	20.9996	21.4681	22.407	21.8304	22.2756	22.8075	22.4502	22.8636	22.5579	21.885	22.4839	22.7288	20.9787	21.624	21.9727	22.1393	20.8099	20.8567	23.2881	21.2406	21.2362	20.3869	22.1125	20.8682	21.2912	20.7483
MCM2_HUMAN	P49736	DNA replication licensing factor MCM2 OS=Homo sapiens GN=MCM2 PE=1 SV=4	53	61	62	40	57	57	21.4217	21.1069	21.0943	21.2994	21.727	20.9774	21.6126	20.9361	22.2114	21.6204	21.4786	22.4641	21.9333	21.515	20.4983	20.935	20.9518	21.0346	20.5889	20.831	21.3643	20.0467	22.1202	21.8037	20.8716	20.5486	21.7221	20.8789	21.1126	20.784	20.8627	20.6134	20.5765	21.1292	20.4872	20.0974	20.3557	20.2312	20.7677	20.8584	21.1727
RS18_HUMAN	P62269	40S ribosomal protein S18 OS=Homo sapiens GN=RPS18 PE=1 SV=3	53	61	67	47	53	49	23.4012	23.3224	23.5827	23.5427	23.258	23.4176	23.4924	23.1997	23.7412	23.8285	22.4796	23.697	22.976	23.761	23.2549	23.3293	23.4728	23.8328	23.9908	23.3385	23.0711	23.4867	23.1637	23.3587	23.0169	23.2298	23.2599	23.9529	23.17	23.5495	23.4091	23.2707	23.3404	23.3954	23.1176	23.3034	23.3385	22.8366	23.1983	23.3634	23.5089
1A30_HUMAN	P16188	HLA class I histocompatibility antigen, A-30 alpha chain OS=Homo sapiens GN=HLA-A PE=1 SV=2	37	76	59	48	46	63	21.5227	22.3954	21.8652	21.8844	21.716	21.356	21.9397	23.1932	21.7025	21.7928	21.5094	22.5333	22.4076	22.124	22.1975	22.6444	22.9281	21.6847	21.554	22.4454	22.2233	21.4706	21.6465	22.4778	22.8506	23.0417	22.2139	21.977	22.1114	21.7983	22.9739	22.3016	21.8971	22.0355	22.4993	22.1691	22.8447	22.2867	21.797	21.4595	22.903
1C06_HUMAN	Q29963	HLA class I histocompatibility antigen, Cw-6 alpha chain OS=Homo sapiens GN=HLA-C PE=1 SV=2	41	67	59	50	44	68	22.1329	22.4325	22.765	22.6084	22.2964	22.2964	22.548	23.4586	21.9209	22.0673	22.3876	22.847	22.8002	22.8878	22.7888	23.3865	23.0605	22.3256	22.2748	22.5669	23.1149	22.5507	21.973	23.0605	22.4772	23.7352	22.5514	22.9509	23.1767	22.5925	23.3909	22.4291	22.8306	22.7892	23.09	22.6267	23.5473	23.0449	22.6023	21.8725	23.8611
CERU_HUMAN	P00450	Ceruloplasmin OS=Homo sapiens GN=CP PE=1 SV=1	49	57	56	59	61	47	22.1207	21.7986	21.507	21.1101	22.3318	21.8198	22.048	22.341	21.6228	21.4692	22.9381	22.0156	22.7685	21.5595	21.3753	21.4924	22.2493	22.0592	22.1007	21.2299	22.3831	22.076	23.2986	22.0985	22.0154	22.3524	22.6519	21.2064	21.1224	21.7766	21.6693	22.5186	22.2582	21.9225	21.5158	21.5096	21.2531	22.2099	21.9765	21.9963	21.7913
RL23A_HUMAN	P62750	60S ribosomal protein L23a OS=Homo sapiens GN=RPL23A PE=1 SV=1	56	54	63	43	54	59	23.5232	23.5739	23.6959	23.6934	23.4753	23.7243	23.6676	23.0612	23.6703	24.0686	22.6237	24.1036	23.2787	23.8655	23.588	23.9064	23.3192	23.9825	23.5214	23.705	23.1069	23.8742	23.1294	23.6447	23.2771	23.1975	23.621	23.7453	23.4642	23.6259	23.3832	23.1621	23.4545	23.7384	23.2606	22.9347	23.5687	23.0704	23.0758	23.5249	23.483
RL24_HUMAN	P83731	60S ribosomal protein L24 OS=Homo sapiens GN=RPL24 PE=1 SV=1	50	57	57	49	52	64	23.1694	23.1052	23.656	23.4068	23.353	23.5672	23.4161	23.044	23.4697	23.6003	22.6379	23.6257	22.9515	23.5361	23.3678	23.5831	22.9957	23.7751	23.0949	23.339	22.9302	23.5831	23.1427	23.2254	23.0858	22.7851	23.1725	23.5971	23.2045	23.5605	23.2534	22.9452	23.1299	23.3719	23.2028	22.8959	23.339	22.7425	23.1274	23.2554	23.1271
SYK_HUMAN	Q15046	Lysine--tRNA ligase OS=Homo sapiens GN=KARS PE=1 SV=3	53	53	59	50	49	65	22.639	22.9883	22.1023	21.9142	22.183	22.421	22.9749	22.5859	22.5426	22.2555	22.6659	22.8227	22.9074	22.4657	22.3662	22.5204	22.6545	22.5489	22.3538	22.7913	22.5887	22.1664	22.3759	22.8987	22.4163	22.2645	22.871	22.6004	22.8508	22.6696	22.1253	22.988	22.3154	22.5624	21.9664	22.2431	22.4509	22.3373	23.0513	22.3564	22.4772
TLN2_HUMAN	Q9Y4G6	Talin-2 OS=Homo sapiens GN=TLN2 PE=1 SV=4	52	58	56	54	54	55	22.207	22.3157	22.7764	22.3394	22.7939	22.9218	22.7659	22.5823	22.6756	22.3117	22.6102	22.5667	22.838	22.5261	22.4771	23.181	22.3902	22.9053	22.3721	22.6814	22.7958	22.9675	22.8008	22.7367	23.1156	22.3942	22.5637	22.0298	23.166	22.1709	22.4224	22.9705	22.9677	22.5208	22.6298	22.8676	22.7573	23.0316	22.3936	21.9668	22.6925
CNN2_HUMAN	Q99439	Calponin-2 OS=Homo sapiens GN=CNN2 PE=1 SV=4	42	63	59	47	56	61	22.2221	22.0782	22.4738	23.3953	22.1465	22.3471	22.5354	21.6748	22.4285	21.7668	22.8074	21.7213	22.0293	23.1738	22.6519	23.9855	23.0752	21.7479	23.2754	22.6989	22.9637	22.8815	22.4831	22.9526	23.7653	22.7358	22.5446	23.0939	23.5341	22.6793	23.1207	23.9814	23.3478	22.4761	23.3852	23.9702	23.1838	23.3751	22.2348	22.6207	22.6155
COPB_HUMAN	P53618	Coatomer subunit beta OS=Homo sapiens GN=COPB1 PE=1 SV=3	55	47	52	57	55	62	22.0584	21.9763	21.2999	21.1942	22.18	21.3933	22.2294	22.1183	21.2302	22.1006	22.3752	21.7087	21.9468	21.5899	21.4925	21.5162	21.5526	20.8418	21.3703	21.2091	21.9211	21.2535	22.0212	22.1631	21.8087	21.0083	21.797	21.484	21.8578	21.4398	21.2414	21.976	22.1313	21.1035	21.5355	22.2826	21.5899	22.0831	22.135	22.6156	21.5283
FRIL_HUMAN	P02792	Ferritin light chain OS=Homo sapiens GN=FTL PE=1 SV=2	37	54	56	90	42	49	22.8274	22.6876	23.632	22.8072	24.7851	23.4512	24.3135	23.5887	23.8223	24.2576	24.2251	23.3347	23.7427	23.1825	22.7113	24.3445	23.6907	24.1044	22.7644	23.4601	26.3225	24.0387	23.5205	25.1502	24.0691	23.288	24.0178	23.7616	23.458	24.3375	24.6754	24.1325	23.6517	24.8951	24.7359	24.7152	24.1903	24.4917	24.4769	23.5997	25.3003
THRB_HUMAN	P00734	Prothrombin OS=Homo sapiens GN=F2 PE=1 SV=2	47	47	58	47	71	58	21.5405	20.8927	20.5601	20.3973	21.4063	20.5292	21.8117	21.0837	20.7182	21.0172	22.4044	20.4098	21.3255	20.7586	21.358	20.4418	21.5225	21.2692	21.8216	20.824	21.8675	21.3124	22.1394	21.3649	21.0798	21.1346	21.4301	21.7978	20.0359	21.4027	21.7685	19.4898	22.241	21.3709	21.0074	21.2643	19.6888	21.0135	20.9527	20.8592	20.4257
SYTC_HUMAN	P26639	Threonine--tRNA ligase, cytoplasmic OS=Homo sapiens GN=TARS PE=1 SV=3	52	50	61	47	58	59	21.6545	22.4008	21.8922	22.4625	22.4807	21.9411	22.9139	21.9361	22.8382	22.8893	22.8627	21.9506	21.8352	22.3143	22.3786	21.6436	21.6081	22.5439	21.3453	21.8353	22.1878	21.7842	22.1928	22.4282	21.9595	21.6921	22.2346	22.9433	22.0909	22.2938	21.6379	21.6985	21.8791	22.2824	21.7441	22.0341	22.1186	21.495	22.1383	22.3088	22.0057
CLUS_HUMAN	P10909	Clusterin OS=Homo sapiens GN=CLU PE=1 SV=1	49	67	57	38	51	63	23.2057	21.1432	21.4542	20.9388	21.9627	21.5614	22.5428	22.4327	22.1907	23.1487	23.4022	22.863	22.899	21.521	21.5169	21.3637	22.1971	22.313	22.2739	21.5525	22.2158	22.4832	23.6283	21.4927	22.4443	23.5045	22.3358	22.4382	21.0631	23.1195	22.4002	20.9234	23.1836	22.6285	22.917	23.5278	21.356	23.4252	22.5362	23.533	21.9017
G6PD_HUMAN	P11413	Glucose-6-phosphate 1-dehydrogenase OS=Homo sapiens GN=G6PD PE=1 SV=4	40	73	63	59	50	40	21.6156	21.2042	21.4727	21.3605	23.1542	21.423	22.3135	20.6116	21.9752	21.3099	22.6214	20.5102	21.2247	20.9411	21.4216	21.1848	21.7167	20.6835	21.1091	20.8061	22.1044	21.1416	21.7358	21.5035	20.8757	20.9671	20.6911	21.7846	21.3248	22.0102	21.0203	21.8741	21.9223	21.514	23.7959	22.8103	21.9081	23.4712	23.5915	23.3839	23.4094
MYL6_HUMAN	P60660	Myosin light polypeptide 6 OS=Homo sapiens GN=MYL6 PE=1 SV=2	50	55	58	53	52	57	23.9972	23.5914	24.2556	24.8905	23.4399	23.9558	23.9103	23.5303	24.2515	23.5916	24.4978	24.2277	23.6414	24.179	24.6536	24.5282	24.6396	23.9405	24.7157	23.8747	24.4911	24.4488	24.1129	24.4511	24.6533	24.4859	24.1694	24.6498	24.796	24.6349	24.3835	24.0691	24.5343	24.1277	24.682	24.743	24.1045	24.2415	23.8261	23.551	24.4721
NDKB_HUMAN	P22392	Nucleoside diphosphate kinase B OS=Homo sapiens GN=NME2 PE=1 SV=1	49	50	60	45	57	64	24.7134	24.29	23.1233	24.5083	23.7256	23.109	24.5866	24.8188	23.7827	24.5533	23.8043	23.4282	24.227	24.6166	23.5803	22.7073	23.774	23.4571	24.1022	23.7851	23.8482	23.9346	23.6931	24.1578	23.4781	23.6501	23.5357	24.245	23.1702	24.2024	23.7106	23.3485	23.282	23.4601	23.0921	23.5819	22.796	23.1218	24.3112	23.8819	23.7906
PCNA_HUMAN	P12004	Proliferating cell nuclear antigen OS=Homo sapiens GN=PCNA PE=1 SV=1	58	44	64	39	55	65	22.6984	23.0682	22.0365	22.9937	23.0785	21.9077	23.2055	22.9745	24.1892	23.3979	23.3151	23.2288	22.8254	23.3965	23.2254	22.4922	22.8594	24.3234	22.0146	22.1057	23.0252	22.2203	22.8725	22.9477	22.3528	23.8065	23.7777	23.461	22.9859	22.9645	22.9015	22.0949	22.1593	22.9937	22.5646	22.3144	23.0175	21.9889	22.5564	22.7303	23.593
GNAI2_HUMAN	P04899	Guanine nucleotide-binding protein G(i) subunit alpha-2 OS=Homo sapiens GN=GNAI2 PE=1 SV=3	46	60	57	60	41	59	22.0198	22.5176	22.2255	22.3625	22.2343	22.2343	21.9324	21.8241	22.023	21.984	22.0375	21.9572	22.2402	22.784	22.8416	22.6903	22.6337	22.1614	22.8665	22.3299	22.769	22.512	22.4744	22.7795	22.6292	22.1487	22.5884	22.6101	22.597	22.1441	22.4823	22.4926	22.8687	22.5835	22.3366	22.5203	22.5449	22.5878	22.082	22.3789	22.4949
SMC3_HUMAN	Q9UQE7	Structural maintenance of chromosomes protein 3 OS=Homo sapiens GN=SMC3 PE=1 SV=2	67	40	41	56	67	52	20.9532	20.984	20.8159	20.2687	21.1985	21.1606	21.7573	21.2338	21.1253	20.1819	20.5042	20.8803	21.6645	20.6874	20.438	21.2709	20.2058	20.3369	20.2375	20.3225	20.8589	20.3145	21.2804	21.2258	21.1985	20.2683	21.7991	19.8493	21.3413	20.3088	20.842	21.4565	20.8816	20.686	19.7798	20.7032	20.7368	20.7227	21.3502	20.4867	20.3336
AL7A1_HUMAN	P49419	Alpha-aminoadipic semialdehyde dehydrogenase OS=Homo sapiens GN=ALDH7A1 PE=1 SV=5	50	70	58	40	47	57	22.1632	22.7938	21.8822	22.0187	21.9049	22.1096	21.5725	22.1883	22.4221	22.477	22.1123	22.5087	22.404	21.7096	22.0735	22.0437	22.1293	21.8383	22.5635	22.1846	21.792	22.6713	22.4894	21.7005	21.6641	21.8051	21.9908	22.4216	22.3835	21.7835	21.6565	22.8339	22.3584	22.2503	22.4856	22.7193	22.254	21.2273	22.3813	22.165	22.1458
RBM14_HUMAN	Q96PK6	RNA-binding protein 14 OS=Homo sapiens GN=RBM14 PE=1 SV=2	49	51	63	59	52	48	22.2621	22.2832	21.9957	22.3067	21.3941	21.8006	21.5527	21.5657	22.4867	20.8669	21.5331	21.4263	22.1383	21.6133	21.4255	22.1387	21.9776	21.3806	21.9359	22.4838	21.2896	21.9572	21.7674	21.7813	21.5603	22.4681	21.4714	21.5402	21.6508	21.9126	21.8644	22.0848	21.6107	22.1108	21.6612	21.301	21.571	21.5605	21.6412	21.7377	21.9999
1A29_HUMAN	P30512	HLA class I histocompatibility antigen, A-29 alpha chain OS=Homo sapiens GN=HLA-A PE=2 SV=2	32	70	60	49	50	60	21.3276	22.2525	21.6785	21.9309	21.5799	21.2661	21.9603	22.8195	21.5406	21.9678	21.3644	21.9979	22.1864	21.9636	22.1736	22.4066	22.7591	21.5649	21.1615	22.1853	21.966	21.2228	21.7136	22.318	22.2416	22.9287	22.1493	21.6697	22.3595	21.5382	22.6759	22.1591	21.5755	21.9076	22.3394	21.9693	22.466	22.1171	21.8292	21.3632	22.8673
CNN3_HUMAN	Q15417	Calponin-3 OS=Homo sapiens GN=CNN3 PE=1 SV=1	46	58	62	49	56	50	22.3182	22.246	21.9494	23.2443	22.079	22.0938	22.737	20.9539	22.7792	21.934	22.5855	21.9364	22.029	22.8871	22.5322	23.359	22.4129	21.7538	22.4701	22.1464	22.3652	22.4549	22.2555	22.8041	23.1025	22.7019	22.0228	22.2276	23.168	22.26	22.7549	23.6276	22.8888	21.9962	22.7938	23.5686	22.5564	23.108	22.3049	22.0384	21.6177
F10A1_HUMAN	P50502	Hsc70-interacting protein OS=Homo sapiens GN=ST13 PE=1 SV=2	59	54	57	42	56	53	23.476	23.1683	22.9142	23.0521	22.6485	23.2945	23.7985	23.4043	23.1499	22.9644	23.0795	22.5813	22.7407	22.6815	22.6841	22.1462	22.7414	22.6012	22.8186	23.0184	22.8959	22.6175	22.5211	23.2254	22.4499	22.6485	22.9142	22.8132	22.4103	23.4771	22.523	23.0018	22.6695	23.2527	22.178	22.556	22.475	22.2787	23.5043	22.9164	22.486
TCPZ_HUMAN	P40227	T-complex protein 1 subunit zeta OS=Homo sapiens GN=CCT6A PE=1 SV=3	54	45	59	46	54	63	23.1104	23.056	22.601	23.0137	23.3171	22.8068	23.9253	22.9187	23.3918	23.812	22.6204	23.018	23.2801	23.1048	23.4971	22.446	22.7742	23.4088	22.666	22.4086	23.3686	22.2342	23.1301	23.4185	22.4634	22.3371	22.5299	23.3404	22.7187	22.7138	22.9514	22.4432	22.7457	22.6786	22.7263	22.3489	22.8407	22.287	22.981	22.81	22.7475
ACINU_HUMAN	Q9UKV3	Apoptotic chromatin condensation inducer in the nucleus OS=Homo sapiens GN=ACIN1 PE=1 SV=2	59	54	53	50	51	53	20.7391	21.2338	21.3949	21.2835	21.4156	21.3784	21.4301	21.1797	21.4307	21.2028	21.2319	21.5069	21.6739	21.343	21.6671	21.6527	21.0357	21.6743	21.452	21.0722	21.0288	21.0966	20.9978	21.1721	21.1334	21.2065	21.5283	20.9245	21.475	21.2362	21.5573	21.3272	21.2275	21.4173	21.2528	21.1084	21.6172	21.0229	21.0212	21.2009	21.2122
IGKC_HUMAN	P01834	Ig kappa chain C region OS=Homo sapiens GN=IGKC PE=1 SV=1	47	70	50	55	49	49	22.0299	22.2681	20.4883	20.2978	21.5304	20.9301	20.3385	21.7104	21.2646	20.7682	22.5598	20.2548	21.9424	21.1624	21.2049	19.9064	22.1051	21.1171	22.3652	21.1771	21.472	21.4073	22.0761	21.475	21.2291	21.9948	21.5729	20.9812	20.6811	21.2343	21.0408	22.8506	21.5087	22.4427	20.0402	20.748	20.7668	21.2283	21.8543	21.5468	21.5413
RSSA_HUMAN	P08865	40S ribosomal protein SA OS=Homo sapiens GN=RPSA PE=1 SV=4	45	65	48	45	57	60	22.8155	22.8653	23.2493	23.3851	22.8255	22.7095	22.8265	22.5956	23.3168	23.4758	22.1687	22.9708	22.5302	23.2444	22.8597	23.0344	22.5758	23.4606	23.1509	22.9369	22.7749	23.2319	22.5567	22.6228	22.25	22.6843	22.6143	23.2946	22.6823	23.0942	22.918	22.3502	22.7602	23.0496	22.903	22.4382	22.9835	22.3306	22.4872	22.8892	23.2047
1B44_HUMAN	P30481	HLA class I histocompatibility antigen, B-44 alpha chain OS=Homo sapiens GN=HLA-B PE=1 SV=1	38	67	50	51	49	64	21.3144	22.6035	21.8098	21.9896	21.6053	21.6487	21.9091	23.1556	21.9121	22.0174	20.9196	22.9218	22.1828	22.4932	22.0321	22.5074	22.9742	21.7909	21.3028	22.7013	22.4012	21.1205	21.8959	22.6173	22.2729	22.8829	21.8598	21.7398	22.0754	22.2506	22.7886	22.4564	21.8406	22.1828	22.3639	22.4525	22.5555	22.2578	21.6865	21.5653	22.7614
LAC2_HUMAN	P0CG05	Ig lambda-2 chain C regions OS=Homo sapiens GN=IGLC2 PE=1 SV=1	51	66	47	53	54	48	23.3882	22.6139	21.5052	21.8676	23.1332	21.6208	21.5756	22.2041	21.7688	21.6236	23.6789	21.0049	23.0789	22.0157	22.5995	21.7416	22.989	22.3907	22.6601	22.2528	22.6411	22.6135	23.1408	22.5915	22.5936	23.1705	23.2378	22.1972	21.7927	23.0531	22.7423	22.3941	22.455	23.586	21.3857	22.0793	22.2528	22.6158	22.5531	22.182	22.8096
MDHC_HUMAN	P40925	Malate dehydrogenase, cytoplasmic OS=Homo sapiens GN=MDH1 PE=1 SV=4	56	53	53	46	52	59	24.3231	24.168	24.1584	24.1663	23.9895	24.2483	23.8147	24.4273	23.6636	23.9749	23.2084	24.034	23.4909	23.3286	24.1154	23.0327	24.0736	23.8615	23.9989	24.3128	23.6113	23.7197	23.5325	23.5258	23.8071	23.2165	23.3837	23.3072	24.1477	23.8948	23.236	24.2346	23.5269	24.2421	23.8547	23.7008	23.666	23.7411	23.4716	24.1747	23.8286
NUP93_HUMAN	Q8N1F7	Nuclear pore complex protein Nup93 OS=Homo sapiens GN=NUP93 PE=1 SV=2	65	42	57	44	49	62	21.8838	22.0085	21.903	21.4512	21.3545	22.0319	22.1187	21.9006	22.1022	21.0576	21.878	21.9809	22.322	21.8331	21.2994	21.5608	21.2698	21.5738	21.5618	21.7624	21.5536	21.4678	21.873	21.3991	21.6087	21.3661	22.0308	21.4252	22.0033	21.4321	21.7419	21.7032	21.7902	21.2912	21.2704	21.1082	21.0203	21.4021	21.6511	21.6898	21.358
1B18_HUMAN	P30466	HLA class I histocompatibility antigen, B-18 alpha chain OS=Homo sapiens GN=HLA-B PE=1 SV=1	35	68	49	51	40	75	21.9073	23.0733	21.7716	22.8072	22.1777	21.9031	22.5222	23.6271	21.7583	21.7202	21.9036	22.3529	22.2198	22.7661	22.6258	22.9012	23.07	21.8753	22.1038	22.2391	23.07	22.3152	21.6235	23.1169	22.0834	23.6428	22.4888	22.6928	23.1557	22.702	23.152	22.5322	22.6182	22.5782	22.7265	22.6212	23.5042	22.7672	22.3678	21.5318	23.7189
PCKGM_HUMAN	Q16822	Phosphoenolpyruvate carboxykinase [GTP], mitochondrial OS=Homo sapiens GN=PCK2 PE=1 SV=3	39	61	67	50	47	54	20.9447	22.0405	20.4884	20.5166	20.9217	20.3844	20.773	21.0276	20.6704	20.7135	20.6364	20.9676	21.0286	19.9777	20.9106	21.3883	21.087	20.8742	21.1362	21.8475	21.9841	21.2139	21.3085	20.4031	20.7621	21.2967	21.0467	20.8234	21.7805	21.6818	21.4498	21.1788	21.2669	21.2629	21.5642	21.9924	21.6628	22.4135	21.7707	21.7949	22.1614
PSMD1_HUMAN	Q99460	26S proteasome non-ATPase regulatory subunit 1 OS=Homo sapiens GN=PSMD1 PE=1 SV=2	50	59	53	48	50	58	21.7909	22.0407	21.6627	21.7878	22.037	21.905	22.1572	21.9977	22.0906	21.8991	22.296	21.8706	22.1337	21.929	21.9174	21.6962	21.8331	21.9931	21.6676	21.6933	22.0512	21.5751	22.1097	22.0447	21.9537	21.2822	21.904	22.0129	21.9508	22.1245	21.7205	21.863	22.1168	21.5039	21.8832	22.0345	21.8584	21.9516	22.3576	22.1373	21.6791
DREB_HUMAN	Q16643	Drebrin OS=Homo sapiens GN=DBN1 PE=1 SV=4	48	49	50	52	49	69	20.642	21.2971	21.0849	21.5465	21.8917	20.9502	21.6124	20.9397	22.7341	22.0378	20.9202	21.7425	22.0399	21.5528	21.9793	21.5764	21.0504	21.6753	21.7717	21.8644	21.1583	21.366	21.6403	21.3098	22.0456	21.0608	21.8311	21.6804	21.7901	20.4161	21.8668	20.7092	21.839	20.4248	21.4507	21.0443	21.0674	21.2067	20.6934	20.6625	20.2325
1B54_HUMAN	P30492	HLA class I histocompatibility antigen, B-54 alpha chain OS=Homo sapiens GN=HLA-B PE=2 SV=1	40	67	58	48	41	62	22.1276	22.924	22.612	22.9434	22.4928	22.2281	22.7078	23.6971	22.0866	22.2407	22.2605	22.8296	22.9224	23.0914	23.0428	23.3909	23.525	22.3482	22.4471	22.7545	23.2924	22.628	22.1143	23.045	23.1421	24.2658	23.0612	22.9327	23.1841	22.8797	23.5059	22.8259	22.9543	23.1442	23.7741	22.7366	23.8185	23.1814	22.8583	22.026	24.0584
HCLS1_HUMAN	P14317	Hematopoietic lineage cell-specific protein OS=Homo sapiens GN=HCLS1 PE=1 SV=3	53	65	43	57	38	60	20.27	21.2842	20.7938	20.6971	20.953	20.7089	20.0713	20.0113	20.6608	20.5545	19.9065	20.6796	21.4661	21.2946	21.9073	21.2225	22.1572	20.569	21.7475	21.4012	21.8999	21.4268	20.9261	21.7301	21.8302	21.1948	21.6665	21.0122	21.3633	21.3695	21.0181	21.1852	21.8305	21.9492	21.4902	21.5136	21.8876	21.4694	20.8411	20.9921	21.3848
LYAG_HUMAN	P10253	Lysosomal alpha-glucosidase OS=Homo sapiens GN=GAA PE=1 SV=4	49	65	62	45	49	46	22.9179	23.2083	21.2618	21.7851	21.4988	21.2357	20.7171	22.7142	21.209	21.1716	22.3895	21.4171	22.656	21.3157	21.8611	22.5204	21.4513	21.0342	22.2163	21.9396	21.9352	22.668	22.4577	21.6859	22.1964	23.4119	21.5719	21.2116	21.4179	22.1754	21.7035	22.5369	22.0586	22.6526	22.6883	22.4683	22.2581	22.881	22.1456	22.3977	23.2015
PRS10_HUMAN	P62333	26S protease regulatory subunit 10B OS=Homo sapiens GN=PSMC6 PE=1 SV=1	45	62	58	50	51	50	22.006	22.334	22.0892	22.1653	22.1022	22.2156	22.5077	22.1089	22.5994	22.3118	22.6144	22.1388	22.4758	22.1102	22.1967	21.8829	22.2446	22.2629	22.1058	22.4722	22.3188	22.0322	22.4419	22.0892	22.4435	22.0938	22.1183	22.2206	22.1356	22.4213	22.1021	22.1021	22.3997	22.1485	22.4266	22.1392	22.0871	22.4434	22.1856	22.4395	22.2083
SYLC_HUMAN	Q9P2J5	Leucine--tRNA ligase, cytoplasmic OS=Homo sapiens GN=LARS PE=1 SV=2	55	60	50	44	43	64	21.6308	21.4183	21.4949	21.3569	21.6966	21.7704	22.2666	21.6266	22.1306	22.3445	21.3056	22.2607	22.1112	21.2928	21.3998	21.417	21.4884	21.9205	21.7873	21.493	21.6767	21.5235	21.7939	22.3083	21.5685	21.1577	21.8218	21.505	21.8868	21.566	21.2819	21.5229	21.6293	21.1874	21.2754	21.3346	21.5854	21.534	22.172	21.8669	21.0889
NSUN2_HUMAN	Q08J23	tRNA (cytosine(34)-C(5))-methyltransferase OS=Homo sapiens GN=NSUN2 PE=1 SV=2	48	50	49	50	59	59	21.7084	21.1153	21.9213	21.5748	21.3577	21.8357	22.3617	21.0898	22.4632	21.5212	22.3188	22.5553	21.3927	21.7004	21.8265	21.1736	21.1515	21.821	21.1512	20.9971	20.9006	20.9576	21.3607	21.7962	20.5096	20.8852	21.0413	21.3927	21.613	21.4961	21.4675	20.926	21.0057	21.0736	20.9402	21.4189	20.8617	21.1231	21.6857	21.993	20.8337
U5S1_HUMAN	Q15029	116 kDa U5 small nuclear ribonucleoprotein component OS=Homo sapiens GN=EFTUD2 PE=1 SV=1	44	58	58	54	43	58	22.2236	22.1914	22.322	22.2075	22.1373	22.363	22.3797	22.0976	22.7331	22.3514	22.4635	22.4107	22.4504	22.2189	22.0896	21.9349	22.0802	22.311	21.9075	22.0252	22.0546	22.1667	22.3381	22.109	22.2749	21.8479	22.2215	21.8134	22.4351	21.9913	22.2563	22.0319	22.177	22.2513	22.1539	21.7531	22.1272	22.0204	22.2861	22.2887	22.5624
VATA_HUMAN	P38606	V-type proton ATPase catalytic subunit A OS=Homo sapiens GN=ATP6V1A PE=1 SV=2	47	57	51	55	46	58	22.3866	21.787	21.968	22.3478	21.9709	21.9112	22.3184	21.805	22.1012	22.1561	22.0763	21.6595	21.8485	22.0348	21.9753	21.7581	22.2244	21.669	21.9704	22.0007	22.4753	21.8691	21.8078	22.1118	21.9441	21.7224	21.9341	21.8798	21.8546	21.9346	21.5563	22.2831	22.2217	21.8227	22.1942	21.781	22.1531	22.063	21.8315	21.5848	22.2167
1B37_HUMAN	P18463	HLA class I histocompatibility antigen, B-37 alpha chain OS=Homo sapiens GN=HLA-B PE=2 SV=1	36	67	54	46	42	68	22.1916	23.0139	22.5858	22.7878	22.423	22.2304	22.6524	23.7176	22.0478	22.1845	22.1931	22.7379	22.8083	23.0175	22.9324	23.2912	23.4191	22.3434	22.3813	22.686	23.2191	22.519	22.0573	23.1381	22.591	23.8778	22.7262	23.0618	23.3004	22.8078	23.4434	22.7882	22.8901	22.9702	23.1758	22.8211	23.6629	23.0784	22.766	21.9903	23.9789
APOE_HUMAN	P02649	Apolipoprotein E OS=Homo sapiens GN=APOE PE=1 SV=1	47	55	47	39	64	61	23.2536	21.3378	21.5526	21.3319	22.2473	21.4818	23.1821	21.8229	21.9539	21.9036	23.7535	22.7081	22.8585	21.5326	21.3027	22.2586	22.6031	21.9312	22.6837	21.1001	23.0454	22.6402	23.0789	22.536	22.5437	22.5886	22.3271	22.7113	21.7876	23.056	22.5784	21.8339	23.2699	22.744	23.4997	22.8844	21.5369	22.4902	23.1583	22.7458	22.1886
ITB1_HUMAN	P05556	Integrin beta-1 OS=Homo sapiens GN=ITGB1 PE=1 SV=2	62	50	51	43	57	50	21.8481	22.5295	22.074	22.4129	21.7871	22.1101	21.6186	21.7102	21.9143	21.7517	21.6109	21.8831	22.3482	22.9395	22.0814	23.1611	21.6546	21.8684	22.0661	21.9562	21.9795	22.1401	22.2861	21.7853	22.471	21.6891	21.878	21.6403	22.6081	22.1446	21.7686	22.2915	22.4843	21.7985	21.8808	21.8597	21.9862	22.2178	21.1594	21.3814	21.4365
PALLD_HUMAN	Q8WX93	Palladin OS=Homo sapiens GN=PALLD PE=1 SV=3	52	50	54	52	52	53	21.4971	21.4013	21.8741	22.6805	21.5455	21.3236	21.1719	21.0239	22.2729	21.2169	21.9245	21.4286	20.9587	22.5655	21.8079	23.3471	22.0741	21.5098	22.0255	22.4209	21.8464	22.1657	21.914	21.9231	22.6843	21.8398	21.7162	22.156	22.9483	21.712	22.302	23.2283	22.5234	21.2193	22.5692	23.2927	22.1521	22.485	21.3372	21.2915	21.7455
RUVB1_HUMAN	Q9Y265	RuvB-like 1 OS=Homo sapiens GN=RUVBL1 PE=1 SV=1	48	52	53	51	55	54	21.6413	21.8129	21.4969	21.9724	21.6637	21.6551	22.4478	22.0991	21.646	21.9776	21.401	21.9652	21.8979	21.1886	21.5373	21.1136	21.1806	21.7021	21.2723	21.2567	21.295	21.0541	21.6653	21.4515	21.0763	21.1555	21.5373	21.1006	21.5208	21.5722	21.5658	21.4181	21.4315	21.3106	21.1722	20.9586	21.4995	21.0642	21.8073	21.8405	21.2268
TRAP1_HUMAN	Q12931	Heat shock protein 75 kDa, mitochondrial OS=Homo sapiens GN=TRAP1 PE=1 SV=3	49	59	56	46	52	51	22.8437	21.8733	22.7527	22.0128	22.5387	23.0039	23.1328	22.664	22.3722	22.5204	22.9111	23.8429	22.2974	22.5298	21.8398	21.6542	21.4788	20.5057	21.6461	21.98	21.9083	22.0019	22.0303	22.7194	21.4172	20.8697	22.4846	21.5842	22.6493	22.5665	20.2174	22.688	21.7564	21.9496	21.6815	22.2096	22.0582	21.8673	22.0981	21.6691	21.561
1B58_HUMAN	P10319	HLA class I histocompatibility antigen, B-58 alpha chain OS=Homo sapiens GN=HLA-B PE=2 SV=1	35	62	58	52	44	60	22.2804	23.0293	22.6394	22.8797	22.4204	22.3332	22.6438	23.5616	22.0477	22.3647	22.1633	22.7519	22.7623	23.0638	23.0575	23.315	23.4783	22.4095	22.4489	22.7221	23.267	22.6554	22.0743	23.1499	22.5808	23.7859	22.7087	22.9134	23.2739	22.8195	23.4058	22.8163	22.8954	23.2366	23.2352	22.8477	23.6931	23.1303	22.8505	22.0133	24.0001
IGHG4_HUMAN	P01861	Ig gamma-4 chain C region OS=Homo sapiens GN=IGHG4 PE=1 SV=1	43	69	46	48	63	42	22.3104	22.96	22.2657	21.4466	23.1907	22.2567	21.9153	21.253	22.7906	22.0566	23.9307	21.7989	23.6101	21.2169	22.6241	22.4493	22.821	22.9079	23.3947	22.3985	23.5734	23.4328	22.686	22.259	22.7633	22.7542	23.087	22.0638	22.2065	22.652	22.9324	22.7888	22.7572	23.1644	21.1231	22.6361	23.1903	22.9525	22.4547	22.1333	22.1539
CTND1_HUMAN	O60716	Catenin delta-1 OS=Homo sapiens GN=CTNND1 PE=1 SV=1	58	53	51	48	48	51	21.6745	22.6978	21.9908	21.8272	21.5248	22.2954	22.3184	21.4759	21.6464	21.0275	21.8335	21.0333	22.3263	21.4679	21.0763	21.8166	21.4033	21.0705	21.0232	21.332	21.658	21.5544	21.7405	21.5222	22.087	21.3274	21.565	21.619	21.7005	21.476	21.2354	22.2229	21.8383	21.2136	21.4031	21.4922	21.7131	21.6596	21.7722	22.1065	21.4295
RS11_HUMAN	P62280	40S ribosomal protein S11 OS=Homo sapiens GN=RPS11 PE=1 SV=3	57	53	54	49	52	44	23.7113	24.0493	24.5161	24.2359	23.896	24.309	23.8876	23.6673	24.2951	24.5375	23.2983	24.7123	23.7242	24.4046	24.1126	24.6042	24.1236	24.5766	24.4746	24.4372	23.7581	24.5244	23.77	23.8207	23.9172	23.8243	23.9496	24.3652	24.0677	24.2416	24.1902	23.8835	24.0064	24.3063	24.1415	23.8704	24.2317	23.6108	23.7242	23.9581	24.2683
VWF_HUMAN	P04275	von Willebrand factor OS=Homo sapiens GN=VWF PE=1 SV=4	32	54	49	59	58	57	20.5373	20.4741	20.2396	20.2389	21.4382	20.1572	19.9214	20.172	20.655	20.3504	20.8393	19.9973	20.4059	20.6232	21.4897	20.8646	20.8804	20.4235	22.2453	20.6558	20.4953	21.9309	20.7258	21.0051	21.3453	20.6765	20.952	20.0856	20.6984	20.8482	20.5308	20.5382	20.6272	21.6218	21.0173	20.6101	20.3084	21.4752	20.7445	20.6983	20.6219
ML12A_HUMAN	P19105	Myosin regulatory light chain 12A OS=Homo sapiens GN=MYL12A PE=1 SV=2	33	61	51	54	47	62	22.1718	21.1511	20.8957	22.2661	21.3521	20.4556	21.9191	21.3696	21.4458	21.1073	21.4344	21.2229	20.6951	22.3978	21.9841	21.6899	21.5221	20.824	22.0487	21.4944	22.3074	21.5995	20.8135	22.4173	21.5915	21.3412	21.7467	22.4292	21.6261	21.9393	21.9729	21.2469	21.8568	21.0857	21.3309	22.2245	21.2913	21.3884	21.8187	21.2149	21.1288
ML12B_HUMAN	O14950	Myosin regulatory light chain 12B OS=Homo sapiens GN=MYL12B PE=1 SV=2	33	61	51	54	47	62	22.1718	21.1511	20.8957	22.2661	21.3521	20.4556	21.9191	21.3696	21.4458	21.1073	21.4344	21.2229	20.6951	22.3978	21.9841	21.6899	21.5221	20.824	22.0487	21.4944	22.3074	21.5995	20.8135	22.4173	21.5915	21.3412	21.7467	22.4292	21.6261	21.9393	21.9729	21.2469	21.8568	21.0857	21.3309	22.2245	21.2913	21.3884	21.8187	21.2149	21.1288
ANXA7_HUMAN	P20073	Annexin A7 OS=Homo sapiens GN=ANXA7 PE=1 SV=3	49	50	58	51	49	50	21.7697	21.8066	22.5989	22.6883	22.0647	22.4661	21.9485	21.7348	22.446	21.5056	22.5015	22.1943	21.71	22.5172	23.2447	21.9393	21.9862	21.4199	21.8723	21.8546	21.7996	22.1475	23.1927	22.4991	22.1025	21.9824	21.9962	22.258	21.9398	21.9414	22.4045	22.3488	22.1229	22.2305	22.7188	22.5455	22.2717	22.1759	21.5239	21.99	21.977
TCP4_HUMAN	P53999	Activated RNA polymerase II transcriptional coactivator p15 OS=Homo sapiens GN=SUB1 PE=1 SV=3	51	48	49	45	58	56	22.8372	22.7158	21.9205	22.5248	22.5676	21.7546	23.509	21.8524	22.4758	21.9835	22.0872	21.9131	22.2275	22.6343	23.1622	22.3751	21.9954	22.4827	22.1161	22.2807	21.9751	22.5276	22.4533	22.4827	22.6122	22.1392	22.8501	22.8648	21.9487	22.9343	22.2982	21.8292	22.0174	23.1327	21.3411	21.7312	22.1796	21.6876	22.0812	22.1105	21.5435
VATB2_HUMAN	P21281	V-type proton ATPase subunit B, brain isoform OS=Homo sapiens GN=ATP6V1B2 PE=1 SV=3	47	63	50	51	43	53	21.6692	21.5257	21.9752	22.3279	21.5566	21.6773	21.6236	21.5078	22.313	21.9726	22.2006	21.6219	22.0836	22.0199	21.9661	22.2928	21.9978	22.2094	21.9978	22.0856	22.4919	22.0926	21.8755	21.866	22.1572	22.1953	21.824	22.0147	22.2102	21.6618	21.7315	22.0828	22.3732	21.8798	22.6414	22.0051	22.3811	22.1272	21.9015	21.3601	22.4551
APOA4_HUMAN	P06727	Apolipoprotein A-IV OS=Homo sapiens GN=APOA4 PE=1 SV=3	47	48	51	49	52	59	22.5197	22.1175	21.4019	20.9993	22.2608	21.6067	21.0764	22.1499	21.8876	22.3692	23.2309	22.2058	21.9142	21.3852	21.6935	21.3146	22.7226	21.6719	23.3443	21.7582	22.1444	22.4119	22.9279	22.6946	22.286	22.4478	21.3983	22.0268	21.9042	22.6826	22.5802	21.4985	22.0304	22.435	22.2549	22.9338	21.0796	22.435	22.4916	22.1444	21.2565
ARHG2_HUMAN	Q92974	Rho guanine nucleotide exchange factor 2 OS=Homo sapiens GN=ARHGEF2 PE=1 SV=4	53	48	45	40	43	77	20.7896	20.8401	21.3421	21.3436	21.209	21.5641	20.752	21.456	21.6025	21.5637	20.779	21.8409	21.4207	21.4894	21.0909	21.0019	20.7215	21.5511	20.9784	21.1135	20.795	21.2083	21.3247	21.2706	20.6057	20.7388	21.139	20.5834	20.9902	21.2009	20.5912	20.3456	20.7882	21.2176	20.406	20.2325	20.892	20.5021	20.3978	20.0003	20.5619
QCR2_HUMAN	P22695	Cytochrome b-c1 complex subunit 2, mitochondrial OS=Homo sapiens GN=UQCRC2 PE=1 SV=3	52	45	56	47	47	59	23.0846	22.4832	22.9079	22.4833	22.7656	23.0806	22.4121	22.8012	22.7209	22.9514	22.8967	23.1585	22.6239	22.4941	22.3757	22.5145	22.8012	22.8657	22.7238	22.4727	22.3247	22.4722	22.8417	22.3694	22.3788	22.3402	22.2144	22.1748	22.7241	22.6871	22.3201	22.699	22.5587	22.3235	22.4711	22.4972	22.5627	22.5552	22.9331	22.8545	22.442
DX39B_HUMAN	Q13838	Spliceosome RNA helicase DDX39B OS=Homo sapiens GN=DDX39B PE=1 SV=1	45	55	48	48	54	55	23.1145	23.1179	22.9996	23.3426	22.9408	22.8508	23.3501	22.8282	23.0796	22.8635	22.9994	22.7988	22.7392	22.8976	23.6358	22.4415	22.7283	23.1299	23.2264	22.9397	22.7791	22.6983	22.8808	22.8874	22.5274	22.5961	23.074	23.264	22.5919	23.1895	22.959	22.4162	22.5277	23.0482	22.5255	22.3915	22.7806	22.3692	22.8868	22.9546	22.4236
ECM29_HUMAN	Q5VYK3	Proteasome-associated protein ECM29 homolog OS=Homo sapiens GN=ECM29 PE=1 SV=2	50	57	47	47	48	56	21.205	20.9207	20.5682	20.5874	21.0149	20.8733	21.0632	20.993	20.7763	20.9091	20.8765	21.316	20.7377	21.1099	20.9834	20.4423	20.3617	21.2964	20.298	20.7219	20.7695	20.6322	21.0269	20.6195	20.7001	20.0789	21.198	20.9358	20.6531	20.3656	20.4863	21.3778	20.8745	20.3242	20.156	20.595	20.7958	20.4139	21.5429	21.0406	20.6769
SMCA5_HUMAN	O60264	SWI/SNF-related matrix-associated actin-dependent regulator of chromatin subfamily A member 5 OS=Homo sapiens GN=SMARCA5 PE=1 SV=1	47	45	47	45	53	68	21.427	21.5805	21.1853	21.301	21.7142	21.2547	21.804	21.4406	21.7836	21.1079	21.9934	21.7863	22.2626	21.3816	21.4996	21.6839	21.291	21.3205	21.1554	21.2055	21.3487	21.0904	21.6459	21.4687	21.5	21.2164	22.2368	21.4431	21.8446	21.1775	21.746	21.4693	21.455	21.0453	21.051	20.9422	22.3351	21.152	21.3464	21.1729	21.2287
ANT3_HUMAN	P01008	Antithrombin-III OS=Homo sapiens GN=SERPINC1 PE=1 SV=1	47	53	46	44	58	56	22.16	22.3729	21.291	21.2894	22.1829	21.2118	21.9756	22.0693	21.7392	21.7375	22.9935	21.4879	21.8574	21.4999	21.9006	20.9902	22.5537	22.6257	22.6527	21.6786	22.3829	22.124	22.8682	21.7858	22.32	22.3989	21.7999	22.2183	20.8623	22.2623	22.3936	20.7203	22.9165	22.6169	21.7373	22.0563	20.9408	21.8504	21.7924	21.9611	21.6973
IF2P_HUMAN	O60841	Eukaryotic translation initiation factor 5B OS=Homo sapiens GN=EIF5B PE=1 SV=4	52	45	47	36	56	68	21.2424	21.1763	21.4976	21.3242	21.8597	21.8334	22.1849	20.8859	21.7137	22.4331	21.8977	21.9469	22.3523	21.7852	21.7377	21.3768	21.2594	21.7081	20.9023	20.9599	21.094	21.1267	21.8893	21.7449	21.1496	20.6761	21.6064	21.2415	21.6524	21.3425	20.8969	21.0345	21.6948	20.8223	21.2266	21.029	21.3758	21.0889	21.4028	22.2488	21.3577
SYNEM_HUMAN	O15061	Synemin OS=Homo sapiens GN=SYNM PE=1 SV=2	85	31	83	55	28	22	21.6095	20.3175	22.6424	19.5055	21.1938	22.4364	20.911	22.8896	19.8746	19.6515	20.7369	20.6944	21.6347	19.9075	19.8471	20.1117	20.7524	20.4704	20.2001	19.9876	20.1863	20.6363	21.0036	19.8237	20.3572	19.6649	20.1452	19.7666	20.7079	20.0829	19.1447	21.8618	21.3873	20.1693	20.0034	19.7718	19.6588	20.5658	20.1378	19.4167	19.9163
ARF1_HUMAN	P84077	ADP-ribosylation factor 1 OS=Homo sapiens GN=ARF1 PE=1 SV=2	47	50	51	53	46	56	22.5976	22.6612	21.8092	22.6236	21.9873	22.0706	22.2445	22.673	21.8665	22.4898	22.7544	22.2485	21.7163	22.5037	22.5286	21.3781	22.1998	21.8006	22.4794	22.0366	22.5514	22.0755	21.9302	22.6732	22.1101	22.1682	22.4276	23.2339	21.6163	22.731	22.1559	21.7607	22.4022	22.0247	22.2184	22.5579	22.3968	21.8513	22.7191	22.9576	22.4701
ARF3_HUMAN	P61204	ADP-ribosylation factor 3 OS=Homo sapiens GN=ARF3 PE=1 SV=2	47	50	51	53	46	56	22.5976	22.6612	21.8092	22.6236	21.9873	22.0706	22.2445	22.673	21.8665	22.4898	22.7544	22.2485	21.7163	22.5037	22.5286	21.3781	22.1998	21.8006	22.4794	22.0366	22.5514	22.0755	21.9302	22.6732	22.1101	22.1682	22.4276	23.2339	21.6163	22.731	22.1559	21.7607	22.4022	22.0247	22.2184	22.5579	22.3968	21.8513	22.7191	22.9576	22.4701
LAMB2_HUMAN	P55268	Laminin subunit beta-2 OS=Homo sapiens GN=LAMB2 PE=1 SV=2	39	58	51	50	51	54	20.6048	21.4263	19.9338	20.3512	21.0558	20.0461	19.3694	19.9831	20.8183	20.0294	19.8604	19.5137	20.5024	19.825	20.5838	19.8677	20.973	19.49	21.4082	20.6934	19.6751	21.8677	20.8337	20.4428	21.2264	20.2782	20.7329	20.2423	20.6826	21.1248	19.7755	20.9827	19.9894	20.9833	20.285	20.6917	20.0515	21.0613	20.4566	20.2528	20.1157
NLTP_HUMAN	P22307	Non-specific lipid-transfer protein OS=Homo sapiens GN=SCP2 PE=1 SV=2	60	57	37	74	38	37	21.6869	21.1645	22.1213	21.7541	21.8181	22.7776	21.9794	21.3727	21.6783	21.3141	22.1625	21.2227	21.2397	21.9347	21.2223	21.507	22.0631	21.2329	21.0765	21.7057	21.5402	21.8433	22.0307	21.6742	22.1783	21.9433	21.2284	21.5657	22.1034	20.9582	22.5435	22.1454	22.0503	21.3676	22.6848	24.3066	21.8252	23.7707	23.6149	24.4887	22.1145
ESYT1_HUMAN	Q9BSJ8	Extended synaptotagmin-1 OS=Homo sapiens GN=ESYT1 PE=1 SV=1	44	53	57	42	55	51	21.2384	21.0761	21.9861	21.456	21.7004	21.9775	21.7027	21.4644	21.4703	21.1366	21.7336	21.2825	22.0588	21.8081	21.9701	21.8664	21.974	21.5087	21.2419	21.3822	21.6099	21.9254	21.8051	21.4748	22.0885	21.8469	22.083	21.2197	21.8413	21.5431	21.7007	21.7735	21.9934	21.6235	22.0508	21.6562	22.1768	22.1321	21.2667	21.5051	21.4701
KTN1_HUMAN	Q86UP2	Kinectin OS=Homo sapiens GN=KTN1 PE=1 SV=1	51	56	50	42	61	42	20.5188	20.4577	21.2853	20.3136	21.2285	21.5394	21.3948	20.5442	20.8818	20.6779	20.8764	21.0774	22.1116	20.7103	21.1601	21.282	20.8351	20.6747	19.963	20.3983	21.3774	20.829	21.1389	20.9778	21.6251	20.5063	20.8548	20.1506	21.3994	20.5797	20.6443	21.6132	21.2038	20.719	21.5588	21.434	21.6	21.4779	20.9334	20.7073	21.3788
MCM5_HUMAN	P33992	DNA replication licensing factor MCM5 OS=Homo sapiens GN=MCM5 PE=1 SV=5	49	56	55	35	53	54	20.9217	20.5748	20.9909	21.1026	21.4786	20.7786	21.3899	20.556	21.896	20.7013	21.8125	22.2302	21.7586	21.2373	20.1863	21.141	20.6228	20.5337	20.3829	20.4744	21.0196	19.9791	21.9601	21.5839	20.7165	20.0607	21.505	20.6813	21.2549	20.4427	20.6198	20.6421	20.2216	20.9302	20.4198	20.2039	20.0936	19.9846	20.7406	20.5232	20.8683
E41L2_HUMAN	O43491	Band 4.1-like protein 2 OS=Homo sapiens GN=EPB41L2 PE=1 SV=1	48	66	44	41	55	47	21.6089	21.3523	20.6538	21.195	21.7659	20.7769	22.4323	20.9897	21.7972	21.1723	21.0803	21.6868	22.3768	21.1228	21.6599	21.4033	21.5662	21.3789	22.0726	21.1983	21.774	21.4156	21.3928	21.9295	21.5837	20.9867	22.1088	20.9107	21.5556	21.2969	20.8117	21.5212	21.6299	21.1899	21.0545	21.4187	21.3055	21.526	20.7495	20.9796	21.057
NAMPT_HUMAN	P43490	Nicotinamide phosphoribosyltransferase OS=Homo sapiens GN=NAMPT PE=1 SV=1	45	69	55	49	45	38	21.0388	21.442	21.6182	21.1026	22.1099	21.7523	23.2382	22.1536	21.8444	21.2382	23.2277	21.9585	22.3601	22.2876	21.1436	21.32	21.9564	20.8314	20.7602	21.8127	22.2888	21.3292	22.3061	23.1339	21.6195	21.5581	21.9862	21.6659	21.7202	21.1807	21.6853	21.8816	22.1998	21.0478	23.4901	23.2272	21.8477	23.5919	23.2998	23.7007	23.019
RTCB_HUMAN	Q9Y3I0	tRNA-splicing ligase RtcB homolog OS=Homo sapiens GN=C22orf28 PE=1 SV=1	51	50	57	40	53	50	22.691	22.2788	22.3868	22.7688	22.1424	22.1666	22.4853	22.1994	22.907	22.269	22.7813	22.4952	22.4663	22.2029	22.6334	22.282	22.247	22.4702	22.7104	22.575	22.1994	22.2933	22.2531	22.2278	22.1738	22.545	22.0834	22.3664	22.3176	22.6385	22.4042	22.2195	22.2517	22.4549	22.6978	22.2087	22.4349	22.2689	22.0521	22.46	22.3551
ITB2_HUMAN	P05107	Integrin beta-2 OS=Homo sapiens GN=ITGB2 PE=1 SV=2	46	56	46	54	44	54	20.6033	20.8426	21.1958	21.0421	21.1	20.9319	20.3768	20.0829	20.9059	20.5814	22.4908	20.7573	21.5811	21.7255	21.7518	21.9659	21.608	21.0035	21.3805	21.2676	22.6713	21.4533	22.5019	22.1306	21.3895	20.9978	21.4805	21.3376	22.0595	20.9978	21.2013	21.2013	22.0498	21.3856	21.8544	21.7938	22.0416	22.2352	21.327	21.3116	21.5987
PRC2C_HUMAN	Q9Y520	Protein PRRC2C OS=Homo sapiens GN=PRRC2C PE=1 SV=4	55	43	45	39	54	63	20.9826	20.975	21.2269	21.1848	21.4597	21.2176	21.2208	20.9203	21.7468	21.7769	20.8657	21.7275	21.8085	20.9576	20.9824	21.6639	20.901	21.7007	21.0411	20.8515	20.8924	21.0808	21.0726	21.0101	21.177	20.662	21.2855	20.733	21.4254	21.0275	20.8023	21.198	21.2311	21.2927	20.8397	20.8886	21.0873	20.9803	20.6998	20.6715	21.0222
RAB7A_HUMAN	P51149	Ras-related protein Rab-7a OS=Homo sapiens GN=RAB7A PE=1 SV=1	46	50	54	43	57	49	22.7826	22.4834	22.4012	22.3901	22.394	22.3193	23.2263	22.4733	21.704	21.9859	22.1663	22.0995	21.7311	22.1107	22.1362	22.5038	22.2655	22.0081	22.156	22.2951	22.7611	22.2574	22.274	22.6135	21.9084	22.0922	22.4737	22.188	22.5946	22.5243	22.5796	22.4853	22.1663	22.603	22.0928	22.2469	22.3519	22.3722	22.358	22.5303	22.0769
ADT3_HUMAN	P12236	ADP/ATP translocase 3 OS=Homo sapiens GN=SLC25A6 PE=1 SV=4	49	50	51	47	51	50	23.9175	23.396	23.4869	23.3004	23.4622	23.8558	23.314	23.7232	23.648	22.9725	23.5853	22.9056	22.9473	23.0813	23.1508	23.5139	23.5139	24.375	22.5467	23.5579	22.9232	23.2365	23.4894	22.8504	23.3292	22.9562	23.5809	22.9592	23.6587	23.4861	24.1947	23.81	23.638	23.3506	23.5306	23.2727	23.7768	23.872	24.1348	23.8832	23.9337
GUAA_HUMAN	P49915	GMP synthase [glutamine-hydrolyzing] OS=Homo sapiens GN=GMPS PE=1 SV=1	49	60	58	43	37	51	20.9888	21.5338	21.8241	21.8196	21.9191	21.7071	21.4089	21.2702	22.7114	22.3215	22.1489	22.1179	21.7687	21.8427	21.2812	21.5085	21.5346	21.928	20.8323	22.1122	21.81	21.2208	22.0216	22.1775	21.2723	21.2561	22.2016	22.8471	21.8679	21.5639	21.6011	21.4927	21.3372	21.7605	21.4005	21.4194	21.8623	21.3357	21.4146	21.6978	22.0693
KAD2_HUMAN	P54819	Adenylate kinase 2, mitochondrial OS=Homo sapiens GN=AK2 PE=1 SV=2	49	54	53	47	45	50	22.6046	21.9877	22.6623	22.2554	21.8521	22.4572	21.7342	21.508	22.5624	21.4071	21.1091	22.9618	21.4712	21.6336	21.4826	22.3876	22.0395	21.9912	21.9428	22.6184	21.8514	22.0092	21.8666	22.4241	21.9566	22.7856	21.292	22.1228	22.4659	22.5065	22.5224	22.2803	21.7168	22.3552	22.0131	21.6138	22.5035	22.184	21.7404	22.4208	22.0652
LRBA_HUMAN	P50851	Lipopolysaccharide-responsive and beige-like anchor protein OS=Homo sapiens GN=LRBA PE=1 SV=4	58	54	50	40	39	57	20.575	20.3502	20.2126	20.3229	20.415	20.6284	20.3584	20.7928	20.2404	21.182	20.5428	21.0457	20.5962	20.7762	21.0483	20.2775	20.3596	20.3158	20.5031	20.1165	20.1244	20.0834	20.3567	20.3357	20.5285	20.2213	21.5389	20.1301	21.0936	20.1987	20.0683	20.9667	20.328	20.2402	20.2967	20.5095	20.8519	20.5686	20.9235	21.0747	20.3567
PTBP1_HUMAN	P26599	Polypyrimidine tract-binding protein 1 OS=Homo sapiens GN=PTBP1 PE=1 SV=1	51	43	56	48	46	54	23.0172	22.9951	22.8831	23.0716	22.7055	22.7433	23.0776	22.5465	23.117	22.819	22.3553	23.0462	22.8678	22.7243	23.0209	23.1786	22.5065	22.5844	23.2999	22.8634	22.5014	22.8992	22.7571	22.7503	22.5031	22.5946	23.1282	22.9764	22.892	22.9062	22.8774	22.9264	22.6121	22.9995	22.5737	22.4907	22.7614	22.4548	22.5246	22.797	22.7614
RAB1B_HUMAN	Q9H0U4	Ras-related protein Rab-1B OS=Homo sapiens GN=RAB1B PE=1 SV=1	51	58	52	45	45	47	23.8144	23.2817	22.9789	23.5641	23.3885	23.1528	23.5452	23.2617	23.1085	23.5573	23.6706	23.0048	22.695	23.245	23.5554	23.2178	23.2334	22.8517	22.9812	22.9897	23.2771	23.3304	23.2403	23.3219	22.83	23.0293	23.4415	23.3371	23.2238	23.1097	23.0489	23.5128	23.2889	23.0048	23.2536	23.4548	22.9812	23.3371	23.6058	23.6239	23.5118
ARPC2_HUMAN	O15144	Actin-related protein 2/3 complex subunit 2 OS=Homo sapiens GN=ARPC2 PE=1 SV=1	43	46	55	46	49	58	23.5649	23.7787	23.1984	23.4984	23.1579	23.1744	22.9377	23.0559	23.0587	23.137	23.349	23.0673	23.0372	23.6901	23.8536	23.5471	23.8363	22.9913	23.7471	23.732	23.7667	23.3918	23.3733	23.6822	23.5073	23.2257	23.3306	23.8588	23.3419	23.4227	23.2616	23.4803	23.7143	23.2495	23.5599	23.556	23.6169	23.5497	23.1761	23.3628	23.6273
ELAV1_HUMAN	Q15717	ELAV-like protein 1 OS=Homo sapiens GN=ELAVL1 PE=1 SV=2	50	47	52	51	45	52	21.9036	22.1787	21.93	22.2562	21.3635	21.6398	21.5963	21.0855	22.1954	21.565	21.7294	21.4248	21.6452	22.0342	22.1258	21.9914	21.4483	21.7972	21.8259	21.9933	21.66	22.0399	21.394	21.6373	21.2073	22.1116	21.8213	22.246	21.5378	21.6554	21.6817	21.2191	21.5771	21.8376	21.568	20.963	21.232	21.0923	21.3923	21.483	21.626
PRELP_HUMAN	P51888	Prolargin OS=Homo sapiens GN=PRELP PE=1 SV=1	47	63	55	37	44	51	22.3653	22.1493	21.7494	22.9726	22.2208	21.6294	20.7593	22.0978	22.9605	22.0309	22.3381	23.5309	22.7028	21.2051	22.8974	20.6864	23.6169	23.1117	24.3939	22.3896	21.7898	22.5407	23.2383	21.5914	22.7114	24.4266	23.3268	22.1275	21.8074	24.0359	23.2732	22.3171	20.4505	22.0974	22.2653	24.099	22.0069	22.3554	21.8036	22.8505	21.8841
SC23A_HUMAN	Q15436	Protein transport protein Sec23A OS=Homo sapiens GN=SEC23A PE=1 SV=2	39	54	53	50	43	58	20.7568	21.357	20.9645	21.5111	20.8273	20.7505	21.073	21.3334	21.3486	20.4974	21.4998	20.6876	20.8138	21.7646	21.02	21.7063	21.4234	21.1905	21.7359	21.5164	21.4083	21.6946	21.2133	21.1459	21.9822	21.4582	20.9286	21.571	21.7651	21.4075	21.3968	22.0427	21.7524	21.1531	22.1685	21.7099	21.3897	21.794	20.9313	20.5765	21.6618
TPP2_HUMAN	P29144	Tripeptidyl-peptidase 2 OS=Homo sapiens GN=TPP2 PE=1 SV=4	49	46	60	42	46	54	21.3463	20.7491	21.3885	20.8116	22.1352	21.3154	22.0179	21.425	20.5371	21.2578	20.0739	21.3403	21.0948	20.7203	21.1799	21.0167	21.2037	21.8991	20.7873	21.2454	21.6646	21.2166	21.3759	20.835	21.3532	20.1485	21.5266	20.8081	21.2239	21.2997	20.5874	21.6351	21.2042	20.7834	20.7397	21.0037	21.0045	20.9452	21.173	20.945	20.9416
G3BP1_HUMAN	Q13283	Ras GTPase-activating protein-binding protein 1 OS=Homo sapiens GN=G3BP1 PE=1 SV=1	44	52	53	41	46	60	20.4238	20.8913	21.3992	21.3971	21.1093	20.9276	21.1536	20.686	21.9893	21.4841	20.2217	21.8125	21.4062	21.5618	20.8399	21.3826	20.9014	21.3964	21.3974	20.1266	21.2778	21.2337	21.3684	21.1832	20.3767	21.6225	20.8057	21.2982	21.1825	21.3714	21.0461	20.8574	21.2219	21.3626	21.4029	20.6166	20.8295	20.5662	20.5816	21.1684	21.3543
IF2A_HUMAN	P05198	Eukaryotic translation initiation factor 2 subunit 1 OS=Homo sapiens GN=EIF2S1 PE=1 SV=3	40	58	55	39	51	53	22.0265	22.2908	21.8472	22.0336	21.9075	21.8425	22.482	21.7924	22.2476	22.4092	21.8356	22.2321	22.1949	22.2013	22.0024	22.2974	21.9246	22.5071	22.0633	21.8811	21.9981	22.0266	21.9622	22.1827	21.9798	22.1618	22.178	22.0005	22.2334	22.2822	22.0709	21.9859	22.102	22.2542	22.0899	21.9186	22.2864	21.9863	22.0996	22.2813	22.0743
1A33_HUMAN	P16190	HLA class I histocompatibility antigen, A-33 alpha chain OS=Homo sapiens GN=HLA-A PE=1 SV=3	25	71	56	46	43	54	20.8888	22.0403	20.2943	21.7509	21.0473	20.361	21.818	22.5893	20.8776	21.2065	20.8238	20.6553	20.8594	21.3047	21.507	21.0851	22.159	20.605	20.3095	21.1762	21.3392	20.7474	20.9994	21.5993	21.2118	22.3148	21.7977	21.2207	21.877	20.9606	22.0379	21.3405	20.7624	21.2394	21.8183	21.2211	21.8324	21.2842	21.5063	20.732	22.3054
AACT_HUMAN	P01011	Alpha-1-antichymotrypsin OS=Homo sapiens GN=SERPINA3 PE=1 SV=2	39	47	48	52	60	49	22.508	23.639	22.2271	21.9893	22.432	21.886	22.771	21.8264	22.3977	22.4108	24.0132	21.7724	22.8179	22.5045	22.0735	22.4566	22.6105	22.1263	22.757	21.5863	23.7978	23.5579	24.0799	21.7656	23.2707	22.7374	23.4591	22.0297	22.352	22.8308	22.6524	22.5567	22.6827	24.1386	21.7774	22.4035	21.3595	22.3198	22.6428	22.6336	22.4732
AIFM1_HUMAN	O95831	Apoptosis-inducing factor 1, mitochondrial OS=Homo sapiens GN=AIFM1 PE=1 SV=1	44	58	53	46	42	52	21.6904	21.0176	21.148	21.0261	21.8613	21.173	20.8391	20.6167	21.0892	20.9488	21.1506	20.9817	20.7009	20.8484	21.2628	21.5468	21.1097	21.7844	20.6699	21.8237	21.0331	20.9042	20.8343	20.8265	20.7467	20.956	20.4914	21.1172	21.3571	21.211	21.4068	20.94	20.855	20.9471	21.3988	21.5307	21.5764	22.0843	21.898	21.979	21.5549
HCD2_HUMAN	Q99714	3-hydroxyacyl-CoA dehydrogenase type-2 OS=Homo sapiens GN=HSD17B10 PE=1 SV=3	44	51	53	40	53	54	22.4793	22.1995	22.5106	22.1248	21.8181	22.3759	21.5879	22.1731	22.6921	21.6579	21.6961	21.2243	21.4267	22.0181	22.0258	21.6652	22.233	21.9036	21.6318	23.4694	21.5004	21.9063	21.9463	21.9635	21.3092	22.652	21.3172	22.5535	21.7811	22.1201	22.695	21.6037	21.9459	22.1861	21.9265	21.8959	21.8731	21.6566	22.5756	21.7052	21.8773
SMC1A_HUMAN	Q14683	Structural maintenance of chromosomes protein 1A OS=Homo sapiens GN=SMC1A PE=1 SV=2	59	41	43	42	59	51	20.8336	20.9393	20.5311	20.4278	21.2777	21.0277	21.6967	21.3651	21.1031	20.0893	20.6493	20.8743	21.6573	20.6545	20.3735	21.2712	20.2103	20.2059	20.1494	20.3042	20.793	20.2466	21.2957	21.1537	21.2708	20.2756	21.7827	19.6898	21.3908	20.3462	20.7585	21.6364	20.836	20.8664	19.8852	20.9169	20.6327	20.8681	21.0375	20.5364	20.4164
EIF3B_HUMAN	P55884	Eukaryotic translation initiation factor 3 subunit B OS=Homo sapiens GN=EIF3B PE=1 SV=3	53	46	58	40	44	53	21.029	21.5414	21.6955	21.2049	21.1973	21.8721	21.7673	21.0211	21.2704	21.654	21.7777	21.149	21.5768	21.2471	21.5566	21.1545	21.2628	21.4266	21.407	21.3985	21.3491	21.1532	21.34	21.5701	21.2083	21.1382	21.4399	21.6321	21.2061	21.4465	21.161	20.8754	21.3617	21.2147	21.3325	20.8723	21.0761	20.8746	21.1196	21.8824	21.3065
SYQ_HUMAN	P47897	Glutamine--tRNA ligase OS=Homo sapiens GN=QARS PE=1 SV=1	53	53	52	44	42	50	21.7816	21.6421	22.1833	22.0008	22.1599	22.2185	22.1182	21.5775	22.2866	22.2816	22.1148	21.8926	22.4567	21.9068	21.8179	22.2294	21.8504	22.3443	21.7775	21.5026	22.004	21.8784	22.0083	21.81	22.0751	21.6511	21.3853	21.9622	22.1061	22.2661	21.9355	21.6994	22.2661	21.7307	22.4552	22.2092	22.4581	22.1289	22.3713	22.1321	22.3256
ARHG1_HUMAN	Q92888	Rho guanine nucleotide exchange factor 1 OS=Homo sapiens GN=ARHGEF1 PE=1 SV=2	48	52	49	46	49	49	21.494	21.0351	20.8367	21.4734	20.6114	20.927	21.7686	21.67	21.0222	20.8118	21.1934	21.2349	20.804	21.2326	21.399	20.488	21.2819	21.1138	21.153	21.0094	21.0891	21.133	21.1909	21.1318	21.4079	21.1072	21.077	20.9974	20.8747	20.8764	20.9879	20.7534	21.4704	21.2982	20.8668	20.9028	20.9322	20.879	20.4966	20.7915	20.9008
CBR1_HUMAN	P16152	Carbonyl reductase [NADPH] 1 OS=Homo sapiens GN=CBR1 PE=1 SV=3	42	57	59	48	42	45	22.025	21.9952	22.4942	22.254	22.1161	22.4192	21.6411	22.028	22.2211	21.4961	22.393	21.6234	21.2248	21.575	21.6914	21.6617	21.7856	22.1442	21.883	22.0842	22.0622	21.7826	21.7121	21.6033	21.2939	22.1348	21.2316	21.6775	21.507	22.0554	21.9745	21.2918	21.5248	21.4571	22.2646	21.449	21.2163	21.9805	22.4239	20.8896	22.0395
MXRA5_HUMAN	Q9NR99	Matrix-remodeling-associated protein 5 OS=Homo sapiens GN=MXRA5 PE=2 SV=3	50	41	61	38	57	46	20.3152	20.5529	21.3014	21.298	20.979	21.0091	20.9592	20.1731	21.2573	20.3205	21.6796	21.2178	20.9976	21.4701	20.6256	22.6785	20.8205	20.6035	21.1798	21.6601	21.0098	21.1677	20.7949	21.108	22.0555	21.7627	21.8337	21.0446	21.1128	21.2822	21.781	21.5382	21.7066	20.0704	21.7712	21.9445	20.7862	21.6084	20.6047	20.5476	21.3328
PEBP1_HUMAN	P30086	Phosphatidylethanolamine-binding protein 1 OS=Homo sapiens GN=PEBP1 PE=1 SV=3	46	46	60	47	48	46	22.209	23.2584	23.0891	22.2722	22.8165	22.8313	22.4982	22.4201	22.9923	22.944	21.9641	22.0234	22.1197	22.9496	22.6844	22.1093	22.3784	22.2433	22.8034	22.0533	22.0961	22.6403	21.8754	22.3159	21.682	22.1227	22.4831	23.1931	22.0947	22.8327	22.0811	22.1443	22.2167	22.6675	22.4757	22.3305	22.7085	22.3338	22.5794	22.9301	21.9764
RL10A_HUMAN	P62906	60S ribosomal protein L10a OS=Homo sapiens GN=RPL10A PE=1 SV=2	48	54	61	39	48	43	23.6656	23.811	24.1831	23.9778	23.6718	24.1717	23.8081	23.5626	24.1927	24.1524	23.5783	24.2264	23.6957	24.1841	24.1059	23.6325	23.8164	24.1929	24.0466	24.0277	23.5585	24.0647	23.698	23.7878	23.6525	23.6838	23.8857	24.069	23.7671	24.06	23.7492	23.5551	23.691	24.0269	23.8191	23.5999	23.8184	23.3818	23.5755	23.9765	23.9359
RS5_HUMAN	P46782	40S ribosomal protein S5 OS=Homo sapiens GN=RPS5 PE=1 SV=4	49	50	57	49	37	51	23.1981	23.2575	23.5444	23.4901	23.0063	23.3734	22.9795	23.0602	23.7414	23.6354	22.4918	23.4979	23.0084	23.5281	22.8953	23.4954	23.1644	23.5857	23.541	23.3563	22.8195	23.4915	23.0151	23.0971	23.0669	23.2508	23.1054	23.5313	22.9859	23.3461	23.2448	23.3764	23.1271	23.5945	23.1429	22.819	23.0559	22.7521	22.9078	23.1677	23.4572
SRSF2_HUMAN	Q01130	Serine/arginine-rich splicing factor 2 OS=Homo sapiens GN=SRSF2 PE=1 SV=4	56	46	58	38	39	56	21.333	21.6995	21.8696	22.1704	21.4086	22.0777	21.6373	21.705	22.4496	21.9237	20.8446	22.1771	22.0132	21.9124	21.9797	22.3453	21.8017	21.9932	22.0207	22.2243	21.0551	22.4679	21.4546	22.6763	21.6257	22.4872	21.5342	21.7646	21.8758	21.9911	22.2785	21.7137	21.5959	21.9695	21.5589	22.8384	21.7958	21.184	22.6907	21.3616	22.2721
1C07_HUMAN	P10321	HLA class I histocompatibility antigen, Cw-7 alpha chain OS=Homo sapiens GN=HLA-C PE=1 SV=3	38	58	53	41	40	62	21.9131	22.5072	22.4934	22.4775	22.1526	22.1078	22.238	23.2244	21.7647	21.7757	22.3431	22.6466	22.631	22.8087	22.6452	23.342	22.7668	22.2865	22.1812	22.3829	23.0549	22.4239	21.6978	22.8277	22.312	23.7368	22.2133	22.8303	23.0805	22.3771	23.2705	22.1678	22.6845	22.5759	23.0288	22.5019	23.4405	22.9014	22.4728	21.6663	23.6671
CMC2_HUMAN	Q9UJS0	Calcium-binding mitochondrial carrier protein Aralar2 OS=Homo sapiens GN=SLC25A13 PE=1 SV=2	45	47	50	47	51	52	21.8634	21.9583	21.3345	20.9148	21.3816	21.7014	21.9166	21.5125	20.6881	21.5945	21.5923	21.4214	21.2687	21.4971	20.9527	21.4996	21.0014	20.6299	21.0903	21.755	20.9482	20.3039	20.9687	21.0143	20.6847	20.4025	21.1554	21.1177	20.9096	20.6605	21.6839	21.299	21.1017	20.1135	20.8569	20.5397	20.5388	21.2887	21.4405	21.5676	20.7808
COR1C_HUMAN	Q9ULV4	Coronin-1C OS=Homo sapiens GN=CORO1C PE=1 SV=1	44	48	50	49	51	50	22.3965	23.0938	22.4634	22.7835	22.7673	22.3685	23.1622	23.0098	22.9004	22.7634	22.9507	22.3413	22.7393	23.0989	22.8543	22.7425	23.0098	22.4689	22.7051	22.4539	23.3987	22.6232	22.7735	23.1533	22.9947	22.5797	23.1879	23.2883	22.8053	22.945	22.6773	22.8736	23.2009	22.58	22.9387	22.9714	22.7978	22.9827	22.5863	22.2043	22.5957
ODPB_HUMAN	P11177	Pyruvate dehydrogenase E1 component subunit beta, mitochondrial OS=Homo sapiens GN=PDHB PE=1 SV=3	44	51	51	44	46	56	21.9774	22.0853	21.6729	21.3614	21.8853	21.6482	21.2243	21.8568	20.9241	21.3301	20.9689	21.7539	20.9774	21.4613	21.7603	21.5069	21.4968	21.8051	21.7912	22.0416	21.7002	21.8219	21.1066	21.0661	21.0665	21.4285	21.3224	21.9934	21.4349	21.6973	22.1948	21.3038	21.3795	21.0508	21.0686	21.2876	21.6205	21.4868	21.6924	21.2959	21.0279
FUS_HUMAN	P35637	RNA-binding protein FUS OS=Homo sapiens GN=FUS PE=1 SV=1	46	40	55	39	50	61	22.7242	23.1491	22.47	23.1017	22.1918	22.6118	22.643	22.128	22.9303	22.1213	22.3617	22.3734	22.9808	22.7972	22.8078	23.0253	22.1747	22.0144	22.9339	22.794	22.2445	22.832	22.1033	22.8816	21.9572	22.5089	22.9138	22.4814	22.3313	22.7256	22.4154	22.3859	22.3723	22.6593	21.9529	21.8969	22.1105	21.9478	22.1092	22.1901	22.0647
PSME1_HUMAN	Q06323	Proteasome activator complex subunit 1 OS=Homo sapiens GN=PSME1 PE=1 SV=1	41	52	48	58	40	52	21.8665	22.7953	21.7502	22.0333	22.6247	21.7797	23.1659	23.0255	21.744	21.8805	21.4198	22.0927	22.6916	22.7901	23.1318	21.9177	23.0212	21.809	22.3358	22.0284	22.9758	21.9447	22.1558	22.9587	22.0596	22.5596	22.9247	22.9229	22.4895	22.855	22.6954	22.2733	22.8289	22.483	22.7449	22.9137	22.5081	22.775	22.7583	22.8443	23.0921
SEPT2_HUMAN	Q15019	Septin-2 OS=Homo sapiens GN=SEPT2 PE=1 SV=1	41	54	50	47	48	51	22.1468	23.0978	22.2717	22.8908	22.6766	22.1801	22.5786	21.6904	22.691	22.9306	22.9081	22.557	22.4438	22.4528	22.9823	23.0346	22.7422	22.6175	23.2763	22.808	22.5095	22.6445	22.5084	22.787	22.9186	22.6025	22.4795	22.4519	22.9447	22.5054	22.7159	22.8104	22.533	22.4327	23.1465	22.7481	22.7216	23.0181	22.2663	22.6566	22.3353
THIM_HUMAN	P42765	3-ketoacyl-CoA thiolase, mitochondrial OS=Homo sapiens GN=ACAA2 PE=1 SV=2	46	51	51	47	41	55	22.6897	21.9802	22.7568	22.3037	22.357	22.7109	22.556	21.9087	22.937	22.9286	22.2148	22.9408	23.2515	22.8457	22.7386	22.2885	22.7138	23.1894	22.9303	22.172	22.6369	23.0571	22.8851	22.5245	22.2079	22.3857	22.4384	22.6058	22.069	22.1648	22.7067	22.8991	22.428	22.2609	22.9731	21.7531	21.7602	22.2469	21.5958	21.5679	21.5666
USO1_HUMAN	O60763	General vesicular transport factor p115 OS=Homo sapiens GN=USO1 PE=1 SV=2	49	49	50	50	42	51	22.1066	21.3351	20.7057	20.7658	21.157	20.9061	21.4163	22.415	20.9383	21.5882	21.2639	21.2374	21.294	20.8713	20.9583	21.1355	21.2063	21.5974	20.7952	21.2383	21.2484	20.8297	21.3404	21.2229	21.443	21.3037	21.041	20.9217	21.7041	21.1842	20.8856	22.0488	21.2443	21.1012	20.8619	21.5852	21.7777	21.7376	21.904	21.3479	21.2667
VPS35_HUMAN	Q96QK1	Vacuolar protein sorting-associated protein 35 OS=Homo sapiens GN=VPS35 PE=1 SV=2	49	49	47	43	45	58	21.9338	21.8036	21.8724	21.5114	21.6843	22.0234	22.524	21.8338	22.3313	22.0972	22.4975	21.4608	22.2433	22.0813	21.9399	21.6249	21.9289	21.6787	21.7704	21.4437	22.0055	21.6389	21.9711	22.0604	22.1364	21.6125	22.3012	22.012	21.8912	21.7986	21.8083	21.9161	22.1076	21.5606	22.0488	22.1418	21.7625	22.145	21.8334	22.0186	21.7192
CTNB1_HUMAN	P35222	Catenin beta-1 OS=Homo sapiens GN=CTNNB1 PE=1 SV=1	51	47	48	49	38	57	21.5964	22.3543	21.4241	21.8762	20.6636	21.7376	21.3459	21.6654	21.5943	20.9811	21.4978	20.72	21.4463	21.6885	20.733	21.6306	20.8966	20.4491	20.971	21.2254	21.2111	21.2352	21.1264	21.2003	21.7691	20.8231	21.4134	21.8696	21.1092	21.2384	20.9582	22.0359	21.3923	20.8833	20.7135	21.3362	21.1002	21.0299	21.3843	20.8692	20.6957
MCCB_HUMAN	Q9HCC0	Methylcrotonoyl-CoA carboxylase beta chain, mitochondrial OS=Homo sapiens GN=MCCC2 PE=1 SV=1	55	60	38	48	41	48	21.1269	20.6312	20.6297	20.2848	19.9792	21.3696	20.285	21.2234	19.5034	20.507	21.2918	21.7523	20.6112	20.1463	20.9383	20.5432	21.3028	19.7039	20.9809	21.0365	20.2193	20.8436	21.2528	20.5334	20.5836	21.2437	20.3808	20.0506	21.1323	20.418	21.3406	20.5621	20.4396	20.4423	21.2887	22.8961	21.8699	21.8482	22.5976	22.6074	20.7864
RS14_HUMAN	P62263	40S ribosomal protein S14 OS=Homo sapiens GN=RPS14 PE=1 SV=3	46	49	54	44	43	54	22.2467	22.4471	22.8922	22.6596	21.9509	22.6298	21.9105	21.9352	22.8599	22.8593	21.4262	22.7337	22.1887	22.4876	22.4717	22.6197	22.6197	23.1708	22.7036	22.9368	22.064	22.8918	22.0386	22.2356	22.056	22.4941	22.1741	22.5221	22.3643	22.6321	22.5643	21.9263	22.3129	22.8085	22.6005	21.8553	22.574	21.9925	21.7198	22.3184	22.6664
APEX1_HUMAN	P27695	DNA-(apurinic or apyrimidinic site) lyase OS=Homo sapiens GN=APEX1 PE=1 SV=2	45	57	56	42	46	43	21.1004	22.3304	22.5836	21.9804	21.7229	22.4281	22.3808	22.033	22.0385	21.8931	20.5457	22.8309	22.5155	22.072	22.467	21.9393	21.7042	22.2833	22.8512	21.5319	21.7511	21.9597	21.9225	21.4459	21.5455	21.6914	22.333	22.01	22.1933	22.3281	22.1934	21.6374	21.9375	21.7625	21.7879	21.9918	21.9	21.5454	21.291	22.1005	21.5431
DIAP1_HUMAN	O60610	Protein diaphanous homolog 1 OS=Homo sapiens GN=DIAPH1 PE=1 SV=2	42	61	44	46	41	55	21.0039	20.8787	21.2024	20.7183	21.456	21.2819	21.1966	21.0168	21.063	21.2925	21.2171	21.3357	21.6292	21.3668	21.4865	21.2871	21.3943	21.1802	20.9305	20.9465	21.7042	21.0071	21.4989	21.7618	21.4402	20.8062	21.197	21.266	21.4862	20.9105	20.8969	21.3196	21.6707	21.1772	21.3649	21.5074	21.0898	21.199	21.5607	21.0936	21.4931
RAN_HUMAN	P62826	GTP-binding nuclear protein Ran OS=Homo sapiens GN=RAN PE=1 SV=3	47	45	44	49	49	55	23.0816	23.874	23.688	23.6604	23.2773	23.5496	24.2036	23.5638	24.3568	24.2111	24.0403	24.0099	23.7286	23.7874	23.6394	23.072	23.7386	23.9251	23.6874	23.2673	23.5559	23.5889	23.7451	23.6278	23.4829	23.4929	24.0452	23.7942	23.7497	23.8206	23.428	23.5627	23.4153	23.9026	23.532	23.0736	23.4956	23.1095	23.46	23.6667	23.4531
DDX1_HUMAN	Q92499	ATP-dependent RNA helicase DDX1 OS=Homo sapiens GN=DDX1 PE=1 SV=2	49	50	46	52	46	45	22.25	22.0902	22.0334	22.1821	22.0513	21.9267	22.2234	21.8357	22.3834	21.7552	22.1931	21.9929	22.1888	21.8675	22.2335	21.8268	21.8459	21.803	22.3791	21.9666	21.8012	21.6731	22.0743	21.9245	21.9319	21.8191	21.612	21.8434	22.312	22.0777	21.9138	22.1088	21.9841	21.8992	22.137	21.8815	21.9346	22.07	21.8305	22.1685	21.7868
PSMD3_HUMAN	O43242	26S proteasome non-ATPase regulatory subunit 3 OS=Homo sapiens GN=PSMD3 PE=1 SV=2	43	50	51	49	44	51	22.2582	22.2711	21.4191	21.8302	22.1565	21.7231	22.3302	22.0903	22.0989	21.7697	22.2112	21.631	21.9801	22.4326	22.0004	21.5345	21.9668	21.7453	22.0259	21.7564	22.0638	21.5143	21.9178	22.059	21.8414	21.2536	22.1793	22.3542	21.977	22.0999	21.7962	22.022	22.2854	21.4342	21.6594	21.9185	21.7427	21.9028	22.4944	22.1521	21.472
ACOC_HUMAN	P21399	Cytoplasmic aconitate hydratase OS=Homo sapiens GN=ACO1 PE=1 SV=3	44	48	51	53	43	48	21.9229	22.2118	21.039	21.8076	21.7927	21.1605	21.9102	21.6823	21.7664	21.655	21.159	21.0517	20.4893	21.3201	21.3372	21.0536	21.6614	21.2152	21.7371	21.4401	21.4193	21.8003	21.6242	21.6522	22.0875	21.1472	21.1684	21.5406	21.7973	21.3208	20.7141	21.743	21.8057	21.4209	20.9916	21.4954	21.7964	21.8822	21.5939	21.1682	21.2601
DECR_HUMAN	Q16698	2,4-dienoyl-CoA reductase, mitochondrial OS=Homo sapiens GN=DECR1 PE=1 SV=1	46	56	47	45	44	49	23.1403	23.2988	22.6394	22.4695	22.5305	22.6475	22.251	23.4166	22.6859	22.4695	22.1644	23.8063	22.1521	22.2578	22.2452	21.7275	22.7364	22.3222	22.4332	23.9088	22.2357	22.291	22.6776	21.9456	21.7057	22.0321	22.0042	21.9966	22.7204	23.4551	22.0145	22.4732	22.3696	22.4618	22.3872	22.099	22.075	22.1234	22.8481	22.5937	22.1711
RL6_HUMAN	Q02878	60S ribosomal protein L6 OS=Homo sapiens GN=RPL6 PE=1 SV=3	44	47	51	47	44	54	23.6032	23.4508	23.5494	23.5427	23.4501	23.9366	24.0409	23.135	23.7845	23.8054	22.3732	24.0631	22.9268	23.4725	23.3281	23.2946	23.3648	23.4863	22.8169	23.1576	22.6784	23.6727	23.1543	23.4602	23.3791	22.5701	23.5011	23.3516	23.1136	23.4238	22.995	23.7674	23.1218	23.3689	22.7161	22.6162	23.2976	22.9377	22.9268	23.5667	23.4247
SF3A1_HUMAN	Q15459	Splicing factor 3A subunit 1 OS=Homo sapiens GN=SF3A1 PE=1 SV=1	47	46	48	47	47	51	21.4775	21.9052	22.0965	21.8482	21.6324	22.1395	21.8662	21.5318	21.8119	21.4752	21.7999	21.8975	22.0841	21.6823	21.9094	22.112	21.5318	21.9148	21.8747	21.9442	21.5821	21.413	21.7641	21.566	21.6005	21.6574	21.8406	21.4894	21.8495	21.9332	21.8055	21.4899	21.6863	21.5007	21.6296	21.4996	21.7546	21.6291	21.5542	21.6044	21.5693
DHB4_HUMAN	P51659	Peroxisomal multifunctional enzyme type 2 OS=Homo sapiens GN=HSD17B4 PE=1 SV=3	42	56	45	48	42	52	21.7447	21.8608	20.4228	21.5405	21.6518	20.5728	21.7535	21.3947	21.8896	21.9964	21.4444	21.4575	21.4912	21.56	21.6184	21.2217	21.4956	21.6911	21.4677	21.3373	21.9623	22.0097	21.5224	21.999	21.7953	22.2022	21.5818	21.4379	21.1029	20.8864	21.4425	21.7012	21.4301	21.5468	21.0012	21.2156	22.09	21.7234	20.9026	20.6752	20.9842
ILF2_HUMAN	Q12905	Interleukin enhancer-binding factor 2 OS=Homo sapiens GN=ILF2 PE=1 SV=2	46	47	43	47	48	54	22.2522	23.2574	22.5061	22.6397	22.2421	22.474	22.5402	22.0999	22.3699	22.849	22.3187	22.3632	22.1099	22.6807	23.0722	22.0864	22.4069	22.4855	22.9078	22.1948	22.1787	22.0508	22.0447	22.4416	21.7263	22.3615	22.4694	22.9483	21.7591	22.2897	22.4583	21.6569	22.2001	22.0221	22.0139	21.6208	22.0708	21.6756	22.1895	22.3274	21.979
OAS3_HUMAN	Q9Y6K5	2'-5'-oligoadenylate synthase 3 OS=Homo sapiens GN=OAS3 PE=1 SV=3	25	40	48	48	55	69	20.4692	21.1929	20.4378	21.3783	21.2107	19.9806	22.8294	21.2032	19.9289	20.7562	21.8948	21.4388	20.1511	22.3798	21.8368	21.4117	21.5313	20.7088	20.5028	20.8351	21.9063	21.4662	21.4596	21.7022	21.2482	21.7715	22.1331	22.3915	21.3333	21.3463	22.3387	20.8795	20.728	21.3218	21.5011	21.7439	20.4161	20.9891	21.3717	21.3117	21.9668
LG3BP_HUMAN	Q08380	Galectin-3-binding protein OS=Homo sapiens GN=LGALS3BP PE=1 SV=1	40	53	62	36	45	48	20.3076	20.6994	23.6122	21.0677	21.3041	23.0223	22.5303	20.691	20.7863	21.0256	22.3985	20.3754	22.8233	21.6232	21.4747	22.4842	21.9171	21.4309	20.5591	20.2194	22.3347	22.9789	22.9366	21.9518	22.3164	23.0269	22.473	20.8206	21.21	22.0968	23.9316	21.9467	21.3086	23.6977	22.0229	21.4005	21.9557	22.4199	22.0658	20.8541	22.6967
PLIN3_HUMAN	O60664	Perilipin-3 OS=Homo sapiens GN=PLIN3 PE=1 SV=3	47	48	50	50	50	39	21.3808	21.1155	21.173	21.3643	21.7029	21.0633	21.265	20.887	21.5834	21.0348	21.5211	20.6377	21.3916	22.0389	21.352	21.4107	21.5544	20.8977	21.4709	21.6699	21.73	21.1974	21.5377	21.7032	21.8261	21.121	21.2212	21.8605	21.853	21.433	21.6511	21.9039	22.2789	21.3303	22.2639	22.7071	21.3731	22.27	21.6977	22.2898	22.3341
RINI_HUMAN	P13489	Ribonuclease inhibitor OS=Homo sapiens GN=RNH1 PE=1 SV=2	46	53	47	47	41	50	21.6208	21.3992	21.4429	21.8575	21.4905	21.465	21.6224	21.2023	21.8993	21.5538	21.9635	21.3241	21.0898	21.5732	21.719	21.552	21.6938	21.2977	22.1969	22.0886	22.4368	22.1303	21.5651	22.0291	22.2285	21.7782	22.1068	21.9102	22.2714	21.6424	21.8508	22.1759	21.965	21.8189	22.2869	22.2652	21.7072	22.4002	21.8418	22.026	21.8306
RL26_HUMAN	P61254	60S ribosomal protein L26 OS=Homo sapiens GN=RPL26 PE=1 SV=1	38	48	49	51	43	55	23.3452	23.4678	23.968	23.5249	23.4171	23.9729	23.4535	23.2627	23.9791	24.1155	22.9938	24.3866	23.6267	23.7905	23.5299	24.0856	23.7633	24.1392	23.7311	23.8485	23.0711	23.8464	23.2869	23.3599	23.6552	23.1944	23.5581	23.5302	23.6373	23.6435	23.3114	23.8371	23.4812	23.7388	23.5828	23.2124	23.7505	23.3216	23.0974	23.3641	23.4704
RS17L_HUMAN	P0CW22	40S ribosomal protein S17-like OS=Homo sapiens GN=RPS17L PE=3 SV=1	41	52	52	47	40	52	23.049	23.1497	23.7118	23.5597	22.9687	23.5142	22.8992	23.0031	23.821	23.9283	22.8811	23.7287	23.038	23.5141	23.2429	23.3051	23.4044	23.9271	23.6016	23.7337	22.8725	23.7314	23.139	23.1533	23.1949	23.5691	23.1424	23.4509	22.8488	23.3626	23.2876	22.9002	23.1161	23.5161	23.3824	22.8282	23.4001	22.8249	22.7318	23.1672	23.5928
RS17_HUMAN	P08708	40S ribosomal protein S17 OS=Homo sapiens GN=RPS17 PE=1 SV=2	41	52	52	47	40	52	23.049	23.1497	23.7118	23.5597	22.9687	23.5142	22.8992	23.0031	23.821	23.9283	22.8811	23.7287	23.038	23.5141	23.2429	23.3051	23.4044	23.9271	23.6016	23.7337	22.8725	23.7314	23.139	23.1533	23.1949	23.5691	23.1424	23.4509	22.8488	23.3626	23.2876	22.9002	23.1161	23.5161	23.3824	22.8282	23.4001	22.8249	22.7318	23.1672	23.5928
THIL_HUMAN	P24752	Acetyl-CoA acetyltransferase, mitochondrial OS=Homo sapiens GN=ACAT1 PE=1 SV=1	55	48	46	42	48	45	23.0418	22.0545	21.5307	21.2997	22.6006	21.7994	21.7922	22.1231	21.0551	21.6581	22.0748	21.6477	22.4146	21.7098	22.0346	22.106	22.1864	21.5123	21.903	21.801	21.8835	21.8864	21.9305	22.4454	21.4315	21.4463	21.566	22.1934	21.948	21.8674	21.6766	23.2563	21.6126	21.2666	22.0311	22.2765	21.9843	21.9436	21.8683	21.8594	21.0929
ABCE1_HUMAN	P61221	ATP-binding cassette sub-family E member 1 OS=Homo sapiens GN=ABCE1 PE=1 SV=1	45	50	46	36	49	57	21.3456	21.5364	21.6463	21.7927	21.9446	21.6483	22.5697	21.8681	22.1173	22.5087	22.514	22.4389	22.1059	22.0005	21.6764	21.5913	21.653	22.1312	21.9012	21.459	21.8437	21.5861	21.9899	21.6666	21.4304	21.3907	22.766	21.5192	22.3267	21.8423	21.6221	21.2822	21.4724	21.4626	21.5475	21.4076	21.7171	21.3153	21.7582	21.3419	21.5578
ATD3A_HUMAN	Q9NVI7	ATPase family AAA domain-containing protein 3A OS=Homo sapiens GN=ATAD3A PE=1 SV=2	46	49	47	38	59	44	21.5221	20.7089	21.4937	20.7067	21.0568	21.8573	21.8751	21.9037	21.2516	21.4021	21.2433	22.4903	21.6424	21.055	21.0987	21.4453	21.2592	22.2087	20.8033	21.447	20.7877	20.3073	21.3138	21.5412	21.235	20.8701	20.9973	20.6613	21.2539	20.9371	21.9631	21.807	20.9319	21.2947	21.2287	21.0602	21.4371	21.2389	21.4586	21.841	20.8187
KNG1_HUMAN	P01042	Kininogen-1 OS=Homo sapiens GN=KNG1 PE=1 SV=2	48	48	44	44	54	45	22.2629	22.0383	21.3561	21.3205	22.4934	21.3023	21.789	21.5779	21.8113	21.5933	22.8076	21.2115	22.3039	21.5492	21.3938	21.4953	21.888	21.8628	22.1279	21.306	22.361	22.2508	23.0085	21.7657	21.9088	22.2482	22.2356	21.5064	21.0611	22.251	22.0646	20.8262	21.682	22.1002	21.2934	21.6031	21.0139	21.9295	21.6414	21.5959	21.6214
NSF1C_HUMAN	Q9UNZ2	NSFL1 cofactor p47 OS=Homo sapiens GN=NSFL1C PE=1 SV=2	47	47	47	46	52	44	21.2305	21.5245	21.9102	21.7106	21.5443	22.1744	20.8089	22.1513	21.8493	21.097	21.002	20.8064	20.6393	21.705	21.9806	21.271	21.4328	22.0774	21.3547	21.6621	20.9997	21.5773	20.9245	20.534	21.3476	20.8949	21.1513	21.272	21.6715	21.8511	21.252	21.8008	21.3194	22.0571	21.7684	21.2141	21.9075	21.9119	21.2195	21.5033	22.2234
PLAP_HUMAN	Q9Y263	Phospholipase A-2-activating protein OS=Homo sapiens GN=PLAA PE=1 SV=2	49	45	42	38	46	63	21.5166	21.0635	20.1542	20.7269	21.2989	20.3284	21.2825	21.3072	21.2652	21.2353	20.8419	21.7199	20.9617	21.3689	20.7675	20.5348	20.6088	21.3952	20.7787	20.8408	20.8226	20.9252	20.9372	20.93	20.955	20.5981	20.9135	20.8121	21.432	20.3737	20.982	19.9126	20.8728	20.7969	20.3124	20.5531	20.5405	20.7133	20.5176	20.7267	20.2315
RS16_HUMAN	P62249	40S ribosomal protein S16 OS=Homo sapiens GN=RPS16 PE=1 SV=2	43	54	55	42	39	50	23.4496	23.426	23.6639	23.669	23.2953	23.6161	23.5596	23.2586	23.9229	23.9651	23.3148	23.9979	23.3562	23.7094	23.3271	23.3165	24.0593	24.0468	23.6645	23.5677	22.9014	23.7177	23.1718	23.2534	23.2805	23.6619	23.575	23.5186	23.0547	23.6592	23.604	23.16	23.1839	23.7808	23.3501	23.2772	23.5596	22.9995	22.9434	23.4656	23.4839
ZCCHV_HUMAN	Q7Z2W4	Zinc finger CCCH-type antiviral protein 1 OS=Homo sapiens GN=ZC3HAV1 PE=1 SV=3	42	50	49	44	48	50	20.0107	20.496	20.4101	19.8461	20.1575	20.1827	20.8716	20.3469	20.0961	19.8677	20.5029	20.2332	20.8827	20.6933	20.1142	20.5526	20.273	20.1142	19.6564	20.2949	20.1603	20.0791	20.4827	20.2248	20.553	21.0054	19.9398	20.3108	20.5774	20.1428	20.5187	20.4298	20.1413	20.4292	20.6833	20.7119	20.1253	20.3943	20.7385	20.8034	20.7268
1B40_HUMAN	Q04826	HLA class I histocompatibility antigen, B-40 alpha chain OS=Homo sapiens GN=HLA-B PE=1 SV=1	32	59	45	39	41	66	21.3568	22.4594	21.8054	21.6442	21.4704	21.6039	21.8084	22.9623	21.7881	21.9888	21.0329	22.9156	22.4159	22.481	21.971	22.2774	22.9043	21.5728	21.2531	22.6087	22.1979	21.3481	21.8604	22.4032	22.1799	22.8337	21.9213	21.8149	22.0767	22.036	22.7031	22.4172	21.8383	22.1749	22.4457	22.3397	22.4601	22.0324	21.6412	21.5536	22.6606
1B48_HUMAN	P30486	HLA class I histocompatibility antigen, B-48 alpha chain OS=Homo sapiens GN=HLA-B PE=1 SV=1	30	56	49	43	35	69	21.8198	22.5363	21.7241	22.3687	22.2306	21.7617	22.5482	23.7068	21.795	21.429	22.2025	22.6955	22.9205	23.0787	22.8259	23.0783	23.1892	22.1979	22.2413	22.3491	23.1522	22.6082	21.608	23.0581	22.6567	24.053	22.5228	23.3199	23.442	22.6559	23.5414	22.6559	22.7811	22.4557	24.0686	22.95	23.7549	22.8368	22.2445	21.6644	23.68
CISY_HUMAN	O75390	Citrate synthase, mitochondrial OS=Homo sapiens GN=CS PE=1 SV=2	49	42	44	48	48	51	23.3604	22.9332	22.7936	22.819	23.2647	23.0168	23.2371	23.1388	22.8173	22.8698	23.3331	23.4509	22.9035	22.7963	23.4672	22.8484	23.3827	23.0451	23.0186	23.2481	22.7308	23.1724	23.0498	23.5158	23.0477	22.9799	23.3309	23.3767	22.9677	22.9318	23.6357	23.1446	22.9231	22.528	23.03	22.961	23.3065	22.9283	23.2533	23.3788	22.6118
CKAP5_HUMAN	Q14008	Cytoskeleton-associated protein 5 OS=Homo sapiens GN=CKAP5 PE=1 SV=3	46	45	47	33	51	60	20.6194	21.277	20.42	20.5438	21.0938	20.6382	21.522	20.9302	20.5093	21.6414	20.2995	20.4853	20.7851	20.9594	21.0216	20.9143	20.0601	20.9715	20.3634	20.417	20.8766	20.3274	20.5132	20.8856	20.9379	19.9795	21.0601	21.3799	20.471	20.3612	20.4642	20.6543	20.9657	20.2346	20.0501	20.2372	20.2329	20.4293	20.6655	20.7089	20.193
DLDH_HUMAN	P09622	Dihydrolipoyl dehydrogenase, mitochondrial OS=Homo sapiens GN=DLD PE=1 SV=2	52	47	47	42	48	46	22.7135	21.8097	22.7313	22.0593	22.5444	23.092	21.7016	22.5971	22.5096	22.6412	22.2826	23.3757	22.7967	22.4086	22.0988	22.8031	22.4252	23.0707	22.3437	23.3966	21.9908	22.2531	22.3288	22.3171	22.4897	21.9716	22.3117	22.0997	22.6379	21.9162	22.4755	22.7518	22.1923	21.7591	22.1104	22.0337	22.5734	22.2864	22.7557	22.9348	21.9232
IF4G2_HUMAN	P78344	Eukaryotic translation initiation factor 4 gamma 2 OS=Homo sapiens GN=EIF4G2 PE=1 SV=1	48	37	50	42	47	58	21.1965	21.5814	21.5386	21.6312	21.5907	21.6502	21.5959	21.2255	21.701	22.2283	21.2473	21.7868	22.0793	21.7411	21.5511	22.1141	21.3557	21.8177	21.0967	21.7403	21.6565	21.3572	21.7189	22.074	21.8146	21.0701	21.5578	21.7994	21.9061	21.5881	21.2921	21.5935	21.5146	21.1083	21.6992	21.2455	21.491	21.5627	21.2134	21.566	21.5685
RU17_HUMAN	P08621	U1 small nuclear ribonucleoprotein 70 kDa OS=Homo sapiens GN=SNRNP70 PE=1 SV=2	41	44	54	46	46	50	22.6915	22.8415	22.5217	22.8218	22.2813	22.6308	22.4949	22.4152	23.1668	22.6122	21.7773	22.7301	22.7103	22.5669	22.7955	22.4706	22.3433	22.6573	22.3602	23.0238	22.0165	22.5027	22.3602	22.3636	22.1254	22.5726	22.6232	22.6083	22.3539	22.6341	22.6563	22.3641	22.2203	22.5458	22.3142	21.8329	22.248	22.0187	22.0371	22.4302	22.4838
SYYC_HUMAN	P54577	Tyrosine--tRNA ligase, cytoplasmic OS=Homo sapiens GN=YARS PE=1 SV=4	49	46	48	42	45	51	21.8176	21.4324	21.8491	21.437	21.6789	21.8908	22.3776	22.0092	21.8444	21.3587	21.7731	21.7442	21.3821	21.8251	21.3124	21.2713	21.4705	22.1462	21.082	21.6253	21.7588	20.9927	21.6311	22.1203	21.2341	21.8669	21.1951	21.791	21.4867	22.1155	21.5691	21.5179	21.5205	21.8864	21.0931	21.6069	21.5455	21.3324	21.7002	21.8888	21.3661
ABCF1_HUMAN	Q8NE71	ATP-binding cassette sub-family F member 1 OS=Homo sapiens GN=ABCF1 PE=1 SV=2	41	48	52	41	44	54	20.5717	20.3355	20.9423	20.3408	20.5369	21.4349	20.4105	21.1298	20.8018	21.1888	20.4195	20.749	20.7023	21.0562	20.1059	20.483	20.5365	20.7413	20.5184	20.6536	20.4351	20.3364	20.7086	21.6276	20.6022	19.9495	20.2965	20.38	20.4594	20.8327	20.34	20.3867	20.5549	20.4804	19.976	21.1593	20.4017	20.2882	21.7443	20.807	20.0112
K2C79_HUMAN	Q5XKE5	Keratin, type II cytoskeletal 79 OS=Homo sapiens GN=KRT79 PE=1 SV=2	30	60	59	55	38	38	22.4957	22.1869	23.9703	23.9287	22.5691	23.5025	23.6113	23.6898	24.0785	21.8607	24.1828	22.1883	23.4277	23.5955	22.9324	23.8107	23.145	25.2859	23.7733	23.3869	23.315	23.7642	23.1998	22.0681	24.3175	24.8589	22.9963	23.1583	23.9447	23.3478	23.7618	23.7393	24.2637	23.1678	24.369	23.4471	23.1742	24.8997	23.9629	24.2242	23.4173
1B52_HUMAN	P30490	HLA class I histocompatibility antigen, B-52 alpha chain OS=Homo sapiens GN=HLA-B PE=2 SV=1	28	65	48	47	35	56	21.89	22.9524	21.8978	22.6328	22.1007	21.9134	22.424	23.3929	21.6216	21.7087	21.8411	22.3084	22.212	22.7228	22.6544	22.8817	23.1019	21.8004	22.0647	22.2114	22.9365	22.3281	21.6263	22.7908	22.0282	23.5042	22.5459	22.6156	23.0803	22.5615	23.1021	22.4064	22.5895	22.6952	22.8611	22.4373	23.4059	22.689	22.5691	21.5604	23.6609
GDIR1_HUMAN	P52565	Rho GDP-dissociation inhibitor 1 OS=Homo sapiens GN=ARHGDIA PE=1 SV=3	46	50	48	42	41	52	23.4998	23.4742	22.9141	22.9362	22.8816	23.0858	23.5612	22.9016	23.0198	23.3811	22.6105	22.8948	22.9927	22.8545	23.0864	22.9079	23.3323	23.044	22.7838	23.2045	23.1393	23.4367	23.0438	23.5411	23.1964	23.6252	22.9179	23.0254	22.6013	22.8658	23.3991	23.1531	23.5188	23.216	22.6824	22.7238	23.0836	22.9362	22.5098	22.7347	23.1895
RS13_HUMAN	P62277	40S ribosomal protein S13 OS=Homo sapiens GN=RPS13 PE=1 SV=2	44	51	56	37	46	45	23.2883	23.471	23.8181	23.7214	23.3159	23.7081	23.5737	23.3705	23.69	23.7841	23.0067	23.8486	23.1651	23.965	23.4513	23.6013	23.6422	23.9537	23.9199	23.4505	23.0944	23.9127	23.3098	23.3598	23.2986	23.4778	23.4965	23.886	23.3789	23.7182	23.6976	23.5058	23.4476	23.598	23.4095	23.1696	23.5999	22.9685	23.4883	23.5425	23.7614
CAN2_HUMAN	P17655	Calpain-2 catalytic subunit OS=Homo sapiens GN=CAPN2 PE=1 SV=6	43	56	49	46	37	47	20.6246	21.6636	22.0119	22.3757	21.6391	21.9003	22.0586	21.9038	21.3824	21.1747	21.6772	21.122	20.9214	22.2882	22.0362	21.3515	22.1345	21.7309	22.1052	21.885	22.0609	21.7923	21.5166	22.0763	22.6875	21.22	22.1078	21.9794	21.9168	22.2385	21.6928	22.4914	22.5877	21.8864	22.0233	22.667	22.1595	22.4655	21.4652	22.3097	21.7906
DPP3_HUMAN	Q9NY33	Dipeptidyl peptidase 3 OS=Homo sapiens GN=DPP3 PE=1 SV=2	48	48	52	38	41	51	22.4992	21.8512	21.7498	22.9135	21.772	21.9967	21.6613	21.6925	22.5411	22.589	21.7405	21.6275	21.5456	21.4668	21.4361	21.1101	22.0822	22.2811	21.627	22.2687	22.0909	21.8427	21.1145	21.9693	21.6562	22.2493	21.5137	22.4694	21.4005	22.1081	21.2653	22.2754	21.4582	21.5759	22.3117	22.1707	22.3724	21.8257	21.8574	22.2354	22.7263
FA49B_HUMAN	Q9NUQ9	Protein FAM49B OS=Homo sapiens GN=FAM49B PE=1 SV=1	39	52	48	37	46	56	21.5864	21.084	21.5541	21.9663	21.7533	21.1582	21.8057	22.1068	21.571	21.2339	21.3222	21.8648	21.5895	22.0217	21.5752	21.1309	21.6378	21.4685	21.6182	21.4835	21.9438	21.6125	21.2508	21.8195	21.4811	21.7871	21.3751	21.2903	21.8682	21.9003	21.3871	21.3567	21.4747	21.7898	21.8397	21.7465	21.325	21.2844	21.4284	20.8745	21.4301
NAA15_HUMAN	Q9BXJ9	N-alpha-acetyltransferase 15, NatA auxiliary subunit OS=Homo sapiens GN=NAA15 PE=1 SV=1	57	39	46	38	44	54	21.4052	21.4625	21.2647	21.4468	21.67	21.2318	22.264	21.6791	22.2212	22.5626	22.1662	22.0971	21.7164	21.9405	21.7656	21.2548	21.7585	22.395	21.5649	21.23	21.8395	21.3463	22.1261	21.8235	21.2926	21.9764	22.0319	21.608	21.7402	21.6234	21.4111	21.1836	21.56	21.3138	21.2901	21.4774	21.7883	21.2935	21.9685	21.4715	21.3338
1B78_HUMAN	P30498	HLA class I histocompatibility antigen, B-78 alpha chain OS=Homo sapiens GN=HLA-B PE=2 SV=1	29	64	49	47	34	54	21.9577	22.882	21.8664	22.6358	22.1203	21.9494	22.4391	23.5399	21.6412	21.7079	21.9871	22.3813	22.366	22.7999	22.702	22.7802	23.1892	21.7806	22.1096	22.2209	22.9278	22.3149	21.6409	22.8677	22.0348	23.5105	22.6422	22.7239	23.1805	22.5463	23.0971	22.408	22.8027	22.7168	22.9949	22.5721	23.4342	22.6651	22.4778	21.6314	23.6621
DDX46_HUMAN	Q7L014	Probable ATP-dependent RNA helicase DDX46 OS=Homo sapiens GN=DDX46 PE=1 SV=2	53	44	45	43	45	47	20.8889	21.203	21.3288	21.015	21.387	21.4604	21.4958	21.2062	21.5736	21.0244	21.3608	21.3418	21.7142	20.9553	21.0128	21.6633	20.9386	20.9379	21.0419	21.3622	21.0311	21.2702	21.3384	21.821	21.26	20.7843	21.234	20.7327	21.5194	20.7053	21.2018	21.3642	21.3344	21.3137	20.8889	21.4051	21.4976	21.1865	21.276	20.8555	21.0076
PDLI5_HUMAN	Q96HC4	PDZ and LIM domain protein 5 OS=Homo sapiens GN=PDLIM5 PE=1 SV=5	52	46	56	31	45	47	21.8693	21.2061	20.8422	21.8144	21.9172	20.8878	21.1836	20.9017	21.1365	20.6508	21.1943	21.2112	21.431	21.9507	20.7476	22.437	21.6529	21.4144	20.9785	21.9548	21.7417	20.9204	21.1724	21.4911	21.6982	21.607	21.461	20.9481	22.0333	21.5146	21.2181	22.5486	21.7522	21.1895	21.0213	22.0697	21.1948	21.8629	21.1547	20.7913	20.5172
PGRC1_HUMAN	O00264	Membrane-associated progesterone receptor component 1 OS=Homo sapiens GN=PGRMC1 PE=1 SV=3	50	43	54	44	49	37	23.0636	22.6707	23.3819	22.2471	22.447	23.4895	21.6634	22.6747	23.5473	23.675	22.2871	22.3755	22.1182	22.6051	22.0831	22.9047	22.2463	22.8533	22.7672	22.6763	21.845	22.5812	21.9952	22.1595	22.3922	23.1647	21.9042	22.8636	22.2254	22.6622	22.8527	21.7148	22.1373	22.5136	23.4336	22.7841	22.8419	23.5153	23.7687	23.1684	23.4359
SYG_HUMAN	P41250	Glycine--tRNA ligase OS=Homo sapiens GN=GARS PE=1 SV=3	43	48	55	39	44	48	21.748	22.2915	22.2362	21.8405	22.1116	22.4132	22.4033	21.2567	22.7471	22.7296	22.4462	22.1255	22.3659	21.505	21.6739	21.8736	21.5922	22.1255	21.4852	22.3148	22.2214	21.7224	21.9237	22.6829	21.5395	21.2962	21.5935	21.9939	21.85	22.0758	21.7461	21.9341	21.5163	21.5852	22.2827	21.7673	22.2414	21.5783	21.8019	22.0949	22.0297
1B49_HUMAN	P30487	HLA class I histocompatibility antigen, B-49 alpha chain OS=Homo sapiens GN=HLA-B PE=2 SV=2	30	59	50	40	41	56	21.3921	22.474	21.7735	21.5599	21.4571	21.5411	21.7625	22.9808	21.7482	22.1191	20.8561	22.8643	22.2762	22.4724	22.0435	22.3274	22.9605	21.5863	21.2584	22.6277	22.1321	21.1188	21.8271	22.3406	22.1116	22.6897	21.8474	21.7386	22.066	22.0371	22.6558	22.3818	21.7798	22.3187	22.3823	22.3276	22.3536	22.091	21.6338	21.6062	22.564
SYIM_HUMAN	Q9NSE4	Isoleucine--tRNA ligase, mitochondrial OS=Homo sapiens GN=IARS2 PE=1 SV=2	54	40	41	44	53	44	21.8728	22.4156	21.8016	21.562	21.4625	22.266	22.0528	22.4719	20.6796	21.3647	22.3171	22.1392	21.8163	21.0788	21.7561	21.5366	21.5923	21.3471	21.0339	22.0827	21.5622	21.1843	21.5473	21.8608	21.5564	20.7947	21.9264	21.3105	21.7282	21.9598	21.7526	22.1318	21.3377	20.7646	21.1046	21.8166	22.0306	21.862	22.1956	21.792	21.3305
TNPO1_HUMAN	Q92973	Transportin-1 OS=Homo sapiens GN=TNPO1 PE=1 SV=2	47	48	46	37	46	52	20.6563	21.0041	21.0169	21.2793	20.9804	20.8056	21.5702	21.241	21.3014	20.995	21.2946	21.1039	21.3656	21.1759	20.886	20.9945	20.8832	21.2528	20.8754	20.7903	21.3172	20.924	21.3211	20.8576	20.8245	21.0354	21.1926	21.1907	20.871	20.8431	21.2588	20.4957	20.8459	20.8229	21.2134	20.8399	20.6103	20.6549	21.0381	20.7427	20.9206
VAT1_HUMAN	Q99536	Synaptic vesicle membrane protein VAT-1 homolog OS=Homo sapiens GN=VAT1 PE=1 SV=2	44	50	42	43	52	45	22.0385	21.635	21.6391	22.1562	22.3541	21.5337	22.351	21.3763	21.9517	22.1288	22.5329	21.2258	21.475	22.1801	22.5332	21.9644	22.1699	21.5655	22.3807	21.8286	22.4388	22.2902	21.9825	21.8187	22.4212	20.9914	21.9058	22.3749	21.9258	21.7854	21.9466	22.2367	22.1288	21.7014	22.6226	22.003	21.6717	22.6329	21.6099	21.8479	21.3069
CATA_HUMAN	P04040	Catalase OS=Homo sapiens GN=CAT PE=1 SV=3	40	44	44	51	51	45	21.7744	22.4524	21.6828	21.7591	22.681	21.6156	22.1081	21.7761	21.5229	22.4429	21.8937	21.0341	21.3142	22.2487	21.9884	21.5143	21.8416	21.9401	22.6589	21.5069	23.3121	22.0663	22.0439	22.2563	21.9104	21.1543	22.3982	22.8354	21.7268	21.7165	22.0426	21.6567	22.4461	22.4473	21.1629	22.4569	21.0975	21.8077	21.8598	21.8951	21.4288
LAMB1_HUMAN	P07942	Laminin subunit beta-1 OS=Homo sapiens GN=LAMB1 PE=1 SV=2	37	57	47	42	48	44	20.8955	20.5088	20.5072	20.3801	20.8138	20.2498	21.0852	21.3111	21.4817	20.6825	20.869	22.129	21.3582	21.1403	20.7026	21.3494	20.8141	21.3521	21.4234	20.5238	20.7295	21.0924	21.2608	20.5234	21.2741	21.393	21.2746	20.2741	21.2655	21.2686	20.7957	20.8034	21.1481	20.7514	20.7655	21.1025	20.3518	20.7008	20.4565	20.3199	20.2341
AEBP1_HUMAN	Q8IUX7	Adipocyte enhancer-binding protein 1 OS=Homo sapiens GN=AEBP1 PE=1 SV=1	48	41	57	34	49	45	20.7852	20.5934	21.4072	22.5382	21.196	21.2802	20.6973	20.8779	21.8972	20.714	21.9981	21.8388	20.9399	21.2787	21.0371	22.1432	22.0006	21.165	21.4673	22.053	21.4538	21.4076	21.3996	21.0874	22.3499	22.4081	22.0687	21.6389	21.8099	21.8739	22.7164	22.164	21.2313	20.5667	22.2719	23.0287	21.4328	21.8258	21.1339	20.6921	21.49
AP2A2_HUMAN	O94973	AP-2 complex subunit alpha-2 OS=Homo sapiens GN=AP2A2 PE=1 SV=2	38	51	45	48	42	50	20.844	20.885	20.5231	20.6863	20.912	20.6543	21.2644	20.5454	20.4091	20.9339	20.8547	20.4255	20.6806	21.1166	20.9751	20.585	20.7644	20.2751	20.8667	20.4622	21.3375	20.8905	20.8002	21.0509	21.018	20.1777	21.1381	20.5171	21.0916	20.4096	20.6205	21.3197	21.0067	20.5467	20.7944	20.9889	20.4756	20.9601	20.4687	21.0403	20.7423
CDC37_HUMAN	Q16543	Hsp90 co-chaperone Cdc37 OS=Homo sapiens GN=CDC37 PE=1 SV=1	46	41	47	39	47	54	21.4968	22.021	21.5881	21.3035	22.0929	21.9013	21.9027	21.4421	21.7861	21.8485	22.0045	21.6099	21.6352	21.8577	21.8046	21.6407	21.4311	21.4968	21.432	21.6682	21.9253	21.3529	21.3791	22.3475	21.6221	21.5586	22.0438	22.121	21.8882	21.3464	21.2834	21.2202	22.4966	21.5131	21.473	21.6811	21.521	21.4542	22.4712	22.311	21.5784
CSDE1_HUMAN	O75534	Cold shock domain-containing protein E1 OS=Homo sapiens GN=CSDE1 PE=1 SV=2	44	44	44	44	48	50	21.7249	21.8832	21.8571	22.0165	21.8943	22.026	22.0203	21.5719	22.4693	22.3611	22.2263	21.9861	21.7004	21.9897	21.6928	21.8211	21.5353	22.1193	21.3326	21.4877	21.6419	21.5951	21.8525	21.6582	21.5985	21.3519	21.2694	21.5952	22.0283	21.7256	21.8305	21.3872	21.6409	22.0948	21.7085	21.9059	21.7317	21.6676	21.3514	22.0422	21.7401
FBN2_HUMAN	P35556	Fibrillin-2 OS=Homo sapiens GN=FBN2 PE=1 SV=3	62	33	59	24	60	36	21.7704	21.9163	22.1049	22.6325	22.2877	22.1623	21.5137	21.7217	23.1176	21.5013	22.5797	22.5785	22.3452	21.7957	22.1128	22.1498	22.5081	22.4322	22.5127	23.3759	22.3985	22.8842	22.1793	21.8835	22.7478	23.4341	23.0288	21.5044	22.1682	22.2468	23.0828	22.2503	21.9101	22.6685	22.7584	23.288	22.5065	22.4906	20.9999	21.9785	22.0188
HAP28_HUMAN	Q13442	28 kDa heat- and acid-stable phosphoprotein OS=Homo sapiens GN=PDAP1 PE=1 SV=1	52	45	47	35	50	45	22.0818	21.997	22.0904	22.095	22.4464	22.1923	22.102	22.3135	22.3023	22.5681	22.2167	22.6951	22.1084	22.1268	21.9685	22.4726	21.7748	22.2296	22.0887	22.4698	21.5399	21.9406	21.5814	22.4673	22.0225	21.3727	22.3997	22.0821	22.1201	21.6397	21.8519	21.6002	21.9568	21.4855	21.9526	21.3983	21.8447	21.8249	21.9229	21.9433	21.4711
NB5R3_HUMAN	P00387	NADH-cytochrome b5 reductase 3 OS=Homo sapiens GN=CYB5R3 PE=1 SV=3	39	39	63	50	37	46	22.7744	21.7018	21.4689	21.4394	21.0684	21.5755	21.2339	21.7595	21.1988	20.6679	20.9422	20.5696	19.8992	21.5973	21.3961	20.4976	21.4016	20.1471	22.152	21.6742	21.1259	21.6328	20.4972	21.4779	21.1678	20.6796	20.9892	21.8209	20.3024	21.8343	21.0758	22.4276	21.1427	20.9796	20.6297	21.1398	20.8838	21.2793	22.1976	21.1135	20.9218
ACPH_HUMAN	P13798	Acylamino-acid-releasing enzyme OS=Homo sapiens GN=APEH PE=1 SV=4	37	54	48	45	46	43	20.9594	20.8323	20.9294	21.1953	21.8182	20.7322	21.1114	21.1719	20.8465	21.3411	20.6022	20.5374	20.783	20.9585	21.0291	20.5786	21.2041	21.0504	21.031	20.5993	21.8664	21.3077	21.1078	21.0833	21.0901	21.1892	20.6644	21.1894	21.1564	21.2186	21.0837	21.2445	21.0875	21.2274	22.0761	21.768	21.7204	21.5545	21.9059	21.182	21.9116
LC7L2_HUMAN	Q9Y383	Putative RNA-binding protein Luc7-like 2 OS=Homo sapiens GN=LUC7L2 PE=1 SV=2	47	50	51	34	45	46	22.4324	22.5127	22.2757	22.3435	22.0586	22.2931	22.4325	22.174	22.7062	22.2276	22.1968	22.7878	22.5057	22.81	22.4204	22.3021	21.783	22.1768	22.3071	22.5568	21.7886	22.3514	22.1839	22.1686	21.9172	22.7769	22.6477	22.2788	22.0991	22.117	22.6498	21.4366	22.1145	22.2883	22.0431	21.67	21.9109	21.6716	22.0114	22.0325	21.6167
PDCD4_HUMAN	Q53EL6	Programmed cell death protein 4 OS=Homo sapiens GN=PDCD4 PE=1 SV=2	52	47	57	33	42	42	20.4207	21.1951	23.0196	20.7268	21.4747	22.7168	20.3057	21.215	20.575	20.4558	20.1171	21.3615	20.4638	21.2422	21.5003	21.288	20.9402	20.7976	21.3276	20.6619	20.0468	21.606	20.6404	20.1162	20.4643	20.3507	21.4795	20.412	21.333	21.2989	20.9934	20.8282	20.7005	22.431	21.0578	20.6602	20.576	20.0761	20.7887	21.3991	20.2659
RLA0_HUMAN	P05388	60S acidic ribosomal protein P0 OS=Homo sapiens GN=RPLP0 PE=1 SV=1	49	48	47	39	41	49	23.5912	23.4365	23.6541	23.6102	23.2152	23.6239	23.7032	23.2701	23.5964	24.0849	23.6044	23.9992	23.2176	23.8444	23.8095	23.4924	23.4648	24.0061	23.9179	23.3129	23.4202	23.2385	23.3816	23.5621	23.2701	23.196	23.5575	23.8702	23.4114	23.6767	23.2655	23.2174	23.4147	23.371	23.3646	23.278	23.6737	22.9712	23.3095	23.6322	23.1074
RAB6A_HUMAN	P20340	Ras-related protein Rab-6A OS=Homo sapiens GN=RAB6A PE=1 SV=3	38	61	54	37	42	40	22.8566	22.2179	22.3067	22.3509	22.1157	22.3858	21.9852	22.1981	22.1981	22.3524	22.46	22.005	22.1616	22.0693	21.8923	22.8842	21.8755	21.835	21.9599	22.1593	22.0305	22.164	21.8201	22.1721	21.7759	22.4135	22.1096	22.7633	21.9998	22.3308	22.2644	22.2378	22.03	22.3064	22.398	22.1606	22.4878	21.9149	22.07	22.0996	22.5302
LONM_HUMAN	P36776	Lon protease homolog, mitochondrial OS=Homo sapiens GN=LONP1 PE=1 SV=2	48	42	49	33	53	46	21.126	21.0326	20.9688	20.7839	22.1935	21.3236	20.8281	21.1693	21.1205	22.4216	21.4248	21.6218	21.6116	21.1199	21.4561	21.7105	21.4705	21.4565	20.9032	21.5008	21.6506	20.628	21.2527	22.1759	21.6042	20.6673	21.6273	20.9898	21.8649	21.0126	21.7721	21.6242	21.4315	20.8354	21.5696	22.5075	22.383	22.1972	21.9611	22.1713	21.6177
SC22B_HUMAN	O75396	Vesicle-trafficking protein SEC22b OS=Homo sapiens GN=SEC22B PE=1 SV=4	46	47	41	49	41	47	22.6348	22.3262	22.3314	22.1803	22.116	22.6452	22.0356	22.742	21.9662	22.2442	22.5689	21.7554	22.0849	22.3099	21.8487	22.9721	21.7388	21.1425	21.7365	22.1754	22.0228	21.8915	21.9573	22.1268	22.5223	22.1906	21.9887	21.6459	22.7102	23.067	21.6886	22.0436	21.6776	22.2712	22.2494	22.5343	21.9901	22.7398	22.4033	22.6867	22.5079
KHDR1_HUMAN	Q07666	KH domain-containing, RNA-binding, signal transduction-associated protein 1 OS=Homo sapiens GN=KHDRBS1 PE=1 SV=1	43	41	57	47	42	40	23.0282	23.1109	23.2419	23.3683	22.4537	23.2129	22.7204	22.622	23.4711	21.6989	22.744	22.8233	23.1053	22.9885	22.7331	23.3245	22.7304	22.8865	23.0986	23.2488	22.2253	23.0486	22.513	22.6322	22.8784	23.1149	22.7294	22.4142	22.9696	22.8067	22.8554	23.1069	22.8756	23.207	22.5802	22.1537	22.7242	22.5605	22.4295	22.421	22.4809
ROA0_HUMAN	Q13151	Heterogeneous nuclear ribonucleoprotein A0 OS=Homo sapiens GN=HNRNPA0 PE=1 SV=1	49	48	49	39	39	46	23.5165	23.5054	22.4957	23.864	22.9286	22.3297	23.6918	21.9288	23.4368	23.2813	21.4892	22.346	22.9511	23.0551	23.6376	23.0556	22.6427	22.8782	23.5182	22.6883	22.9797	23.212	22.6805	23.0225	22.3662	22.995	23.0459	23.2143	22.5185	23.2785	22.8913	22.3986	22.7226	23.179	22.385	22.0022	22.3987	22.2301	22.3917	22.785	22.2986
SC24C_HUMAN	P53992	Protein transport protein Sec24C OS=Homo sapiens GN=SEC24C PE=1 SV=3	38	46	42	44	47	53	21.911	21.2072	21.6035	21.6516	21.3654	21.5393	21.4331	21.7085	20.9598	22.0687	21.1333	21.2547	21.0898	22.0496	21.7695	21.4914	21.3951	21.0928	21.238	21.4156	21.1087	21.4621	22.0646	21.2221	21.6577	21.1981	21.0916	21.6225	21.3435	21.3899	21.4886	21.558	21.4416	21.3839	22.0004	21.7125	21.8789	21.7819	21.4294	21.9974	21.3451
GSLG1_HUMAN	Q92896	Golgi apparatus protein 1 OS=Homo sapiens GN=GLG1 PE=1 SV=2	51	41	40	46	41	50	21.7127	22.3073	21.2236	20.99	21.1471	21.6996	21.0139	22.0368	21.1379	21.556	21.5373	22.1931	21.7218	21.3992	21.8195	22.5992	21.3639	21.3037	21.2803	21.1612	21.4993	21.3526	21.6699	21.317	21.9845	21.7059	22.6598	20.7818	22.3046	21.3064	21.0409	23.058	21.6369	21.4433	20.9528	21.3729	22.2177	21.9862	21.4286	20.6954	21.8125
MPRI_HUMAN	P11717	Cation-independent mannose-6-phosphate receptor OS=Homo sapiens GN=IGF2R PE=1 SV=3	40	46	45	39	45	54	20.1367	20.1761	20.8929	20.3829	20.8793	20.823	19.4757	19.9392	20.6534	21.4652	20.6027	20.2786	20.6545	20.79	20.5015	21.547	20.5015	20.9956	20.3286	20.497	20.8668	20.4742	21.0355	20.3577	20.4413	20.6292	19.9467	20.2217	20.1424	20.1882	20.438	20.5161	21.1483	20.0919	21.019	20.4099	20.6643	20.8198	20.3275	20.045	21.0171
OPLA_HUMAN	O14841	5-oxoprolinase OS=Homo sapiens GN=OPLAH PE=1 SV=3	54	40	56	40	33	46	20.6947	20.3791	22.0242	20.9773	20.0076	21.958	21.0839	21.9638	19.7146	20.2728	22.2807	20.7711	20.1249	19.7975	19.866	20.0154	20.8199	20.2184	20.8104	21.9716	19.8885	20.7342	20.2539	20.5743	20.1732	20.9845	19.5362	19.9592	20.814	21.7041	20.2212	20.1558	19.9081	21.0226	20.0375	21.3514	20.3623	20.6805	21.4206	20.9319	19.989
RHOC_HUMAN	P08134	Rho-related GTP-binding protein RhoC OS=Homo sapiens GN=RHOC PE=1 SV=1	39	46	57	43	42	42	23.5811	22.9849	22.6349	22.9561	22.7242	22.5039	22.6387	22.4168	22.9716	22.9654	23.1935	22.3432	22.6742	22.9699	23.0147	22.7845	23.2901	22.5722	23.24	22.892	22.9301	23.0109	23.1688	23.3193	22.8619	23.3171	22.8465	23.077	22.5899	22.5967	22.9688	22.9566	23.2872	22.9341	22.7695	22.764	22.8753	23.0243	22.8423	23.002	22.8792
F120A_HUMAN	Q9NZB2	Constitutive coactivator of PPAR-gamma-like protein 1 OS=Homo sapiens GN=FAM120A PE=1 SV=2	49	42	48	41	42	46	21.4177	21.2579	20.7298	21.173	20.7191	20.8306	20.7618	20.4612	21.081	20.5443	20.691	21.1608	20.7225	21.2264	21.0879	21.417	21.0042	20.4296	21.1811	21.2066	21.0656	21.2278	20.6161	21.307	21.1725	21.0013	21.1673	21.1239	21.1463	21.0072	20.9317	21.4588	21.0842	21.0133	21.1553	20.9674	20.9749	21.1669	21.3013	20.97	21.3685
PAPS1_HUMAN	O43252	Bifunctional 3'-phosphoadenosine 5'-phosphosulfate synthase 1 OS=Homo sapiens GN=PAPSS1 PE=1 SV=2	60	42	40	43	29	54	21.7359	20.9418	20.5025	21.3163	21.0201	20.6932	20.877	21.0716	21.641	22.2348	22.3727	22.9032	21.2397	21.2086	20.604	21.5342	20.6996	20.7153	21.5105	20.5645	21.0896	21.2591	22.016	22.1335	21.0782	22.2625	22.1064	20.7228	21.8995	21.3867	20.5887	21.4498	20.678	21.3541	20.5848	21.1163	20.7886	20.7671	20.647	21.379	20.5227
PERI_HUMAN	P41219	Peripherin OS=Homo sapiens GN=PRPH PE=1 SV=2	42	54	56	33	49	34	23.1358	23.4649	24.7264	23.5826	23.3027	24.3086	24.7967	24.2466	23.5708	22.3856	23.7829	22.9297	23.735	23.4283	23.5708	23.8592	23.7311	23.1826	24.2773	23.6408	23.5306	24.0922	23.6544	23.6272	24.06	23.4508	23.1741	23.466	24.1584	23.5717	23.8113	23.8018	24.1926	23.7817	24.2107	23.7982	23.3351	24.7467	23.4461	23.9753	23.2229
PRS8_HUMAN	P62195	26S protease regulatory subunit 8 OS=Homo sapiens GN=PSMC5 PE=1 SV=1	46	55	46	38	42	41	21.2257	21.2366	20.7955	21.0202	21.2278	20.8553	21.3311	21.0752	21.4123	21.1456	21.129	21.0537	21.1451	21.0221	20.9822	21.218	21.0355	21.1199	20.9068	21.3502	21.0522	20.9788	21.1066	21.2393	20.9854	20.6738	21.0181	21.1921	21.1538	21.159	20.9168	21.4044	21.1704	20.7116	21.0522	21.0522	21.0834	21.1074	21.3286	21.1105	20.7828
UBP2L_HUMAN	Q14157	Ubiquitin-associated protein 2-like OS=Homo sapiens GN=UBAP2L PE=1 SV=2	43	44	41	34	45	61	20.5506	21.194	20.5855	20.6517	20.9042	20.567	20.3775	20.3473	21.2574	21.1234	20.6045	21.4321	21.3217	21.2714	20.4454	21.5252	20.3639	20.9234	20.6342	20.9615	20.5128	20.884	20.8784	20.5506	20.5983	21.0915	20.7377	20.4882	20.9006	20.5248	20.4414	20.194	20.4095	20.7335	20.5855	20.1443	20.5261	20.277	20.0908	20.2576	19.8865
PNPH_HUMAN	P00491	Purine nucleoside phosphorylase OS=Homo sapiens GN=PNP PE=1 SV=2	39	44	51	42	47	44	21.2377	21.429	20.8929	21.2115	21.4877	20.8634	21.3423	22.0929	21.758	21.1568	21.7309	21.7311	21.372	22.0214	21.2201	20.7467	21.5539	22.0407	21.8213	22.4161	22.4218	21.5418	21.0249	21.757	21.2249	21.836	21.4053	22.2047	21.5136	21.9256	21.8963	21.4414	21.6946	21.5155	21.9778	22.3405	21.3423	21.2406	21.8918	21.8978	21.8973
ACACA_HUMAN	Q13085	Acetyl-CoA carboxylase 1 OS=Homo sapiens GN=ACACA PE=1 SV=2	33	71	40	35	43	44	20.3032	19.7037	19.7045	19.9697	20.5998	19.9155	20.7334	19.9112	19.8374	21.7219	20.1694	19.8327	20.3374	20.3882	20.2776	20.0644	19.8188	19.7128	19.1647	19.4509	19.6103	20.2219	19.9609	20.2956	19.9717	19.8978	19.4333	20.0942	20.0714	20.0839	20.158	20.3889	19.9292	19.8171	20.8488	21.3274	20.3433	20.626	22.251	21.5285	21.1774
ACADM_HUMAN	P11310	Medium-chain specific acyl-CoA dehydrogenase, mitochondrial OS=Homo sapiens GN=ACADM PE=1 SV=1	36	61	40	63	38	28	22.5954	20.4368	21.9497	20.8715	21.6077	22.5143	20.5689	21.4921	20.4096	21.196	20.1547	21.7618	21.4957	20.813	20.9992	21.6616	22.1375	21.5517	21.3515	22.3992	21.2322	21.6764	21.4314	21.5808	21.5999	21.402	21.3367	20.9139	21.858	22.0555	22.3732	22.1657	21.3492	21.1594	20.9484	23.6453	22.6977	22.8406	23.4673	24.0093	21.5212
HBG2_HUMAN	P69892	Hemoglobin subunit gamma-2 OS=Homo sapiens GN=HBG2 PE=1 SV=2	26	34	61	63	33	49	21.8385	23.283	19.6249	20.8008	24.1071	20.2744	21.5918	23.2512	19.7896	21.3843	21.4225	20.6833	19.804	21.2157	21.3128	21.2801	21.4565	21.6458	23.6316	20.6528	24.2642	20.5827	20.9528	22.749	21.0435	19.7154	22.1382	23.4354	20.6612	22.4035	23.051	19.3623	21.9849	22.3613	19.7842	22.3714	20.2243	20.5116	21.9254	21.3877	20.2894
MCM3_HUMAN	P25205	DNA replication licensing factor MCM3 OS=Homo sapiens GN=MCM3 PE=1 SV=3	44	49	49	33	41	50	21.3516	21.2081	21.4729	21.5511	21.8738	21.3642	21.8838	21.0113	22.5426	21.3306	22.4204	22.713	22.3516	21.6555	20.7687	21.6827	20.9595	21.1311	20.7372	20.8013	21.38	20.8317	22.3189	22.2545	21.3424	20.5599	22.0122	21.0301	21.7757	20.895	21.0424	21.0209	20.9027	21.3744	20.7346	20.6516	20.5755	20.5472	21.2301	20.9333	21.4158
UBP7_HUMAN	Q93009	Ubiquitin carboxyl-terminal hydrolase 7 OS=Homo sapiens GN=USP7 PE=1 SV=2	44	39	47	38	42	56	21.1209	20.6745	21.0203	21.3952	21.2151	21.4815	21.3858	21.2285	21.6816	21.9257	21.5269	21.149	21.0459	21.3035	21.3511	20.6611	20.7909	20.6939	20.603	20.4782	21.0401	20.7798	20.8317	21.3356	20.6533	20.7926	21.951	20.6009	21.0498	20.7023	20.8211	20.7955	21.4052	21.1045	20.5958	20.7885	21.1023	20.7505	21.4512	20.9063	20.8648
FLII_HUMAN	Q13045	Protein flightless-1 homolog OS=Homo sapiens GN=FLII PE=1 SV=2	44	46	48	40	40	47	20.0223	20.3105	20.7028	20.4409	20.4403	20.5862	20.5249	20.1342	20.0709	20.4117	20.5284	20.226	20.5767	20.2229	20.6662	20.6065	20.6727	20.3842	20.1555	20.4352	20.9078	20.516	20.6597	20.3341	21.2721	20.2344	20.5458	20.2292	20.6754	20.1088	20.1511	20.4599	20.9446	20.4391	20.7626	20.9348	20.9355	21.0444	20.7934	20.546	20.7906
NUCB1_HUMAN	Q02818	Nucleobindin-1 OS=Homo sapiens GN=NUCB1 PE=1 SV=4	42	51	41	37	35	59	20.9148	21.7554	21.5199	21.8173	21.2906	21.9242	21.6126	21.9483	21.4628	21.7165	21.308	21.8056	21.4856	21.6076	21.5048	21.8144	21.3625	21.081	21.8981	21.274	21.5089	21.3193	20.9915	22.31	21.9557	21.4224	21.465	21.3539	21.5249	21.3466	21.1813	21.5315	21.275	20.9268	21.4325	21.7489	21.7448	21.4025	21.7738	21.1559	21.2596
PTPRC_HUMAN	P08575	Receptor-type tyrosine-protein phosphatase C OS=Homo sapiens GN=PTPRC PE=1 SV=2	40	50	36	50	35	54	20.3176	21.2859	20.8638	20.6308	21.1436	20.9038	19.9719	20.5464	20.3528	20.0417	21.5318	20.6037	21.5531	21.1636	22.0652	21.284	21.9805	20.6666	21.5203	21.4612	21.8701	21.1971	21.529	21.4634	21.249	20.7997	21.3234	20.8254	22.2148	21.0305	21.0129	21.2506	21.8969	21.5575	21.5923	21.5226	22.1504	21.6753	20.955	21.121	21.7501
RL19_HUMAN	P84098	60S ribosomal protein L19 OS=Homo sapiens GN=RPL19 PE=1 SV=1	42	47	51	41	41	43	23.0565	23.0325	23.8239	23.323	23.0365	23.6753	23.3985	23.0123	23.6035	23.8632	22.0613	23.9377	22.9022	23.329	23.258	23.0823	23.6385	23.8379	22.9764	23.186	22.5571	23.5903	22.946	22.9062	23.2578	22.8584	22.9379	23.2664	22.7452	23.5127	22.9321	23.2537	23.0778	23.3701	23.398	22.3829	23.3805	22.777	22.4148	23.3613	23.4209
BAP31_HUMAN	P51572	B-cell receptor-associated protein 31 OS=Homo sapiens GN=BCAP31 PE=1 SV=3	49	48	40	36	49	42	23.6988	22.0506	22.8535	22.1214	23.5044	23.4728	23.6137	22.3913	23.0003	22.9156	22.4336	22.4379	22.8589	22.0321	22.5715	22.9408	22.159	22.017	21.7565	22.5679	22.9851	22.1701	22.8755	22.9562	23.2724	22.2259	22.5834	21.8971	23.0529	22.5892	22.4735	22.575	23.3741	22.8138	23.3396	23.1766	22.977	23.9796	23.7058	23.1899	22.8111
MTA2_HUMAN	O94776	Metastasis-associated protein MTA2 OS=Homo sapiens GN=MTA2 PE=1 SV=1	49	37	43	44	40	51	21.5335	21.7092	21.9614	21.9019	21.8344	22.0255	21.4605	21.5825	22.3914	21.8425	21.7802	22.2241	21.969	22.0235	21.6282	21.6902	21.3231	21.7727	21.6402	21.5402	21.4245	21.2211	21.7732	21.5976	21.25	21.418	21.873	21.4286	21.5336	21.2739	21.7998	21.2	21.5568	21.3297	21.0458	20.9279	21.8579	21.1101	21.3963	21.2141	21.1518
SRSF3_HUMAN	P84103	Serine/arginine-rich splicing factor 3 OS=Homo sapiens GN=SRSF3 PE=1 SV=1	42	50	55	33	41	43	21.8082	22.2263	22.6851	22.3545	21.5291	22.4291	21.6673	21.8156	22.755	21.871	21.5899	22.5507	22.5977	21.9424	22.0389	22.7017	21.8873	22.7926	22.1001	22.7147	21.479	22.7717	21.9105	21.5013	21.9147	22.6891	21.8373	21.9504	22.0859	22.2039	22.3765	21.7607	21.8979	22.2675	22.3632	21.3776	22.0854	21.8709	21.1669	21.5919	22.5291
MCM7_HUMAN	P33993	DNA replication licensing factor MCM7 OS=Homo sapiens GN=MCM7 PE=1 SV=4	46	47	44	32	44	50	20.5435	20.2674	20.498	20.7644	20.9064	20.233	21.1096	20.1206	21.5235	20.2847	20.8856	21.5916	21.2557	20.8782	19.5988	20.4681	20.1226	19.8544	19.9586	19.9478	20.7484	19.6862	21.3422	21.2371	20.0785	19.6951	21.0118	20.3965	20.4712	20.1778	20.275	19.8755	19.8929	20.5082	19.8745	19.7443	19.5606	19.4547	20.283	20.1386	20.2605
ANX11_HUMAN	P50995	Annexin A11 OS=Homo sapiens GN=ANXA11 PE=1 SV=1	36	46	48	46	35	51	20.9236	20.749	21.9853	21.7321	20.7621	21.6565	20.6195	20.5919	20.9483	20.5019	21.6684	20.4115	20.9943	21.2877	22.0644	21.6338	21.4679	20.7741	21.5117	21.5072	21.9412	21.4339	22.0043	21.6523	22.0213	21.2791	21.1151	21.6011	21.4746	21.0651	21.2413	22.1953	21.6582	21.5255	21.9364	21.4043	22.0002	21.5531	20.9457	21.0806	21.3287
PCBP3_HUMAN	P57721	Poly(rC)-binding protein 3 OS=Homo sapiens GN=PCBP3 PE=1 SV=2	47	43	48	36	43	45	22.2914	22.3242	22.6053	22.608	22.3082	22.5591	22.4945	22.5737	22.7688	22.5149	22.7731	22.6047	22.4389	22.4723	22.5755	22.168	22.2557	22.6371	22.6063	22.1119	22.2699	22.4825	22.5322	22.3489	22.2937	22.3614	22.3757	22.4901	22.5921	22.5464	22.5957	22.0682	22.5024	22.7831	22.6168	22.3582	22.4069	22.2146	22.3717	22.3265	22.4604
HMGB1_HUMAN	P09429	High mobility group protein B1 OS=Homo sapiens GN=HMGB1 PE=1 SV=3	45	44	47	38	44	43	23.6166	23.9083	23.6112	23.7164	23.3884	23.9511	23.517	23.538	23.5598	23.2196	23.1939	23.0835	23.6752	23.8651	23.6944	23.3794	23.5286	23.1733	23.5525	23.717	23.0474	23.1684	23.6661	23.4211	23.2839	23.1279	23.779	23.2595	23.2863	23.8885	22.935	23.8004	23.2898	23.7998	22.6119	22.98	23.1845	22.7542	23.0369	23.7626	22.96
PRDX5_HUMAN	P30044	Peroxiredoxin-5, mitochondrial OS=Homo sapiens GN=PRDX5 PE=1 SV=4	45	50	49	37	39	41	23.7442	22.8883	22.8908	22.539	22.6873	22.9049	22.2936	22.4531	21.8831	23.2965	21.8283	21.5563	22.3765	22.1612	23.1106	21.8593	22.5152	21.8792	22.9468	23.006	22.9807	22.681	22.3761	22.7667	21.8373	22.7857	22.1409	23.7971	21.8856	22.832	22.4876	23.0014	22.1532	22.306	22.8931	22.3701	22.9261	22.5563	22.5042	23.7189	23.2152
RL35A_HUMAN	P18077	60S ribosomal protein L35a OS=Homo sapiens GN=RPL35A PE=1 SV=2	36	44	49	44	42	46	23.7571	23.8142	24.2668	24.07	23.5637	23.9015	23.7172	23.4366	23.9964	24.4006	22.9195	24.2401	23.3731	24.2512	24.0155	24.2178	23.771	24.3904	23.9461	23.9664	23.4691	24.1945	23.4975	23.365	23.4119	23.7988	23.6097	24.0552	23.3842	24.0177	23.9001	23.5144	23.6882	24.132	23.8255	23.1649	23.8154	23.2041	23.2909	23.6715	24.1454
VASP_HUMAN	P50552	Vasodilator-stimulated phosphoprotein OS=Homo sapiens GN=VASP PE=1 SV=3	44	39	48	47	39	44	21.0901	20.4154	21.3952	21.0416	20.1158	21.1965	20.3036	20.8542	21.3817	20.3905	20.3691	20.7834	20.5196	21.0152	20.708	21.1779	20.9543	20.5668	20.8354	21.4228	21.1409	20.4926	20.6571	20.8341	21.0469	20.9249	20.5733	21.3239	21.2119	20.9394	20.5056	21.0092	21.1998	20.9854	21.1198	20.6223	20.8494	20.7942	20.2353	20.6411	20.8828
ZYX_HUMAN	Q15942	Zyxin OS=Homo sapiens GN=ZYX PE=1 SV=1	36	46	41	45	43	50	21.7742	21.8328	22.2599	22.6336	21.6481	21.9786	21.6215	21.8918	21.8472	21.8984	22.4642	21.9506	22.3743	23.1865	22.4734	23.4346	22.7241	21.8489	22.4918	22.7552	22.6915	22.5731	22.0693	22.5376	23.1339	22.4176	22.4003	22.5525	23.2774	22.158	22.1944	22.7437	23.3896	22.098	23.4205	22.9408	22.4969	23.0357	21.8441	21.8231	22.3107
ATPO_HUMAN	P48047	ATP synthase subunit O, mitochondrial OS=Homo sapiens GN=ATP5O PE=1 SV=1	39	48	49	39	46	39	22.542	22.7228	22.6339	22.1724	22.7327	22.8262	22.5034	22.4617	21.9389	22.2805	22.5063	23.2433	22.2124	22.239	22.878	22.7316	22.8468	23.3207	22.8533	22.9353	22.4326	22.4654	22.5266	22.5149	22.4877	22.1955	22.3074	22.3777	22.8442	22.783	22.7167	22.9326	22.3916	22.1999	22.4922	22.3456	22.9225	22.7597	22.5829	23.0111	22.4726
SAP_HUMAN	P07602	Proactivator polypeptide OS=Homo sapiens GN=PSAP PE=1 SV=2	33	52	42	39	42	52	22.3691	22.7725	22.3014	23.3585	22.5504	22.0245	22.3029	21.223	23.5187	23.6907	20.9253	21.6524	22.0432	23.3006	22.5839	22.7655	22.4045	21.7987	22.9562	21.9384	23.7308	23.1161	23.3176	23.1254	22.6426	22.7145	23.4766	23.3585	22.824	22.6244	22.6955	22.4568	22.9276	23.5242	23.2302	23.4929	22.4786	22.7007	22.6599	22.9364	22.9562
TR150_HUMAN	Q9Y2W1	Thyroid hormone receptor-associated protein 3 OS=Homo sapiens GN=THRAP3 PE=1 SV=2	43	40	40	43	47	47	21.4248	21.549	21.5853	21.3625	21.7837	21.8078	21.8263	21.5517	21.7922	20.839	21.2386	21.3993	22.2572	21.259	20.9973	21.8707	21.1474	21.2269	20.7404	21.5052	21.099	21.3479	21.8026	21.4743	21.7525	21.4419	21.8319	20.6505	21.7574	21.4129	21.6018	21.5999	21.5164	21.508	21.1887	21.2628	21.4791	21.5029	21.5748	21.5089	21.3879
HNRH3_HUMAN	P31942	Heterogeneous nuclear ribonucleoprotein H3 OS=Homo sapiens GN=HNRNPH3 PE=1 SV=2	50	41	49	38	39	42	22.0826	22.3177	22.1435	22.5727	21.6481	22.0761	21.8427	21.5322	22.2234	21.5108	21.5836	21.9327	21.9968	22.0834	22.1387	22.363	21.6701	22.509	22.0465	22.495	21.7576	22.3514	22.2609	21.7973	21.9603	22.301	21.9062	21.8017	21.5408	22.2448	22.5098	21.5576	21.7865	22.148	21.7262	21.1921	21.7866	21.377	21.3749	21.4912	21.915
KAP2_HUMAN	P13861	cAMP-dependent protein kinase type II-alpha regulatory subunit OS=Homo sapiens GN=PRKAR2A PE=1 SV=2	43	54	35	43	39	45	21.7008	21.0371	21.3899	21.1518	21.5294	21.3549	20.9026	20.8598	21.3027	20.7185	21.0937	21.2335	20.7085	20.6615	21.2472	21.6733	21.1612	21.0419	21.447	21.0558	20.7553	21.3651	21.2003	20.6882	21.0904	21.3881	20.7572	20.9041	21.1838	20.8695	21.1481	21.639	21.0624	21.0727	21.0136	21.062	21.4129	21.374	21.3109	21.012	21.233
LAP2B_HUMAN	P42167	Lamina-associated polypeptide 2, isoforms beta/gamma OS=Homo sapiens GN=TMPO PE=1 SV=2	37	49	40	44	43	46	21.3169	22.0741	21.81	21.7402	21.6153	21.8354	22.4003	22.6272	21.7243	21.9748	21.651	21.7093	22.5984	21.9425	22.1656	22.1039	21.9539	22.1533	21.9425	21.306	21.7349	21.4453	21.986	21.8483	21.9822	22.0952	22.3989	21.4643	22.5903	22.2016	22.1806	21.7543	21.5788	22.3834	21.4733	21.8276	22.3276	21.717	21.4966	21.5572	21.4689
ODO1_HUMAN	Q02218	2-oxoglutarate dehydrogenase, mitochondrial OS=Homo sapiens GN=OGDH PE=1 SV=3	38	48	49	46	31	47	21.6516	21.817	22.1635	21.2852	21.5126	22.1128	21.265	21.3098	21.3137	21.4433	21.71	21.5674	21.4892	21.345	22.0582	21.6719	22.0717	21.9945	22.0918	21.6587	21.7006	21.5946	21.5443	21.3307	21.6873	21.43	21.4193	21.6442	21.7288	21.4846	21.9	22.3819	21.4692	21.2933	21.5398	21.3775	21.8635	21.9607	21.7058	21.9377	21.4964
GDE_HUMAN	P35573	Glycogen debranching enzyme OS=Homo sapiens GN=AGL PE=1 SV=3	47	36	58	33	47	37	20.9405	19.8353	20.6874	19.6744	21.3287	20.5554	20.1151	20.7981	21.1414	20.0995	20.6076	19.4916	19.7854	19.5468	19.8137	19.9176	20.0155	20.6637	19.8215	19.7241	19.3095	19.568	20.009	20.0348	19.7237	19.7202	19.4209	19.7735	20.0933	21.3024	19.9417	19.9508	19.6832	20.7301	19.7084	20.0026	21.5317	20.3822	20.3822	19.9166	19.7663
PSA6_HUMAN	P60900	Proteasome subunit alpha type-6 OS=Homo sapiens GN=PSMA6 PE=1 SV=1	41	43	48	38	38	50	21.712	21.5575	21.6289	21.83	21.7126	21.4377	21.7173	21.4224	22.2451	21.8151	21.2936	21.7548	22.1193	21.3609	21.7408	21.5574	21.8839	22.4014	21.8133	21.7728	21.7351	21.6203	21.6044	21.6353	21.6042	21.8475	21.6169	22.2054	21.9483	21.7556	21.6106	22.2485	21.5707	21.7334	22.0442	21.5428	22.0116	21.461	21.3578	21.8677	21.9923
SPTN2_HUMAN	O15020	Spectrin beta chain, non-erythrocytic 2 OS=Homo sapiens GN=SPTBN2 PE=1 SV=3	58	38	41	49	33	39	21.8955	20.64	21.1812	21.2155	21.6007	21.3765	20.7049	21.5824	20.9506	21.287	20.2219	20.8364	21.1463	20.6546	20.5717	20.9126	20.5951	20.9121	20.9368	20.9222	20.9988	20.9065	21.1964	20.8806	21.0844	20.795	21.1773	20.4441	21.1748	20.5554	21.0687	21.2228	21.2557	20.4232	20.5459	21.1773	20.6373	21.2555	21.3247	21.6755	20.9222
CH10_HUMAN	P61604	10 kDa heat shock protein, mitochondrial OS=Homo sapiens GN=HSPE1 PE=1 SV=2	37	42	51	41	45	41	24.0056	23.6664	23.3906	23.9136	23.7467	23.5598	24.5407	23.8048	23.4882	24.0978	21.8131	24.584	23.4332	22.7895	23.015	23.27	23.1948	23.5141	22.8708	24.6707	23.2217	23.27	23.3535	24.1152	22.4832	23.4748	23.8884	23.7582	23.5535	23.7516	23.515	24.2951	23.1958	23.2098	22.322	23.8119	22.8617	23.1964	24.335	23.8102	23.761
DEST_HUMAN	P60981	Destrin OS=Homo sapiens GN=DSTN PE=1 SV=3	45	44	37	43	46	42	24.7263	24.2163	23.7684	24.6267	24.0561	23.8184	23.8829	23.9894	24.3426	24.7127	23.68	24.1324	23.658	24.5007	24.9296	23.7605	24.3985	24.4787	24.0642	24.1595	24.3351	24.0654	23.818	24.4473	23.9159	24.3609	24.3473	24.9991	24.5265	24.2332	24.0545	24.6482	24.3975	23.9436	24.272	24.2839	24.8167	24.3311	24.2929	24.5216	24.1907
PREP_HUMAN	Q5JRX3	Presequence protease, mitochondrial OS=Homo sapiens GN=PITRM1 PE=1 SV=2	46	43	52	36	40	40	22.0575	21.1952	21.3549	21.6371	21.7893	21.8616	20.7621	21.193	21.8289	20.7143	21.1529	21.824	21.3796	21.0915	20.6455	22.097	20.9472	21.6585	20.975	21.5236	20.9017	21.1513	20.6165	20.7893	20.8733	20.4484	21.2696	21.249	21.2299	20.8913	21.6562	22.0823	21.2555	20.8523	21.0555	21.1382	21.6421	21.2547	20.9444	21.0331	20.3529
DDX23_HUMAN	Q9BUQ8	Probable ATP-dependent RNA helicase DDX23 OS=Homo sapiens GN=DDX23 PE=1 SV=3	50	37	38	36	49	46	21.2129	21.3132	21.3461	21.1951	21.4271	21.493	21.1923	20.6952	21.4839	20.8492	21.5164	21.2453	21.8902	21.0795	21.435	21.6878	21.0798	21.1352	21.1743	21.2523	21.2149	21.5347	21.464	21.1864	21.6046	21.1555	21.5528	20.9304	21.3428	21.1169	21.592	21.1651	21.2931	21.1179	21.2771	20.9089	21.7094	21.1431	21.3754	21.1284	21.228
EFHD2_HUMAN	Q96C19	EF-hand domain-containing protein D2 OS=Homo sapiens GN=EFHD2 PE=1 SV=1	34	47	43	43	39	50	22.6104	22.9468	22.4895	22.6813	22.8003	22.5174	22.9757	22.3376	22.6586	23.2974	22.6975	22.2961	22.4684	23.2012	23.3465	22.815	22.9717	22.4062	23.6881	22.6754	23.3333	22.5715	22.3496	23.2697	22.7244	22.641	22.6946	23.1128	22.8925	22.8352	22.8352	22.8253	23.1798	22.981	23.3804	23.5205	23.305	23.0533	23.6954	23.7494	23.0999
LTBP2_HUMAN	Q14767	Latent-transforming growth factor beta-binding protein 2 OS=Homo sapiens GN=LTBP2 PE=1 SV=3	40	51	43	34	45	43	20.7577	19.902	20.4545	20.4632	20.4091	20.3728	20.0498	20.3147	20.9778	19.9805	20.2277	20.4139	20.5694	20.1876	20.1225	21.2802	20.8976	20.2417	21.0656	21.1728	20.1881	20.7625	20.3381	20.1038	21.0705	21.3579	20.994	19.7696	20.1604	20.4779	20.7156	21.2391	20.7106	20.7907	20.6681	21.459	21.0692	20.6108	19.7094	19.9893	19.9887
PP1B_HUMAN	P62140	Serine/threonine-protein phosphatase PP1-beta catalytic subunit OS=Homo sapiens GN=PPP1CB PE=1 SV=3	33	45	48	44	38	48	21.8076	21.6643	21.4389	21.8753	21.3779	21.4296	21.8184	21.6224	21.6992	21.2534	21.7121	21.1383	21.2378	21.9288	21.6016	21.0387	21.551	21.1652	21.5465	21.3569	21.4493	21.233	21.4279	21.7454	21.4352	21.4172	21.5299	21.8973	21.0526	21.6779	21.5061	21.6859	21.2778	21.4091	21.3631	21.1465	21.2388	21.2021	21.3116	21.6692	21.3439
PRS4_HUMAN	P62191	26S protease regulatory subunit 4 OS=Homo sapiens GN=PSMC1 PE=1 SV=1	41	52	46	40	37	40	21.6558	21.9485	21.4082	21.7344	21.8241	21.5724	21.998	21.5082	22.0252	21.6646	21.5254	21.7231	21.8865	21.8152	21.5537	21.8333	21.5645	21.7238	21.3956	21.6927	21.6055	21.6341	21.6844	21.6975	21.7377	21.3148	21.7206	21.6286	21.7988	21.804	21.4957	21.7923	21.706	21.3642	21.6376	21.4474	21.7346	21.6911	21.6799	21.6521	21.5609
SAFB2_HUMAN	Q14151	Scaffold attachment factor B2 OS=Homo sapiens GN=SAFB2 PE=1 SV=1	51	29	48	42	41	45	20.6074	20.9344	20.5509	20.7233	21.316	20.7812	21.2146	20.6277	21.1354	20.4132	20.7164	20.9606	21.3095	20.7461	20.8693	21.1269	20.5977	20.4473	20.5048	20.7419	20.416	20.4382	20.7609	21.0739	20.6158	20.7212	21.2035	20.2699	20.9827	20.6189	20.9479	20.7977	20.983	20.9936	20.568	20.6182	20.6881	20.7249	20.7099	20.8711	20.8355
TPD54_HUMAN	O43399	Tumor protein D54 OS=Homo sapiens GN=TPD52L2 PE=1 SV=2	40	37	44	44	42	49	21.2052	21.3601	22.0402	21.4704	21.6425	21.7835	22.0508	21.1567	22.0585	21.871	21.0705	21.5644	21.9629	21.6334	21.5544	22.2096	21.5477	21.7537	21.528	21.9556	21.9518	21.5048	21.3653	21.9164	22.3233	21.9558	21.73	21.9545	21.7962	21.6785	21.9206	21.677	21.6021	22.0396	22.1069	21.6963	21.7841	21.9658	21.658	22.0626	21.7339
EIF3E_HUMAN	P60228	Eukaryotic translation initiation factor 3 subunit E OS=Homo sapiens GN=EIF3E PE=1 SV=1	37	45	46	35	45	46	21.2869	21.9685	22.1142	21.8759	21.5103	21.9878	21.9856	21.5626	21.9526	21.8447	22.229	22.2955	21.8084	22.1892	21.9151	21.5519	21.8838	22.0631	21.8467	21.633	21.6924	21.521	21.8001	21.623	21.7689	21.5556	21.8962	22.0353	21.8335	22.0888	21.8107	21.321	21.8761	21.7687	21.9066	21.5369	21.7377	21.4279	21.6133	22.3348	21.6129
HYEP_HUMAN	P07099	Epoxide hydrolase 1 OS=Homo sapiens GN=EPHX1 PE=1 SV=1	38	42	44	55	36	39	22.5598	22.3162	22.0764	21.7131	22.6012	22.3747	21.05	22.5779	21.2653	21.9154	22.2306	21.3858	20.5385	22.1377	21.8951	21.4394	21.6857	20.4843	22.0083	21.3334	21.454	21.6105	21.9541	22.3482	21.6506	20.7039	22.1816	21.8574	21.7664	21.9776	21.1336	22.3335	21.9671	21.515	21.0354	22.3697	23.1409	23.1178	22.4513	22.7864	21.6351
PPM1G_HUMAN	O15355	Protein phosphatase 1G OS=Homo sapiens GN=PPM1G PE=1 SV=1	38	44	43	33	47	49	23.0679	22.9938	22.3496	23.0742	22.8316	22.3424	21.9591	23.191	22.4844	22.4396	22.4028	22.0995	23.276	21.8928	22.0844	22.1095	22.5327	22.1281	23.1742	22.8331	22.9205	22.9752	22.5324	22.8424	22.9633	22.9984	22.378	22.0583	23.2641	22.9209	22.8044	22.6735	21.9724	23.1616	22.94	22.8821	21.8414	22.7015	21.8671	21.7863	22.4285
XRN2_HUMAN	Q9H0D6	5'-3' exoribonuclease 2 OS=Homo sapiens GN=XRN2 PE=1 SV=1	34	52	46	35	36	51	20.6542	21.0777	21.1409	21.1344	20.662	21.0346	20.6574	20.4003	21.3544	20.4247	21.0392	20.8464	20.5844	20.9315	21.1545	21.3753	20.8538	21.2979	21.1898	20.8963	20.6281	20.8713	20.7002	20.6529	20.6868	21.0238	20.6729	20.6273	20.8612	20.7634	21.2064	20.9562	20.7051	20.8548	21.1824	20.8138	21.1095	21.0087	21.1034	20.7154	21.0705
ASPH_HUMAN	Q12797	Aspartyl/asparaginyl beta-hydroxylase OS=Homo sapiens GN=ASPH PE=1 SV=3	35	46	50	49	37	36	21.3787	21.505	22.0727	21.0468	21.5551	22.2951	21.0974	22.7046	20.8693	21.418	21.1131	22.1154	21.5017	20.7599	20.786	21.5415	21.4297	21.2687	20.8808	21.2814	21.0784	21.1189	21.9386	20.7197	22.085	21.0445	21.114	20.2592	21.5083	20.7737	21.4703	22.052	21.9678	21.4686	21.5494	22.2561	21.1294	22.1307	21.4848	21.8397	22.4028
PSPC1_HUMAN	Q8WXF1	Paraspeckle component 1 OS=Homo sapiens GN=PSPC1 PE=1 SV=1	35	50	43	39	38	48	22.9343	22.8673	22.5905	22.9766	22.6171	22.1364	22.8507	22.5357	22.92	22.4312	23.0699	22.9735	22.7262	22.9668	23.0684	22.8908	22.3362	22.7712	22.898	22.7849	22.2862	22.6672	22.7391	22.425	22.4873	22.7049	23.0193	22.7884	22.7432	22.5137	22.7432	22.5093	23.0818	22.8516	22.4749	22.3054	22.5123	22.2986	22.5525	22.7942	22.593
RL12_HUMAN	P30050	60S ribosomal protein L12 OS=Homo sapiens GN=RPL12 PE=1 SV=1	42	44	45	39	39	44	23.7083	23.5302	24.1006	24.0128	23.6815	23.9008	24.0188	23.462	23.7169	24.3072	23.7753	24.4492	23.6631	24.0551	24.1425	24.3749	23.4356	24.5667	24.0066	23.5709	23.6882	24.0997	23.5351	23.6621	23.5129	23.6447	23.796	24.1251	23.8738	23.9708	23.7753	23.1452	23.7222	23.829	23.796	23.5012	23.8392	23.3217	23.6019	23.5897	23.7189
SCRIB_HUMAN	Q14160	Protein scribble homolog OS=Homo sapiens GN=SCRIB PE=1 SV=4	47	38	43	36	40	49	20.8725	20.0262	21.1617	20.7629	20.7017	21.1015	21.2237	21.5115	20.8421	20.0813	20.6841	21.0411	20.9832	20.7025	20.0042	20.6915	20.2145	20.3115	20.5184	20.8517	20.0999	20.6203	21.0822	20.5623	20.4247	20.318	20.4306	19.7615	20.9402	21.1548	20.9042	20.2612	20.2701	20.8118	20.144	20.5332	19.9431	20.3075	20.4945	20.293	19.9136
APMAP_HUMAN	Q9HDC9	Adipocyte plasma membrane-associated protein OS=Homo sapiens GN=APMAP PE=1 SV=2	39	41	42	41	46	43	21.82	22.3486	22.3552	22.3506	21.6495	22.5336	21.8449	21.9375	22.327	23.0873	22.7094	22.6328	21.5746	22.6917	23.2692	22.4269	22.0267	22.2758	22.3477	21.9799	22.1184	22.5424	22.6159	21.7815	22.7327	22.3601	22.4601	21.8415	22.3573	21.9698	21.8065	22.1552	23.3513	22.075	23.7096	22.744	22.7081	23.2117	23.3279	22.8992	23.5065
DNM1L_HUMAN	O00429	Dynamin-1-like protein OS=Homo sapiens GN=DNM1L PE=1 SV=2	45	46	41	35	32	53	21.8903	21.3771	21.3752	21.8767	21.5596	21.391	21.8355	20.9612	22.2911	22.3816	21.7742	22.462	21.9854	20.9105	21.3205	21.3602	21.5176	22.3773	21.2428	21.479	21.6719	21.2946	21.4525	21.1997	21.2147	21.3407	21.6019	21.2901	21.526	21.0319	21.2004	21.266	21.6806	21.1135	21.4608	21.0985	21.6717	21.1716	21.409	21.7965	21.081
UBA6_HUMAN	A0AVT1	Ubiquitin-like modifier-activating enzyme 6 OS=Homo sapiens GN=UBA6 PE=1 SV=1	56	38	31	43	40	44	22.0787	20.9039	20.6785	21.0471	20.9551	20.7289	21.1398	21.8803	20.703	21.6465	21.5429	21.6177	20.8155	21.0722	21.0552	20.7341	20.9158	21.3089	20.4954	21.3438	21.2417	20.8352	20.9819	21.3054	20.8915	21.0957	21.334	21.194	20.968	20.8532	20.8989	21.3997	21.0633	20.8052	20.9393	21.443	21.0021	21.1254	21.8545	21.2874	21.4667
CBX3_HUMAN	Q13185	Chromobox protein homolog 3 OS=Homo sapiens GN=CBX3 PE=1 SV=4	36	52	40	40	40	43	20.9965	21.7564	21.4005	21.6861	21.3402	21.4867	21.6426	20.9751	21.7394	21.4466	21.092	21.6954	21.7143	21.0548	21.881	21.4686	20.7338	21.9097	21.1789	21.4871	21.083	21.3498	21.4871	20.9977	20.9238	21.5571	21.5261	21.074	21.2888	21.2511	21.7853	20.97	21.352	21.2577	21.2805	20.9219	21.7791	20.7148	21.3394	21.4483	21.4568
RAC1_HUMAN	P63000	Ras-related C3 botulinum toxin substrate 1 OS=Homo sapiens GN=RAC1 PE=1 SV=1	40	40	44	39	40	48	22.693	23.3913	23.6873	23.1824	22.9308	23.4607	22.8126	22.916	22.8409	23.2792	23.9668	23.0662	23.2271	23.4643	23.7632	23.649	23.4249	23.2207	23.7887	23.0875	23.76	23.5563	23.5979	23.649	23.4709	23.2787	23.3084	23.8207	23.4752	22.9603	23.5542	23.0102	23.7517	23.3396	23.7411	23.5631	23.6033	23.3648	23.2478	23.14	23.5159
C4BPA_HUMAN	P04003	C4b-binding protein alpha chain OS=Homo sapiens GN=C4BPA PE=1 SV=2	34	32	37	35	56	56	22.0213	20.8093	21.0509	20.5877	21.4817	20.8695	22.3534	21.7975	21.4638	21.4218	23.4808	20.8651	22.6879	21.3568	21.0968	22.5509	21.6716	21.2166	22.5421	21.3394	22.8464	21.6178	23.055	22.1749	22.1414	22.3043	22.2641	20.833	21.6773	21.384	22.5003	20.5681	22.4768	22.1503	22.0438	22.0299	20.5183	22.189	21.8314	20.8737	21.2023
EMAL4_HUMAN	Q9HC35	Echinoderm microtubule-associated protein-like 4 OS=Homo sapiens GN=EML4 PE=1 SV=3	48	37	43	41	33	48	21.6068	21.3401	21.5841	22.2725	21.2893	21.8949	21.1599	20.9503	21.9045	22.117	22.4744	21.8508	21.6079	21.1209	21.9838	21.5828	21.891	21.3294	21.5491	21.5051	21.5973	21.4802	21.5571	21.314	21.6843	21.135	22.625	21.3175	22.3163	21.2576	21.1108	21.7973	21.522	21.3879	21.3974	21.401	21.5491	21.7516	20.9409	21.4827	21.9458
ITB4_HUMAN	P16144	Integrin beta-4 OS=Homo sapiens GN=ITGB4 PE=1 SV=5	63	34	65	28	24	36	20.7284	19.3973	21.7217	20.2637	19.333	21.5989	18.8251	18.94	18.8869	20.2444	19.1316	21.1312	20.1246	18.9977	19.5147	21.1305	20.0468	19.4528	20.1103	21.2299	20.6931	20.2839	19.8362	20.0709	20.818	20.5811	20.6077	18.6655	19.7311	19.6723	18.9856	20.7521	20.8953	20.4304	19.2749	18.7038	19.4706	19.6481	19.1609	19.4132	20.5924
MSH6_HUMAN	P52701	DNA mismatch repair protein Msh6 OS=Homo sapiens GN=MSH6 PE=1 SV=2	44	40	42	33	39	52	21.1673	20.8902	20.4317	21.1743	21.1043	20.3914	21.1716	21.3791	21.5314	21.3001	20.483	21.6463	21.3013	20.8806	20.8072	21.0435	20.5274	21.3141	20.4017	20.7081	20.4354	20.5288	21.5033	21.1041	20.9614	20.4145	21.8797	20.4254	21.5367	20.2738	21.119	19.8789	20.9601	20.93	20.0611	20.2349	20.3843	20.2655	20.2886	19.9461	20.5497
PPCE_HUMAN	P48147	Prolyl endopeptidase OS=Homo sapiens GN=PREP PE=1 SV=2	44	38	39	47	36	46	20.545	20.9641	21.07	21.5737	21.39	21.3801	21.0579	20.7754	21.3111	20.8378	21.242	20.4162	20.6633	20.6903	20.9692	20.0798	21.2294	20.9365	20.4718	20.6024	20.7669	20.5115	20.7488	20.2531	21.0779	20.0269	21.8388	20.8068	20.4935	20.7335	20.099	20.8492	20.5796	20.3253	20.4326	20.199	21.8631	20.6585	21.0068	21.6121	19.9828
SRP68_HUMAN	Q9UHB9	Signal recognition particle 68 kDa protein OS=Homo sapiens GN=SRP68 PE=1 SV=2	37	52	37	37	40	47	21.4203	21.5786	21.2451	20.8429	21.3926	21.5719	21.7201	21.5979	20.8437	22.3292	21.8145	21.8094	21.9233	21.4032	21.6902	21.5683	21.3593	21.7575	20.8828	21.2827	21.4226	21.0751	21.3008	21.5161	21.5208	21.6942	21.6688	21.0065	21.534	21.3577	21.4439	21.0876	21.4977	21.3248	21.2182	21.5887	21.9996	21.6291	21.8626	21.8762	21.7179
RL18A_HUMAN	Q02543	60S ribosomal protein L18a OS=Homo sapiens GN=RPL18A PE=1 SV=2	41	43	46	41	35	43	23.6722	23.4453	23.8453	23.887	23.3546	23.8687	23.5856	23.1014	23.6929	24.1422	21.9708	24.0096	23.1654	24.1572	23.9097	23.6488	23.7892	23.9482	23.7709	23.5011	23.1531	23.98	23.3129	23.2664	23.4536	22.7338	23.7014	23.9601	23.4142	23.8238	23.6663	23.5452	23.5452	23.4905	23.3505	23.0192	23.4535	22.8697	23.1693	23.566	23.3843
S10A8_HUMAN	P05109	Protein S100-A8 OS=Homo sapiens GN=S100A8 PE=1 SV=1	32	37	46	46	50	38	20.991	21.247	21.0316	21.1061	23.6078	20.7773	22.5587	20.6955	21.8417	23.9896	24.378	22.2159	24.4795	24.681	21.1255	23.2659	23.007	22.3696	22.9885	21.3118	25.1391	23.0392	24.8427	23.9049	21.2949	21.6318	22.1507	23.6728	23.7969	21.0583	22.9103	22.6186	22.4875	23.6344	24.3298	23.1299	21.2736	22.0685	23.3044	22.4129	23.8324
STAT3_HUMAN	P40763	Signal transducer and activator of transcription 3 OS=Homo sapiens GN=STAT3 PE=1 SV=2	36	47	42	37	34	53	21.5887	21.7653	21.1015	21.6426	21.2921	20.761	21.9661	22.1732	21.8574	22.0245	22.5729	21.9196	22.6559	22.1673	21.2701	21.3615	21.2248	20.3706	21.6937	20.7841	22.1199	21.1586	21.9149	21.2675	21.078	21.5716	22.2117	21.1808	21.5928	21.1546	21.4187	21.1096	21.1589	21.1274	21.1605	21.2315	20.6871	20.8783	21.6602	20.5591	20.9713
UFL1_HUMAN	O94874	E3 UFM1-protein ligase 1 OS=Homo sapiens GN=UFL1 PE=1 SV=2	42	38	38	42	41	48	20.8795	21.4133	21.4542	20.678	20.9875	21.5607	21.2584	21.8216	20.5652	20.7665	21.445	20.7594	21.1384	21.0118	21.1256	21.0641	21.2671	20.8333	21.1659	21.3342	21.1849	20.5996	20.92	20.7258	21.5903	20.6297	21.0508	20.8666	21.0155	21.557	20.7999	20.9364	21.03	21.0036	21.1215	20.9516	21.8644	21.1309	21.4803	21.1588	20.84
LYRIC_HUMAN	Q86UE4	Protein LYRIC OS=Homo sapiens GN=MTDH PE=1 SV=2	46	44	38	35	42	43	21.8603	21.2319	22.1305	21.4564	21.3919	21.994	22.0558	22.3141	21.2633	21.085	20.5929	22.7201	21.4071	21.3973	21.3833	22.0101	21.5199	21.7103	20.9238	21.4296	21.1581	21.2575	21.3065	21.0834	21.6701	20.9314	21.2831	20.8192	21.8898	22.2077	21.6644	21.2839	21.5862	21.6234	21.3574	21.4935	22.2668	21.4281	21.3857	21.0873	21.2395
DDX21_HUMAN	Q9NR30	Nucleolar RNA helicase 2 OS=Homo sapiens GN=DDX21 PE=1 SV=5	35	31	42	33	58	48	20.3521	20.0908	20.4328	20.5608	21.5511	20.3911	21.591	20.7646	20.9937	20.2356	20.7585	21.3886	20.8712	20.7395	19.5818	20.1801	20.0934	20.6191	20.0173	20.3541	20.3305	19.9455	21.5626	21.8968	19.5507	20.1416	20.6496	20.579	20.63	20.3382	21.9851	19.9813	20.1892	19.9092	19.731	20.2084	19.7171	19.8639	20.3436	20.7901	19.904
MCM6_HUMAN	Q14566	DNA replication licensing factor MCM6 OS=Homo sapiens GN=MCM6 PE=1 SV=1	43	45	44	30	39	46	21.2667	20.7233	20.6369	21.1293	21.4662	20.647	21.4325	20.5612	21.9528	21.0067	21.7379	22.2584	21.678	21.2537	20.0501	20.9961	20.5479	20.4637	20.2565	20.6038	20.9332	20.1976	21.7604	21.9072	20.6227	20.2008	21.5207	20.5244	20.9152	20.4641	20.5202	20.4999	20.2285	20.8713	20.0812	20.2614	20.0335	20.1153	20.6935	20.4085	20.6731
NOP2_HUMAN	P46087	Putative ribosomal RNA methyltransferase NOP2 OS=Homo sapiens GN=NOP2 PE=1 SV=2	49	34	43	29	46	46	21.3184	20.2806	20.9382	21.0534	21.1299	20.9722	21.9059	20.6698	22.0941	21.0857	21.08	22.338	22.0442	20.8012	20.3921	21.0087	20.4657	21.6208	20.2294	20.7319	21.0073	20.4944	21.042	21.5514	19.9924	21.1254	21.8116	19.7992	21.4306	20.2125	21.6511	21.099	20.1232	20.4899	19.571	20.5685	20.2526	20.6468	21.1345	20.4521	20.7284
RL14_HUMAN	P50914	60S ribosomal protein L14 OS=Homo sapiens GN=RPL14 PE=1 SV=4	47	47	43	35	37	38	22.599	22.6162	23.2824	22.5258	22.8001	23.42	22.4328	22.9774	23.0296	23.4465	22.274	23.8186	22.5428	23.1792	22.5662	23.2599	22.7901	23.5186	22.4245	23.1158	22.1233	22.8402	22.6842	22.444	22.9397	22.1121	22.5779	22.932	22.8276	22.7553	22.6185	23.2113	22.5682	22.6833	22.7988	22.4713	23.196	22.549	22.54	22.7753	22.6644
AOFB_HUMAN	P27338	Amine oxidase [flavin-containing] B OS=Homo sapiens GN=MAOB PE=1 SV=3	36	36	44	46	39	45	21.7657	22.0925	20.7675	21.3464	20.7318	20.5623	21.6017	21.4308	21.8298	21.7014	22.0681	20.9562	22.6548	22.3345	23.4258	21.3045	22.3121	21.4846	21.2248	21.1675	20.9453	21.7076	23.2109	21.7377	20.7767	23.3797	22.4624	21.829	21.3301	21.3862	20.0217	20.989	20.986	22.4066	19.415	20.957	20.743	20.8198	21.0974	20.2858	20.2883
KAP0_HUMAN	P10644	cAMP-dependent protein kinase type I-alpha regulatory subunit OS=Homo sapiens GN=PRKAR1A PE=1 SV=1	45	46	42	30	40	43	22.2953	23.1219	22.2084	21.7184	22.2248	22.1505	22.4904	22.2227	22.1807	22.4338	22.6107	21.8829	22.5475	22.4641	22.3901	21.6981	22.2693	22.4901	22.1491	21.3047	22.6988	21.9561	22.3206	22.4678	21.9419	22.2848	21.7763	22.2824	21.8933	21.8622	22.169	21.8754	22.4137	22.4595	21.8428	21.7097	22.1452	21.8737	22.1227	21.8105	22.2536
NID2_HUMAN	Q14112	Nidogen-2 OS=Homo sapiens GN=NID2 PE=1 SV=3	33	38	51	39	48	37	21.2305	20.5693	20.7644	21.0765	21.2598	20.5084	20.3617	20.6423	21.6606	20.2959	21.1663	20.4128	21.2871	21.3092	20.909	21.4398	21.1454	21.1048	21.8366	21.1511	20.7118	21.8885	21.0839	20.8643	21.5777	21.5733	21.2593	20.6938	20.9033	21.7105	21.1057	21.0913	21.2583	21.4205	21.3758	21.2572	20.3753	21.2583	20.7848	20.7615	20.7202
RS24_HUMAN	P62847	40S ribosomal protein S24 OS=Homo sapiens GN=RPS24 PE=1 SV=1	37	48	38	36	40	47	22.8896	23.2142	23.6013	23.5126	23.1624	23.5455	23.2753	23.0941	23.6156	23.7027	21.82	23.8918	22.9967	23.5101	23.2155	23.2693	23.3109	23.9397	23.372	23.3242	22.6204	23.6648	23.1496	23.0454	23.1665	22.8449	23.167	23.6391	22.9131	23.5504	23.2862	23.1453	23.2492	23.2769	23.2403	22.7619	23.5157	22.6578	22.8118	23.1803	23.4208
VDAC1_HUMAN	P21796	Voltage-dependent anion-selective channel protein 1 OS=Homo sapiens GN=VDAC1 PE=1 SV=2	41	51	44	36	36	38	22.3251	21.9233	21.7964	22.0967	22.7027	21.9479	22.582	22.419	22.4004	22.6847	22.3039	21.7132	21.9238	22.1201	21.6498	22.4312	21.6648	21.8234	21.8163	21.9525	22.3488	21.895	22.6276	22.6583	21.3937	21.8291	22.2111	22.2515	22.2982	21.4874	22.3804	22.1606	21.9688	22.3757	21.5469	22.7636	21.9124	22.2284	23.0218	21.7918	22.0928
BCLF1_HUMAN	Q9NYF8	Bcl-2-associated transcription factor 1 OS=Homo sapiens GN=BCLAF1 PE=1 SV=2	43	33	44	39	48	38	21.3534	21.2055	21.615	21.1872	21.3145	21.8874	22.1509	21.3452	21.8127	20.4804	21.0069	21.5811	22.3528	21.1753	21.1838	21.7363	20.9565	20.9993	20.5633	21.1326	20.5158	21.3713	21.8044	21.4297	21.7157	20.9248	21.5045	20.5644	21.8635	21.0264	21.3897	21.843	21.4432	21.2529	20.9378	21.0165	20.8913	21.1401	21.2426	20.9598	21.3764
UBP14_HUMAN	P54578	Ubiquitin carboxyl-terminal hydrolase 14 OS=Homo sapiens GN=USP14 PE=1 SV=3	36	42	41	38	44	44	22.0599	21.0866	20.9107	21.7622	21.2346	20.8341	22.0113	21.6825	21.7083	21.7884	21.5597	21.7797	21.3939	21.8243	20.9325	20.9291	20.9799	21.7068	20.8633	20.9859	21.9049	21.0539	20.9121	21.2107	21.4869	20.8742	21.8019	21.5771	21.3414	21.5631	21.024	20.7444	21.4669	20.6802	20.7542	21.1145	21.4631	20.8565	21.2784	21.0783	21.5243
C163A_HUMAN	Q86VB7	Scavenger receptor cysteine-rich type 1 protein M130 OS=Homo sapiens GN=CD163 PE=1 SV=2	32	48	37	41	41	45	20.458	20.7767	20.8775	20.5688	21.5232	20.7015	21.4714	20.5767	21.3685	21.0461	21.5297	21.3903	21.8338	21.9408	21.0693	21.552	21.5796	21.3545	21.3063	20.5509	22.3757	21.5501	21.4819	21.8321	21.6957	21.0078	21.6967	20.7853	21.3737	20.9068	21.2312	21.4062	22.1818	21.2938	21.8161	21.5193	20.9344	21.5083	20.749	20.5736	21.8106
IQGA2_HUMAN	Q13576	Ras GTPase-activating-like protein IQGAP2 OS=Homo sapiens GN=IQGAP2 PE=1 SV=4	48	52	32	47	32	33	20.6983	21.1538	20.868	20.2739	21.0356	21.5696	20.3651	20.6695	20.0277	20.631	20.7235	20.3164	20.7876	20.4511	21.0295	20.9572	20.9939	19.9344	21.039	20.23	21.2776	20.7278	20.9791	20.9245	21.4259	20.0482	21.0978	20.355	21.0971	20.5273	20.4976	21.2816	21.5238	20.8107	21.0765	22.3332	21.2949	21.7714	21.8197	21.861	21.8652
SUCB2_HUMAN	Q96I99	Succinyl-CoA ligase [GDP-forming] subunit beta, mitochondrial OS=Homo sapiens GN=SUCLG2 PE=1 SV=2	46	42	43	40	31	42	21.0268	21.8475	21.0179	20.7829	21.1663	21.2607	20.5209	21.285	20.4606	21.0276	20.4048	21.3372	20.9838	20.921	21.285	20.952	21.2995	20.4587	20.9386	21.5367	21.0283	20.741	21.6144	21.3443	20.9967	20.728	21.0004	20.5284	21.7919	21.0993	20.9459	21.4104	21.6744	21.0073	21.0948	20.9493	21.5438	21.3981	21.3787	21.3669	21.1739
AL1A1_HUMAN	P00352	Retinal dehydrogenase 1 OS=Homo sapiens GN=ALDH1A1 PE=1 SV=2	36	39	38	49	39	42	20.142	23.0261	21.3462	20.9507	21.6463	21.6885	20.1846	20.2953	20.4877	20.6449	21.2293	21.3111	20.5372	20.8304	21.8507	21.0331	21.943	20.789	22.3428	21.1693	22.3206	21.4913	20.8728	21.2204	21.7724	20.4658	20.9737	21.2362	21.5572	21.3154	22.4265	21.5342	21.5055	21.4553	21.426	21.821	22.4123	22.4093	21.5281	21.4718	21.9854
MAOM_HUMAN	P23368	NAD-dependent malic enzyme, mitochondrial OS=Homo sapiens GN=ME2 PE=1 SV=1	31	47	40	39	35	51	21.6687	20.7045	21.8514	21.9889	21.0984	21.843	22.1434	21.2857	21.696	21.8213	21.3209	22.6089	21.5865	21.9305	21.3933	21.2288	21.3845	21.8591	21.1759	21.6211	22.1947	21.1711	21.5745	21.823	20.9703	21.0187	21.7435	21.3041	21.4257	21.5948	21.5178	21.493	21.3475	20.8444	21.3568	20.8994	21.3642	21.4555	21.3041	20.7935	20.9358
RL8_HUMAN	P62917	60S ribosomal protein L8 OS=Homo sapiens GN=RPL8 PE=1 SV=2	36	49	45	32	36	45	23.5186	23.7545	24.4597	23.9309	23.3145	24.4075	23.5939	23.4726	24.2599	23.9428	22.8228	24.141	23.5936	24.0599	23.8346	24.0783	24.0987	24.412	23.9118	24.3486	23.1652	24.4079	23.5227	23.3885	23.912	23.8736	23.5858	24.0697	23.5259	24.2254	23.7379	24.0092	23.5847	24.2782	24.0844	23.3021	23.8222	23.3304	23.2427	23.784	24.239
SYMC_HUMAN	P56192	Methionine--tRNA ligase, cytoplasmic OS=Homo sapiens GN=MARS PE=1 SV=2	36	44	50	38	38	37	20.4345	20.2763	20.3319	20.3423	20.7882	20.4602	21.2492	20.545	20.5356	20.8464	21.0406	20.2663	20.7831	20.4671	20.5646	20.0932	20.7017	20.6264	20.2376	20.4284	20.3845	20.2008	20.3711	20.3829	20.285	20.2262	20.3518	21.1191	20.4384	20.9438	20.3396	20.2304	20.2458	20.3832	21.1683	20.8912	20.6027	20.2814	20.8988	21.1462	20.2077
PAK2_HUMAN	Q13177	Serine/threonine-protein kinase PAK 2 OS=Homo sapiens GN=PAK2 PE=1 SV=3	30	50	43	33	34	52	20.9163	21.0015	20.5604	21.2989	20.9187	20.5482	20.647	20.7134	21.1217	21.1468	20.451	20.6316	21.0227	20.7927	20.9353	20.6206	21.0028	20.9309	20.5073	20.9973	21.1239	20.7576	20.8641	21.2663	20.7614	20.8008	20.8087	20.8525	20.6601	21.1976	20.6642	20.3041	21.206	21.0802	20.7715	20.5873	21.3787	20.6908	20.3931	20.6561	21.251
RALY_HUMAN	Q9UKM9	RNA-binding protein Raly OS=Homo sapiens GN=RALY PE=1 SV=1	39	42	46	34	41	40	22.436	22.6382	23.1965	23.8193	22.3858	23.0858	22.2734	22.0393	23.225	22.1476	22.0007	22.5585	22.7506	23.0012	22.7809	23.5869	22.6603	23.2561	23.2254	22.8465	22.4305	23.1775	22.4213	22.676	22.5497	23.2964	22.6839	22.2553	22.8887	23.0431	23.1719	23.2875	23.1451	23.0449	23.1921	22.6716	23.0825	22.8707	22.6376	22.9177	23.4536
AFG32_HUMAN	Q9Y4W6	AFG3-like protein 2 OS=Homo sapiens GN=AFG3L2 PE=1 SV=2	41	48	44	34	39	35	22.6529	21.841	22.1341	21.7551	21.636	22.2663	22.2667	22.5866	21.824	21.2442	21.4892	23.0063	21.9679	22.13	21.6711	21.5067	21.8216	22.3325	21.0294	22.4385	21.4456	20.8243	22.0099	21.7791	21.2551	20.9879	20.9207	21.1903	22.0999	21.9227	22.1997	22.8388	21.2152	20.7249	20.8192	21.3992	21.6021	21.3335	21.8172	21.3989	21.0132
PTPRF_HUMAN	P10586	Receptor-type tyrosine-protein phosphatase F OS=Homo sapiens GN=PTPRF PE=1 SV=2	44	34	54	31	35	43	19.6618	18.6249	21.0371	19.3093	19.4567	21.1045	18.9824	20.2595	19.9678	19.8579	19.5485	20.3915	19.8786	20.6143	18.764	20.3032	18.8742	20.0914	18.9683	19.318	19.3955	19.4904	19.9695	19.7909	19.7662	19.7186	19.3894	20.979	19.5947	19.1527	20.0948	18.9281	19.926	19.538	19.2415	19.9348	19.5429	18.9288	19.6813	20.105	19.0987
RAB2A_HUMAN	P61019	Ras-related protein Rab-2A OS=Homo sapiens GN=RAB2A PE=1 SV=1	38	37	40	43	40	43	22.5346	22.3886	22.6912	22.9555	22.4591	22.7146	21.9067	23.4533	22.6927	22.1526	22.8364	23.4332	22.2102	21.9986	22.0333	22.5012	22.2618	22.523	22.2285	22.5432	22.1486	22.1987	22.6309	22.3444	22.0796	22.8094	21.8355	22.1224	21.8042	21.8862	22.4708	22.1867	22.2705	22.3456	22.3732	22.8077	22.1834	22.2595	22.0478	22.9248	22.6979
RBM25_HUMAN	P49756	RNA-binding protein 25 OS=Homo sapiens GN=RBM25 PE=1 SV=3	44	45	39	33	36	44	20.3741	20.4626	20.6612	20.6062	20.5382	20.9157	20.8505	20.5779	21.1246	19.9999	20.8366	20.6408	21.1812	20.491	20.4627	20.9364	20.2818	20.8083	19.9814	20.5866	20.1065	20.5962	20.8472	20.4091	20.6245	20.7838	20.5617	20.1488	20.763	20.6163	21.0015	20.3738	20.3898	20.7053	20.6057	20.3035	20.9252	20.3288	20.4873	20.464	20.7955
SP16H_HUMAN	Q9Y5B9	FACT complex subunit SPT16 OS=Homo sapiens GN=SUPT16H PE=1 SV=1	51	42	44	28	44	32	20.6295	21.4187	20.8788	20.4673	21.1823	21.0149	21.6704	21.0383	20.9801	20.0836	21.294	21.1804	21.9518	20.6079	20.5551	21.2417	20.1589	20.7302	20.5456	20.3392	21.1681	20.4402	20.9179	20.8722	20.9844	20.1593	21.1202	20.1093	21.29	20.4304	21.4497	20.8807	20.9937	20.6242	19.7113	20.4915	20.593	20.6398	20.8187	20.0405	20.3489
SQRD_HUMAN	Q9Y6N5	Sulfide:quinone oxidoreductase, mitochondrial OS=Homo sapiens GN=SQRDL PE=1 SV=1	36	49	37	39	34	46	21.5052	21.5203	20.6094	20.826	21.4549	20.5274	20.7813	19.9048	20.5702	20.2843	20.8919	20.3155	21.2854	20.8231	21.2479	21.8188	21.4436	20.1845	20.8843	21.2821	22.0385	20.9639	20.8867	21.3007	21.3178	20.7309	21.0199	20.3619	22.2483	21.4373	21.074	21.9858	21.8648	21.3384	22.2722	21.7836	22.1809	21.9467	22.4728	22.0255	22.3664
TGM2_HUMAN	P21980	Protein-glutamine gamma-glutamyltransferase 2 OS=Homo sapiens GN=TGM2 PE=1 SV=2	37	52	43	34	37	38	19.9169	20.5404	21.0124	20.76	20.9313	20.9858	21.3165	19.7311	19.8202	20.321	20.7843	20.9886	21.8716	21.0078	21.3918	21.9292	21.6838	20.428	21.6926	20.5567	22.2441	21.4658	21.1327	21.3986	20.9532	20.8957	21.674	21.3839	21.5177	21.7454	21.2696	21.1298	22.6566	20.76	22.7671	22.3413	21.7309	21.2236	22.2891	21.4497	22.4977
HP1B3_HUMAN	Q5SSJ5	Heterochromatin protein 1-binding protein 3 OS=Homo sapiens GN=HP1BP3 PE=1 SV=1	37	39	40	40	40	44	22.5215	22.9598	22.9271	22.471	22.3396	22.98	22.3282	21.8353	22.4589	21.9176	22.1309	22.112	22.5674	22.3104	22.8561	23.0368	22.2775	21.9847	22.791	21.9378	21.9467	22.3324	22.06	21.8843	22.3936	22.357	22.8985	21.6165	22.6611	22.1358	22.6104	23.1549	22.0551	22.4941	21.5891	21.9946	23.1065	22.1534	22.0433	22.1956	21.8642
MRC2_HUMAN	Q9UBG0	C-type mannose receptor 2 OS=Homo sapiens GN=MRC2 PE=1 SV=2	35	41	47	38	41	38	19.7643	21.17	20.7619	20.8522	20.3303	20.4163	19.5962	19.9247	20.3269	20.6248	20.8237	19.9244	19.5821	20.8792	20.7247	21.5925	20.4717	20.0696	21.256	21.1382	20.069	20.8079	20.0704	20.413	21.127	20.2945	20.149	20.4151	20.7278	20.2963	20.9975	20.8046	20.3161	19.8948	20.7805	20.6025	20.2949	21.1225	19.7768	19.9008	20.1879
SYSC_HUMAN	P49591	Serine--tRNA ligase, cytoplasmic OS=Homo sapiens GN=SARS PE=1 SV=3	36	43	42	38	37	44	22.3164	22.1325	22.0532	22.107	21.8134	22.2306	21.7022	21.6904	22.4752	22.2935	22.6141	22.0352	21.6432	21.8565	22.0304	21.8407	21.7808	22.2835	21.9219	22.149	21.6476	21.7683	22.0422	22.0741	21.8292	21.6386	21.4895	21.8952	22.1731	22.0091	22.2732	21.7429	21.5691	22.3421	21.779	21.8246	21.9006	21.9757	21.2709	22.4483	21.9162
ECH1_HUMAN	Q13011	Delta(3,5)-Delta(2,4)-dienoyl-CoA isomerase, mitochondrial OS=Homo sapiens GN=ECH1 PE=1 SV=2	39	44	43	39	37	37	22.8135	22.6131	23.2198	22.3059	22.3093	23.1099	21.8808	22.3668	22.6474	22.2257	22.9555	22.3985	22.1893	22.3783	22.9526	22.1096	22.7507	23.1472	22.349	23.0243	22.6312	23.1163	22.5936	21.9971	23.1563	23.3347	22.1241	23.6157	22.7741	24.1138	22.8832	22.0848	23.1533	22.2032	23.285	21.6616	23.8148	21.8417	23.5032	23.4771	22.3583
IF2B_HUMAN	P20042	Eukaryotic translation initiation factor 2 subunit 2 OS=Homo sapiens GN=EIF2S2 PE=1 SV=2	46	36	40	36	41	40	21.1631	21.5307	21.5862	21.4501	21.3348	21.5113	21.7971	21.2764	21.6729	21.8856	21.5159	21.8371	21.6701	21.6283	21.4784	21.6589	21.531	22.092	21.4218	21.373	21.4059	21.3217	21.443	21.5381	21.4816	21.584	21.5214	21.2032	21.8183	21.8088	21.5639	21.2744	21.6595	21.5934	21.7577	21.5967	21.9274	21.5355	21.6781	21.8967	21.5903
IGLL5_HUMAN	B9A064	Immunoglobulin lambda-like polypeptide 5 OS=Homo sapiens GN=IGLL5 PE=2 SV=2	41	52	29	44	40	33	22.5209	22.1795	21.0925	21.1348	22.3812	21.6448	20.3916	21.5385	20.9325	21.5222	22.8506	20.3602	22.1514	21.7898	22.0465	20.7401	22.4091	21.5278	22.1215	21.5261	21.8568	21.8289	21.9555	22.0638	21.9765	22.2809	22.1559	21.2968	21.0649	21.9348	22.1971	21.596	21.8824	22.8335	20.6265	21.2312	21.6108	22.0005	22.0389	21.6808	22.0122
NCPR_HUMAN	P16435	NADPH--cytochrome P450 reductase OS=Homo sapiens GN=POR PE=1 SV=2	39	46	39	33	39	43	20.8951	20.3098	20.5601	20.307	21.2521	20.6936	21.0704	21.1915	20.8105	21.0805	21.2529	20.4588	20.9036	21.4263	20.1747	20.934	20.558	20.3364	20.4204	20.975	20.7037	20.7089	20.94	20.5842	20.8015	20.5195	20.9642	21.0566	20.9846	20.3304	21.0594	20.1009	21.1191	20.2354	21.4095	21.4339	20.4122	21.4649	21.3589	21.3376	20.9468
NID1_HUMAN	P14543	Nidogen-1 OS=Homo sapiens GN=NID1 PE=1 SV=3	28	40	43	44	40	44	20.4091	20.9992	20.2494	20.0946	20.1872	19.9797	20.5954	20.0898	20.7066	19.9932	20.0691	20.3091	21.0041	20.6864	20.26	20.3186	20.624	20.6653	21.2067	20.4042	19.7548	21.2179	20.4915	19.9659	20.9619	21.1935	20.8535	19.6819	20.2435	21.3243	20.5248	20.3446	20.1928	20.764	20.4	20.1229	19.5393	20.7218	20.1352	20.1083	20.098
PLIN1_HUMAN	O60240	Perilipin-1 OS=Homo sapiens GN=PLIN1 PE=1 SV=2	20	34	37	57	42	49	20.8981	19.9459	18.986	20.0932	19.3205	18.9435	19.1118	18.4245	20.4462	19.9312	18.989	18.6047	18.2632	19.5423	20.8848	18.7364	21.2811	18.1252	22.1167	20.3353	18.8004	22.6855	21.0219	20.8289	22.2234	19.2719	21.8615	21.6414	20.0831	20.9472	18.1063	21.4309	19.9604	20.5184	21.061	19.3707	17.9522	22.0815	20.4763	21.1036	19.1554
CATG_HUMAN	P08311	Cathepsin G OS=Homo sapiens GN=CTSG PE=1 SV=2	24	41	47	47	43	36	20.4755	19.8246	19.8816	20.1207	20.265	20.08	19.8221	19.9581	20.4839	20.3877	23.2596	20.576	22.2325	21.3801	20.5425	20.4605	21.8707	21.1603	21.7296	21.3975	22.1326	22.7339	22.4248	21.2537	21.1101	20.4123	20.7096	21.1268	22.1733	20.2013	20.8211	21.268	21.7826	21.9263	22.1926	21.685	20.3837	20.9147	21	20.514	21.536
GALK1_HUMAN	P51570	Galactokinase OS=Homo sapiens GN=GALK1 PE=1 SV=1	48	46	46	27	31	40	21.584	20.7448	21.6446	20.7931	20.6602	21.7092	21.4609	20.8558	20.9524	21.1319	22.2182	20.7671	21.6718	20.4474	20.7351	20.7301	21.2229	20.4312	21.1004	20.5967	20.9016	21.141	21.5215	21.1119	21.0962	21.6016	20.4157	20.4208	20.6214	20.6063	21.4414	20.8648	21.0642	21.2208	20.9982	20.8601	20.8118	20.9159	21.1905	21.1048	21.171
URP2_HUMAN	Q86UX7	Fermitin family homolog 3 OS=Homo sapiens GN=FERMT3 PE=1 SV=1	32	52	37	46	25	46	20.6211	21.0272	20.3709	20.7596	20.9966	20.3511	20.105	20.1612	20.2813	20.256	21.52	20.2841	21.0154	21.4962	21.8035	21.0543	21.716	20.1622	21.7449	20.9984	22.1824	21.149	20.8651	22.023	20.8744	20.8771	21.3706	21.5328	21.2459	20.95	21.1134	21.0324	21.6899	20.9159	21.3014	21.7597	21.5955	21.4863	21.1071	21.1446	21.3254
MCM4_HUMAN	P33991	DNA replication licensing factor MCM4 OS=Homo sapiens GN=MCM4 PE=1 SV=5	35	45	41	27	42	47	21.3369	20.8528	20.8696	21.15	21.6962	20.738	21.7317	20.6761	22.1072	21.1738	20.5999	22.3049	21.8825	21.3482	20.1618	21.2256	20.5738	20.5547	20.3822	20.6222	21.2117	20.3526	21.9061	21.8651	20.6065	20.1619	21.6581	20.7196	21.081	20.8626	20.7401	20.5955	20.4631	21.1711	20.3161	20.1983	20.1828	20.2361	20.8186	20.6272	20.8199
TAP1_HUMAN	Q03518	Antigen peptide transporter 1 OS=Homo sapiens GN=TAP1 PE=1 SV=2	34	34	36	49	33	51	20.1484	20.3384	18.6642	19.7217	20.2591	19.5002	20.8159	22.1636	19.7136	18.8405	19.7415	21.3286	21.5732	20.9642	20.5352	20.2338	21.1857	20.2342	19.3901	20.6492	20.8707	20.252	19.9592	20.9539	20.8954	21.1928	21.1325	20.5993	20.8191	20.5998	21.4143	20.4381	20.875	20.5877	21.5368	21.1068	21.2361	20.4816	20.3667	20.0366	21.3581
ACSL1_HUMAN	P33121	Long-chain-fatty-acid--CoA ligase 1 OS=Homo sapiens GN=ACSL1 PE=1 SV=1	35	54	43	38	25	41	21.37	20.9584	20.914	20.8321	21.4797	20.5704	21.1249	20.7698	20.3641	20.4922	21.235	20.9549	20.3412	20.7677	21.5011	20.9234	21.6555	20.9253	21.9797	21.4802	21.8511	22.3514	21.4438	21.5004	22.7386	20.8644	20.768	21.2698	21.6724	21.731	21.1915	23.187	21.4123	21.6288	22.5959	23.0781	21.5485	22.8944	22.6739	22.5919	21.5734
RFA1_HUMAN	P27694	Replication protein A 70 kDa DNA-binding subunit OS=Homo sapiens GN=RPA1 PE=1 SV=2	34	45	38	39	40	40	21.4416	21.4081	21.2681	21.5931	21.0384	21.264	21.7448	20.7219	21.3569	20.8614	21.6237	21.6718	21.5773	21.4291	21.743	21.6393	21.2173	21.6848	21.5114	21.0141	21.4079	21.1523	21.402	21.2956	21.5754	21.5997	21.6325	21.1896	21.4567	20.9844	21.5304	21.2766	21.3163	21.4503	20.9339	21.1539	21.351	20.9978	21.1391	21.4079	21.0361
S10AB_HUMAN	P31949	Protein S100-A11 OS=Homo sapiens GN=S100A11 PE=1 SV=2	35	51	40	39	30	41	22.2372	22.1549	21.4298	22.6968	22.3226	21.4213	21.2539	21.7354	22.4816	22.3412	22.4787	21.445	22.3033	22.5607	21.6957	22.9679	21.8698	22.1957	21.9506	22.4176	22.5373	22.7496	22.5944	22.3529	22.5089	22.6161	22.2001	22.9361	22.5261	21.8338	21.8523	22.0372	22.3688	22.2735	22.5725	22.5526	23.0808	22.0947	21.7604	22.105	22.4341
STRAP_HUMAN	Q9Y3F4	Serine-threonine kinase receptor-associated protein OS=Homo sapiens GN=STRAP PE=1 SV=1	38	39	43	32	38	46	21.5224	20.7969	20.8616	21.7443	21.2856	20.5811	21.7731	20.8469	22.6523	22.6789	21.6991	22.4182	21.6187	20.9343	20.863	21.2035	21.0745	22.2092	20.8333	20.8522	21.2551	21.0434	21.1289	21.3715	20.7948	21.3389	20.9025	21.0093	21.1949	20.7828	20.9019	20.6021	20.9806	20.8329	20.7622	20.7528	21.1554	20.8329	20.7721	21.1353	20.7628
BPNT1_HUMAN	O95861	3'(2'),5'-bisphosphate nucleotidase 1 OS=Homo sapiens GN=BPNT1 PE=1 SV=1	37	43	47	32	37	39	22.3776	21.9259	21.912	22.1557	21.9365	22.1635	21.9248	22.4467	21.9176	22.6133	21.2296	22.8934	22.2964	21.6497	21.654	21.9555	21.5154	21.7216	21.2444	22.0231	21.3148	21.2027	21.3915	21.6806	21.245	21.3522	22.6275	21.6036	21.6498	21.6761	21.6625	22.5935	21.6448	21.4066	21.2768	21.6427	22.0275	21.4387	21.4647	22.2069	21.5595
ERP29_HUMAN	P30040	Endoplasmic reticulum resident protein 29 OS=Homo sapiens GN=ERP29 PE=1 SV=4	42	38	34	45	38	38	20.7136	22.0654	21.1087	20.6786	21.264	21.3529	21.6796	22.1242	21.3304	21.5776	20.9995	20.6494	21.6594	21.351	20.6323	20.923	21.1658	20.3483	20.6186	20.5066	21.2678	20.7467	21.455	21.9505	21.7009	20.451	21.3736	20.8935	21.6339	21.3663	21.1262	21.3421	21.2519	21.4324	21.2131	21.8377	22.1105	21.6944	22.0232	22.4885	21.515
H11_HUMAN	Q02539	Histone H1.1 OS=Homo sapiens GN=HIST1H1A PE=1 SV=3	42	33	35	45	40	40	23.4853	23.7231	23.1055	23.1077	23.9214	23.6059	24.1635	23.7531	23.1728	22.5182	22.793	22.4435	23.7737	23.5382	23.1694	24.1285	22.9109	23.1214	22.6039	22.2002	23.0513	21.6955	23.607	23.2958	23.3446	22.9822	24.0634	21.89	24.2927	23.2155	23.1624	24.3663	22.7003	23.9473	21.5945	23.0238	22.6154	23.2589	23.0939	22.9623	22.9625
ITIH4_HUMAN	Q14624	Inter-alpha-trypsin inhibitor heavy chain H4 OS=Homo sapiens GN=ITIH4 PE=1 SV=4	38	33	36	41	49	38	21.613	21.1411	20.7766	20.7433	21.6844	20.828	21.5155	21.3881	21.3407	21.0024	21.9675	21.0014	21.8866	20.8633	21.0243	20.5366	21.651	21.9235	21.5437	21.0366	21.9548	21.6589	22.4431	21.1065	21.4365	21.9382	21.5731	21.1483	20.4786	21.8139	21.8008	19.895	21.5852	21.7417	21.1087	21.0525	20.5951	21.3961	21.1006	21.0965	21.1214
RABP1_HUMAN	P29762	Cellular retinoic acid-binding protein 1 OS=Homo sapiens GN=CRABP1 PE=1 SV=2	33	37	32	39	42	52	21.7561	22.2933	18.8548	22.4024	22.4644	18.7119	18.8373	24.3579	23.7787	22.3289	20.8907	22.4305	22.8921	23.9019	21.4072	20.5298	21.1522	21.4262	19.5428	19.7181	19.7299	22.911	22.934	20.4704	21.1302	23.2537	23.779	22.3164	20.9784	22.3677	20.5284	18.673	21.4209	22.8563	19.4524	19.704	22.9612	18.7577	19.8313	19.1536	19.5415
ARF4_HUMAN	P18085	ADP-ribosylation factor 4 OS=Homo sapiens GN=ARF4 PE=1 SV=3	29	43	35	39	41	47	21.777	22.3396	20.9464	21.8733	21.7252	20.6841	21.9847	21.5731	21.2193	22.0655	21.909	21.3964	20.8307	22.308	21.5306	22.1202	21.3626	21.0711	22.0582	21.4784	21.9818	22.0434	21.0765	21.8114	21.2935	21.7661	21.2661	22.5259	21.4054	21.7812	21.7303	21.3331	21.6967	21.2016	21.6947	22.1565	21.2546	21.5589	22.3007	21.6741	21.7025
DJC13_HUMAN	O75165	DnaJ homolog subfamily C member 13 OS=Homo sapiens GN=DNAJC13 PE=1 SV=5	38	47	31	33	42	43	20.1506	20.3285	19.7333	19.5663	20.1094	19.992	19.721	20.0848	19.4502	19.9729	20.3645	19.5476	19.8935	19.8709	20.0186	20.008	19.9661	19.4106	19.7269	20.1001	20.178	19.7942	20.17	20.0486	20.328	19.2524	19.7704	19.3965	20.2627	19.6733	19.7936	20.284	20.2626	19.6553	19.8156	20.2502	20.2886	20.2494	20.2464	20.0523	20.185
LAD1_HUMAN	O00515	Ladinin-1 OS=Homo sapiens GN=LAD1 PE=1 SV=2	37	43	32	26	39	57	21.1818	20.5561	20.5212	21.0751	21.1982	20.546	20.9908	21.0356	20.4885	20.3517	20.4192	21.7993	20.6492	20.1639	19.9562	20.8682	19.3839	20.6876	19.4385	20.7444	19.7487	21.0453	21.2757	20.548	19.8475	19.846	20.8293	20.6765	20.7117	20.0692	20.4553	20.3235	19.7948	20.0231	19.742	19.3931	19.6574	19.3795	19.7955	19.5181	20.2498
SRSF9_HUMAN	Q13242	Serine/arginine-rich splicing factor 9 OS=Homo sapiens GN=SRSF9 PE=1 SV=1	40	35	44	38	40	37	20.9794	21.7342	21.2226	21.4957	20.831	21.2148	21.2346	20.8186	22.1002	20.9942	21.4388	20.6612	21.0524	21.2933	21.1857	21.1007	20.7754	21.0188	20.9815	21.129	20.6917	21.2735	20.75	21.0117	20.6137	21.1872	21.4522	21.5081	20.5864	21.0484	21.4656	20.3585	20.5463	21.2346	21.3273	20.2356	21.0126	20.691	20.7722	20.8748	21.476
LMCD1_HUMAN	Q9NZU5	LIM and cysteine-rich domains protein 1 OS=Homo sapiens GN=LMCD1 PE=1 SV=1	43	35	47	35	35	38	20.7636	21.787	22.3024	21.9911	21.1954	21.8226	20.9606	21.7934	21.6816	20.8676	21.8043	21.3739	20.4387	21.6617	20.8888	21.5723	21.4115	21.1152	21.503	22.0993	21.6655	21.529	20.9735	21.062	21.8765	21.7148	21.2031	21.5571	21.3577	21.0836	21.5291	22.3609	22.0001	21.1564	21.7325	21.8628	21.5739	22.0216	20.8266	21.1917	21.2556
NASP_HUMAN	P49321	Nuclear autoantigenic sperm protein OS=Homo sapiens GN=NASP PE=1 SV=2	48	45	39	29	37	35	21.3679	21.4045	21.0242	21.587	22.1446	20.8113	22.0532	21.2622	22.5438	22.6691	22.3266	22.5002	22.2246	22.2564	21.8038	21.538	21.2031	22.7914	20.9252	22.1536	21.4197	21.7289	21.8664	21.7552	21.1106	21.4299	22.2389	22.5963	22.0677	20.9133	21.4405	20.8655	21.5493	21.4645	21.1506	20.823	20.9917	20.7271	20.971	20.9762	20.994
PLOD1_HUMAN	Q02809	Procollagen-lysine,2-oxoglutarate 5-dioxygenase 1 OS=Homo sapiens GN=PLOD1 PE=1 SV=2	29	53	40	26	32	53	20.7041	19.2413	20.4218	20.6212	20.2288	20.3433	20.9668	20.5657	20.9781	20.744	20.9799	22.0738	20.6708	21.3689	20.1388	21.0114	20.7927	21.0898	20.2305	20.4759	21.0132	19.9669	21.1879	21.0526	21.1745	20.6803	21.0766	20.8066	21.1587	20.5831	20.6418	20.8142	21.9021	20.1155	20.4521	20.5992	20.6076	20.6212	20.165	19.8581	20.5162
SRSF7_HUMAN	Q16629	Serine/arginine-rich splicing factor 7 OS=Homo sapiens GN=SRSF7 PE=1 SV=1	34	37	46	38	36	42	21.5814	22.0888	21.767	22.1071	21.4117	21.634	22.0962	21.3203	21.8689	21.6056	20.9534	21.5679	21.5309	21.6268	21.7604	21.7984	21.3907	21.9225	21.54	21.7022	20.869	21.989	21.3659	21.3938	21.0513	21.8817	21.6609	21.7736	21.2343	21.6814	22.0116	21.4984	21.1962	21.8782	21.4122	20.7827	21.4545	20.9548	21.141	21.2084	21.9844
PTN6_HUMAN	P29350	Tyrosine-protein phosphatase non-receptor type 6 OS=Homo sapiens GN=PTPN6 PE=1 SV=1	35	43	38	38	29	49	20.5408	20.8554	21.4629	21.0828	20.8609	21.0789	20.6711	20.3051	20.4506	21.0774	21.0886	20.714	21.6237	21.2885	21.9665	21.3604	21.7115	20.4752	21.397	21.1754	22.1541	21.3712	21.2313	21.4202	20.9047	21.2584	21.3767	21.2656	21.7509	20.8867	20.8418	20.947	21.4376	21.7585	21.6543	21.4262	21.8171	21.3906	20.8475	20.9688	21.6727
RS12_HUMAN	P25398	40S ribosomal protein S12 OS=Homo sapiens GN=RPS12 PE=1 SV=3	35	45	44	34	32	42	21.9256	22.0366	22.5716	22.5697	21.8928	22.4416	21.8721	22.1836	22.9184	22.7986	22.2797	22.5382	22.1324	22.1636	22.3235	21.823	22.3184	22.9693	22.4548	22.6289	22.1363	22.197	22.2617	22.1256	22.1445	22.4376	22.1215	22.465	21.9865	22.4496	22.1634	21.9547	22.1427	22.5352	22.4528	22.077	22.5076	21.7845	21.8792	22.0937	22.4608
RS15A_HUMAN	P62244	40S ribosomal protein S15a OS=Homo sapiens GN=RPS15A PE=1 SV=2	32	45	45	35	36	39	22.873	23.1087	23.5068	23.5556	23.2143	23.0664	23.3786	22.9044	23.127	23.6624	22.1924	23.4368	22.6971	23.7455	23.3497	23.4222	22.7614	23.7275	23.6938	23.0806	23.1185	23.6046	22.9043	23.1167	22.5853	22.9378	23.1907	23.8048	22.8343	23.4547	23.4095	22.6161	23.0035	23.3574	22.9063	22.8157	23.1015	22.4087	23.0576	22.9771	23.1972
1C17_HUMAN	Q95604	HLA class I histocompatibility antigen, Cw-17 alpha chain OS=Homo sapiens GN=HLA-C PE=1 SV=1	24	50	45	42	27	43	21.918	22.2849	21.3247	22.172	21.6116	21.5095	21.968	22.9049	21.2229	21.2785	21.6441	21.722	21.6674	22.2696	22.1823	22.7293	22.1377	21.8114	21.7748	21.4692	22.5857	21.9936	20.9693	22.5202	21.421	23.1493	21.8926	22.2988	22.644	22.2428	22.848	21.5764	22.0571	22.2574	22.4934	21.9367	23.001	22.4492	22.0242	20.9786	23.1993
AFAD_HUMAN	P55196	Afadin OS=Homo sapiens GN=MLLT4 PE=1 SV=3	53	31	40	30	35	42	20.7142	20.1463	21.066	20.476	20.2632	20.9723	20.0607	20.0512	20.7699	19.4451	19.3886	19.842	20.9313	20.0562	20.2274	20.7969	19.6703	20.2299	19.7586	19.144	20.3724	19.6064	20.8087	19.7108	20.256	19.4152	19.7248	20.4971	20.3577	20.0137	19.9744	20.4993	20.8219	20.069	19.823	19.7197	19.7176	19.5154	19.437	19.2606	19.8548
CPNS1_HUMAN	P04632	Calpain small subunit 1 OS=Homo sapiens GN=CAPNS1 PE=1 SV=1	39	47	46	35	28	36	21.9361	21.6105	21.9496	22.4321	21.6634	21.7807	21.8071	21.6846	21.6804	21.4928	21.8482	21.415	21.219	22.09	21.8871	21.2163	22.2741	21.6105	22.2897	21.7785	22.1441	21.922	21.2985	22.0171	22.2728	21.6402	21.5489	22.2595	21.6056	22.2343	21.7239	22.5284	22.1428	21.8009	22.4408	22.1692	22.0417	22.1205	21.7726	22.3404	22.2189
CPT2_HUMAN	P23786	Carnitine O-palmitoyltransferase 2, mitochondrial OS=Homo sapiens GN=CPT2 PE=1 SV=2	40	41	47	37	35	31	21.508	20.1611	21.1061	20.5309	20.6877	21.2774	20.4674	20.786	20.4809	20.5336	21.0088	21.1526	20.9359	20.564	20.4836	21.1986	21.0285	21.1636	21.1696	21.1768	20.7523	20.6754	20.852	20.6772	20.7834	20.9807	20.56	20.8038	21.2113	21.091	21.5541	21.1885	20.4787	20.4057	21.073	21.7989	21.1455	21.4277	21.9062	21.8641	20.8204
CSPG4_HUMAN	Q6UVK1	Chondroitin sulfate proteoglycan 4 OS=Homo sapiens GN=CSPG4 PE=1 SV=2	43	25	41	56	38	28	19.9953	20.7744	20.0926	20.8131	19.5153	19.9484	19.4255	22.1058	20.9986	20.0475	20.1299	20.8983	19.9448	21.1958	19.2122	20.3063	20.2114	21.353	19.7997	20.3323	19.8049	19.9529	20.8525	19.9547	20.7458	19.98	21.4232	19.863	20.8794	21.5922	19.8096	20.2147	20.1874	19.5414	19.3091	19.9746	18.9672	19.7647	21.6554	19.2374	19.0167
LA_HUMAN	P05455	Lupus La protein OS=Homo sapiens GN=SSB PE=1 SV=2	39	42	31	33	39	47	22.5514	21.9799	22.0638	22.596	22.6672	22.2488	22.8699	22.4437	22.3674	22.6258	22.5064	23.3779	22.9238	22.4087	22.9882	22.7377	21.9585	22.3087	21.8218	22.8699	21.9465	22.089	22.1177	22.572	21.5105	22.1169	23.5366	21.856	22.6914	22.3826	21.8547	22.2044	22.003	21.8657	21.8907	21.7416	21.7718	22.0508	21.9543	21.8573	21.8096
PSB1_HUMAN	P20618	Proteasome subunit beta type-1 OS=Homo sapiens GN=PSMB1 PE=1 SV=2	33	36	45	38	31	48	21.7508	21.3629	21.1625	21.8366	21.6107	21.0756	21.9184	21.2421	21.816	21.499	20.7564	21.1263	21.5347	21.5839	21.4758	20.85	21.6118	21.435	21.821	21.3707	21.8078	21.4092	20.9746	21.5876	21.298	21.6076	21.4199	22.2518	21.0744	21.6818	21.505	21.4536	21.2846	21.5134	21.8933	21.3166	21.4712	21.0284	21.2643	21.631	21.821
SODC_HUMAN	P00441	Superoxide dismutase [Cu-Zn] OS=Homo sapiens GN=SOD1 PE=1 SV=2	46	40	39	33	38	35	23.6162	23.406	22.4124	23.5425	23.8478	22.6265	23.3676	22.7869	23.1541	23.2801	22.82	23.3973	22.6384	22.3383	23.6496	22.4287	22.4168	23.3141	22.4024	23.2967	23.4892	23.5292	22.6287	22.8885	22.5614	23.8942	22.4809	22.6384	22.2399	23.2218	22.4845	22.6476	22.5741	24.3506	23.004	23.1658	24.0217	22.4896	23.2975	23.0112	23.4625
ANXA3_HUMAN	P12429	Annexin A3 OS=Homo sapiens GN=ANXA3 PE=1 SV=3	41	31	43	34	45	36	22.1121	20.5355	19.5408	21.0424	20.2854	20.0668	19.6726	19.5081	19.7069	21.0386	22.7261	20.4822	21.882	22.2792	21.4026	22.0167	21.8835	22.253	21.494	22.4352	22.49	22.3481	23.0205	20.8899	22.5885	21.4748	21.821	22.3536	22.7428	20.6786	20.4387	23.1831	22.2257	21.1053	21.8372	21.5704	19.8838	22.4017	21.2405	20.1944	20.6817
MYL9_HUMAN	P24844	Myosin regulatory light polypeptide 9 OS=Homo sapiens GN=MYL9 PE=1 SV=4	26	44	41	42	37	40	21.824	20.7331	20.4544	21.9041	21.0908	19.9643	21.6013	21.0474	20.914	20.9023	20.9673	20.8549	20.2992	22.1918	21.6939	21.5825	21.1328	20.4444	21.8022	20.9016	21.9747	21.2845	20.324	22.118	21.2104	20.9616	21.4178	22.1614	21.2766	21.6526	21.6402	21.054	21.6551	20.673	21.0052	22.0349	20.9016	21.0653	21.5719	20.9048	20.7909
PTRF_HUMAN	Q6NZI2	Polymerase I and transcript release factor OS=Homo sapiens GN=PTRF PE=1 SV=1	33	39	38	45	34	41	21.6265	21.5631	22.5748	21.5906	21.8357	22.2893	20.9474	21.996	21.243	21.3056	21.4461	20.911	21.0561	21.5831	22.0684	21.378	22.1362	21.1813	22.654	21.6228	21.3181	22.7251	22.4574	21.4208	22.8066	21.1199	22.1825	21.6707	21.7052	22.0575	21.1948	22.8821	21.8884	21.5866	21.901	22.0738	21.1173	22.9635	21.2544	22.1482	21.5371
RL26L_HUMAN	Q9UNX3	60S ribosomal protein L26-like 1 OS=Homo sapiens GN=RPL26L1 PE=1 SV=1	31	37	43	39	33	47	23.238	23.3032	23.818	23.3933	23.2274	23.7964	23.297	23.1282	23.832	23.9594	22.9061	24.1877	23.4579	23.6305	23.3223	23.9392	23.647	23.9859	23.6256	23.7704	22.9615	23.701	23.1204	23.2314	23.5105	23.1584	23.3539	23.4528	23.506	23.494	23.1801	23.7888	23.3558	23.5045	23.4543	23.0867	23.6256	23.1764	23.0309	23.254	23.355
1B73_HUMAN	Q31612	HLA class I histocompatibility antigen, B-73 alpha chain OS=Homo sapiens GN=HLA-B PE=1 SV=1	25	46	41	38	31	48	21.556	21.6228	21.4813	22.1366	21.8496	21.5595	22.2995	23.2944	21.3803	21.2604	22.1815	22.6075	22.7355	22.7268	22.4633	23.121	22.4745	22.1031	21.8285	22.0876	23.0599	22.4206	21.3798	22.8441	22.2303	23.8148	22.1478	23.0877	23.3584	22.3198	23.2383	21.847	22.6935	22.1895	23.91	22.7103	23.4543	22.6004	22.0306	21.2564	23.4942
ACSL3_HUMAN	O95573	Long-chain-fatty-acid--CoA ligase 3 OS=Homo sapiens GN=ACSL3 PE=1 SV=3	41	44	45	42	26	31	21.1779	20.2607	21.1152	20.0863	20.5571	21.8436	19.7573	21.1006	20.1425	20.804	21.0152	20.1513	20.501	20.2483	20.5699	20.4178	20.4695	18.9248	20.3687	20.6567	20.375	20.4695	20.9511	20.4356	20.8858	19.4937	20.342	19.9439	20.9527	20.0431	20.2579	20.6848	21.0093	20.2357	21.6737	22.4795	20.1693	22.1633	22.7382	22.8213	21.6066
CPNE3_HUMAN	O75131	Copine-3 OS=Homo sapiens GN=CPNE3 PE=1 SV=1	42	37	35	38	38	39	22.7144	22.5515	22.0292	22.5289	22.2922	22.1638	22.4801	22.6347	22.3991	21.8558	22.7585	22.8919	22.2141	22.5623	21.9786	21.967	22.0959	22.3312	22.2419	22.2628	22.0413	22.1784	22.4213	21.9889	22.0345	22.1027	22.2234	21.8506	22.4508	22.8435	21.6585	22.2625	22.418	22.7215	21.7219	22.1539	21.7275	21.9131	22.4068	23.0015	22.1953
PLOD3_HUMAN	O60568	Procollagen-lysine,2-oxoglutarate 5-dioxygenase 3 OS=Homo sapiens GN=PLOD3 PE=1 SV=1	38	38	36	43	30	44	21.1453	20.6187	20.8311	20.5623	21.0815	21.134	20.9863	21.4536	20.9545	21.4381	20.9918	22.2377	20.9742	21.5318	20.6865	21.534	20.5853	20.9992	20.3058	21.4618	21.4039	20.7216	21.0645	22.3176	21.1097	21.121	20.913	21.4215	21.4072	20.3441	20.4716	21.2167	21.6387	20.8052	20.65	20.5861	20.794	20.8839	20.6797	20.1023	20.9156
RAB8A_HUMAN	P61006	Ras-related protein Rab-8A OS=Homo sapiens GN=RAB8A PE=1 SV=1	38	40	40	38	34	39	23.3651	23.1032	22.6683	22.8064	22.8162	22.81	22.833	22.9279	22.7938	23.2541	23.4136	23.0188	22.53	23.0322	23.301	22.9569	23.0141	22.9453	22.7888	22.7813	23.0774	23.0078	22.9726	23.0046	22.6639	22.8487	23.0271	23.1216	23.0862	22.8007	22.8068	23.1092	23.0583	22.7434	22.8745	23.1103	23.0545	23.0455	23.1468	23.2926	23.2526
RECQ1_HUMAN	P46063	ATP-dependent DNA helicase Q1 OS=Homo sapiens GN=RECQL PE=1 SV=3	38	40	40	28	33	50	21.1488	20.4341	20.0153	20.9623	20.5906	19.8323	21.0617	20.1577	20.949	21.5383	21.4588	21.2339	20.9516	20.4554	20.8772	21.2488	20.7641	19.7775	20.9508	20.3074	21.329	20.1372	20.4799	20.901	20.9893	20.7039	21.2961	20.3369	20.5317	20.0721	20.3461	20.8371	20.6902	20.2026	20.1919	20.7862	20.7288	20.6911	20.9644	20.5974	20.0066
RL15_HUMAN	P61313	60S ribosomal protein L15 OS=Homo sapiens GN=RPL15 PE=1 SV=2	33	39	54	31	36	36	22.8844	23.1697	23.91	23.7775	22.971	23.8683	22.9064	23.2029	23.5613	23.4405	22.9243	23.6612	22.7175	23.4009	22.7895	22.8663	23.5188	23.5788	23.1253	23.3891	22.6783	23.9093	22.968	22.8948	23.2968	22.6808	22.8269	23.6612	22.9958	23.6014	22.8482	23.2356	22.7434	23.6186	23.3998	22.6248	23.1205	22.9434	22.6109	23.3246	23.8042
K22O_HUMAN	Q01546	Keratin, type II cytoskeletal 2 oral OS=Homo sapiens GN=KRT76 PE=1 SV=2	21	46	51	43	35	32	22.4425	22.2142	23.8099	23.7321	22.6679	23.4108	23.7299	23.6914	24.026	22.0691	24.2862	22.3504	23.4381	23.3036	23.0213	23.956	23.04	24.8995	23.8394	23.3173	23.3331	23.7963	23.095	22.1653	24.1954	24.8474	23.0198	23.0002	23.8637	23.216	23.8976	23.6336	24.1866	23.142	24.2251	23.9517	23.0863	24.844	23.8371	23.956	23.132
SYCC_HUMAN	P49589	Cysteine--tRNA ligase, cytoplasmic OS=Homo sapiens GN=CARS PE=1 SV=3	35	44	33	38	37	41	20.9485	20.5859	20.6442	20.702	21.003	20.8742	21.5301	20.896	20.7108	21.5353	20.1201	21.2675	20.9204	21.218	20.7162	20.4599	20.9037	21.3335	20.8129	20.8129	21.1459	20.819	20.9911	20.6175	20.8951	20.2532	21.1196	20.8442	20.9505	20.8587	20.7245	21.295	20.8761	20.9083	21.1796	20.5311	21.0121	20.6619	20.7484	21.2363	20.8678
EHD4_HUMAN	Q9H223	EH domain-containing protein 4 OS=Homo sapiens GN=EHD4 PE=1 SV=1	33	43	43	33	37	38	20.566	20.687	20.6944	20.5234	21.1943	20.4956	20.6034	20.4097	20.3238	20.3832	20.8467	20.2469	20.6494	21.123	20.8855	20.9408	20.9597	20.3826	21.1102	20.6996	21.2248	21.1846	20.8836	21.4371	21.093	20.4341	20.6063	20.9049	21.08	20.7734	21.0498	20.8338	21.5323	20.9293	21.2134	21.4748	20.7491	21.3663	21.298	21.0682	21.6478
ETFA_HUMAN	P13804	Electron transfer flavoprotein subunit alpha, mitochondrial OS=Homo sapiens GN=ETFA PE=1 SV=1	34	38	36	41	37	41	22.1281	22.0438	21.9462	21.1482	21.7404	22.1613	21.1405	22.2273	20.9038	21.8087	21.5268	20.7494	21.1426	21.319	21.9345	21.0245	22.0175	20.7385	21.8736	21.8853	21.8434	21.7031	21.3901	21.7523	21.9403	22.0314	20.9138	21.8654	21.8815	21.8064	21.3042	22.8929	21.9965	21.9573	23.0675	22.4526	22.0661	22.7959	23.0514	23.3857	22.7549
HXK2_HUMAN	P52789	Hexokinase-2 OS=Homo sapiens GN=HK2 PE=1 SV=2	30	36	43	36	33	49	20.8651	20.6269	20.4293	20.7051	20.505	20.2949	20.4817	20.7036	20.979	20.7362	21.2527	20.9048	20.2472	20.09	20.5035	20.2216	20.427	20.2428	19.8369	21.1139	21.12	20.3812	21.1436	20.8881	20.5029	20.5158	20.6318	20.9844	20.4564	20.1692	21.0211	20.4502	20.9097	20.039	21.4095	20.0203	20.7522	20.6258	21.0343	20.1562	21.1794
OPA1_HUMAN	O60313	Dynamin-like 120 kDa protein, mitochondrial OS=Homo sapiens GN=OPA1 PE=1 SV=3	40	41	41	34	32	39	21.5181	21.1412	21.5775	21.081	21.3809	21.611	20.4045	20.9474	20.9636	21.3149	20.339	21.4205	21.3709	21.2979	21.27	21.5486	21.0931	20.7943	20.7634	20.7797	21.2472	20.7057	21.2384	20.977	21.2824	20.35	20.8477	20.1597	21.1511	21.0254	20.92	21.0879	21.7292	20.5886	20.7881	20.7311	21.6395	21.2182	21.2143	20.7907	21.1946
VDAC2_HUMAN	P45880	Voltage-dependent anion-selective channel protein 2 OS=Homo sapiens GN=VDAC2 PE=1 SV=2	39	34	45	32	36	41	22.7782	22.1867	22.4808	22.2002	22.6552	22.2523	22.2282	22.478	21.8254	22.2718	22.5143	22.2781	21.7765	22.4732	22.8199	22.276	22.0198	22.1717	21.6718	22.3541	21.8057	21.7539	22.9806	21.7617	21.6534	21.9295	22.0826	22.7195	22.0921	22.102	22.6408	22.1479	21.936	22.112	21.927	21.7307	21.9742	21.5457	21.746	21.8196	21.8355
COR1B_HUMAN	Q9BR76	Coronin-1B OS=Homo sapiens GN=CORO1B PE=1 SV=1	35	41	38	39	37	36	22.8031	22.1833	22.5265	23.0299	21.9096	22.6269	21.7568	21.9575	21.9788	22.5963	21.4797	21.2757	22.1147	21.9757	22.1322	22.5694	22.3286	21.8824	22.1754	22.5966	22.3262	22.4568	22.0651	22.2725	22.2074	22.4581	21.9924	22.9858	22.3446	22.4373	22.1607	22.809	22.6712	22.0678	23.2115	23.1446	23.0136	22.8431	22.6479	23.7404	23.2981
DNMT1_HUMAN	P26358	DNA (cytosine-5)-methyltransferase 1 OS=Homo sapiens GN=DNMT1 PE=1 SV=2	41	36	39	25	39	46	20.0546	20.4684	19.6667	19.9112	20.6249	19.7438	20.3232	19.8364	20.6322	20.0337	20.7825	20.3131	20.6263	19.9242	20.3552	20.521	20.5331	20.4386	20.171	19.9592	20.0402	20.1816	20.1617	20.537	19.6099	20.434	20.71	20.1268	20.5092	19.4113	20.1089	19.6873	20.5828	20.2653	19.7867	19.6805	20.1126	19.797	20.276	19.637	20.0238
DSG2_HUMAN	Q14126	Desmoglein-2 OS=Homo sapiens GN=DSG2 PE=1 SV=2	52	30	46	28	34	36	20.6982	20.1081	21.5006	21.2185	19.4345	21.5065	20.7787	21.0388	20.0899	19.402	19.5459	20.0175	20.7367	20.6152	19.5993	20.91	19.569	19.5508	19.5849	19.3948	19.8905	20.1572	20.6386	19.8725	20.2409	19.625	20.4902	20.2439	20.7777	20.2606	19.6591	20.9266	20.796	19.5673	20.3404	19.6592	19.2682	19.8007	19.9907	18.9481	19.3283
DX39A_HUMAN	O00148	ATP-dependent RNA helicase DDX39A OS=Homo sapiens GN=DDX39A PE=1 SV=2	34	45	36	33	36	42	22.7448	22.9102	22.4088	22.7313	22.5807	22.1767	22.9314	22.351	22.7134	22.3085	22.8938	22.6446	22.3069	22.3737	23.108	22.161	22.2995	22.6918	22.6538	22.5691	22.3731	22.2263	22.5117	22.6443	22.0643	22.5892	22.5382	22.7967	22.1338	22.4002	22.5663	22.0196	22.1244	22.5271	22.1348	21.9026	22.3869	21.9397	22.5705	22.5911	22.1328
EIF3D_HUMAN	O15371	Eukaryotic translation initiation factor 3 subunit D OS=Homo sapiens GN=EIF3D PE=1 SV=1	29	45	42	37	30	43	20.3743	20.8023	20.7599	20.6898	20.4159	20.715	20.7302	20.3312	20.7819	20.6919	20.8661	20.7739	20.5965	20.9259	20.8373	20.4731	20.4846	20.6322	20.4228	20.8399	20.7287	20.4757	20.6642	20.6474	20.4858	20.3282	20.8833	20.7344	20.4542	20.6855	20.678	19.962	20.5949	20.7055	20.5556	20.2621	20.3315	20.2086	20.4313	21.0708	20.5207
SNX6_HUMAN	Q9UNH7	Sorting nexin-6 OS=Homo sapiens GN=SNX6 PE=1 SV=1	32	37	43	38	37	39	20.9605	21.1516	20.9122	21.2249	21.2483	20.9392	21.5288	21.1703	20.8877	21.0947	21.3399	20.9528	21.2291	21.4182	21.39	21.1517	21.3313	21.0681	21.4368	20.9492	21.6051	21.1314	21.0165	21.3194	21.4004	20.8635	21.2277	21.3167	21.309	21.0004	21.0747	21.1737	21.5507	20.8983	21.2462	21.3339	21.1473	21.2374	20.8286	20.7685	21.2065
1C03_HUMAN	P04222	HLA class I histocompatibility antigen, Cw-3 alpha chain OS=Homo sapiens GN=HLA-C PE=1 SV=2	30	42	31	38	33	51	21.6863	22.171	21.6995	22.4378	21.9016	21.77	22.2519	23.1905	21.4502	21.4673	21.756	22.2638	21.8486	22.4152	22.3053	22.8822	22.4349	21.7312	21.827	21.8594	22.8271	22.2103	21.3525	23.0047	21.747	23.3463	22.2075	22.4492	22.8839	22.4369	22.9965	21.9239	22.3846	22.3117	22.2931	22.2725	23.2148	22.6862	22.0764	21.1327	23.4434
ATX2L_HUMAN	Q8WWM7	Ataxin-2-like protein OS=Homo sapiens GN=ATXN2L PE=1 SV=2	41	43	31	28	36	46	20.9358	20.9806	20.9496	20.8018	20.699	20.8613	21.0758	20.7373	21.0915	21.7956	20.9741	21.1103	21.6345	20.8905	20.7004	21.4103	20.4668	21.1588	20.5648	20.5547	20.8467	20.8004	20.7367	20.8478	21.0395	20.6083	20.7077	20.6463	21.2661	20.6169	20.6895	20.5217	20.662	20.6082	20.6069	20.2648	20.9111	20.6903	20.6414	20.3345	20.5488
IF16_HUMAN	Q16666	Gamma-interferon-inducible protein 16 OS=Homo sapiens GN=IFI16 PE=1 SV=3	33	38	33	39	36	46	20.1222	21.4214	19.7269	21.2024	21.8194	19.9884	20.6687	20.1654	20.4082	20.2271	21.2341	20.9065	20.6487	22.0756	21.0537	21.6206	21.1564	20.2632	21.1847	20.3113	21.8002	20.5449	21.4307	21.6663	21.682	20.2249	22.3662	20.0798	21.4752	20.499	21.1332	21.856	20.8093	22.5278	20.598	21.1793	20.5258	20.9376	20.8249	20.4334	20.3962
MAP1B_HUMAN	P46821	Microtubule-associated protein 1B OS=Homo sapiens GN=MAP1B PE=1 SV=2	42	40	41	28	28	46	20.0234	19.177	20.6786	20.2794	20.2097	20.8291	19.4687	19.2699	20.0913	21.3156	19.9851	19.8771	20.119	20.6821	20.6527	20.2307	20.1188	19.9257	20.8427	20.1669	20.4236	20.6592	19.9528	20.305	20.3265	19.3593	19.4862	20.2185	20.3673	19.7467	19.1579	19.6846	20.065	19.5363	20.8768	19.9079	19.3301	20.3032	19.866	19.6847	19.7095
RUXF_HUMAN	P62306	Small nuclear ribonucleoprotein F OS=Homo sapiens GN=SNRPF PE=1 SV=1	41	41	42	28	33	40	20.995	21.0511	21.3934	21.5219	20.728	21.1601	20.8983	20.9641	21.5764	21.4031	21.1059	21.6801	20.9476	21.0605	21.3374	21.2714	20.9788	22.143	21.3881	21.3671	20.7969	21.8493	20.8522	20.8425	20.694	21.6573	20.9862	21.3454	20.8657	21.358	21.4992	20.3618	20.8185	21.3816	21.3399	20.5871	21.2924	20.617	20.4153	20.6549	21.5222
THIK_HUMAN	P09110	3-ketoacyl-CoA thiolase, peroxisomal OS=Homo sapiens GN=ACAA1 PE=1 SV=2	28	50	37	44	32	34	18.9153	20.0869	18.8391	19.8095	19.506	18.7049	19.6047	19.0382	19.3139	18.6646	18.8718	18.7434	19.0584	18.9772	18.9047	19.1709	19.5489	18.7686	19.1161	19.0353	19.4932	19.431	19.5692	18.8221	19.937	19.7941	18.9067	19.2118	19.6447	19.252	19.5322	18.9912	20.7147	18.9724	20.515	20.4017	19.5229	20.2618	20.8611	21.5149	19.3472
EIF3F_HUMAN	O00303	Eukaryotic translation initiation factor 3 subunit F OS=Homo sapiens GN=EIF3F PE=1 SV=1	38	37	44	28	39	38	20.4775	20.9055	21.3009	21.1301	20.5095	21.1484	21.2396	20.5149	20.9795	21.1907	20.7464	21.041	20.6284	21.2662	21.0312	21.0172	20.675	21.2818	21.0427	21.1378	20.7386	21.4157	20.8799	20.6611	20.9382	21.0781	21.0615	21.291	20.8984	21.1874	21.0292	20.3469	21.0238	21.0516	21.2041	20.6447	20.6104	20.5648	20.6813	21.1229	21.0427
FKB10_HUMAN	Q96AY3	Peptidyl-prolyl cis-trans isomerase FKBP10 OS=Homo sapiens GN=FKBP10 PE=1 SV=1	34	28	44	34	44	40	21.098	20.256	20.4942	21.5372	20.3738	20.3035	21.1665	20.8567	21.6325	21.6385	21.3964	21.9196	20.9484	21.264	21.1148	21.4713	21.0605	20.6153	21.2866	20.8753	21.2129	21.065	21.278	21.8608	21.5306	20.6634	20.4159	20.7155	21.3364	20.809	20.7695	20.8989	21.2179	20.0101	20.7778	20.9045	20.6647	21.0383	20.5916	20.3155	20.5628
H2AY_HUMAN	O75367	Core histone macro-H2A.1 OS=Homo sapiens GN=H2AFY PE=1 SV=4	34	39	35	36	40	40	22.7876	22.685	22.436	22.5666	22.8275	22.7696	22.5072	22.2919	22.383	23.1248	22.3515	22.5144	22.4272	22.88	22.9497	23.2373	22.5142	22.3963	23.1752	22.238	22.5856	23.311	22.8434	22.9995	22.7218	22.5193	23.2487	22.5402	23.1491	22.4456	22.8889	23.053	22.4289	22.9096	22.2392	22.8116	22.8201	22.7469	22.5221	22.39	22.6474
ILK_HUMAN	Q13418	Integrin-linked protein kinase OS=Homo sapiens GN=ILK PE=1 SV=2	28	34	41	43	35	43	20.2154	21.0457	20.8536	21.3796	20.7584	20.6929	20.4972	20.0773	21.1067	20.3937	21.0875	21.0865	20.5817	21.1466	21.3118	21.5915	21.299	20.8461	21.4593	21.5874	21.4754	21.6943	21.0679	21.1633	21.6689	21.2623	21.2724	21.076	21.5805	21.3213	21.2007	21.6143	21.5886	20.9373	21.5626	21.7705	21.1594	21.7678	20.7333	20.9274	20.9932
IPYR_HUMAN	Q15181	Inorganic pyrophosphatase OS=Homo sapiens GN=PPA1 PE=1 SV=2	29	50	40	31	36	38	21.6474	21.029	20.1669	21.9376	21.5267	20.3871	21.167	21.2893	21.0109	21.1695	20.6552	20.2394	20.3698	21.5924	20.6853	19.6754	20.8879	20.4476	20.3224	20.5406	20.771	20.9882	21.873	21.0847	20.0571	21.0874	21.4098	21.2714	20.5755	20.558	20.9175	20.8007	20.4091	21.0187	21.0152	20.5812	20.3258	20.2981	20.9809	21.2668	21.1088
LARP1_HUMAN	Q6PKG0	La-related protein 1 OS=Homo sapiens GN=LARP1 PE=1 SV=2	42	42	41	31	32	36	20.586	20.647	21.0193	20.6307	21.4406	20.9412	21.4957	20.6628	21.0918	21.3093	20.6183	21.5754	21.327	20.8226	20.4342	21.1121	20.9073	21.5439	21.0357	20.8024	20.8876	20.8752	20.8714	21.0733	20.6353	20.9575	20.8389	20.5131	20.7391	20.6731	21.1867	20.5658	20.8319	20.9975	20.8115	20.6889	20.8595	20.6683	20.8974	21.0331	20.5456
GBB2_HUMAN	P62879	Guanine nucleotide-binding protein G(I)/G(S)/G(T) subunit beta-2 OS=Homo sapiens GN=GNB2 PE=1 SV=3	30	40	44	35	35	39	22.0577	22.0473	21.9577	22.272	21.8722	21.8915	21.8096	21.5751	22.2272	21.7585	22.3476	21.6478	21.9248	22.2288	22.2215	22.3632	22.0509	21.7623	22.4799	22.2382	22.1783	22.4035	22.0019	22.3236	22.2095	22.2633	22.1101	22.4318	22.1063	21.9273	22.4467	22.0165	22.3148	22.2397	22.3917	22.2234	21.9072	22.3026	21.8106	22.1728	22.2434
IPO7_HUMAN	O95373	Importin-7 OS=Homo sapiens GN=IPO7 PE=1 SV=1	38	38	35	31	33	48	20.1894	20.2586	20.0112	20.8458	20.792	20.0433	21.3261	21.2316	20.9548	21.5652	20.3886	21.1474	21.0372	21.1347	20.2284	19.9741	20.3224	20.619	20.3986	20.3278	20.9765	20.1495	20.5429	21.1656	20.1947	19.8659	21.3533	20.6484	20.7642	20.2252	20.8938	20.409	20.5582	20.0376	20.5054	20.4923	19.8632	20.2681	20.8556	20.616	20.0268
LETM1_HUMAN	O95202	LETM1 and EF-hand domain-containing protein 1, mitochondrial OS=Homo sapiens GN=LETM1 PE=1 SV=1	40	40	30	37	37	39	21.3561	20.4786	20.8388	20.5919	21.0608	21.3061	20.669	21.2734	20.6658	20.3615	21.0599	21.7087	20.9327	20.8464	20.8066	21.2211	21.2211	21.8698	20.5661	21.5121	20.6825	20.0914	20.3326	20.6607	20.7807	21.0212	21.2134	20.6726	20.7826	20.6928	21.2576	21.7695	20.5424	20.2595	20.2558	20.9198	21.019	20.9756	21.2521	20.9943	20.8286
K2C3_HUMAN	P12035	Keratin, type II cytoskeletal 3 OS=Homo sapiens GN=KRT3 PE=1 SV=3	22	45	48	41	33	33	22.2541	22.1604	23.3347	23.4547	22.4501	23.3248	23.6482	23.3084	23.3293	21.9013	24.0154	22.1335	23.1922	22.9503	22.8273	23.7108	22.7876	24.1318	23.5368	22.9375	23.2682	23.6545	22.9153	22.3708	23.748	24.0471	22.6531	22.6936	23.8224	23.0633	23.6183	23.2953	23.908	22.9773	24.1492	23.8183	22.9878	24.56	23.6274	23.8144	23.0022
LAMA5_HUMAN	O15230	Laminin subunit alpha-5 OS=Homo sapiens GN=LAMA5 PE=1 SV=8	27	48	33	37	36	41	19.5966	19.5407	19.1994	19.2901	19.7577	19.2529	18.9905	19.8252	19.5769	19.4714	19.0715	19.8674	19.9777	19.217	19.8776	19.7955	19.8678	19.1887	20.2145	19.6309	19.1025	20.3325	19.757	19.2897	20.1067	19.7931	20.048	19.1347	19.8328	20.0601	19.1285	19.3986	19.3972	20.1673	19.7756	19.7144	19.4771	19.588	19.2615	19.1888	19.7839
ODPA_HUMAN	P08559	Pyruvate dehydrogenase E1 component subunit alpha, somatic form, mitochondrial OS=Homo sapiens GN=PDHA1 PE=1 SV=3	39	40	39	35	31	38	22.3159	22.1063	21.7535	21.4545	21.9373	21.9417	21.4472	22.0255	21.4209	21.1868	21.3561	21.9103	21.2467	21.6623	21.5766	21.6556	21.8774	21.8351	21.7986	22.1022	21.2966	21.9573	21.3002	21.2195	21.4486	21.7822	21.5467	21.7271	21.5281	21.7563	22.2144	21.6447	21.3804	21.2065	21.19	21.3522	21.7452	21.7271	21.6873	21.1844	21.286
PSME2_HUMAN	Q9UL46	Proteasome activator complex subunit 2 OS=Homo sapiens GN=PSME2 PE=1 SV=4	31	37	44	43	33	34	21.5441	22.8501	21.9962	21.9822	22.4976	21.775	22.6082	22.9768	22.2079	22.0367	21.3274	21.967	22.6882	22.6372	22.9376	22.0846	23.4251	22.1224	22.1799	22.2993	22.904	21.2605	22.4101	22.7037	22.0802	23.0648	22.6174	22.844	22.3948	22.8689	22.6038	22.2433	22.7898	22.7698	23.0062	22.8728	23.3493	22.2868	22.6747	22.8849	23.5482
SYFB_HUMAN	Q9NSD9	Phenylalanine--tRNA ligase beta subunit OS=Homo sapiens GN=FARSB PE=1 SV=3	36	38	43	29	41	35	21.8421	22.4422	22.2511	21.5271	21.9496	22.2199	21.9507	21.8876	21.6985	22.3474	21.8391	21.647	21.7734	21.7776	22.4289	21.3539	21.7285	21.5959	21.6895	21.4566	21.5896	21.402	22.1545	21.9828	21.2045	21.7059	21.6397	21.742	21.292	21.7743	21.7406	21.6376	21.3343	21.74	21.5618	21.4739	21.6982	21.2418	21.932	21.863	21.7679
THOC4_HUMAN	Q86V81	THO complex subunit 4 OS=Homo sapiens GN=ALYREF PE=1 SV=3	43	32	44	32	37	34	22.3099	22.2223	22.5484	22.3015	22.1472	22.5241	22.6056	22.0733	22.8148	21.9234	21.3089	22.659	23.0387	21.6101	22.3378	22.7049	21.9569	22.828	22.1785	23.1516	21.5827	22.837	22.0663	22.0196	22.1784	22.9527	22.4452	21.8097	22.2727	22.0142	22.706	22.3786	22.0246	22.4974	21.9841	21.2887	22.2441	21.7972	21.6642	21.635	22.4373
EIF3L_HUMAN	Q9Y262	Eukaryotic translation initiation factor 3 subunit L OS=Homo sapiens GN=EIF3L PE=1 SV=1	35	41	32	37	34	42	21.2445	21.9464	22.0552	21.7676	21.3609	22.0568	21.7804	21.5042	21.6791	21.7633	22.1281	21.7732	21.6948	22.0016	21.8378	21.6859	21.6931	21.7735	21.8761	21.7828	21.5888	21.5669	21.7782	21.5617	21.7727	21.4134	21.8657	21.8345	21.8385	21.986	21.6485	21.3433	21.8576	21.7377	21.701	21.4307	21.4934	21.2273	21.5949	22.28	21.9121
SAE1_HUMAN	Q9UBE0	SUMO-activating enzyme subunit 1 OS=Homo sapiens GN=SAE1 PE=1 SV=1	36	39	38	31	41	36	21.1545	21.0363	21.0534	21.4913	20.6425	21.1245	21.361	21.4076	21.3761	21.4835	21.171	21.7886	20.8102	21.2226	21.6848	20.5937	20.8626	21.8808	20.933	20.8226	20.7634	20.9201	20.7105	20.6058	21.0125	21.5568	21.0676	20.9688	20.6816	21.0666	20.9853	20.6788	21.1666	21.0191	20.7327	20.6671	21.2932	20.6178	20.5759	20.832	20.4299
SRSF6_HUMAN	Q13247	Serine/arginine-rich splicing factor 6 OS=Homo sapiens GN=SRSF6 PE=1 SV=2	38	34	43	38	33	35	21.9793	22.7911	22.6043	22.4696	21.99	22.5165	22.1096	22.2206	22.8177	22.1363	22.1237	22.9598	22.624	22.186	22.7011	22.6985	21.9949	22.6356	22.2343	22.5763	21.5903	22.8106	21.9544	21.9895	21.9214	23.066	22.2592	22.1464	22.2498	22.2977	22.6361	21.8736	22.1754	22.6736	22.3976	21.6271	22.2859	21.8742	21.8879	22.173	22.8238
TCOF_HUMAN	Q13428	Treacle protein OS=Homo sapiens GN=TCOF1 PE=1 SV=3	42	34	35	28	44	38	20.456	20.1071	20.5366	20.5151	20.7985	20.8653	20.728	20.3982	20.7296	20.7896	20.4114	21.2995	21.2909	20.2419	20.0957	20.888	20.1072	21.0288	20.1684	20.3141	20.6227	20.8695	20.6021	21.0973	20.2847	20.7148	21.1885	20.2251	20.9293	20.188	20.9857	20.6417	20.0988	20.4493	20.3215	20.1479	20.461	20.253	20.1889	20.3167	20.4941
AN32A_HUMAN	P39687	Acidic leucine-rich nuclear phosphoprotein 32 family member A OS=Homo sapiens GN=ANP32A PE=1 SV=1	31	47	39	34	30	39	22.1572	22.3816	23.033	22.3801	21.9528	22.8232	22.2146	21.9277	22.6896	22.6804	21.522	22.7112	22.707	22.2174	22.7355	22.3091	21.8336	22.4814	22.2792	21.8173	22.2841	22.4835	21.8667	21.8409	22.3407	22.2934	22.665	21.9613	22.0424	22.528	22.3303	21.7779	22.0555	22.7288	22.3667	21.6013	22.5517	21.975	21.975	22.1703	22.7872
FUBP3_HUMAN	Q96I24	Far upstream element-binding protein 3 OS=Homo sapiens GN=FUBP3 PE=1 SV=2	35	34	45	32	37	37	21.7637	21.9408	21.918	21.9131	21.3193	21.8003	21.0981	21.5119	22.147	21.1415	21.1051	21.6371	21.7658	21.4265	21.6784	22.0461	21.4518	21.7906	21.6848	22.0994	21.3634	21.7992	21.3922	21.0572	21.5879	22.1844	21.4272	21.6331	21.8161	21.6191	21.6842	21.8445	21.6658	21.6976	21.6759	21.1846	21.6034	21.2501	21.8204	21.1776	21.9027
PEDF_HUMAN	P36955	Pigment epithelium-derived factor OS=Homo sapiens GN=SERPINF1 PE=1 SV=4	30	41	40	34	41	34	21.4908	21.6341	21.519	22.5187	22.0482	21.2471	21.3361	20.4978	22.0344	21.7155	22.9482	21.7878	21.9103	21.3637	22.1159	22.3055	22.3127	22.0857	22.7582	22.2011	22.376	22.2129	22.7111	22.3668	22.6595	22.4811	22.0429	22.0749	22.4007	22.7581	22.656	22.1095	21.9533	21.3365	22.8402	22.9472	21.5713	22.7578	21.8029	22.2403	21.3044
PININ_HUMAN	Q9H307	Pinin OS=Homo sapiens GN=PNN PE=1 SV=4	40	40	38	29	36	37	20.7289	20.956	21.275	20.978	21.0215	21.2583	21.2373	20.6598	21.199	20.6781	20.8926	21.4216	21.5024	21.0495	21.3435	21.447	20.8135	21.6278	20.9421	21.0179	20.7653	20.8893	20.9837	20.8483	20.9839	21.1369	21.0997	20.6703	21.2191	21.0716	21.4229	21.1063	21.0614	21.0749	21.0252	20.5887	21.2351	20.6819	20.7056	20.7754	21.2712
DHSA_HUMAN	P31040	Succinate dehydrogenase [ubiquinone] flavoprotein subunit, mitochondrial OS=Homo sapiens GN=SDHA PE=1 SV=2	35	37	39	37	34	37	22.0942	22.1326	22.8937	22.1783	22.2193	22.7918	22.1101	22.3388	21.7271	21.7783	22.5821	22.3866	22.3398	21.952	22.3048	22.4297	22.629	23.0252	22.1072	22.749	22.0295	22.1473	22.4618	21.7361	21.9455	21.8707	21.8784	21.9963	22.5359	22.0528	22.4792	22.913	22.4699	21.9005	22.3108	22.1309	22.7018	22.4817	22.1309	22.5738	21.8399
PP1A_HUMAN	P62136	Serine/threonine-protein phosphatase PP1-alpha catalytic subunit OS=Homo sapiens GN=PPP1CA PE=1 SV=1	30	38	40	38	30	43	21.6179	21.4192	21.1251	21.7299	21.1868	21.2129	21.5616	21.2459	21.6439	20.9481	21.397	20.9312	21.2745	21.6277	21.401	21.1539	21.4309	21.422	21.3461	21.3684	21.2848	21.0196	21.1399	21.6164	21.3248	21.2979	21.349	21.7112	20.9635	21.4673	21.3235	21.586	21.2697	21.2108	21.3822	20.9505	21.3431	21.1118	21.1196	21.4683	21.4959
PP1R7_HUMAN	Q15435	Protein phosphatase 1 regulatory subunit 7 OS=Homo sapiens GN=PPP1R7 PE=1 SV=1	40	34	37	39	32	37	19.8453	20.4833	20.8295	20.6806	20.4773	20.708	19.8682	20.2782	19.8767	20.4826	20.1783	20.0447	19.7367	20.0454	20.4426	19.8089	20.4184	20.1873	20.6511	20.7487	20.6285	20.3001	20.4028	20.4605	20.6552	20.0384	20.3733	20.7252	19.9922	20.401	20.0887	19.8646	20.4906	20.303	20.4141	20.3842	20.4694	20.1535	20.5528	20.6682	20.2094
PTK7_HUMAN	Q13308	Inactive tyrosine-protein kinase 7 OS=Homo sapiens GN=PTK7 PE=1 SV=2	34	35	40	35	37	38	20.05	20.7541	21.2577	20.5581	20.0306	21.0689	19.7406	20.5802	20.6707	20.3062	20.1491	20.3438	20.4183	20.89	20.5114	21.5579	20.1503	20.7323	20.2919	20.5836	19.9894	20.4304	20.7704	19.8536	20.8342	20.1041	20.3323	21.2795	20.8038	21.2257	20.5903	20.516	20.4623	20.3385	19.8606	20.25	20.9226	20.3643	19.7784	19.9533	20.4068
RL11_HUMAN	P62913	60S ribosomal protein L11 OS=Homo sapiens GN=RPL11 PE=1 SV=2	37	36	43	27	43	33	23.0459	23.115	23.6679	23.1827	23.1255	23.5006	23.322	22.8892	23.4333	23.7871	22.4985	23.9608	23.0502	23.3652	23.3616	23.7838	23.0553	23.9019	23.5602	23.3748	22.9219	23.3383	23.1408	23.0352	23.0758	22.9882	23.3203	23.4904	23.3457	23.4348	23.3905	23.0152	23.2045	23.2746	23.2097	22.9753	23.352	22.8537	23.0039	23.1669	22.9722
UGDH_HUMAN	O60701	UDP-glucose 6-dehydrogenase OS=Homo sapiens GN=UGDH PE=1 SV=1	31	39	44	41	36	28	20.8556	20.8531	20.5809	21.1623	21.2335	20.3667	20.969	20.9616	20.9734	21.3188	21.9266	20.9908	20.6719	21.0052	21.3815	21.2591	21.3641	21.4633	21.2496	21.4668	21.1646	21.1221	20.1545	21.566	21.8469	21.2725	20.7557	21.2244	21.4124	21.4938	20.8434	21.9794	21.4918	20.8642	22.1249	22.858	22.4381	22.9638	22.0912	23.0952	22.6756
RL28_HUMAN	P46779	60S ribosomal protein L28 OS=Homo sapiens GN=RPL28 PE=1 SV=3	38	37	42	29	38	34	22.7904	22.9861	23.6866	22.9916	22.8494	23.6739	22.9227	22.6837	23.2518	23.7729	21.9788	23.9298	22.8484	23.1617	23.0039	23.3909	23.1603	23.775	23.1617	23.4144	22.5872	23.5425	22.8363	22.8538	23.2055	22.4904	23.146	23.5062	22.8763	23.1761	23.0255	23.0834	22.9448	22.9724	23.1666	22.5524	23.1084	22.6215	22.7338	23.1375	23.195
SF01_HUMAN	Q15637	Splicing factor 1 OS=Homo sapiens GN=SF1 PE=1 SV=4	36	36	39	34	37	36	20.3453	20.6116	21.1623	21.1753	20.4417	20.9174	20.8861	20.5704	21.2049	20.0696	20.8312	20.7325	21.1794	20.8523	20.6839	21.1966	20.4708	21.0781	20.76	21.2835	20.6104	21.0637	20.7047	20.4579	20.6173	21.5712	20.7808	20.6389	20.7729	21.1186	20.885	20.467	20.676	21.091	20.9722	20.5259	20.3914	20.5768	20.5804	20.4738	20.7663
AMPN_HUMAN	P15144	Aminopeptidase N OS=Homo sapiens GN=ANPEP PE=1 SV=4	27	35	39	42	35	39	19.7167	20.1388	19.7658	20.5319	20.2163	19.6046	20.3085	19.2715	20.213	20.1391	20.7887	19.9325	20.182	21.0076	20.2891	21.6835	20.521	20.1267	20.7027	20.7117	21.2627	20.5315	21.099	21.2057	21.89	19.6271	20.6864	20.9145	20.804	20.9981	20.5654	20.1853	22.1102	20.9288	21.3033	20.6853	19.1708	20.7134	20.3805	19.7899	20.5409
AP3B1_HUMAN	O00203	AP-3 complex subunit beta-1 OS=Homo sapiens GN=AP3B1 PE=1 SV=3	33	34	39	36	35	40	20.7646	20.9281	20.7024	20.5741	21.024	20.9609	21.1098	20.5385	20.7615	21.2565	21.0529	20.7151	20.7585	20.8112	21.055	20.9592	20.9212	20.538	20.9355	20.7669	20.9888	20.7934	20.7609	20.7842	21.2704	20.5497	20.7182	20.6667	20.9795	20.6365	20.6045	21.0196	20.7771	20.9453	20.945	21.3034	21.307	21.1486	21.0937	20.9131	21.0795
CAZA1_HUMAN	P52907	F-actin-capping protein subunit alpha-1 OS=Homo sapiens GN=CAPZA1 PE=1 SV=3	40	38	38	34	32	35	21.1759	20.7412	21.3582	21.4178	21.0241	21.1154	21.3338	20.6539	21.1432	20.8783	20.8152	21.0644	20.9023	21.2833	21.4061	21.3762	21.1721	21.0571	21.2744	21.0724	21.454	21.1939	20.7199	21.1675	21.0006	21.2223	21.2589	21.4016	21.3404	21.0435	21.3493	20.9547	21.1949	21.2579	21.1981	21.1964	21.206	21.1478	20.7561	21.2359	21.2312
CN37_HUMAN	P09543	2',3'-cyclic-nucleotide 3'-phosphodiesterase OS=Homo sapiens GN=CNP PE=1 SV=2	30	36	32	43	38	38	21.3041	21.9777	20.9571	21.3238	21.154	20.8388	21.896	21.4091	21.1559	21.3721	21.4897	22.1969	21.9105	21.8561	21.2431	21.4794	21.4188	21.0435	21.5828	20.9488	21.1328	21.4931	21.5892	21.1567	21.6487	21.5822	21.5526	20.8624	21.6692	21.0654	21.4115	21.37	21.6549	21.0429	21.8117	21.5568	21.0099	21.4888	21.5163	22.7082	21.3128
GPX1_HUMAN	P07203	Glutathione peroxidase 1 OS=Homo sapiens GN=GPX1 PE=1 SV=4	32	41	42	33	35	34	20.0416	20.2633	20.9899	21.0623	20.296	20.5653	19.8293	20.2653	20.4307	20.0661	20.1821	20.0636	20.3448	20.8947	20.7141	20.4105	20.796	20.2226	20.9929	20.4443	21.6441	21.1872	20.7932	20.8746	21.0103	20.7768	20.394	21.1268	20.3129	21.1931	20.9306	20.5769	20.699	20.8113	21.2812	21.0834	20.9021	20.6257	20.2843	20.3191	21.6444
LAP2A_HUMAN	P42166	Lamina-associated polypeptide 2, isoform alpha OS=Homo sapiens GN=TMPO PE=1 SV=2	31	31	35	39	43	38	20.1799	20.8411	20.0531	20.4398	20.5222	20.2165	21.1373	21.1534	20.5883	20.4905	20.3729	20.1063	21.234	20.7651	20.8505	20.8065	20.5088	20.6241	20.5275	20.0514	20.4009	20.1968	20.5122	20.8059	20.3365	20.6733	21.1291	20.3542	20.9749	20.665	20.9501	20.1831	20.2969	21.0108	20.0155	20.5872	20.6524	20.2849	20.4429	20.1586	20.2972
RL18_HUMAN	Q07020	60S ribosomal protein L18 OS=Homo sapiens GN=RPL18 PE=1 SV=2	34	33	44	35	38	33	21.9318	22.0602	22.775	22.3588	22.2011	22.3378	22.7049	22.0215	22.1922	22.7659	21.5988	22.656	21.5	22.53	22.1716	22.2303	21.8221	22.6596	21.9561	21.8732	21.9262	22.8975	21.9097	22.2146	21.9582	21.3925	22.1188	22.879	21.7449	22.3933	22.133	21.375	21.9407	21.8129	22.0269	21.5284	21.8732	21.4605	22.0009	22.1675	22.4244
RL32_HUMAN	P62910	60S ribosomal protein L32 OS=Homo sapiens GN=RPL32 PE=1 SV=2	36	38	40	32	28	43	22.2193	22.3539	22.132	21.7581	21.8682	22.2353	21.8739	21.8555	22.4124	22.4957	20.5824	22.5006	21.7517	22.262	21.7743	21.587	22.2344	22.2272	21.8693	22.6308	21.2634	22.0632	21.6393	21.934	21.7855	21.1072	21.9939	22.4965	21.2971	22.1003	21.8468	22.071	21.6633	21.53	21.4782	20.865	21.9418	21.4383	21.4448	22.389	22.2084
UN45A_HUMAN	Q9H3U1	Protein unc-45 homolog A OS=Homo sapiens GN=UNC45A PE=1 SV=1	46	36	42	23	37	33	20.3938	19.7398	20.5771	19.6188	20.2572	20.1356	20.3715	20.5822	20.1266	20.5473	20.0531	20.7019	20.205	20.3078	19.9687	19.9804	20.044	20.0729	20.0897	19.7042	20.4196	19.823	20.5712	20.5402	20.6898	20.3165	20.4541	20.2015	20.0945	20.3893	20.1596	20.7878	20.3027	19.9682	20.2432	20.1512	20.1351	20.2649	20.615	20.2305	20.0672
6PGL_HUMAN	O95336	6-phosphogluconolactonase OS=Homo sapiens GN=PGLS PE=1 SV=2	31	40	44	37	32	32	21.9351	22.7501	21.7893	21.4863	21.2973	21.7874	20.9537	22.0779	21.6887	21.2577	22.2761	22.5732	20.7987	21.4478	21.8606	20.6305	21.9208	22.0915	21.8246	22.0816	22.1714	21.9186	21.5602	21.9221	21.5799	22.5279	21.2488	22.1857	21.1485	21.7717	21.5307	21.9407	22.0107	21.9665	21.9003	21.8691	22.5818	21.5897	21.8155	22.3878	22.4255
ADH1B_HUMAN	P00325	Alcohol dehydrogenase 1B OS=Homo sapiens GN=ADH1B PE=1 SV=2	22	37	39	45	33	40	21.0045	21.7055	20.1057	21.4978	20.6785	19.9573	20.5188	20.5099	21.1691	21.6377	20.5596	20.3228	18.8601	19.9833	23.3842	20.5275	22.9288	19.62	23.3705	21.978	19.5842	22.9104	21.6239	21.0059	23.532	21.0357	23.3217	22.3696	21.7721	21.0863	19.5019	22.1533	21.767	22.2622	21.502	22.5037	20.4984	22.493	21.6198	22.8414	21.6542
AL1B1_HUMAN	P30837	Aldehyde dehydrogenase X, mitochondrial OS=Homo sapiens GN=ALDH1B1 PE=1 SV=3	31	41	32	34	36	42	21.3778	21.469	21.1353	22.1793	20.9357	20.8761	20.9874	21.2739	21.1222	21.0418	21.6481	22.0972	20.7252	22.4363	21.537	22.2394	21.9688	21.4812	21.5958	21.3835	21.386	21.5617	21.4511	22.5201	21.9254	21.5113	21.1162	21.7709	22.6535	21.6437	21.9742	22.8861	21.2547	20.6722	21.4171	21.8322	22.1068	22.0917	21.0078	20.8697	21.2685
CAPR1_HUMAN	Q14444	Caprin-1 OS=Homo sapiens GN=CAPRIN1 PE=1 SV=2	34	36	43	35	33	35	21.1525	21.5504	22.2594	22.3162	21.893	21.8679	22.1875	21.1127	22.767	22.3863	20.4128	22.5809	22.1782	22.4765	21.7517	22.2629	21.4498	22.3024	21.7597	21.8234	22.1292	21.8809	22.0243	22.2443	21.6835	22.1071	21.9158	22.1842	22.2158	22.0351	21.8287	21.8628	22.2911	21.9934	22.0007	21.4229	21.2585	21.2954	21.3973	21.8277	22.0757
DDX42_HUMAN	Q86XP3	ATP-dependent RNA helicase DDX42 OS=Homo sapiens GN=DDX42 PE=1 SV=1	42	36	36	26	40	36	21.3344	20.9521	20.9572	21.1463	21.0363	21.244	21.6526	20.8192	21.1606	20.6893	20.6975	21.2399	21.7751	20.867	20.6669	21.3748	20.7232	20.8157	20.8854	21.1297	20.7643	21.3696	21.5203	21.6376	21.244	20.7056	21.1026	20.397	21.1147	20.6361	21.3143	21.3523	20.8673	20.937	20.454	20.5223	20.8192	20.8184	21.0651	20.6429	20.8269
ERAP1_HUMAN	Q9NZ08	Endoplasmic reticulum aminopeptidase 1 OS=Homo sapiens GN=ERAP1 PE=1 SV=3	33	45	30	31	27	50	20.1373	19.6353	20.4422	19.2382	19.7429	20.5649	19.6625	19.5127	19.5012	20.2904	19.0711	20.0408	20.0595	20.0416	20.6861	20.5402	20.8756	19.586	20.2894	19.7926	20.0604	20.1819	19.9123	20.2596	20.0528	19.7047	20.7978	19.8214	20.5959	19.8324	19.9672	20.3646	20.5615	19.5677	19.8429	20.0882	20.6916	20.6778	20.4517	19.7548	19.9727
IF2G_HUMAN	P41091	Eukaryotic translation initiation factor 2 subunit 3 OS=Homo sapiens GN=EIF2S3 PE=1 SV=3	34	41	39	34	33	35	21.9229	22.2366	21.9991	22.1255	22.0336	21.9199	22.6273	21.8885	22.6952	22.4177	22.4451	22.3842	22.2302	22.3055	22.0028	22.0441	22.2089	22.7647	22.0178	22.1071	22.1249	21.9019	22.0809	22.2054	21.9654	22.2215	22.1999	21.8938	22.1202	22.3833	22.0467	22.199	22.2676	22.2097	22.1979	22.0817	22.4069	22.0712	22.266	22.4853	22.1624
RAB14_HUMAN	P61106	Ras-related protein Rab-14 OS=Homo sapiens GN=RAB14 PE=1 SV=4	35	38	40	35	28	40	21.907	21.3454	21.072	21.3919	21.1228	21.0908	21.1848	21.708	21.0155	21.1684	21.9106	21.7404	21.0238	21.6408	21.3769	21.5981	21.3377	21.6059	21.5282	21.8221	21.2724	21.5325	20.9333	21.0888	21.3304	21.5189	21.7932	21.9332	21.6449	21.2327	21.2868	21.863	21.2787	21.1237	20.992	21.4193	20.9952	21.2156	22.2021	21.3448	21.7898
U2AF2_HUMAN	P26368	Splicing factor U2AF 65 kDa subunit OS=Homo sapiens GN=U2AF2 PE=1 SV=4	28	37	43	36	35	37	22.3934	22.8198	22.9116	23.1983	22.3112	22.8794	22.8231	22.6374	23.0565	22.0452	22.4579	22.8191	22.6821	22.9145	22.679	22.809	22.447	22.8936	22.6237	22.4936	21.9191	22.7063	22.6098	22.2696	22.483	22.9551	22.7333	22.4575	22.432	22.5229	22.9455	22.5105	22.3383	22.6541	22.4923	21.9741	22.5802	22.132	22.3304	22.4294	22.7233
AT2A3_HUMAN	Q93084	Sarcoplasmic/endoplasmic reticulum calcium ATPase 3 OS=Homo sapiens GN=ATP2A3 PE=1 SV=2	34	45	40	32	33	31	19.9651	20.6822	20.8013	20.0151	21.9968	20.7401	20.3283	21.4741	20.1256	20.5793	20.7922	20.4776	21.0913	20.2491	20.6907	20.3454	20.6572	21.0823	21.1943	20.3319	20.7157	20.5158	20.6265	20.391	20.5887	20.0837	20.4899	19.7327	20.6797	20.0393	20.6354	20.6816	21.1801	20.8242	20.6724	20.6383	21.6089	20.8318	20.4991	20.4642	20.8307
EHD1_HUMAN	Q9H4M9	EH domain-containing protein 1 OS=Homo sapiens GN=EHD1 PE=1 SV=2	31	41	40	33	30	40	21.3132	21.2308	20.9526	20.719	21.0226	21.1955	20.1408	20.7166	21.0896	20.2676	21.3883	20.6512	20.729	20.6873	21.1112	20.4364	21.283	20.4348	20.7969	20.8973	21.0331	20.8172	20.8759	20.8592	20.7926	20.5212	20.5566	21.071	21.1871	20.9161	20.4246	20.8456	20.9546	20.8709	20.9729	20.6832	20.6607	20.7785	20.729	20.9901	21.2595
ILEU_HUMAN	P30740	Leukocyte elastase inhibitor OS=Homo sapiens GN=SERPINB1 PE=1 SV=1	25	45	38	36	31	40	22.188	21.6142	21.268	21.9203	21.8956	21.1039	21.8945	21.0303	21.6313	21.3285	23.0012	21.2466	22.502	22.1933	22.2535	21.8923	22.586	21.7602	22.1106	21.4848	23.0268	22.2758	23.3085	22.4889	22.0115	21.8847	21.8129	22.6694	22.5809	21.8565	22.075	22.6722	22.0686	22.0154	22.4594	22.3792	22.3702	21.688	21.8595	21.5585	22.1723
[truncated: 5,392 more rows]
[truncated: 16 more columns]
