# Supplementary material for: Quantitative proteomics analysis of triple-negative breast cancers
Source: NPJ Precis Oncol. 2025 Apr 24;9:117. doi: 10.1038/s41698-025-00907-8 (PMC12019170; doi:10.1038/s41698-025-00907-8)
Supplement: Supplementary file 3 — Supplemental Table 2 [file 41698_2025_907_MOESM3_ESM.xlsx]

## Sheet: IMA-DAPs
name	accession	P Value	log2 ratio			INCREASED									DECREASED
FA26F_HUMAN	Q5R3K3	3.95017e-08	1.50877			Gene Set	Description	Size	Expect	Ratio	P Value	FDR			Gene Set	Description	Size	Expect	Ratio	P Value	FDR
TAP1_HUMAN	Q03518	1.62882e-09	1.4182			HALLMARK_INTERFERON_GAMMA_RESPONSE	interferon gamma response	200	3.79	11.873	<2.2e-16	<2.2e-16			HALLMARK_EPITHELIAL_MESENCHYMAL_TRANSITION	epithelial mesenchymal transition	200	4.9772	6.6303	<2.2e-16	<2.2e-16
MZB1_HUMAN	Q8WU39	0.00126226	1.3807			HALLMARK_ALLOGRAFT_REJECTION	allograft rejection	200	3.79	7.1241	<2.2e-16	<2.2e-16			HALLMARK_COAGULATION	blood coagulation cascade	138	3.4342	9.9003	<2.2e-16	<2.2e-16
2B14_HUMAN	P13760	0.00107789	1.31556			HALLMARK_INTERFERON_ALPHA_RESPONSE	interferon alpha response	97	1.8381	14.145	<2.2e-16	<2.2e-16			HALLMARK_ANGIOGENESIS	blood vessel formation	36	0.89589	11.162	8.8988e-09	1.4831e-07
SYWC_HUMAN	P23381	1.70906e-06	1.29356			HALLMARK_COMPLEMENT	complement cascade	200	3.79	2.9024	0.0012233	0.015291			HALLMARK_COMPLEMENT	complement cascade	200	4.9772	3.6165	1.4683e-06	1.8353e-05
2B11_HUMAN	P04229	1.03506e-06	1.24599
TPSN_HUMAN	O15533	2.99148e-09	1.24394
DRB4_HUMAN	P13762	4.17409e-07	1.23216			Gene Set	Description	Size	Expect	Ratio	P Value	FDR			Gene Set	Description	Size	Expect	Ratio	P Value	FDR
TAP2_HUMAN	Q03519	5.0161e-09	1.2089			hsa03050	Proteasome	45	0.47948	10.428	0.00011059	0.0036359			hsa04512	ECM-receptor interaction	82	1.1541	8.6647	2.1089e-07	1.7229e-05
CD38_HUMAN	P28907	1.57918e-05	1.19554			hsa04145	Phagosome	152	1.6196	12.349	1.1102e-16	2.4943e-14			hsa04610	Complement and coagulation cascades	79	1.1119	26.981	<2.2e-16	<2.2e-16
HLAF_HUMAN	P30511	4.55504e-09	1.16825			hsa04514	Cell adhesion molecules (CAMs)	144	1.5344	12.383	6.6613e-16	1.2828e-13			hsa05020	Prion diseases	35	0.4926	14.21	4.6849e-07	3.3238e-05
PSB10_HUMAN	P40306	2.04625e-06	1.1367			hsa04612	Antigen processing and presentation	77	0.82045	24.377	<2.2e-16	<2.2e-16			hsa05150	Staphylococcus aureus infection	56	0.78817	10.15	1.0495e-06	7.0738e-05
2B18_HUMAN	Q30134	1.29546e-06	1.13258			hsa04621	NOD-like receptor signaling pathway	168	1.7901	7.8209	2.8531e-09	2.1367e-07			hsa05322	Systemic lupus erythematosus	133	1.8719	4.808	0.00010783	0.0043391
MX1_HUMAN	P20591	0.000105708	1.13096			hsa04640	Hematopoietic cell lineage	97	1.0336	7.7403	8.7826e-06	0.0004154			P00011	Blood coagulation	38	0.53483	20.567	2.7194e-12	4.5822e-10
GBP1_HUMAN	P32455	1.94528e-05	1.12574			hsa04650	Natural killer cell mediated cytotoxicity	131	1.3958	9.3134	1.2644e-09	1.033e-07			P00050	Plasminogen activating cascade	15	0.21112	33.157	5.6856e-10	6.5528e-08
2B1G_HUMAN	Q29974	2.39182e-06	1.12558			hsa04666	Fc gamma R-mediated phagocytosis	91	0.96962	7.2193	5.1254e-05	0.0019462			R-HSA-109582	Hemostasis	620	8.7261	3.5525	5.8333e-10	6.5528e-08
DRB3_HUMAN	P79483	0.000464344	1.12141			hsa04940	Type I diabetes mellitus	43	0.45817	26.191	1.5099e-14	2.2615e-12			R-HSA-114608	Platelet degranulation	129	1.8156	13.219	<2.2e-16	<2.2e-16
1A68_HUMAN	P01891	4.99429e-11	1.11555			hsa05140	Leishmaniasis	74	0.78849	17.756	3.2307e-14	4.355e-12			R-HSA-140837	Intrinsic Pathway of Fibrin Clot Formation	22	0.30964	19.378	4.4191e-07	3.22e-05
2B1E_HUMAN	Q9GIY3	1.07324e-06	1.11441			hsa05150	Staphylococcus aureus infection	56	0.59669	16.759	3.1571e-10	2.935e-08			R-HSA-140875	Common Pathway of Fibrin Clot Formation	22	0.30964	29.066	7.5118e-12	1.1251e-09
1A69_HUMAN	P10316	2.22441e-10	1.11141			hsa05152	Tuberculosis	179	1.9073	7.3403	6.5042e-09	4.7392e-07			R-HSA-140877	Formation of Fibrin Clot (Clotting Cascade)	39	0.5489	18.218	1.056e-10	1.4235e-08
1A11_HUMAN	P13746	1.97254e-10	1.09473			hsa05164	Influenza A	171	1.822	9.3302	2.9703e-12	3.2032e-10			R-HSA-1474228	Degradation of the extracellular matrix	140	1.9704	6.5976	8.3018e-08	7.2199e-06
1B49_HUMAN	P30487	9.71594e-08	1.08931			hsa05168	Herpes simplex infection	185	1.9712	10.653	4.4409e-16	9.2097e-14			R-HSA-1474244	Extracellular matrix organization	301	4.2364	8.7338	<2.2e-16	<2.2e-16
1B44_HUMAN	P30481	1.81469e-07	1.08112			hsa05169	Epstein-Barr virus infection	201	2.1417	12.607	<2.2e-16	<2.2e-16			R-HSA-1474290	Collagen formation	90	1.2667	8.684	4.9925e-08	4.4866e-06
2B1B_HUMAN	P20039	8.04011e-06	1.07931			hsa05170	Human immunodeficiency virus 1 infection	212	2.2589	6.1977	5.6099e-08	3.601e-06			R-HSA-1566948	Elastic fibre formation	45	0.63335	11.052	2.8081e-06	0.00016108
1A03_HUMAN	P04439	2.18936e-09	1.07479			hsa05310	Asthma	31	0.33031	30.274	4.9261e-13	5.5336e-11			R-HSA-159763	Transport of gamma-carboxylated protein precursors from the endoplasmic reticulum to the Golgi apparatus	9	0.12667	23.684	0.00021634	0.0076743
DERL3_HUMAN	Q96Q80	0.00870265	1.07223			hsa05320	Autoimmune thyroid disease	53	0.56473	23.02	7.3275e-15	1.2347e-12			R-HSA-1630316	Glycosaminoglycan metabolism	124	1.7452	6.8759	1.6859e-07	1.4204e-05
1A30_HUMAN	P16188	3.76362e-11	1.07113			hsa05321	Inflammatory bowel disease (IBD)	65	0.69259	11.551	4.0806e-07	2.3407e-05			R-HSA-166658	Complement cascade	58	0.81632	29.4	<2.2e-16	<2.2e-16
2B1C_HUMAN	Q95IE3	4.81636e-06	1.06756			hsa05330	Allograft rejection	38	0.4049	32.107	<2.2e-16	<2.2e-16			R-HSA-166665	Terminal pathway of complement	8	0.1126	71.051	1.3323e-15	2.9932e-13
1A34_HUMAN	P30453	2.63494e-10	1.06211			hsa05332	Graft-versus-host disease	41	0.43686	27.469	7.8826e-15	1.2501e-12			R-HSA-168249	Innate Immune System	1053	14.82	2.6315	1.5022e-08	1.5577e-06
1B40_HUMAN	Q04826	1.60054e-07	1.05392			hsa05340	Primary immunodeficiency	37	0.39424	10.146	0.0006197	0.012852			R-HSA-174577	Activation of C3 and C5	8	0.1126	35.525	2.5409e-06	0.00014892
GBP5_HUMAN	Q96PP8	1.65014e-05	1.04865			hsa05416	Viral myocarditis	59	0.62866	23.86	<2.2e-16	<2.2e-16			R-HSA-193775	Synthesis of bile acids and bile salts via 24-hydroxycholesterol	14	0.19704	15.225	0.00089006	0.024238
IFIH1_HUMAN	Q9BYX4	1.10215e-07	1.04704			R-HSA-1169410	Antiviral mechanism by IFN-stimulated genes	78	0.83111	10.829	1.3236e-07	7.7575e-06			R-HSA-2022857	Keratan sulfate degradation	13	0.18297	27.327	6.1309e-07	4.2382e-05
CD48_HUMAN	P09326	2.50967e-07	1.04331			R-HSA-1236973	Cross-presentation of particulate exogenous antigens (phagosomes)	8	0.085242	35.194	6.3705e-05	0.0023345			R-HSA-216083	Integrin cell surface interactions	85	1.1963	10.867	1.6722e-10	2.1468e-08
1A02_HUMAN	P01892	2.66295e-07	1.04218			R-HSA-1236974	ER-Phagosome pathway	83	0.88438	15.83	1.7275e-13	2.0249e-11			R-HSA-2168880	Scavenging of heme from plasma	13	0.18297	16.396	0.00070662	0.020053
ABCB8_HUMAN	Q9NUT2	3.38914e-08	1.0325			R-HSA-1236975	Antigen processing-Cross presentation	99	1.0549	17.064	<2.2e-16	<2.2e-16			R-HSA-3000178	ECM proteoglycans	76	1.0697	12.153	3.858e-11	5.4744e-09
1A01_HUMAN	P30443	1.78524e-07	1.01481			R-HSA-1236977	Endosomal/Vacuolar pathway	11	0.11721	59.723	4.2419e-12	4.3986e-10			R-HSA-3560782	Diseases associated with glycosaminoglycan metabolism	41	0.57705	19.062	6.8839e-12	1.0917e-09
2B1F_HUMAN	P01911	4.70279e-06	1.01109			R-HSA-1280215	Cytokine Signaling in Immune system	688	7.3308	6.4113	<2.2e-16	<2.2e-16			R-HSA-3560783	Defective B4GALT7 causes EDS, progeroid type	20	0.28149	21.315	2.35e-07	1.7599e-05
STAT1_HUMAN	P42224	1.60585e-05	1.01049			R-HSA-1280218	Adaptive Immune System	756	8.0553	5.5864	<2.2e-16	<2.2e-16			R-HSA-3560801	Defective B3GAT3 causes JDSSDHD	20	0.28149	21.315	2.35e-07	1.7599e-05
2B13_HUMAN	P01912	1.13688e-05	1.0067			R-HSA-140342	Apoptosis induced DNA fragmentation	13	0.13852	21.658	0.00031288	0.0079328			R-HSA-3595174	Defective CHST14 causes EDS, musculocontractural type	8	0.1126	26.644	0.00014573	0.0054569
1A80_HUMAN	Q09160	1.72454e-08	1.00159			R-HSA-168249	Innate Immune System	1053	11.22	3.3868	9.0672e-12	9.0538e-10			R-HSA-3656225	Defective CHST6 causes MCDC1	8	0.1126	44.407	2.8249e-08	2.6262e-06
2B1D_HUMAN	Q5Y7A7	8.20379e-06	0.999052			R-HSA-168256	Immune System	1997	21.278	3.9007	<2.2e-16	<2.2e-16			R-HSA-3656237	Defective EXT2 causes exostoses 2	14	0.19704	15.225	0.00089006	0.024238
1B41_HUMAN	P30479	1.22627e-05	0.996987			R-HSA-198933	Immunoregulatory interactions between a Lymphoid and a non-Lymphoid cell	132	1.4065	8.5319	1.534e-08	1.0604e-06			R-HSA-3656243	Defective ST3GAL3 causes MCT12 and EIEE15	8	0.1126	44.407	2.8249e-08	2.6262e-06
1A24_HUMAN	P05534	2.91283e-07	0.99218			R-HSA-202403	TCR signaling	119	1.268	13.407	6.8834e-15	1.2347e-12			R-HSA-3656244	Defective B4GALT1 causes B4GALT1-CDG (CDG-2d)	8	0.1126	44.407	2.8249e-08	2.6262e-06
SEPT1_HUMAN	Q8WYJ6	0.000498197	0.981592			R-HSA-202424	Downstream TCR signaling	98	1.0442	10.534	6.7716e-09	4.8043e-07			R-HSA-372708	p130Cas linkage to MAPK signaling for integrins	15	0.21112	18.947	4.5864e-05	0.0020957
GRAA_HUMAN	P12544	0.000181103	0.975857			R-HSA-202427	Phosphorylation of CD3 and TCR zeta chains	22	0.23441	29.862	1.9883e-09	1.5766e-07			R-HSA-3781865	Diseases of glycosylation	138	1.9423	7.2081	8.2577e-09	8.9051e-07
HLAH_HUMAN	P01893	1.96617e-08	0.975051			R-HSA-202430	Translocation of ZAP-70 to Immunological synapse	19	0.20245	29.637	3.1668e-08	2.1344e-06			R-HSA-381426	Regulation of Insulin-like Growth Factor (IGF) transport and uptake by Insulin-like Growth Factor Binding Proteins (IGFBPs)	125	1.7593	12.505	<2.2e-16	<2.2e-16
I23O1_HUMAN	P14902	8.60776e-05	0.964047			R-HSA-202433	Generation of second messenger molecules	33	0.35162	31.284	2.1094e-14	2.9932e-12			R-HSA-4420332	Defective B3GALT6 causes EDSP2 and SEMDJL1	20	0.28149	21.315	2.35e-07	1.7599e-05
SC5A6_HUMAN	Q9Y289	0.000135981	0.960254			R-HSA-2424491	DAP12 signaling	30	0.31966	15.642	1.4661e-05	0.00062741			R-HSA-6805567	Keratinization	214	3.0119	7.6363	2.7756e-14	5.7561e-12
DRA_HUMAN	P01903	4.58395e-05	0.958091			R-HSA-2871796	FCERI mediated MAPK activation	32	0.34097	11.731	0.00035159	0.0086172			R-HSA-6809371	Formation of the cornified envelope	129	1.8156	12.668	<2.2e-16	<2.2e-16
CY24B_HUMAN	P04839	1.20216e-06	0.950677			R-HSA-382556	ABC-family proteins mediated transport	103	1.0975	7.2894	1.3697e-05	0.00059559			R-HSA-76002	Platelet activation, signaling and aggregation	262	3.6875	6.7797	3.0753e-14	5.9222e-12
MX2_HUMAN	P20592	9.25333e-05	0.950575			R-HSA-389948	PD-1 signaling	23	0.24507	28.563	2.833e-09	2.1367e-07			R-HSA-76005	Response to elevated platelet cytosolic Ca2+	134	1.886	12.726	<2.2e-16	<2.2e-16
AL5AP_HUMAN	P20292	5.05471e-05	0.94885			R-HSA-446652	Interleukin-1 family signaling	139	1.4811	6.7519	2.2368e-06	0.00011378			R-HSA-8957275	Post-translational protein phosphorylation	108	1.52	12.5	5.5511e-16	1.3605e-13
ABCBA_HUMAN	Q9NRK6	2.68737e-09	0.946464			R-HSA-877300	Interferon gamma signaling	92	0.98028	23.463	<2.2e-16	<2.2e-16			R-HSA-975634	Retinoid metabolism and transport	43	0.6052	11.566	2.0419e-06	0.00012278
1A32_HUMAN	P10314	3.47406e-08	0.946345			R-HSA-909733	Interferon alpha/beta signaling	69	0.73521	27.203	<2.2e-16	<2.2e-16			R-HSA-977606	Regulation of Complement cascade	47	0.6615	34.77	<2.2e-16	<2.2e-16
OAS2_HUMAN	P29728	8.75679e-05	0.944042			R-HSA-913531	Interferon Signaling	197	2.0991	16.198	<2.2e-16	<2.2e-16			WP272	Blood Clotting Cascade	23	0.32371	24.713	5.3815e-10	6.5528e-08
CXL10_HUMAN	P02778	0.000642386	0.942565			R-HSA-983169	Class I MHC mediated antigen processing & presentation	371	3.9531	5.3123	3.477e-10	3.1247e-08			WP2806	Human Complement System	97	1.3652	15.382	<2.2e-16	<2.2e-16
GBP4_HUMAN	Q96PP9	4.76117e-05	0.940495			R-HSA-983170	Antigen Presentation: Folding, assembly and peptide loading of class I MHC	25	0.26638	37.54	3.8303e-14	4.9173e-12			WP306	Focal Adhesion	198	2.7867	3.5884	0.00049156	0.015233
ICAM1_HUMAN	P05362	0.000915553	0.934252			WP183	Proteasome Degradation	62	0.66062	15.137	9.0315e-10	7.8545e-08			WP430	Statin Pathway	29	0.40816	9.8001	0.00068422	0.019906
LEUK_HUMAN	P16150	5.47219e-05	0.928746			WP23	B Cell Receptor Signaling Pathway	97	1.0336	6.7727	7.7155e-05	0.002633			WP545	Complement Activation	22	0.30964	32.296	1.3212e-13	2.3746e-11
PRG2_HUMAN	P13727	0.0307743	0.92657			WP2328	Allograft Rejection	89	0.94831	12.654	1.5377e-10	1.4806e-08			WP558	Complement and Coagulation Cascades	58	0.81632	25.725	<2.2e-16	<2.2e-16
HG2A_HUMAN	P04233	7.23128e-07	0.92276			WP3865	Novel intracellular components of RIG-I-like receptor (RLR) pathway	60	0.63931	7.8209	0.0004351	0.0096946
SC11C_HUMAN	Q9BY50	0.00215028	0.914573			WP4217	Ebola Virus Pathway on Host	129	1.3745	9.4578	1.0437e-09	8.7931e-08
1A29_HUMAN	P30512	1.99728e-08	0.914279			WP619	Type II interferon signaling (IFNG)	37	0.39424	27.902	8.9595e-14	1.0979e-11			Gene Set	Description	Size	Expect	Ratio	P Value	FDR
TYPH_HUMAN	P19971	3.09165e-07	0.911506												GO:0006508	proteolysis	1731	18.595	3.9797	<2.2e-16	<2.2e-16
ISG15_HUMAN	P05161	0.00084374	0.91064												GO:0005198	structural molecule activity	791	8.497	6.9436	<2.2e-16	<2.2e-16
GBP2_HUMAN	P32456	4.25558e-05	0.905018			Gene Set	Description	Size	Expect	Ratio	P Value	FDR			GO:0032101	regulation of response to external stimulus	771	8.2821	5.4334	<2.2e-16	<2.2e-16
PSB9_HUMAN	P28065	3.71802e-05	0.904542			GO:0006955	immune response	1919	15.355	5.4704	<2.2e-16	<2.2e-16			GO:0030162	regulation of proteolysis	722	7.7558	6.4468	<2.2e-16	<2.2e-16
CPZIP_HUMAN	Q6JBY9	5.60059e-06	0.898014			GO:0006952	defense response	1518	12.147	5.5982	<2.2e-16	<2.2e-16			GO:0006954	inflammatory response	717	7.7021	5.5829	<2.2e-16	<2.2e-16
1B38_HUMAN	Q95365	1.9204e-07	0.897086			GO:0002682	regulation of immune system process	1400	11.202	5.2667	<2.2e-16	<2.2e-16			GO:0009611	response to wounding	642	6.8964	5.6551	<2.2e-16	<2.2e-16
PSME2_HUMAN	Q9UL46	9.5732e-09	0.895891			GO:0002252	immune effector process	1141	9.13	5.6955	<2.2e-16	<2.2e-16			GO:0042060	wound healing	532	5.7148	6.4744	<2.2e-16	<2.2e-16
ITAL_HUMAN	P20701	1.86292e-05	0.895596			GO:0034097	response to cytokine	1100	8.8019	6.3622	<2.2e-16	<2.2e-16			GO:0031012	extracellular matrix	496	5.3281	14.076	<2.2e-16	<2.2e-16
AMPL_HUMAN	P28838	1.60291e-06	0.891639			GO:0071345	cellular response to cytokine stimulus	1015	8.1218	6.2794	<2.2e-16	<2.2e-16			GO:0051346	negative regulation of hydrolase activity	431	4.6298	6.6957	<2.2e-16	<2.2e-16
1B15_HUMAN	P30464	2.07442e-06	0.887995			GO:0002684	positive regulation of immune system process	979	7.8337	6.255	<2.2e-16	<2.2e-16			GO:0052547	regulation of peptidase activity	417	4.4794	7.1437	<2.2e-16	<2.2e-16
1B39_HUMAN	P30475	3.4974e-07	0.886548			GO:0009607	response to biotic stimulus	926	7.4096	5.8033	<2.2e-16	<2.2e-16			GO:0043062	extracellular structure organization	400	4.2968	10.938	<2.2e-16	<2.2e-16
GIMA4_HUMAN	Q9NUV9	1.38177e-06	0.881376			GO:0050776	regulation of immune response	909	7.2736	6.1868	<2.2e-16	<2.2e-16			GO:0062023	collagen-containing extracellular matrix	366	3.9316	18.059	<2.2e-16	<2.2e-16
ISG20_HUMAN	Q96AZ6	3.31528e-06	0.881185			GO:0043207	response to external biotic stimulus	899	7.1936	5.9776	<2.2e-16	<2.2e-16			GO:0050727	regulation of inflammatory response	361	3.8779	7.4783	<2.2e-16	<2.2e-16
1B37_HUMAN	P18463	1.33087e-06	0.877483			GO:0051707	response to other organism	897	7.1776	5.9909	<2.2e-16	<2.2e-16			GO:0030198	extracellular matrix organization	347	3.7275	11.268	<2.2e-16	<2.2e-16
COR1A_HUMAN	P31146	5.93221e-06	0.876452			GO:0045087	innate immune response	827	6.6175	8.3114	<2.2e-16	<2.2e-16			GO:0031983	vesicle lumen	337	3.6201	8.2871	<2.2e-16	<2.2e-16
1B53_HUMAN	P30491	4.89156e-06	0.874322			GO:0050778	positive regulation of immune response	706	5.6492	6.7266	<2.2e-16	<2.2e-16			GO:0045861	negative regulation of proteolysis	336	3.6093	8.5888	<2.2e-16	<2.2e-16
1B58_HUMAN	P10319	2.59608e-06	0.869576			GO:0019221	cytokine-mediated signaling pathway	705	5.6412	6.7361	<2.2e-16	<2.2e-16			GO:0060205	cytoplasmic vesicle lumen	336	3.6093	8.3118	<2.2e-16	<2.2e-16
1B59_HUMAN	Q29940	8.73757e-07	0.868915			GO:0002253	activation of immune response	534	4.2729	7.255	<2.2e-16	<2.2e-16			GO:0051604	protein maturation	321	3.4482	10.15	<2.2e-16	<2.2e-16
1B67_HUMAN	Q29836	4.45715e-07	0.867736			GO:0002764	immune response-regulating signaling pathway	485	3.8809	7.7303	<2.2e-16	<2.2e-16			GO:0034774	secretory granule lumen	320	3.4375	8.4364	<2.2e-16	<2.2e-16
HLAE_HUMAN	P13747	9.19306e-06	0.863367			GO:0098542	defense response to other organism	473	3.7848	8.1906	<2.2e-16	<2.2e-16			GO:0005788	endoplasmic reticulum lumen	306	3.2871	8.8224	<2.2e-16	<2.2e-16
1C12_HUMAN	P30508	4.15993e-06	0.854033			GO:0002757	immune response-activating signal transduction	454	3.6328	7.9828	<2.2e-16	<2.2e-16			GO:0016485	protein processing	251	2.6963	12.981	<2.2e-16	<2.2e-16
DEN1C_HUMAN	Q8IV53	1.03121e-05	0.852206			GO:0009615	response to virus	319	2.5526	9.7941	<2.2e-16	<2.2e-16			GO:0006959	humoral immune response	242	2.5996	11.925	<2.2e-16	<2.2e-16
CLD3_HUMAN	O15551	4.14916e-06	0.847918			GO:0051607	defense response to virus	235	1.8804	12.763	<2.2e-16	<2.2e-16			GO:0010466	negative regulation of peptidase activity	241	2.5888	10.429	<2.2e-16	<2.2e-16
1B55_HUMAN	P30493	1.28854e-06	0.843181			GO:0034341	response to interferon-gamma	192	1.5363	16.923	<2.2e-16	<2.2e-16			GO:0010951	negative regulation of endopeptidase activity	232	2.4922	10.433	<2.2e-16	<2.2e-16
1B54_HUMAN	P30492	4.10619e-06	0.842778			GO:0071346	cellular response to interferon-gamma	172	1.3763	17.438	<2.2e-16	<2.2e-16			GO:0045111	intermediate filament cytoskeleton	232	2.4922	9.6302	<2.2e-16	<2.2e-16
LIRB4_HUMAN	Q8NHJ6	1.3422e-05	0.840766			GO:0019882	antigen processing and presentation	171	1.3683	16.078	<2.2e-16	<2.2e-16			GO:0005539	glycosaminoglycan binding	219	2.3525	10.627	<2.2e-16	<2.2e-16
CATS_HUMAN	P25774	6.04845e-06	0.8326			GO:0048002	antigen processing and presentation of peptide antigen	135	1.0802	16.663	<2.2e-16	<2.2e-16			GO:0061134	peptidase regulator activity	211	2.2666	11.471	<2.2e-16	<2.2e-16
1C06_HUMAN	Q29963	2.43806e-06	0.831487			GO:0019884	antigen processing and presentation of exogenous antigen	129	1.0322	17.438	<2.2e-16	<2.2e-16			GO:0005882	intermediate filament	195	2.0947	11.457	<2.2e-16	<2.2e-16
HCLS1_HUMAN	P14317	1.23483e-07	0.830042			GO:0034340	response to type I interferon	89	0.71216	23.871	<2.2e-16	<2.2e-16			GO:0030414	peptidase inhibitor activity	173	1.8584	12.376	<2.2e-16	<2.2e-16
CAR16_HUMAN	Q5EG05	4.55893e-06	0.821993			GO:0060333	interferon-gamma-mediated signaling pathway	86	0.68815	24.704	<2.2e-16	<2.2e-16			GO:0061135	endopeptidase regulator activity	173	1.8584	12.376	<2.2e-16	<2.2e-16
APOL3_HUMAN	O95236	0.00047678	0.820686			GO:0060337	type I interferon signaling pathway	84	0.67215	25.292	<2.2e-16	<2.2e-16			GO:0004866	endopeptidase inhibitor activity	166	1.7832	12.898	<2.2e-16	<2.2e-16
CMPK2_HUMAN	Q5EBM0	0.00012832	0.819296			GO:0071357	cellular response to type I interferon	84	0.67215	25.292	<2.2e-16	<2.2e-16			GO:0008201	heparin binding	160	1.7187	12.218	<2.2e-16	<2.2e-16
1C07_HUMAN	P10321	4.63498e-06	0.817152			GO:0042611	MHC protein complex	21	0.16804	65.462	<2.2e-16	<2.2e-16			GO:0005201	extracellular matrix structural constituent	158	1.6972	20.032	<2.2e-16	<2.2e-16
LEG9_HUMAN	O00182	1.35766e-05	0.815663			GO:0002478	antigen processing and presentation of exogenous peptide antigen	121	0.96821	17.558	1.1102e-16	4.3489e-14			GO:0002526	acute inflammatory response	154	1.6543	18.739	<2.2e-16	<2.2e-16
RN213_HUMAN	Q63HN8	3.57371e-07	0.805627			GO:0003823	antigen binding	55	0.4401	29.539	3.3307e-16	1.2639e-13			GO:0002576	platelet degranulation	127	1.3642	17.592	<2.2e-16	<2.2e-16
1B18_HUMAN	P30466	1.56829e-05	0.796611			GO:0042605	peptide antigen binding	22	0.17604	56.806	4.4409e-16	1.6341e-13			GO:1903317	regulation of protein maturation	112	1.2031	22.442	<2.2e-16	<2.2e-16
UB2L6_HUMAN	O14933	9.66731e-06	0.793639			GO:0002768	immune response-regulating cell surface receptor signaling pathway	330	2.6406	8.7102	1.9984e-15	7.1372e-13			GO:0070268	cornification	111	1.1924	19.289	<2.2e-16	<2.2e-16
1B48_HUMAN	P30486	1.45031e-06	0.787696			GO:0071556	integral component of lumenal side of endoplasmic reticulum membrane	25	0.20004	49.989	2.3315e-15	7.8642e-13			GO:0070613	regulation of protein processing	110	1.1816	22.85	<2.2e-16	<2.2e-16
SAM9L_HUMAN	Q8IVG5	8.66571e-08	0.786775			GO:0098553	lumenal side of endoplasmic reticulum membrane	25	0.20004	49.989	2.3315e-15	7.8642e-13			GO:0072562	blood microparticle	108	1.1601	29.307	<2.2e-16	<2.2e-16
IFIT3_HUMAN	O14879	0.000509374	0.78415			GO:0045321	leukocyte activation	1184	9.4741	4.222	2.4425e-15	8.016e-13			GO:0002673	regulation of acute inflammatory response	92	0.98827	23.273	<2.2e-16	<2.2e-16
1B42_HUMAN	P30480	4.56155e-06	0.781939			GO:0002429	immune response-activating cell surface receptor signaling pathway	300	2.4005	9.1647	2.8866e-15	9.2241e-13			GO:0030195	negative regulation of blood coagulation	51	0.54785	29.205	<2.2e-16	<2.2e-16
EVL_HUMAN	Q9UI08	7.07196e-05	0.780407			GO:0046649	lymphocyte activation	646	5.1691	5.8037	4.2188e-15	1.3136e-12			GO:0030449	regulation of complement activation	49	0.52636	41.796	<2.2e-16	<2.2e-16
1B08_HUMAN	P30460	1.21362e-05	0.779747			GO:0001775	cell activation	1335	10.682	3.9317	4.996e-15	1.5167e-12			GO:0002455	humoral immune response mediated by circulating immunoglobulin	46	0.49414	32.38	<2.2e-16	<2.2e-16
1B14_HUMAN	P30462	3.83699e-06	0.777544			GO:0001817	regulation of cytokine production	642	5.1371	5.4505	1.8485e-13	4.9178e-11			GO:0061041	regulation of wound healing	128	1.375	13.818	1.1102e-16	2.2469e-14
DPB1_HUMAN	P04440	0.000669946	0.777037			GO:0002483	antigen processing and presentation of endogenous peptide antigen	10	0.080018	87.481	2.1372e-13	5.5217e-11			GO:0030216	keratinocyte differentiation	295	3.1689	7.8891	1.3323e-15	2.4512e-13
1A33_HUMAN	P16190	5.60983e-06	0.775974			GO:0044403	symbiont process	768	6.1453	4.719	2.347e-12	5.4807e-10			GO:0006952	defense response	1518	16.306	3.3116	1.3323e-15	2.4512e-13
GIMA1_HUMAN	Q8WWP7	3.02571e-05	0.775876			GO:0045071	negative regulation of viral genome replication	50	0.40009	24.995	6.1599e-12	1.36e-09			GO:0009888	tissue development	1925	20.679	2.9499	2.4425e-15	4.2984e-13
IF2B2_HUMAN	Q9Y6M1	0.0153964	0.763073			GO:0012506	vesicle membrane	767	6.1373	4.5622	1.3239e-11	2.7718e-09			GO:0030199	collagen fibril organization	49	0.52636	24.698	3.1086e-15	5.2428e-13
CASP1_HUMAN	P29466	3.01493e-06	0.756451			GO:0012507	ER to Golgi transport vesicle membrane	57	0.4561	21.925	2.4691e-11	4.9152e-09			GO:0051918	negative regulation of fibrinolysis	10	0.10742	74.473	6.7724e-15	1.1113e-12
VAMP5_HUMAN	O95183	2.33683e-05	0.753371			GO:0002694	regulation of leukocyte activation	481	3.8488	5.716	3.8306e-11	7.5024e-09			GO:0005579	membrane attack complex	7	0.075195	93.092	1.4877e-14	2.316e-12
1B52_HUMAN	P30490	2.22939e-05	0.752738			GO:0019886	antigen processing and presentation of exogenous peptide antigen via MHC class II	97	0.77617	14.172	3.251e-10	5.6395e-08			GO:0006027	glycosaminoglycan catabolic process	61	0.65527	19.839	7.1054e-14	1.0033e-11
DDX58_HUMAN	O95786	6.78435e-05	0.751312			GO:0050670	regulation of lymphocyte proliferation	204	1.6324	8.5766	1.0071e-09	1.5098e-07			GO:0007596	blood coagulation	322	3.4589	6.9385	8.8041e-14	1.2288e-11
PTPRC_HUMAN	P08575	1.21849e-05	0.748547			GO:0030659	cytoplasmic vesicle membrane	746	5.9693	4.1881	1.1332e-09	1.6381e-07			GO:0080134	regulation of response to stress	1361	14.62	3.2832	1.0936e-13	1.509e-11
CY24A_HUMAN	P13498	1.13368e-05	0.746994			GO:0044877	protein-containing complex binding	1062	8.4979	3.4126	4.8963e-09	6.2585e-07			GO:0031639	plasminogen activation	23	0.24707	36.427	1.1368e-12	1.4685e-10
FYB_HUMAN	O15117	7.92326e-05	0.745017			GO:1903037	regulation of leukocyte cell-cell adhesion	286	2.2885	6.5545	9.9048e-09	1.1792e-06			GO:0051248	negative regulation of protein metabolic process	1043	11.204	3.5702	1.406e-12	1.7971e-10
SAMD9_HUMAN	Q5K651	1.38336e-07	0.744064			GO:0045089	positive regulation of innate immune response	311	2.4885	6.0276	3.0281e-08	3.254e-06			GO:0050778	positive regulation of immune response	706	7.5839	4.2195	4.6718e-12	5.9094e-10
1B78_HUMAN	P30498	4.41412e-05	0.733864			GO:0030669	clathrin-coated endocytic vesicle membrane	44	0.35208	19.882	5.4377e-08	5.6923e-06			GO:0048514	blood vessel morphogenesis	574	6.166	4.3789	1.1433e-10	1.2855e-08
ERAP1_HUMAN	Q9NZ08	6.44226e-07	0.732105			GO:0050671	positive regulation of lymphocyte proliferation	128	1.0242	9.7635	8.005e-08	8.1003e-06			GO:0007155	cell adhesion	1369	14.706	2.924	1.2028e-10	1.3399e-08
ABC3G_HUMAN	Q9HC16	9.61556e-05	0.729878			GO:0032680	regulation of tumor necrosis factor production	131	1.0482	9.5399	9.9724e-08	9.6875e-06			GO:0050840	extracellular matrix binding	55	0.59081	16.926	3.1244e-10	3.2706e-08
1B73_HUMAN	Q31612	6.24093e-05	0.726968			GO:0046903	secretion	1605	12.843	2.6474	1.0567e-07	1.0103e-05			GO:0099512	supramolecular fiber	913	9.8075	3.3648	7.9365e-10	7.772e-08
1C03_HUMAN	P04222	9.58634e-05	0.726638			GO:0001909	leukocyte mediated cytotoxicity	102	0.81618	11.027	1.2779e-07	1.1845e-05			GO:0031089	platelet dense granule lumen	14	0.15039	39.897	3.9787e-09	3.451e-07
ANR44_HUMAN	Q8N8A2	8.62297e-07	0.721314			GO:0002706	regulation of lymphocyte mediated immunity	142	1.1362	8.8009	2.1313e-07	1.8754e-05			GO:0010810	regulation of cell-substrate adhesion	203	2.1806	6.8787	5.3902e-09	4.6094e-07
PTN7_HUMAN	P35236	2.94653e-05	0.717248			GO:0035456	response to interferon-beta	33	0.26406	22.722	2.1945e-07	1.9171e-05			GO:0034364	high-density lipoprotein particle	26	0.27929	25.063	8.2047e-09	6.824e-07
PPIP1_HUMAN	O43586	0.00231691	0.713222			GO:0042802	identical protein binding	1696	13.571	2.5053	3.8962e-07	3.3318e-05			GO:0004252	serine-type endopeptidase activity	182	1.9551	7.1609	1.0605e-08	8.7312e-07
SPB9_HUMAN	P50453	9.70017e-06	0.712299			GO:0005789	endoplasmic reticulum membrane	1049	8.3938	2.9784	8.5679e-07	6.7559e-05			GO:0043394	proteoglycan binding	35	0.37597	18.618	7.7288e-08	5.6537e-06
CENPE_HUMAN	Q02224	0.00218162	0.71214			GO:0002702	positive regulation of production of molecular mediator of immune response	94	0.75216	10.636	8.6359e-07	6.7655e-05			GO:0044273	sulfur compound catabolic process	53	0.56933	14.052	9.0052e-08	6.4705e-06
OAS3_HUMAN	Q9Y6K5	0.000237506	0.704882			GO:0030097	hemopoiesis	791	6.3294	3.3179	1.3338e-06	9.9362e-05			GO:0032963	collagen metabolic process	97	1.042	9.5971	9.0918e-08	6.4942e-06
TNR5_HUMAN	P25942	0.00138849	0.704123			GO:0043122	regulation of I-kappaB kinase/NF-kappaB signaling	227	1.8164	6.0559	2.1787e-06	0.00015842			GO:0042340	keratan sulfate catabolic process	12	0.1289	38.788	1.0126e-07	7.0265e-06
RHG25_HUMAN	P42331	5.51951e-05	0.700855			GO:0032479	regulation of type I interferon production	112	0.8962	8.9266	3.2685e-06	0.00022679			GO:0010757	negative regulation of plasminogen activation	6	0.064452	62.061	1.9049e-07	1.2436e-05
LAT1_HUMAN	Q01650	0.00141104	0.698789			GO:0042824	MHC class I peptide loading complex	5	0.040009	74.984	4.9606e-06	0.00032041			GO:2000146	negative regulation of cell motility	267	2.8681	5.2299	2.0539e-07	1.3337e-05
TNAP2_HUMAN	Q03169	0.00289552	0.69864			GO:1990111	spermatoproteasome complex	5	0.040009	74.984	4.9606e-06	0.00032041			GO:0006897	endocytosis	675	7.2509	3.3099	2.7698e-07	1.7796e-05
IF16_HUMAN	Q16666	0.00117903	0.693926			GO:0023026	MHC class II protein complex binding	15	0.12003	33.326	5.0143e-06	0.00032047			GO:0045765	regulation of angiogenesis	283	3.04	4.9342	4.3311e-07	2.768e-05
LCP2_HUMAN	Q13094	1.35277e-06	0.691048			GO:0060759	regulation of response to cytokine stimulus	163	1.3043	6.9003	6.6022e-06	0.00041325			GO:0045104	intermediate filament cytoskeleton organization	48	0.51562	13.576	7.5206e-07	4.6832e-05
DOA_HUMAN	P06340	0.00541784	0.690915			GO:0071360	cellular response to exogenous dsRNA	16	0.12803	31.243	6.6443e-06	0.00041375			GO:0042127	regulation of cell proliferation	1564	16.801	2.2618	1.4504e-06	8.7192e-05
FCG3A_HUMAN	P08637	0.000223949	0.690448			GO:0043312	neutrophil degranulation	482	3.8568	3.8892	7.639e-06	0.0004638			GO:0051715	cytolysis in other organism	10	0.10742	37.237	2.5782e-06	0.00015187
ICAM3_HUMAN	P32942	0.000269998	0.689697			GO:0098791	Golgi subcompartment	829	6.6335	3.015	1.0169e-05	0.00057972			GO:0042627	chylomicron	12	0.1289	31.031	5.9756e-06	0.00033593
PLCG2_HUMAN	P16885	1.75333e-05	0.685815			GO:0002707	negative regulation of lymphocyte mediated immunity	37	0.29606	16.888	1.0861e-05	0.00060778			GO:0004180	carboxypeptidase activity	44	0.47265	12.694	7.1526e-06	0.00039842
GIMA5_HUMAN	Q96F15	5.76921e-05	0.685808			GO:0050691	regulation of defense response to virus by host	38	0.30407	16.444	1.2427e-05	0.00068589			GO:0005178	integrin binding	127	1.3642	6.5971	9.4299e-06	0.0005158
IL16_HUMAN	Q14005	0.000126527	0.684119			GO:0002286	T cell activation involved in immune response	99	0.79217	8.8364	1.4643e-05	0.00078634			GO:0047086	ketosteroid monooxygenase activity	5	0.05371	55.855	1.2016e-05	0.00064847
TB10C_HUMAN	Q8IV04	0.000222393	0.682722			GO:0007015	actin filament organization	388	3.1047	4.1872	1.47e-05	0.00078634			GO:0016525	negative regulation of angiogenesis	103	1.1064	7.2304	1.5282e-05	0.00081373
1C01_HUMAN	P30499	6.8064e-05	0.681932			GO:0098532	histone H3-K27 trimethylation	7	0.056012	53.56	1.7159e-05	0.00088663			GO:2000351	regulation of endothelial cell apoptotic process	51	0.54785	10.952	1.7144e-05	0.00090515
MYO1G_HUMAN	B0I1T2	3.86045e-05	0.678643			GO:0001916	positive regulation of T cell mediated cytotoxicity	22	0.17604	22.722	2.5725e-05	0.001275			GO:0030100	regulation of endocytosis	257	2.7607	4.3467	2.2738e-05	0.00118
PSME1_HUMAN	Q06323	3.29965e-07	0.67099			GO:0016175	superoxide-generating NADPH oxidase activity	8	0.064014	46.865	2.7293e-05	0.0013363			GO:0001523	retinoid metabolic process	83	0.89159	7.8511	3.0892e-05	0.001563
FCERG_HUMAN	P30273	8.40996e-05	0.666714			GO:0006897	endocytosis	675	5.4012	3.1475	2.8975e-05	0.0014018			GO:0048870	cell motility	1518	16.306	2.0851	3.1564e-05	0.0015838
PLS1_HUMAN	O15162	0.00315151	0.662855			GO:0032753	positive regulation of interleukin-4 production	23	0.18404	21.734	3.0948e-05	0.0014854			GO:0044217	other organism part	35	0.37597	13.299	3.3955e-05	0.0016829
COTL1_HUMAN	Q14019	0.000402348	0.66093			GO:0038094	Fc-gamma receptor signaling pathway	79	0.63214	9.4916	4.0711e-05	0.0019087			GO:2000258	negative regulation of protein activation cascade	7	0.075195	39.897	4.139e-05	0.0019866
EVI2B_HUMAN	P34910	8.52353e-08	0.660925			GO:0002720	positive regulation of cytokine production involved in immune response	51	0.40809	12.252	5.3495e-05	0.0024329			GO:0045110	intermediate filament bundle assembly	7	0.075195	39.897	4.139e-05	0.0019866
IFIT2_HUMAN	P09913	0.00259142	0.66066			GO:0002712	regulation of B cell mediated immunity	52	0.41609	12.017	5.8807e-05	0.0026254			GO:0010876	lipid localization	365	3.9209	3.5706	4.2214e-05	0.0020102
1C17_HUMAN	Q95604	0.00105893	0.6585			GO:0045060	negative thymic T cell selection	11	0.088019	34.083	7.9009e-05	0.0033901			GO:0001953	negative regulation of cell-matrix adhesion	37	0.39746	12.58	4.4806e-05	0.0020766
FNBP1_HUMAN	Q96RU3	2.03452e-07	0.657614			GO:0006906	vesicle fusion	89	0.71216	8.4251	7.9715e-05	0.0033954			GO:2000145	regulation of cell motility	863	9.2704	2.481	5.5595e-05	0.002519
ABRAL_HUMAN	Q9P1F3	0.00984262	0.6563			GO:0005764	lysosome	669	5.3532	2.9889	9.2613e-05	0.0038779			GO:0051216	cartilage development	205	2.2021	4.5411	7.6804e-05	0.0034162
GALT2_HUMAN	Q10471	0.000232539	0.647651			GO:0002824	positive regulation of adaptive immune response based on somatic recombination of immune receptors built from immunoglobulin superfamily domains	94	0.75216	7.977	0.0001081	0.0043548			GO:0034382	chylomicron remnant clearance	9	0.096679	31.031	9.777e-05	0.0042553
SQSTM_HUMAN	Q13501	0.0151569	0.644065			GO:0030888	regulation of B cell proliferation	59	0.4721	10.591	0.00010831	0.0043548			GO:0005764	lysosome	669	7.1865	2.6439	0.00011305	0.0048506
IFIT1_HUMAN	P09914	0.0027634	0.641671			GO:0072678	T cell migration	60	0.48011	10.414	0.0001174	0.0046435			GO:0035987	endodermal cell differentiation	45	0.48339	10.344	0.00011714	0.0049911
SAMH1_HUMAN	Q9Y3Z3	0.000140321	0.640062			GO:0032103	positive regulation of response to external stimulus	293	2.3445	4.2653	0.00012677	0.0049657			GO:0030282	bone mineralization	105	1.1279	6.2061	0.00013886	0.0058345
PSB8_HUMAN	P28062	0.000141032	0.639917			GO:0045953	negative regulation of natural killer cell mediated cytotoxicity	13	0.10402	28.84	0.00013535	0.0052677			GO:0034368	protein-lipid complex remodeling	27	0.29004	13.791	0.00018674	0.0076004
NCF1_HUMAN	P14598	0.000894913	0.638775			GO:0051015	actin filament binding	192	1.5363	5.2072	0.00015883	0.006027			GO:0005583	fibrillar collagen trimer	11	0.11816	25.389	0.00018902	0.0076004
SPIR1_HUMAN	Q08AE8	0.00504062	0.635131			GO:0000502	proteasome complex	65	0.52011	9.6133	0.00017195	0.0064444			GO:0010631	epithelial cell migration	274	2.9433	3.7373	0.00019106	0.0076543
KPCB_HUMAN	P05771	0.00018325	0.63364			GO:0050868	negative regulation of T cell activation	104	0.83218	7.21	0.0001887	0.0070286			GO:0030208	dermatan sulfate biosynthetic process	12	0.1289	23.273	0.00025004	0.0094586
PLSL_HUMAN	P13796	0.000175414	0.633179			GO:0005525	GTP binding	369	2.9526	3.7255	0.0001912	0.0071002			GO:0019752	carboxylic acid metabolic process	960	10.312	2.2303	0.00026737	0.0099591
MICA1_HUMAN	Q8TDZ2	9.08147e-06	0.630724			GO:0051091	positive regulation of DNA-binding transcription factor activity	255	2.0404	4.4108	0.00021625	0.0078622			GO:0010543	regulation of platelet activation	30	0.32226	12.412	0.00028435	0.010527
PLEK_HUMAN	P08567	7.05814e-05	0.62645			GO:0043085	positive regulation of catalytic activity	1380	11.042	2.1734	0.00024568	0.0086471			GO:0090197	positive regulation of chemokine secretion	13	0.13965	21.483	0.00032248	0.011759
RASF2_HUMAN	P50749	7.04707e-08	0.625542			GO:0051209	release of sequestered calcium ion into cytosol	110	0.88019	6.8167	0.00025611	0.0089625			GO:1905048	regulation of metallopeptidase activity	13	0.13965	21.483	0.00032248	0.011759
PTN6_HUMAN	P29350	0.000107975	0.624858			GO:1904469	positive regulation of tumor necrosis factor secretion	16	0.12803	23.432	0.00026039	0.009034			GO:2000352	negative regulation of endothelial cell apoptotic process	31	0.333	12.012	0.00032375	0.01177
H12_HUMAN	P16403	0.0024281	0.623401			GO:0007596	blood coagulation	322	2.5766	3.8811	0.00027152	0.0093401			GO:0070527	platelet aggregation	59	0.63378	7.8891	0.00042512	0.015183
IRF4_HUMAN	Q15306	0.00178645	0.621382			GO:0002237	response to molecule of bacterial origin	330	2.6406	3.787	0.0003299	0.010975			GO:0014910	regulation of smooth muscle cell migration	59	0.63378	7.8891	0.00042512	0.015183
PPIP2_HUMAN	Q9H939	9.71505e-05	0.617667			GO:0032611	interleukin-1 beta production	76	0.60813	8.2219	0.00035846	0.011701			GO:0048660	regulation of smooth muscle cell proliferation	128	1.375	5.091	0.00046889	0.016697
PTN18_HUMAN	Q99952	0.000123103	0.617086			GO:0017111	nucleoside-triphosphatase activity	840	6.7215	2.5292	0.00040279	0.013078			GO:0050678	regulation of epithelial cell proliferation	318	3.416	3.2202	0.00067298	0.022451
ADPGK_HUMAN	Q9BRR6	0.00172665	0.612713			GO:0002639	positive regulation of immunoglobulin production	44	0.35208	11.361	0.00041647	0.013414			GO:1903532	positive regulation of secretion by cell	376	4.039	2.971	0.00078555	0.025574
H14_HUMAN	P10412	0.00267123	0.612347			GO:0031256	leading edge membrane	169	1.3523	5.1764	0.00042586	0.013668			GO:0071799	cellular response to prostaglandin D stimulus	5	0.05371	37.237	0.0011239	0.033614
GRAP2_HUMAN	O75791	0.00217061	0.612337			GO:0050860	negative regulation of T cell receptor signaling pathway	19	0.15203	19.733	0.0004427	0.013963			GO:0044218	other organism cell membrane	5	0.05371	37.237	0.0011239	0.033614
FMNL_HUMAN	O95466	2.72524e-06	0.609655			GO:0032675	regulation of interleukin-6 production	122	0.97621	6.1462	0.00044693	0.01406			GO:0004720	protein-lysine 6-oxidase activity	5	0.05371	37.237	0.0011239	0.033614
IFIT5_HUMAN	Q13325	0.000114648	0.607783			GO:0045582	positive regulation of T cell differentiation	81	0.64814	7.7144	0.00048148	0.014991			GO:0001502	cartilage condensation	20	0.21484	13.964	0.0012161	0.036019
TRI22_HUMAN	Q8IYM9	8.07567e-06	0.607268			GO:0008064	regulation of actin polymerization or depolymerization	173	1.3843	5.0567	0.00048998	0.015217			GO:0031406	carboxylic acid binding	201	2.1592	3.7051	0.0015125	0.043257
GDIR2_HUMAN	P52566	2.16421e-05	0.604704			GO:0071356	cellular response to tumor necrosis factor	231	1.8484	4.3281	0.00055102	0.01677			GO:0051055	negative regulation of lipid biosynthetic process	47	0.50488	7.9227	0.0016054	0.045441
RGS10_HUMAN	O43665	0.00284003	0.604144			GO:0035546	interferon-beta secretion	5	0.040009	49.989	0.00062595	0.018271			GO:0001907	killing by symbiont of host cells	6	0.064452	31.031	0.0016739	0.045677
HMHA1_HUMAN	Q92619	6.72942e-05	0.600803			GO:0097179	protease inhibitor complex	5	0.040009	49.989	0.00062595	0.018271
H13_HUMAN	P16402	0.0021504	0.597218			GO:0032554	purine deoxyribonucleotide binding	5	0.040009	49.989	0.00062595	0.018271
GLRX1_HUMAN	P35754	0.0017703	0.596872			GO:2000106	regulation of leukocyte apoptotic process	86	0.68815	7.2658	0.00063389	0.018415
PAR10_HUMAN	Q53GL7	4.92535e-09	0.59508			GO:0015031	protein transport	1942	15.539	1.8662	0.00067495	0.019561
LSP1_HUMAN	P33241	0.000242836	0.592882			GO:0032069	regulation of nuclease activity	22	0.17604	17.042	0.00069131	0.019706
UN93B_HUMAN	Q9H1C4	0.0379245	0.591425			GO:0032727	positive regulation of interferon-alpha production	22	0.17604	17.042	0.00069131	0.019706
DPA1_HUMAN	P20036	0.0303306	0.591227			GO:0099024	plasma membrane invagination	52	0.41609	9.6133	0.00079046	0.021965
WASP_HUMAN	P42768	7.15377e-05	0.591176			GO:0002790	peptide secretion	582	4.657	2.7915	0.00081613	0.022472
P20D2_HUMAN	Q8IYS1	0.0136643	0.589731			GO:0002885	positive regulation of hypersensitivity	6	0.048011	41.658	0.00093399	0.025036
RUNX3_HUMAN	Q13761	0.0333442	0.589011			GO:0042035	regulation of cytokine biosynthetic process	94	0.75216	6.6475	0.00094938	0.025393
U93BL_HUMAN	A6NGZ7	0.0414594	0.587036			GO:0051674	localization of cell	1518	12.147	1.9759	0.00096513	0.025645
APOL2_HUMAN	Q9BQE5	0.000444454	0.585215			GO:0051259	protein complex oligomerization	525	4.2009	2.8565	0.0010652	0.027756
AIF1_HUMAN	P55008	2.54633e-05	0.58021			GO:0051017	actin filament bundle assembly	148	1.1843	5.0665	0.0012296	0.031433
SERA_HUMAN	O43175	0.0252912	0.576327			GO:0052548	regulation of endopeptidase activity	392	3.1367	3.1881	0.001241	0.031658
DOCK2_HUMAN	Q92608	8.55857e-06	0.57421			GO:0046635	positive regulation of alpha-beta T cell activation	60	0.48011	8.3315	0.0013552	0.033721
RHG30_HUMAN	Q7Z6I6	3.31599e-05	0.574167			GO:0032555	purine ribonucleotide binding	1850	14.803	1.8239	0.001496	0.036551
NUB1_HUMAN	Q9Y5A7	3.463e-08	0.56654			GO:0002761	regulation of myeloid leukocyte differentiation	114	0.9122	5.4813	0.0022356	0.049628
F16P1_HUMAN	P09467	0.0491185	0.561624
B2MG_HUMAN	P61769	0.0206858	0.555849
TM173_HUMAN	Q86WV6	0.000445084	0.555534
CKLF6_HUMAN	Q9NX76	9.09318e-05	0.554506
CFAI_HUMAN	P05156	2.89821e-05	-0.574294
KRT84_HUMAN	Q9NSB2	0.00104309	-0.575865
PYGM_HUMAN	P11217	0.00718854	-0.576671
CACP_HUMAN	P43155	0.00647936	-0.579356
ENPP1_HUMAN	P22413	6.5928e-05	-0.580229
P3H3_HUMAN	Q8IVL6	0.000135852	-0.580651
HGFA_HUMAN	Q04756	0.000570677	-0.58346
IPSP_HUMAN	P05154	0.000126632	-0.584226
ANTR1_HUMAN	Q9H6X2	0.000729255	-0.584271
IBP5_HUMAN	P24593	0.00039852	-0.5858
FSTL1_HUMAN	Q12841	1.71684e-05	-0.589178
FBLN1_HUMAN	P23142	0.000117211	-0.590123
SPON1_HUMAN	Q9HCB6	7.7704e-05	-0.591077
DHC24_HUMAN	Q15392	0.0468453	-0.59129
PYGB_HUMAN	P11216	0.00444944	-0.596341
NB5R3_HUMAN	P00387	0.00394746	-0.598374
SPHM_HUMAN	P51688	0.000294111	-0.601452
KCD15_HUMAN	Q96SI1	0.00155634	-0.601709
SEPT5_HUMAN	Q99719	0.000309137	-0.604564
KGP1_HUMAN	Q13976	0.000443909	-0.604691
BGH3_HUMAN	Q15582	0.000294621	-0.604778
MXRA7_HUMAN	P84157	0.00033045	-0.607818
NFH_HUMAN	P12036	0.000255128	-0.608593
CLC11_HUMAN	Q9Y240	0.00020226	-0.610076
EPIPL_HUMAN	P58107	0.00777703	-0.61157
PDLI7_HUMAN	Q9NR12	0.000906228	-0.612049
APOA_HUMAN	P08519	0.016804	-0.613884
K2C7_HUMAN	P08729	0.00754809	-0.615621
CO5A2_HUMAN	P05997	0.00271917	-0.617781
CERU_HUMAN	P00450	3.32041e-06	-0.618196
PCTL_HUMAN	Q9Y365	0.0012252	-0.61896
CSPG4_HUMAN	Q6UVK1	0.00260807	-0.619661
CO2A1_HUMAN	P02458	0.00953862	-0.619838
CO5_HUMAN	P01031	0.0016161	-0.620221
LMOD1_HUMAN	P29536	0.016794	-0.620273
FETUA_HUMAN	P02765	0.000203798	-0.621989
MMP11_HUMAN	P24347	0.0367873	-0.622389
PROS_HUMAN	P07225	0.000527879	-0.622762
THBG_HUMAN	P05543	0.00307871	-0.62478
NCRP1_HUMAN	Q6ZVX7	0.0262519	-0.626827
SEPR_HUMAN	Q12884	0.00258694	-0.627909
AL4A1_HUMAN	P30038	0.0032867	-0.62973
CD5L_HUMAN	O43866	0.00348717	-0.632324
SPRC_HUMAN	P09486	0.000249988	-0.632681
FHR5_HUMAN	Q9BXR6	0.00419745	-0.637559
APM2_HUMAN	Q15847	0.0112873	-0.639649
K1C9_HUMAN	P35527	0.0211703	-0.642094
NNMT_HUMAN	P40261	0.000366195	-0.647721
PODN_HUMAN	Q7Z5L7	4.32945e-05	-0.647756
CO4A_HUMAN	P0C0L4	0.00111806	-0.648373
CO4B_HUMAN	P0C0L5	0.00111806	-0.648373
SDC1_HUMAN	P18827	0.000664618	-0.649097
FBLN2_HUMAN	P98095	0.000126347	-0.652749
HRG_HUMAN	P04196	3.63379e-05	-0.653489
FIBA_HUMAN	P02671	0.0120363	-0.657241
NDRG1_HUMAN	Q92597	0.000553566	-0.659352
MIME_HUMAN	P20774	0.0193267	-0.65956
LYPD3_HUMAN	O95274	0.0017048	-0.663823
PXDN_HUMAN	Q92626	8.81426e-05	-0.663866
FSD2_HUMAN	A1L4K1	0.0016173	-0.664609
CTHR1_HUMAN	Q96CG8	0.000382058	-0.664779
ANT3_HUMAN	P01008	0.000353664	-0.666432
CO7_HUMAN	P10643	0.000860614	-0.666919
CSTN1_HUMAN	O94985	4.21273e-06	-0.667122
A2GL_HUMAN	P02750	2.85346e-05	-0.670812
TETN_HUMAN	P05452	2.55889e-06	-0.671026
CFAH_HUMAN	P08603	1.65e-05	-0.67173
CPXM1_HUMAN	Q96SM3	0.000126754	-0.672197
MMP2_HUMAN	P08253	0.000580526	-0.674004
APOC2_HUMAN	P02655	0.00574076	-0.677282
MRC2_HUMAN	Q9UBG0	0.000111112	-0.677945
MXRA8_HUMAN	Q9BRK3	3.71417e-05	-0.67884
PON1_HUMAN	P27169	0.00610388	-0.679343
COPZ2_HUMAN	Q9P299	0.000439762	-0.683167
CTGF_HUMAN	P29279	0.000200405	-0.68527
FHR1_HUMAN	Q03591	0.000291501	-0.687947
PLOD2_HUMAN	O00469	0.00109358	-0.690977
HSPB6_HUMAN	O14558	0.0215191	-0.691295
IC1_HUMAN	P05155	0.000125517	-0.692663
MFAP2_HUMAN	P55001	0.000868786	-0.694193
K22O_HUMAN	Q01546	0.000336848	-0.694279
GPC4_HUMAN	O75487	0.0052915	-0.696782
OSTP_HUMAN	P10451	0.0112065	-0.697972
CASPE_HUMAN	P31944	0.00142168	-0.699107
K2C3_HUMAN	P12035	6.61162e-05	-0.700113
LYOX_HUMAN	P28300	3.1275e-05	-0.702695
LOXL2_HUMAN	Q9Y4K0	0.00166365	-0.704913
CO6_HUMAN	P13671	7.1642e-06	-0.711348
APOA4_HUMAN	P06727	5.03312e-05	-0.71588
KAIN_HUMAN	P29622	1.87123e-06	-0.716194
COCA1_HUMAN	Q99715	0.0163382	-0.72002
OCTC_HUMAN	Q9UKG9	0.000236023	-0.728239
CO8A_HUMAN	P07357	1.55099e-05	-0.731179
CO9_HUMAN	P02748	3.45257e-05	-0.735616
P4HA1_HUMAN	P13674	0.000115906	-0.735887
CFAD_HUMAN	P00746	0.000289561	-0.737145
HEMO_HUMAN	P02790	1.92432e-05	-0.744583
GSTM3_HUMAN	P21266	0.00186422	-0.745239
HEP2_HUMAN	P05546	3.17102e-05	-0.746916
ZPI_HUMAN	Q9UK55	0.00821235	-0.747518
CPN2_HUMAN	P22792	0.00101756	-0.75108
A1AG1_HUMAN	P02763	0.000316374	-0.756239
A1AG2_HUMAN	P19652	0.000543695	-0.756297
CAYP1_HUMAN	Q13938	0.0336214	-0.759946
SRPX_HUMAN	P78539	4.58192e-06	-0.760009
CO8B_HUMAN	P07358	1.84134e-07	-0.766962
SLPI_HUMAN	P03973	0.00433143	-0.768085
PGRP2_HUMAN	Q96PD5	9.69791e-05	-0.768098
K2C79_HUMAN	Q5XKE5	0.00011291	-0.76816
CBPQ_HUMAN	Q9Y646	0.00388287	-0.768391
RNAS4_HUMAN	P34096	5.61892e-10	-0.77275
PEDF_HUMAN	P36955	1.77699e-05	-0.774129
APOH_HUMAN	P02749	6.5794e-05	-0.783907
FIBB_HUMAN	P02675	0.009516	-0.784589
ITIH1_HUMAN	P19827	2.29503e-07	-0.78582
CCD80_HUMAN	Q76M96	0.0003023	-0.786127
K2C75_HUMAN	O95678	0.000119094	-0.786597
FEM1A_HUMAN	Q9BSK4	0.0144344	-0.793667
FA10_HUMAN	P00742	0.00188077	-0.794224
AEBP1_HUMAN	Q8IUX7	9.70843e-05	-0.795018
K1C13_HUMAN	P13646	0.00666965	-0.795629
CMBL_HUMAN	Q96DG6	0.000322585	-0.795655
SAA4_HUMAN	P35542	0.000989924	-0.797149
PCOC1_HUMAN	Q15113	5.21591e-07	-0.799687
PPR1B_HUMAN	Q9UD71	0.0154225	-0.801103
A2AP_HUMAN	P08697	8.14315e-05	-0.802373
PSB5_HUMAN	P28074	0.00169285	-0.804269
CLUS_HUMAN	P10909	0.00426209	-0.806831
GLYL1_HUMAN	Q969I3	0.00474061	-0.807662
THRB_HUMAN	P00734	0.000183063	-0.813983
SRPX2_HUMAN	O60687	1.91768e-05	-0.814982
PSB6_HUMAN	P28072	0.00131906	-0.815177
ITIH3_HUMAN	Q06033	2.39995e-05	-0.815514
FRPD1_HUMAN	Q5SYB0	0.000182064	-0.818635
K2C1B_HUMAN	Q7Z794	0.00133709	-0.82658
K2C5_HUMAN	P13647	0.00186434	-0.828252
K1C19_HUMAN	P08727	0.0176465	-0.829193
PAI1_HUMAN	P05121	2.36355e-05	-0.83209
FIBG_HUMAN	P02679	0.000546905	-0.832793
ITIH2_HUMAN	P19823	2.98969e-07	-0.840857
APOD_HUMAN	P05090	0.032039	-0.840925
BCAM_HUMAN	P50895	5.23811e-05	-0.842425
CO8G_HUMAN	P07360	1.77019e-06	-0.842709
FHL1_HUMAN	Q13642	0.00485336	-0.846925
ZA2G_HUMAN	P25311	3.7763e-05	-0.847935
TSP1_HUMAN	P07996	0.00169343	-0.857665
GPC6_HUMAN	Q9Y625	3.61946e-05	-0.866619
S10A1_HUMAN	P23297	0.0371501	-0.870511
PLMN_HUMAN	P00747	6.08362e-05	-0.871282
AMBP_HUMAN	P02760	2.64393e-07	-0.873126
ECM1_HUMAN	Q16610	6.81161e-08	-0.875397
LX15B_HUMAN	O15296	0.0167324	-0.878186
LUM_HUMAN	P51884	5.0005e-05	-0.885889
APOC1_HUMAN	P02654	0.000384712	-0.893283
TAGL_HUMAN	Q01995	0.000138791	-0.900397
APOC3_HUMAN	P02656	0.00206004	-0.907505
PRELP_HUMAN	P51888	0.000927707	-0.92037
MFGM_HUMAN	Q08431	0.0018724	-0.925059
C4BPA_HUMAN	P04003	5.31388e-07	-0.928097
K2C6B_HUMAN	P04259	1.53526e-05	-0.932679
K2C6C_HUMAN	P48668	1.80395e-05	-0.942786
K1C12_HUMAN	Q99456	0.0038548	-0.945464
K2C6A_HUMAN	P02538	1.84875e-05	-0.946515
DSG3_HUMAN	P32926	0.0250165	-0.946836
MMP12_HUMAN	P39900	0.00147258	-0.957252
CSPG2_HUMAN	P13611	0.000612265	-0.965084
KCRB_HUMAN	P12277	0.00181234	-0.974753
PIBF1_HUMAN	Q8WXW3	0.000166954	-0.975337
HPT_HUMAN	P00738	1.16103e-06	-0.991142
OMD_HUMAN	Q99983	0.00362324	-0.99227
TIMP1_HUMAN	P01033	3.78148e-07	-0.992651
TSP2_HUMAN	P35442	0.000107596	-1.00607
HTRA1_HUMAN	Q92743	2.34332e-05	-1.00956
CPXM2_HUMAN	Q8N436	4.76059e-05	-1.01386
LEG7_HUMAN	P47929	0.000482458	-1.02085
AK1D1_HUMAN	P51857	0.00347646	-1.02429
ASPN_HUMAN	Q9BXN1	3.75523e-05	-1.03944
K2C72_HUMAN	Q14CN4	0.000155493	-1.05091
POSTN_HUMAN	Q15063	0.000297227	-1.05619
C4BPB_HUMAN	P20851	3.6223e-07	-1.06136
VTNC_HUMAN	P04004	0.000203779	-1.06237
K2C4_HUMAN	P19013	0.000322074	-1.06342
TSP4_HUMAN	P35443	1.68777e-05	-1.08379
FINC_HUMAN	P02751	4.03414e-08	-1.10924
K2C73_HUMAN	Q86Y46	0.000150678	-1.11244
PGS1_HUMAN	P21810	1.64671e-06	-1.15315
SAMP_HUMAN	P02743	2.50217e-07	-1.16554
CBPB2_HUMAN	Q96IY4	2.16955e-08	-1.17158
COMP_HUMAN	P49747	1.21184e-06	-1.20282
K1C14_HUMAN	P02533	4.47595e-05	-1.24702
K1C15_HUMAN	P19012	3.83362e-05	-1.26318
K1C17_HUMAN	Q04695	1.59735e-05	-1.2669
K1C16_HUMAN	P08779	7.71638e-05	-1.2736
PGCA_HUMAN	P16112	1.20598e-05	-1.27439
AK1C3_HUMAN	P42330	0.000233023	-1.31505
TENA_HUMAN	P24821	1.4957e-09	-1.34869
TIMP3_HUMAN	P35625	3.43765e-10	-1.3677
AK1C1_HUMAN	Q04828	0.000120017	-1.38583
COAA1_HUMAN	Q03692	0.000482655	-1.79258
S10A2_HUMAN	P29034	1.8587e-06	-1.87542

## Sheet: LAR-DAPs
name	accession	P Value	log2 ratio			INCREASED									DECREASED
LX15B_HUMAN	O15296	1.05741e-06	4.06975			Gene Set	Description	Size	Expect	Ratio	P Value	FDR			Gene Set	Description	Size	Expect	Ratio	P Value	FDR
AGR2_HUMAN	O95994	8.00469e-06	3.56917			HALLMARK_CHOLESTEROL_HOMEOSTASIS	cholesterol homeostasis	74	1.8753	6.9321	2.5159e-08	1.2579e-06			HALLMARK_CHOLESTEROL_HOMEOSTASIS	cell cycle progression: E2F targets	200	4.2466	4.9452	5.1391e-10	2.5695e-08
APOD_HUMAN	P05090	0.00231054	3.3194			HALLMARK_XENOBIOTIC_METABOLISM	metabolism of xenobiotics	200	5.0685	3.9459	8.2963e-08	2.0741e-06			HALLMARK_XENOBIOTIC_METABOLISM	cell cycle progression: G2/M checkpoint	199	4.2253	3.3133	6.2484e-05	0.0015621
FAS_HUMAN	P49327	6.40542e-07	2.76286			HALLMARK_FATTY_ACID_METABOLISM	fatty acid metabolism	157	3.9788	4.2727	2.7838e-07	4.6396e-06			HALLMARK_FATTY_ACID_METABOLISM	MYC targets, variant 1	200	4.2466	2.8258	0.00094026	0.015671
KYNU_HUMAN	Q16719	0.000189613	2.53483			HALLMARK_ADIPOGENESIS	adipocyte development	200	5.0685	3.3541	8.4239e-06	7.0199e-05
DHC24_HUMAN	Q15392	1.76419e-05	2.41774			HALLMARK_ESTROGEN_RESPONSE_EARLY	early estrogen response	200	5.0685	3.3541	8.4239e-06	7.0199e-05
CACP_HUMAN	P43155	0.000222087	2.38467			HALLMARK_ESTROGEN_RESPONSE_LATE	late estrogen response	200	5.0685	3.3541	8.4239e-06	7.0199e-05			Gene Set	Description	Size	Expect	Ratio	P Value	FDR
CD166_HUMAN	Q13740	0.00248739	2.33161			HALLMARK_BILE_ACID_METABOLISM	biosynthesis of bile acids	112	2.8384	4.2278	2.0358e-05	0.00014541			hsa01524	Platinum drug resistance	73	0.84749	7.0798	0.00019834	0.020566
K1C18_HUMAN	P05783	1.1545e-05	2.31847			HALLMARK_MTORC1_SIGNALING	mTORC1 signaling	200	5.0685	3.1568	3.4222e-05	0.00021389			hsa03030	DNA replication	36	0.41794	19.142	6.2573e-09	8.4348e-06
HMCS1_HUMAN	Q01581	0.000381505	2.31469			HALLMARK_ANDROGEN_RESPONSE	androgen response	101	2.5596	4.2976	3.9468e-05	0.00021927			hsa04110	Cell cycle	124	1.4396	5.5572	9.6398e-05	0.014438
GGT1_HUMAN	P19440	0.000619385	2.30522			HALLMARK_PEROXISOME	peroxisomes	104	2.6356	4.1736	5.1963e-05	0.00025981			R-HSA-109581	Apoptosis	169	1.962	4.5872	0.00015466	0.018277
GGT3_HUMAN	A6NGU5	0.000619385	2.30522			HALLMARK_GLYCOLYSIS	glycolysis and gluconeogenesis	200	5.0685	2.3676	0.004324	0.019654			R-HSA-140342	Apoptosis induced DNA fragmentation	13	0.15092	26.504	1.149e-05	0.0025815
FAAA_HUMAN	P16930	1.97565e-05	2.26465												R-HSA-176187	Activation of ATR in response to replication stress	37	0.42955	13.968	3.8167e-06	0.00147
AACS_HUMAN	Q86V21	0.00274788	2.06433												R-HSA-176974	Unwinding of DNA	12	0.13931	50.247	1.8561e-11	5.004e-08
OCTC_HUMAN	Q9UKG9	8.38676e-06	2.00824			Gene Set	Description	Size	Expect	Ratio	P Value	FDR			R-HSA-211227	Activation of DNA fragmentation factor	13	0.15092	26.504	1.149e-05	0.0025815
3HAO_HUMAN	P46952	0.000561475	1.93246			hsa00010	Glycolysis / Gluconeogenesis	68	0.89218	8.9668	2.8061e-06	0.00027019			R-HSA-351906	Apoptotic cleavage of cell adhesion proteins	11	0.1277	23.492	0.00023623	0.023588
ARK73_HUMAN	O95154	0.00712686	1.926			hsa00061	Fatty acid biosynthesis	13	0.17056	23.452	1.8629e-05	0.0013574			R-HSA-453279	Mitotic G1-G1/S phases	149	1.7298	5.2029	5.8786e-05	0.010566
AL4A1_HUMAN	P30038	0.00014854	1.92167			hsa00071	Fatty acid degradation	44	0.57729	12.126	1.5009e-06	0.00018041			R-HSA-5357801	Programmed Cell Death	172	1.9968	4.5072	0.00017663	0.019047
K1C19_HUMAN	P08727	0.00983601	1.89455			hsa00100	Steroid biosynthesis	19	0.24928	24.069	1.0971e-07	1.6432e-05			R-HSA-68867	Assembly of the pre-replicative complex	68	0.78944	7.6003	0.00013373	0.018027
MUC1_HUMAN	P15941	0.00658662	1.86663			hsa00280	Valine, leucine and isoleucine degradation	48	0.62977	11.115	2.7596e-06	0.00027019			R-HSA-68949	Orc1 removal from chromatin	71	0.82427	7.2792	0.00017007	0.019047
CYB5_HUMAN	P00167	8.56509e-08	1.81986			hsa00480	Glutathione metabolism	56	0.73473	9.5273	7.9599e-06	0.00063117			R-HSA-68962	Activation of the pre-replicative complex	33	0.38311	18.271	8.1647e-08	5.503e-05
K2C72_HUMAN	Q14CN4	1.02509e-05	1.80581			hsa00920	Sulfur metabolism	9	0.11808	33.875	3.4205e-06	0.00031799			R-HSA-69002	DNA Replication Pre-Initiation	85	0.9868	7.0936	5.7034e-05	0.010566
ECHD2_HUMAN	Q86YB7	0.00814696	1.8051			hsa01040	Biosynthesis of unsaturated fatty acids	27	0.35425	14.114	2.3383e-05	0.001659			R-HSA-69052	Switching of origins to a post-replicative state	90	1.0448	6.6995	8.2267e-05	0.013047
K2C7_HUMAN	P08729	2.1798e-06	1.76675			hsa01100	Metabolic pathways	1305	17.122	4.0299	<2.2e-16	<2.2e-16			R-HSA-69190	DNA strand elongation	32	0.3715	18.842	6.4955e-08	5.503e-05
G6PD_HUMAN	P11413	0.000217129	1.74081			hsa01200	Carbon metabolism	116	1.5219	7.8846	3.6855e-08	8.2801e-06			R-HSA-69206	G1/S Transition	131	1.5208	5.2603	0.00014149	0.018165
IDI1_HUMAN	Q13907	0.0173367	1.73133			hsa01210	2-Oxocarboxylic acid metabolism	18	0.23616	16.937	7.574e-05	0.0038528			R-HSA-69239	Synthesis of DNA	119	1.3815	6.5146	9.7882e-06	0.0025815
K1C15_HUMAN	P19012	0.000782088	1.73095			hsa01212	Fatty acid metabolism	48	0.62977	15.879	4.8954e-10	2.6396e-07			R-HSA-69242	S Phase	161	1.8691	4.8151	0.00010693	0.015172
GLYL1_HUMAN	Q969I3	0.0108001	1.71545			hsa01230	Biosynthesis of amino acids	75	0.98402	8.1299	5.9252e-06	0.0005153			R-HSA-69306	DNA Replication	127	1.4744	6.1042	1.658e-05	0.0034385
FABP7_HUMAN	O15540	0.039925	1.70483			hsa03320	PPAR signaling pathway	74	0.9709	10.3	4.0121e-08	8.3204e-06			R-HSA-69620	Cell Cycle Checkpoints	293	3.4016	3.5278	0.00015593	0.018277
K1C12_HUMAN	Q99456	0.000169524	1.6812			hsa04146	Peroxisome	83	1.089	11.019	7.5364e-10	2.9026e-07			R-HSA-75153	Apoptotic execution phase	52	0.60369	11.595	2.1268e-06	0.00095565
PIP_HUMAN	P12273	0.00636253	1.62456			hsa04216	Ferroptosis	40	0.52481	9.5273	0.00016608	0.0078554			WP179	Cell Cycle	120	1.3931	5.7425	7.6497e-05	0.01289
SLPI_HUMAN	P03973	7.28132e-05	1.61512			R-HSA-156580	Phase II - Conjugation of compounds	109	1.4301	6.9925	1.606e-06	0.00018041			WP2446	Retinoblastoma Gene in Cancer	87	1.01	7.9206	7.3386e-06	0.0024596
K2C4_HUMAN	P19013	0.00026797	1.59028			R-HSA-156590	Glutathione conjugation	36	0.47233	12.703	6.5477e-06	0.00055164			WP45	G1 to S cell cycle control	64	0.743	10.767	6.9591e-07	0.00037523
NLTP_HUMAN	P22307	0.00708368	1.58486			R-HSA-1614517	Sulfide oxidation to sulfate	6	0.078721	38.109	4.309e-05	0.0025085			WP466	DNA Replication	42	0.4876	12.305	8.2108e-06	0.0024596
CLIC3_HUMAN	O95833	0.00378516	1.57671			R-HSA-163765	ChREBP activates metabolic gene expression	8	0.10496	28.582	0.00011834	0.0058006
BGLR_HUMAN	P08236	0.00264722	1.57234			R-HSA-1655829	Regulation of cholesterol biosynthesis by SREBP (SREBF)	55	0.72161	11.086	5.3409e-07	7.5785e-05
GALT6_HUMAN	Q8NCL4	8.35698e-09	1.57045			R-HSA-191273	Cholesterol biosynthesis	25	0.32801	24.39	6.6271e-10	2.9026e-07			Gene Set	Description	Size	Expect	Ratio	P Value	FDR
UGDH_HUMAN	O60701	1.44844e-05	1.54036			R-HSA-196854	Metabolism of vitamins and cofactors	189	2.4797	3.6294	0.00086478	0.032433			GO:0005694	chromosome	1014	10.837	3.4143	4.0728e-11	4.9456e-07
K2C8_HUMAN	P05787	5.15686e-06	1.53977			R-HSA-2046104	alpha-linolenic (omega3) and linoleic (omega6) acid metabolism	13	0.17056	23.452	1.8629e-05	0.0013574			GO:0071103	DNA conformation change	245	2.6184	6.8745	1.5098e-10	9.167e-07
GSTT1_HUMAN	P30711	0.00278213	1.52128			R-HSA-2046106	alpha-linolenic acid (ALA) metabolism	13	0.17056	23.452	1.8629e-05	0.0013574			GO:0042555	MCM complex	11	0.11756	51.038	6.0969e-10	1.856e-06
HID1_HUMAN	Q8IV36	2.00588e-05	1.52044			R-HSA-211859	Biological oxidations	223	2.9258	4.785	1.3706e-06	0.00017596			GO:0044454	nuclear chromosome part	535	5.7177	4.3724	6.1139e-10	1.856e-06
NADC_HUMAN	Q15274	3.34945e-05	1.50083			R-HSA-2426168	Activation of gene expression by SREBF (SREBP)	42	0.55105	14.518	5.9837e-08	1.0755e-05			GO:0051276	chromosome organization	1143	12.216	3.0289	1.1698e-09	2.841e-06
EFHD1_HUMAN	Q9BUP0	0.000203577	1.46188			R-HSA-389887	Beta-oxidation of pristanoyl-CoA	9	0.11808	42.343	4.4192e-08	8.5101e-06			GO:0000228	nuclear chromosome	573	6.1238	4.0824	2.4909e-09	5.0411e-06
ACSL3_HUMAN	O95573	0.00530497	1.4539			R-HSA-390918	Peroxisomal lipid metabolism	29	0.38049	18.397	7.2126e-08	1.2153e-05			GO:0006323	DNA packaging	171	1.8275	7.6606	4.4443e-09	7.7097e-06
BLVRB_HUMAN	P30043	0.00018793	1.386			R-HSA-556833	Metabolism of lipids	737	9.6696	4.2401	1.1102e-15	1.4966e-12			GO:0044427	chromosomal part	886	9.4689	3.2739	5.2772e-09	8.0101e-06
K2C1B_HUMAN	Q7Z794	7.23155e-07	1.35703			R-HSA-6805567	Keratinization	214	2.8077	4.9862	8.3732e-07	0.00011287			GO:0006259	DNA metabolic process	970	10.367	3.0868	1.1833e-08	1.5966e-05
ACSF2_HUMAN	Q96CM8	0.00316952	1.34129			R-HSA-6809371	Formation of the cornified envelope	129	1.6925	8.2717	1.3615e-09	4.5883e-07			GO:0031497	chromatin assembly	129	1.3787	8.7041	1.3897e-08	1.6875e-05
NQO1_HUMAN	P15559	0.0347306	1.33687			R-HSA-70263	Gluconeogenesis	34	0.44609	13.45	4.6202e-06	0.0004152			GO:0006270	DNA replication initiation	32	0.34199	20.468	3.8381e-08	4.2369e-05
MMP12_HUMAN	P39900	0.00238232	1.32679			R-HSA-71182	Phenylalanine and tyrosine catabolism	11	0.14432	20.787	0.00033869	0.014591			GO:0034728	nucleosome organization	144	1.539	7.7974	4.7882e-08	4.8452e-05
NAMPT_HUMAN	P43490	0.00086938	1.32452			R-HSA-71291	Metabolism of amino acids and derivatives	370	4.8545	3.7079	1.7084e-06	0.00018423			GO:0006325	chromatin organization	741	7.9193	3.2831	9.8399e-08	9.1912e-05
REEP5_HUMAN	Q00765	0.000100938	1.29669			R-HSA-75105	Fatty acyl-CoA biosynthesis	37	0.48545	12.36	7.7307e-06	0.00063117			GO:0006333	chromatin assembly or disassembly	155	1.6565	7.2441	1.0822e-07	9.3863e-05
FDFT_HUMAN	P37268	0.00156817	1.29425			R-HSA-8957322	Metabolism of steroids	150	1.968	6.6056	8.2223e-08	1.304e-05			GO:0006334	nucleosome assembly	109	1.1649	8.5843	2.6294e-07	0.00021286
CXL13_HUMAN	O43927	0.00916926	1.28831			R-HSA-8978868	Fatty acid metabolism	177	2.3223	8.1816	1.6045e-12	1.0814e-09			GO:0000784	nuclear chromosome, telomeric region	110	1.1756	8.5063	2.8658e-07	0.00021749
PCTL_HUMAN	Q9Y365	0.00158063	1.26971			R-HSA-9033241	Peroxisomal protein import	63	0.82657	9.6785	1.5542e-06	0.00018041			GO:0071824	protein-DNA complex subunit organization	242	2.5863	5.4131	3.4915e-07	0.0002494
F16P1_HUMAN	P09467	4.4119e-07	1.26307			R-HSA-9609507	Protein localization	127	1.6663	5.4013	4.3731e-05	0.0025085			GO:0000781	chromosome, telomeric region	143	1.5283	7.1976	3.9655e-07	0.00026752
PAPS2_HUMAN	O95340	0.00111562	1.26155			WP197	Cholesterol Biosynthesis Pathway	15	0.1968	30.487	2.1138e-08	5.1807e-06			GO:0006261	DNA-dependent DNA replication	148	1.5817	6.9545	5.6013e-07	0.00035798
GFRP_HUMAN	P30047	0.000176214	1.25766			WP2882	Nuclear Receptors Meta-Pathway	319	4.1854	2.8671	0.0010194	0.03714			GO:0006260	DNA replication	268	2.8642	4.8879	1.1878e-06	0.00072115
MCCB_HUMAN	Q9HCC0	0.00453022	1.24831			WP357	Fatty Acid Biosynthesis	22	0.28865	24.251	8.5141e-09	2.5505e-06			GO:0065004	protein-DNA complex assembly	206	2.2016	5.4506	2.2848e-06	0.0013212
SUOX_HUMAN	P51687	0.000476885	1.23219			WP368	Mitochondrial LC-Fatty Acid Beta-Oxidation	17	0.22304	22.417	1.9932e-06	0.00020668			GO:0098687	chromosomal region	331	3.5375	4.2403	2.874e-06	0.0015863
TM205_HUMAN	Q6UW68	0.00536144	1.22352			WP3925	Amino Acid metabolism	91	1.1939	6.7005	2.4991e-05	0.0016974			GO:0045815	positive regulation of gene expression, epigenetic	60	0.64124	10.916	3.4205e-06	0.0018059
AMACR_HUMAN	Q9UHK6	0.000598214	1.21612			WP3942	PPAR signaling pathway	67	0.87906	11.376	1.4985e-08	4.04e-06			GO:1903047	mitotic cell cycle process	788	8.4216	2.8498	3.8499e-06	0.0018386
KIME_HUMAN	Q03426	0.0043278	1.20811			WP4210	Tryptophan catabolism leading to NAD+ production	16	0.20992	19.055	4.5981e-05	0.0025826			GO:0045910	negative regulation of DNA recombination	40	0.42749	14.035	3.9135e-06	0.0018386
LBP_HUMAN	P18428	0.0480489	1.20729			WP4518	Gamma-Glutamyl Cycle for the biosynthesis and degradation of glutathione, including diseases	10	0.1312	22.865	0.00024872	0.011365			GO:0006268	DNA unwinding involved in DNA replication	11	0.11756	34.025	3.9367e-06	0.0018386
ACY1_HUMAN	Q03154	0.000589605	1.19804			WP4718	Cholesterol metabolism (includes both Bloch and Kandutsch-Russell pathways)	46	0.60353	19.883	4.6008e-13	4.1346e-10			GO:0006338	chromatin remodeling	150	1.6031	6.2379	4.9412e-06	0.0022222
ACADM_HUMAN	P11310	0.0308487	1.1972			WP4724	Omega-9 FA synthesis	14	0.18368	21.777	2.5814e-05	0.0016974			GO:0003723	RNA binding	1603	17.132	2.1597	5.9492e-06	0.0025801
ERG24_HUMAN	O76062	0.010585	1.19553												GO:0000278	mitotic cell cycle	927	9.9071	2.6244	6.524e-06	0.0027317
ACBP_HUMAN	P07108	0.0134199	1.18058												GO:0000082	G1/S transition of mitotic cell cycle	232	2.4794	4.8398	7.7564e-06	0.003109
ACSL1_HUMAN	P33121	0.00155874	1.17675			Gene Set	Description	Size	Expect	Ratio	P Value	FDR			GO:0000018	regulation of DNA recombination	95	1.0153	7.8795	8.0968e-06	0.003109
TSN13_HUMAN	O95857	0.000158259	1.17117			GO:0044281	small molecule metabolic process	1960	20.732	4.0999	<2.2e-16	<2.2e-16			GO:0005730	nucleolus	939	10.035	2.5908	8.1929e-06	0.003109
ACACA_HUMAN	Q13085	0.002303	1.17008			GO:0006629	lipid metabolic process	1395	14.756	3.9984	<2.2e-16	<2.2e-16			GO:0000785	chromatin	509	5.4398	3.3089	9.4008e-06	0.0034592
IDHP_HUMAN	P48735	0.000215312	1.1697			GO:0006082	organic acid metabolic process	1068	11.297	5.2227	<2.2e-16	<2.2e-16			GO:0051095	regulation of helicase activity	14	0.14962	26.734	1.1645e-05	0.0041052
NSDHL_HUMAN	Q15738	0.00088642	1.16431			GO:0044255	cellular lipid metabolic process	1065	11.265	4.2609	<2.2e-16	<2.2e-16			GO:0006166	purine ribonucleoside salvage	5	0.053436	56.142	1.1833e-05	0.0041052
ZA2G_HUMAN	P25311	0.0104325	1.15764			GO:0043436	oxoacid metabolic process	1048	11.085	5.3223	<2.2e-16	<2.2e-16			GO:0044843	cell cycle G1/S phase transition	247	2.6398	4.5459	1.4571e-05	0.0049149
MYG_HUMAN	P02144	0.0405467	1.15659			GO:0055114	oxidation-reduction process	968	10.239	4.9809	<2.2e-16	<2.2e-16			GO:0016584	nucleosome positioning	15	0.16031	24.952	1.5746e-05	0.0051678
GATM_HUMAN	P50440	0.0035089	1.15007			GO:0019752	carboxylic acid metabolic process	960	10.155	5.5148	<2.2e-16	<2.2e-16			GO:0044772	mitotic cell cycle phase transition	487	5.2047	3.2663	1.9832e-05	0.0063373
RB27B_HUMAN	O00194	0.000811811	1.14401			GO:0016491	oxidoreductase activity	731	7.7323	5.5611	<2.2e-16	<2.2e-16			GO:0065003	protein-containing complex assembly	1835	19.611	1.9887	2.1773e-05	0.0067791
RETST_HUMAN	Q6NUM9	6.21929e-05	1.14331			GO:0032787	monocarboxylic acid metabolic process	575	6.0822	6.4122	<2.2e-16	<2.2e-16			GO:0140097	catalytic activity, acting on DNA	184	1.9665	5.0853	2.9521e-05	0.0089617
ETFA_HUMAN	P13804	0.000213111	1.13216			GO:0051186	cofactor metabolic process	546	5.7754	6.2333	<2.2e-16	<2.2e-16			GO:0042802	identical protein binding	1696	18.126	1.9861	4.9371e-05	0.013033
CRIP1_HUMAN	P50238	0.00676018	1.12435			GO:0044282	small molecule catabolic process	430	4.5484	7.695	<2.2e-16	<2.2e-16			GO:0007049	cell cycle	1739	18.585	1.937	8.268e-05	0.019686
MBOA7_HUMAN	Q96N66	2.68431e-05	1.12419			GO:0050662	coenzyme binding	284	3.0041	8.655	<2.2e-16	<2.2e-16			GO:0008283	cell proliferation	1986	21.225	1.8375	0.00012338	0.027744
ERGI1_HUMAN	Q969X5	0.00027894	1.12228			GO:0016054	organic acid catabolic process	264	2.7925	10.027	<2.2e-16	<2.2e-16			GO:0008144	drug binding	1707	18.243	1.9185	0.00012762	0.028175
SAMP_HUMAN	P02743	0.0066717	1.11577			GO:0046395	carboxylic acid catabolic process	264	2.7925	10.027	<2.2e-16	<2.2e-16			GO:0005524	ATP binding	1453	15.529	1.9963	0.00016304	0.032671
BRI3B_HUMAN	Q8WY22	0.00359296	1.09397			GO:0006732	coenzyme metabolic process	354	3.7445	7.2106	8.8818e-16	7.1901e-13			GO:0034660	ncRNA metabolic process	538	5.7498	2.7827	0.00022531	0.040656
ITB6_HUMAN	P18564	0.0268377	1.08795			GO:0044283	small molecule biosynthetic process	724	7.6582	4.8314	1.1102e-15	8.4259e-13			GO:0009113	purine nucleobase biosynthetic process	12	0.12825	23.392	0.0002463	0.042727
BDH_HUMAN	Q02338	0.000634204	1.08432			GO:0048037	cofactor binding	492	5.2042	5.7646	7.7716e-15	5.5512e-12			GO:0034330	cell junction organization	285	3.0459	3.6114	0.00025659	0.043885
K1C13_HUMAN	P13646	0.0128524	1.07141			GO:0006631	fatty acid metabolic process	357	3.7762	6.8852	8.8818e-15	5.9918e-12
ASAH1_HUMAN	Q13510	6.15572e-07	1.06712			GO:0006790	sulfur compound metabolic process	354	3.7445	6.6765	6.1506e-14	3.9309e-11
ETFB_HUMAN	P38117	0.000165978	1.06677			GO:0006695	cholesterol biosynthetic process	67	0.7087	18.343	2.1272e-13	1.2915e-10
K2C73_HUMAN	Q86Y46	0.00289053	1.06605			GO:1902653	secondary alcohol biosynthetic process	68	0.71928	18.074	2.6068e-13	1.5074e-10
GIT1_HUMAN	Q9Y2X7	0.00821097	1.06181			GO:0072329	monocarboxylic acid catabolic process	127	1.3434	11.91	3.8425e-13	2.1209e-10
CYBR1_HUMAN	Q53TN4	0.0215253	1.0551			GO:0016126	sterol biosynthetic process	73	0.77217	16.836	6.8445e-13	3.6136e-10
HSPB1_HUMAN	P04792	0.00207331	1.049			GO:0016627	oxidoreductase activity, acting on the CH-CH group of donors	58	0.6135	19.56	8.1113e-13	4.104e-10
ERO1A_HUMAN	Q96HE7	2.26887e-06	1.04482			GO:1901615	organic hydroxy compound metabolic process	500	5.2888	5.1051	3.4093e-12	1.656e-09
GGCT_HUMAN	O75223	0.00267005	1.04464			GO:0046165	alcohol biosynthetic process	149	1.5761	10.152	4.7036e-12	2.1967e-09
THIK_HUMAN	P09110	0.00965811	1.04118			GO:1901617	organic hydroxy compound biosynthetic process	241	2.5492	7.4533	1.1107e-11	4.9951e-09
MFAP4_HUMAN	P55083	0.0490307	1.03482			GO:0070268	cornification	111	1.1741	11.924	1.1712e-11	5.0792e-09
K2C75_HUMAN	O95678	0.00119924	1.03317			GO:0008610	lipid biosynthetic process	703	7.4361	4.1689	1.4025e-11	5.7566e-09
EPIPL_HUMAN	P58107	0.00667115	1.03199			GO:0033865	nucleoside bisphosphate metabolic process	136	1.4386	10.427	1.517e-11	5.7566e-09
HACD3_HUMAN	Q9P035	0.000216661	1.02763			GO:0033875	ribonucleoside bisphosphate metabolic process	136	1.4386	10.427	1.517e-11	5.7566e-09
COMT_HUMAN	P21964	0.000889685	1.01173			GO:0034032	purine nucleoside bisphosphate metabolic process	136	1.4386	10.427	1.517e-11	5.7566e-09
ACOX3_HUMAN	O15254	3.59554e-05	1.00006			GO:0019637	organophosphate metabolic process	1148	12.143	3.294	1.6696e-11	6.1436e-09
GALT7_HUMAN	Q86SF2	0.000240286	0.996582			GO:0051188	cofactor biosynthetic process	280	2.9617	6.7528	1.8855e-11	6.7341e-09
DHB11_HUMAN	Q8NBQ5	0.0316691	0.995341			GO:0006520	cellular amino acid metabolic process	318	3.3637	6.2431	2.5328e-11	8.7872e-09
K1C16_HUMAN	P08779	0.0150499	0.976803			GO:0016616	oxidoreductase activity, acting on the CH-OH group of donors, NAD or NADP as acceptor	119	1.2587	11.122	3.0602e-11	1.0322e-08
KAD4_HUMAN	P27144	0.00208063	0.967949			GO:0009117	nucleotide metabolic process	647	6.8437	4.2374	4.6878e-11	1.5385e-08
FKBP5_HUMAN	Q13451	0.0246582	0.957493			GO:0006753	nucleoside phosphate metabolic process	653	6.9072	4.1985	5.8403e-11	1.8663e-08
CHCH5_HUMAN	Q9BSY4	0.00995266	0.956938			GO:0044242	cellular lipid catabolic process	205	2.1684	7.8398	6.3952e-11	1.9912e-08
ARLY_HUMAN	P04424	0.00124781	0.952531			GO:0090407	organophosphate biosynthetic process	658	6.9601	4.1666	7.0006e-11	2.1252e-08
TIMP3_HUMAN	P35625	0.0290445	0.951747			GO:1901135	carbohydrate derivative metabolic process	1175	12.429	3.1379	1.3292e-10	3.5088e-08
NPNT_HUMAN	Q6UXI9	0.0117215	0.951468			GO:0006635	fatty acid beta-oxidation	72	0.76159	14.443	2.4015e-10	5.608e-08
NCEH1_HUMAN	Q6PIU2	0.00218113	0.947567			GO:0106118	regulation of sterol biosynthetic process	43	0.45484	19.787	5.6854e-10	1.2112e-07
TM9S1_HUMAN	O15321	0.000799235	0.945021			GO:0016829	lyase activity	182	1.9251	7.7917	9.6685e-10	1.9247e-07
DCXR_HUMAN	Q7Z4W1	0.00322492	0.938865			GO:0046394	carboxylic acid biosynthetic process	400	4.2311	4.9633	1.7038e-09	3.1829e-07
ECI2_HUMAN	O75521	0.018775	0.936093			GO:0005882	intermediate filament	195	2.0626	7.2722	2.5142e-09	4.5567e-07
ANO10_HUMAN	Q9NW15	2.46318e-05	0.935432			GO:0009063	cellular amino acid catabolic process	118	1.2482	9.6141	4.4681e-09	7.7508e-07
DHCR7_HUMAN	Q9UBM7	0.00528475	0.926629			GO:0009150	purine ribonucleotide metabolic process	484	5.1196	4.1019	4.7473e-08	7.585e-06
APMAP_HUMAN	Q9HDC9	0.000416274	0.914495			GO:0046496	nicotinamide nucleotide metabolic process	147	1.5549	7.7175	5.376e-08	8.3693e-06
AK1A1_HUMAN	P14550	0.00114674	0.910744			GO:0005782	peroxisomal matrix	52	0.55004	14.544	6.8493e-08	1.0396e-05
GALE_HUMAN	Q14376	2.70571e-06	0.905354			GO:0009165	nucleotide biosynthetic process	340	3.5964	4.7269	1.3214e-07	1.8029e-05
ASGL1_HUMAN	Q7L266	0.040547	0.904977			GO:0009055	electron transfer activity	111	1.1741	8.517	2.8364e-07	3.5878e-05
APM2_HUMAN	Q15847	0.0153575	0.903888			GO:0043588	skin development	409	4.3263	4.1606	3.7049e-07	4.5906e-05
ILVBL_HUMAN	A1L0T0	0.000313508	0.901823			GO:0016746	transferase activity, transferring acyl groups	258	2.729	5.13	6.6689e-07	7.4295e-05
AATC_HUMAN	P17174	0.00366624	0.9017			GO:0035384	thioester biosynthetic process	51	0.53946	12.976	1.0378e-06	0.00011153
MET7A_HUMAN	Q9H8H3	0.00037625	0.894963			GO:0019318	hexose metabolic process	238	2.5175	5.1639	1.5705e-06	0.00016728
SQRD_HUMAN	Q9Y6N5	1.14993e-06	0.891747			GO:0044429	mitochondrial part	1015	10.736	2.608	3.0969e-06	0.00031338
ACSA_HUMAN	Q9NR19	0.000826347	0.888598			GO:0016853	isomerase activity	157	1.6607	6.0216	6.7682e-06	0.00062738
SPTC2_HUMAN	O15270	0.000102024	0.885413			GO:0016405	CoA-ligase activity	26	0.27502	18.181	6.9039e-06	0.0006351
IQGA2_HUMAN	Q13576	0.00083573	0.881293			GO:0009152	purine ribonucleotide biosynthetic process	235	2.4858	4.8275	7.9553e-06	0.00071898
IDHC_HUMAN	O75874	0.00647689	0.875476			GO:0036109	alpha-linolenic acid metabolic process	13	0.13751	29.089	8.0525e-06	0.00071898
SRXN1_HUMAN	Q9BYN0	0.00125913	0.871674			GO:0009064	glutamine family amino acid metabolic process	76	0.8039	8.7075	1.5684e-05	0.0012696
RBM47_HUMAN	A0AV96	6.48921e-05	0.86218			GO:0030170	pyridoxal phosphate binding	52	0.55004	10.908	1.7603e-05	0.0013971
S22AI_HUMAN	Q96BI1	0.0174869	0.8618			GO:0019359	nicotinamide nucleotide biosynthetic process	108	1.1424	7.0029	1.9344e-05	0.0015154
P5I11_HUMAN	O14683	0.000612946	0.858635			GO:0016830	carbon-carbon lyase activity	53	0.56062	10.703	1.9677e-05	0.0015219
NUDT9_HUMAN	Q9BW91	0.0200328	0.855298			GO:0099512	supramolecular fiber	913	9.6574	2.4851	3.6614e-05	0.0027445
TMED3_HUMAN	Q9Y3Q3	0.00190729	0.852452			GO:0046487	glyoxylate metabolic process	9	0.095199	31.513	9.3396e-05	0.0065556
PHYD1_HUMAN	Q5SRE7	0.0401424	0.851534			GO:1902221	erythrose 4-phosphate/phosphoenolpyruvate family amino acid metabolic process	11	0.11635	25.783	0.00018061	0.011604
COMP_HUMAN	P49747	0.0307707	0.851403			GO:0043312	neutrophil degranulation	482	5.0984	2.9421	0.00019551	0.012495
ALDOA_HUMAN	P04075	6.91745e-05	0.846521			GO:0006094	gluconeogenesis	83	0.87795	6.8341	0.00024886	0.015497
S14L2_HUMAN	O76054	0.0263198	0.846282			GO:0005789	endoplasmic reticulum membrane	1049	11.096	2.1629	0.00030485	0.018057
TAC2N_HUMAN	Q8N9U0	0.00228604	0.845855			GO:0009437	carnitine metabolic process	13	0.13751	21.817	0.00030821	0.018168
COR1B_HUMAN	Q9BR76	0.0003401	0.844101			GO:0030336	negative regulation of cell migration	252	2.6656	3.7515	0.00036206	0.021137
LIMC1_HUMAN	Q9UPQ0	0.000961358	0.843614			GO:0006644	phospholipid metabolic process	470	4.9715	2.8161	0.00049478	0.027815
SAP3_HUMAN	P17900	0.00153949	0.840817			GO:0006750	glutathione biosynthetic process	16	0.16924	17.726	0.00058953	0.032246
BIG3_HUMAN	Q5TH69	0.0177953	0.838654			GO:0034774	secretory granule lumen	320	3.3849	3.2498	0.00062347	0.03395
DNJB2_HUMAN	P25686	0.000660585	0.835324
GPCP1_HUMAN	Q9NPB8	0.000823977	0.833449
SDSL_HUMAN	Q96GA7	0.000108608	0.832941
GSHB_HUMAN	P48637	2.47886e-05	0.831114
LIMA1_HUMAN	Q9UHB6	0.00104831	0.829705
MOSC2_HUMAN	Q969Z3	0.00157462	0.829123
F177A_HUMAN	Q8N128	0.0123376	0.826775
ES8L1_HUMAN	Q8TE68	0.0229188	0.817608
ERBB2_HUMAN	P04626	0.00222081	0.816817
F16P2_HUMAN	O00757	2.40698e-06	0.813878
GPD1L_HUMAN	Q8N335	0.00234347	0.812631
RAB3D_HUMAN	O95716	0.000154741	0.810446
SPRY4_HUMAN	Q8WW59	0.0164013	0.809283
ACDSB_HUMAN	P45954	0.0317256	0.80827
UBR1_HUMAN	Q8IWV7	8.07205e-07	0.802603
3HIDH_HUMAN	P31937	0.00221034	0.801582
DOPD_HUMAN	P30046	0.0249864	0.798107
GALM_HUMAN	Q96C23	0.0145879	0.795963
MAAI_HUMAN	O43708	0.00369463	0.785783
LENG9_HUMAN	Q96B70	0.00177314	0.775004
COX15_HUMAN	Q7KZN9	0.0203392	0.76898
CBPD_HUMAN	O75976	0.00150669	0.764744
PLIN3_HUMAN	O60664	0.00335828	0.763779
PGRC1_HUMAN	O00264	0.000679522	0.763391
TGM2_HUMAN	P21980	0.0117467	0.761815
SEPR_HUMAN	Q12884	0.023727	0.761492
CERS6_HUMAN	Q6ZMG9	2.52611e-06	0.761022
PCKGM_HUMAN	Q16822	0.000144418	0.7555
AP1G2_HUMAN	O75843	0.00203591	0.75449
OLFL3_HUMAN	Q9NRN5	0.0293413	0.746171
K2C3_HUMAN	P12035	0.0127463	0.742979
ASPG_HUMAN	P20933	0.001058	0.740426
BCAM_HUMAN	P50895	0.0277692	0.740204
FADS2_HUMAN	O95864	0.016381	0.738374
HTRA1_HUMAN	Q92743	0.0272415	0.737249
ALDOC_HUMAN	P09972	0.000897395	0.736959
LACTB_HUMAN	P83111	0.00428799	0.736428
DRS7B_HUMAN	Q6IAN0	0.00309267	0.735557
DHAK_HUMAN	Q3LXA3	7.24844e-06	0.728279
BIEA_HUMAN	P53004	0.00198005	0.727519
KRT84_HUMAN	Q9NSB2	0.0145715	0.725213
PDXD1_HUMAN	Q6P996	0.00394158	0.724894
FRIL_HUMAN	P02792	0.00934466	0.723645
MBOA5_HUMAN	Q6P1A2	0.0416047	0.722751
ACLY_HUMAN	P53396	0.000973181	0.721977
THTR_HUMAN	Q16762	0.0056175	0.716524
LICH_HUMAN	P38571	0.00023668	0.714807
GPNMB_HUMAN	Q14956	0.00337528	0.714565
T120A_HUMAN	Q9BXJ8	0.000620499	0.712798
SDF1_HUMAN	P48061	0.00816319	0.712354
SH3B4_HUMAN	Q9P0V3	0.010066	0.708512
OS9_HUMAN	Q13438	0.000283093	0.707985
ELMD2_HUMAN	Q8IZ81	4.0065e-07	0.701069
ARFP2_HUMAN	P53365	0.00677353	0.699832
ALG5_HUMAN	Q9Y673	0.00394079	0.69733
TM1L2_HUMAN	Q6ZVM7	6.36507e-05	0.695318
H12_HUMAN	P16403	0.0340216	-0.56371
TARB1_HUMAN	Q13395	0.00617519	-0.565056
CD123_HUMAN	O75794	0.0202106	-0.565681
KIFC1_HUMAN	Q9BW19	0.00562414	-0.566259
AFAD_HUMAN	P55196	7.87922e-05	-0.566485
DSG2_HUMAN	Q14126	0.0189262	-0.567353
PLBL1_HUMAN	Q6P4A8	0.00267458	-0.56884
NF2IP_HUMAN	Q8NCF5	0.0378622	-0.570211
CEBPB_HUMAN	P17676	0.00111277	-0.571034
PSMG1_HUMAN	O95456	0.00182126	-0.573448
TAF10_HUMAN	Q12962	0.00727767	-0.57411
NAT10_HUMAN	Q9H0A0	0.0118918	-0.574513
AXA82_HUMAN	Q5VT79	0.00286842	-0.575322
RCN1_HUMAN	Q15293	0.00427217	-0.576294
PKHA7_HUMAN	Q6IQ23	0.00023031	-0.577551
RRP1_HUMAN	P56182	0.0133171	-0.577937
SRPK1_HUMAN	Q96SB4	1.86014e-05	-0.578995
CYBP_HUMAN	Q9HB71	0.000200661	-0.580613
AIF1L_HUMAN	Q9BQI0	0.0300127	-0.581657
MCM5_HUMAN	P33992	0.00208182	-0.584641
DSRAD_HUMAN	P55265	2.35661e-06	-0.585831
XYLK_HUMAN	O75063	0.00667664	-0.586948
SELH_HUMAN	Q8IZQ5	0.0145301	-0.586956
F117B_HUMAN	Q6P1L5	1.35319e-05	-0.58755
XPO5_HUMAN	Q9HAV4	0.00873529	-0.588937
S12A2_HUMAN	P55011	0.00290726	-0.589234
FN3K_HUMAN	Q9H479	0.00256985	-0.591975
DDX58_HUMAN	O95786	0.000408323	-0.596104
H11_HUMAN	Q02539	0.0316659	-0.596302
HMGB2_HUMAN	P26583	0.00697756	-0.596875
LYAR_HUMAN	Q9NX58	0.00120402	-0.59866
MGMT_HUMAN	P16455	0.029285	-0.600949
NOP2_HUMAN	P46087	0.015798	-0.601113
DPOG2_HUMAN	Q9UHN1	0.00495102	-0.604131
SPIN1_HUMAN	Q9Y657	8.17949e-06	-0.604925
OGRL1_HUMAN	Q5TC84	0.000251702	-0.605053
ZMYM4_HUMAN	Q5VZL5	0.000272875	-0.609337
GLSK_HUMAN	O94925	0.000488715	-0.61023
CCNL1_HUMAN	Q9UK58	0.000160341	-0.611027
ITB4_HUMAN	P16144	0.0338391	-0.611273
MCM7_HUMAN	P33993	0.0016729	-0.611653
PAPD1_HUMAN	Q9NVV4	2.58177e-11	-0.612797
UBE2C_HUMAN	O00762	0.0422149	-0.613629
MSH2_HUMAN	P43246	1.61829e-06	-0.615026
DNJC9_HUMAN	Q8WXX5	0.0147295	-0.61536
TRI47_HUMAN	Q96LD4	0.00222402	-0.616034
SCD5_HUMAN	Q86SK9	0.0228403	-0.616969
DPOE3_HUMAN	Q9NRF9	7.74735e-05	-0.617243
MCM3_HUMAN	P25205	0.00169569	-0.618089
CAH13_HUMAN	Q8N1Q1	0.0162476	-0.619132
FZD7_HUMAN	O75084	0.022569	-0.619399
WBP2_HUMAN	Q969T9	4.10585e-06	-0.62007
TCP4_HUMAN	P53999	0.00124581	-0.621578
SLD5_HUMAN	Q9BRT9	0.0375938	-0.62419
MDN1_HUMAN	Q9NU22	0.00266223	-0.626485
F16A1_HUMAN	Q05DH4	0.00206085	-0.626533
RCC2_HUMAN	Q9P258	0.000234414	-0.628675
THNS1_HUMAN	Q8IYQ7	0.000103985	-0.63097
HPLN1_HUMAN	P10915	0.0110441	-0.635056
MCM4_HUMAN	P33991	0.00033266	-0.645492
LRC8D_HUMAN	Q7L1W4	0.000136473	-0.645739
MCM6_HUMAN	Q14566	0.000203056	-0.648215
CBPQ_HUMAN	Q9Y646	0.0143014	-0.649217
RIOK1_HUMAN	Q9BRS2	0.0157803	-0.65001
MTAP_HUMAN	Q13126	7.61541e-05	-0.650714
CHDH_HUMAN	Q8NE62	0.0234346	-0.651418
APLF_HUMAN	Q8IW19	0.0301868	-0.653578
ISCA1_HUMAN	Q9BUE6	0.000133741	-0.655002
VGLL4_HUMAN	Q14135	0.0325017	-0.657196
PARP1_HUMAN	P09874	0.00684114	-0.658352
SUMO2_HUMAN	P61956	0.00022138	-0.659696
TFAP4_HUMAN	Q01664	0.0160208	-0.65993
NOB1_HUMAN	Q9ULX3	2.16305e-05	-0.661392
S43A3_HUMAN	Q8NBI5	0.00109916	-0.662071
EYA3_HUMAN	Q99504	0.00123055	-0.662758
TATD1_HUMAN	Q6P1N9	0.00378948	-0.662975
RPA34_HUMAN	O15446	7.38808e-05	-0.663782
PYRG1_HUMAN	P17812	0.000613924	-0.664916
DAPK2_HUMAN	Q9UIK4	0.00890919	-0.667698
H1X_HUMAN	Q92522	0.00111367	-0.667847
SPS1_HUMAN	P49903	0.000262948	-0.669548
MDC1_HUMAN	Q14676	8.84873e-06	-0.669914
MCM2_HUMAN	P49736	0.00230374	-0.671331
H15_HUMAN	P16401	0.0297911	-0.671824
CGRE1_HUMAN	Q99674	0.00505027	-0.673362
BODG_HUMAN	O75936	0.0400129	-0.674033
MGST3_HUMAN	O14880	3.31981e-05	-0.67755
CD59_HUMAN	P13987	0.00241583	-0.679715
DEK_HUMAN	P35659	3.81373e-05	-0.683836
CDK1_HUMAN	P06493	0.028809	-0.683923
LAMC2_HUMAN	Q13753	0.00272956	-0.685127
ARHG2_HUMAN	Q92974	0.000207539	-0.691773
DIM1_HUMAN	Q9UNQ2	2.30539e-05	-0.692757
SSBP_HUMAN	Q04837	0.00326388	-0.692939
MATN4_HUMAN	O95460	0.000592483	-0.694407
PTMA_HUMAN	P06454	0.00011128	-0.696799
CADM1_HUMAN	Q9BY67	0.00666065	-0.700581
GPX7_HUMAN	Q96SL4	0.00198737	-0.700905
MET7B_HUMAN	Q6UX53	0.00296428	-0.702478
LRWD1_HUMAN	Q9UFC0	0.0142791	-0.706339
K0020_HUMAN	Q15397	0.00965513	-0.707342
MFGM_HUMAN	Q08431	0.00567552	-0.710445
CHRC1_HUMAN	Q9NRG0	0.00380135	-0.710836
AS3MT_HUMAN	Q9HBK9	0.0153709	-0.712815
LPHN2_HUMAN	O95490	0.0138371	-0.713903
ECHD3_HUMAN	Q96DC8	0.0297254	-0.716334
TSN6_HUMAN	O43657	0.0157121	-0.716537
BAG2_HUMAN	O95816	3.75531e-05	-0.71746
TSYL5_HUMAN	Q86VY4	0.0166296	-0.719981
CP7B1_HUMAN	O75881	0.000181424	-0.730602
RAVR2_HUMAN	Q9HCJ3	7.8687e-06	-0.73862
PELI1_HUMAN	Q96FA3	0.00300493	-0.739272
PELI3_HUMAN	Q8N2H9	0.00300493	-0.739272
MSH6_HUMAN	P52701	1.28234e-06	-0.739504
CCKN_HUMAN	P06307	0.00392175	-0.742592
NMNA3_HUMAN	Q96T66	0.00931273	-0.757265
NUDT5_HUMAN	Q9UKK9	0.000117231	-0.75973
MEX3A_HUMAN	A1L020	0.00168065	-0.762654
DDX47_HUMAN	Q9H0S4	0.00414681	-0.765589
TIGD5_HUMAN	Q53EQ6	7.90973e-06	-0.770244
MRP_HUMAN	P49006	0.00121369	-0.772308
MAP2_HUMAN	P11137	0.000734309	-0.773176
MX2_HUMAN	P20592	0.00644707	-0.7752
S29A1_HUMAN	Q99808	0.00643154	-0.77944
LAT1_HUMAN	Q01650	0.0399001	-0.786236
TRPS1_HUMAN	Q9UHF7	0.0208127	-0.794605
GDN_HUMAN	P07093	9.28952e-07	-0.796042
INCE_HUMAN	Q9NQS7	0.00031179	-0.798124
ZN512_HUMAN	Q96ME7	0.00325922	-0.799054
S10A6_HUMAN	P06703	0.00274466	-0.800719
FA76A_HUMAN	Q8TAV0	0.00682307	-0.803472
ASNS_HUMAN	P08243	0.00961981	-0.81066
PKP1_HUMAN	Q13835	0.0470222	-0.81213
CAN6_HUMAN	Q9Y6Q1	0.00641615	-0.81275
NB5R2_HUMAN	Q6BCY4	0.000112316	-0.814535
LAD1_HUMAN	O00515	5.16264e-05	-0.81986
ACTL8_HUMAN	Q9H568	0.00216667	-0.824226
KI67_HUMAN	P46013	0.0018281	-0.832411
CT027_HUMAN	Q9GZN8	0.0106266	-0.834924
ISG15_HUMAN	P05161	0.0138867	-0.835239
SCRB1_HUMAN	Q8WTV0	6.01883e-05	-0.840297
FABP5_HUMAN	Q01469	0.00500575	-0.840803
NASP_HUMAN	P49321	2.87541e-11	-0.84424
PCH2_HUMAN	Q15645	0.0018629	-0.846173
ADCK3_HUMAN	Q8NI60	0.000286403	-0.855041
SOX9_HUMAN	P48436	0.000318209	-0.858589
IMA2_HUMAN	P52292	0.00713817	-0.861651
RASL1_HUMAN	O95294	0.000208919	-0.869524
CF089_HUMAN	Q6UWU4	2.94152e-05	-0.870197
TIG1_HUMAN	P49788	0.00983862	-0.882083
GTF2I_HUMAN	P78347	4.51326e-10	-0.887175
EPHB3_HUMAN	P54753	9.87847e-11	-0.898293
HPRT_HUMAN	P00492	3.67401e-06	-0.903917
PUS7_HUMAN	Q96PZ0	3.10052e-07	-0.909931
IFI44_HUMAN	Q8TCB0	0.000616254	-0.913824
GGH_HUMAN	Q92820	0.0244184	-0.919033
SFT2B_HUMAN	O95562	0.000138269	-0.920925
BCL2_HUMAN	P10415	0.0303587	-0.938546
PDK3_HUMAN	Q15120	5.96329e-06	-0.95874
FSCN1_HUMAN	Q16658	4.18645e-05	-0.966356
NDRG2_HUMAN	Q9UN36	0.00546737	-0.97019
HPLN3_HUMAN	Q96S86	0.00113838	-0.99233
CH3L1_HUMAN	P36222	0.0208659	-1.01757
C1TM_HUMAN	Q6UB35	4.31053e-07	-1.02329
CENPV_HUMAN	Q7Z7K6	8.62135e-07	-1.03365
PTX3_HUMAN	P26022	0.0275763	-1.03568
MGP_HUMAN	P08493	0.00845198	-1.0392
PSIP1_HUMAN	O75475	1.16367e-05	-1.04914
VISL1_HUMAN	P62760	3.02078e-07	-1.05957
AOFB_HUMAN	P27338	0.00152107	-1.07059
TRI29_HUMAN	Q14134	0.0178355	-1.07262
CMS1_HUMAN	Q9BQ75	3.93216e-13	-1.0762
IF2B2_HUMAN	Q9Y6M1	0.000387516	-1.07759
DSG3_HUMAN	P32926	0.0139161	-1.08213
A2ML1_HUMAN	A8K2U0	0.00119348	-1.09134
CD2A1_HUMAN	P42771	0.040146	-1.10957
KCD14_HUMAN	Q9BQ13	0.000656533	-1.11431
UCHL1_HUMAN	P09936	0.000421835	-1.11987
ETV6_HUMAN	P41212	0.00184928	-1.1276
TOPK_HUMAN	Q96KB5	0.00355413	-1.15603
CALB2_HUMAN	P22676	0.000125942	-1.16095
PEG3_HUMAN	Q9GZU2	0.00781861	-1.1616
STMN2_HUMAN	Q93045	0.00104273	-1.16265
PRDC1_HUMAN	Q9NRG1	8.0203e-06	-1.17718
SERA_HUMAN	O43175	0.00214907	-1.18906
STMN1_HUMAN	P16949	0.00168137	-1.1895
SCUB3_HUMAN	Q8IX30	0.0160632	-1.19148
PODXL_HUMAN	O00592	1.38451e-05	-1.19775
S10A1_HUMAN	P23297	0.0148162	-1.20773
MX1_HUMAN	P20591	3.46001e-05	-1.23197
GSTA1_HUMAN	P08263	2.51577e-05	-1.27681
TRFM_HUMAN	P08582	4.21255e-09	-1.30547
LDHB_HUMAN	P07195	1.90976e-08	-1.33437
MMP7_HUMAN	P09237	0.0150163	-1.33916
VTCN1_HUMAN	Q7Z7D3	0.000563814	-1.57207
RABP1_HUMAN	P29762	0.0173001	-1.69162
MSLN_HUMAN	Q13421	0.000118858	-1.72314
SFRP1_HUMAN	Q8N474	2.99166e-06	-1.73129
AN32E_HUMAN	Q9BTT0	4.81504e-12	-1.83521
SPB5_HUMAN	P36952	9.06386e-10	-2.18861

## Sheet: MES-DAPs
name	accession	P Value	log2 ratio			INCREASED									DECREASED
COAA1_HUMAN	Q03692	0.00772192	1.11364			Gene Set	Description	Size	Expect	Ratio	P Value	FDR			Gene Set	Description	Size	Expect	Ratio	P Value	FDR
TENA_HUMAN	P24821	1.46853e-05	1.04318			HALLMARK_EPITHELIAL_MESENCHYMAL_TRANSITION	epithelial mesenchymal transition	200	5.1598	8.1398	<2.2e-16	<2.2e-16			HALLMARK_MTORC1_SIGNALING	mTORC1 signaling	200	3.8356	4.9536	3.5048e-09	1.7524e-07
NGAL_HUMAN	P80188	0.0210768	0.956652			HALLMARK_COAGULATION	blood coagulation cascade	138	3.5603	9.2689	<2.2e-16	<2.2e-16			HALLMARK_REACTIVE_OXIGEN_SPECIES_PATHWAY	reactive oxygen species pathway	49	0.93973	8.5131	3.1104e-06	7.0165e-05
TRI29_HUMAN	Q14134	0.000292382	0.954792			HALLMARK_ANGIOGENESIS	blood vessel formation	36	0.92877	10.767	1.2677e-08	2.1128e-07			HALLMARK_GLYCOLYSIS	glycolysis and gluconeogenesis	200	3.8356	3.9107	4.2099e-06	7.0165e-05
S100P_HUMAN	P25815	0.0165322	0.93459			HALLMARK_COMPLEMENT	complement cascade	200	5.1598	3.4885	2.5242e-06	3.1553e-05			HALLMARK_INTERFERON_GAMMA_RESPONSE	interferon gamma response	200	3.8356	2.8679	0.0013524	0.016905
S10AC_HUMAN	P80511	0.0293848	0.916836			HALLMARK_MYOGENESIS	muscle differentiation	200	5.1598	2.5195	0.0017185	0.017185
CAP7_HUMAN	P20160	0.0230722	0.911601
K1C23_HUMAN	Q9C075	0.000248331	0.903764												Gene Set	Description	Size	Expect	Ratio	P Value	FDR
CALB2_HUMAN	P22676	0.00749314	0.9024			Gene Set	Description	Size	Expect	Ratio	P Value	FDR			hsa00051	Fructose and mannose metabolism	33	0.37261	10.735	0.00049434	0.03602
ANXA3_HUMAN	P12429	0.000424939	0.889748			hsa04512	ECM-receptor interaction	82	1.1215	11.592	7.3057e-11	9.8481e-09			hsa00061	Fatty acid biosynthesis	13	0.14679	27.25	1.0293e-05	0.0025228
PERM_HUMAN	P05164	0.0177263	0.85973			hsa04610	Complement and coagulation cascades	79	1.0805	23.138	<2.2e-16	<2.2e-16			hsa00480	Glutathione metabolism	56	0.63232	11.07	2.9479e-06	0.00099345
S10A2_HUMAN	P29034	0.0448029	0.855443			hsa05146	Amoebiasis	96	1.313	6.8547	6.3512e-06	0.00036431			hsa01100	Metabolic pathways	1305	14.735	3.1896	1.4377e-13	3.8761e-10
SPB3_HUMAN	P29508	0.00662149	0.848666			P00011	Blood coagulation	38	0.51972	19.241	5.9834e-11	8.4902e-09			hsa01200	Carbon metabolism	116	1.3098	5.3443	0.00033773	0.026015
ELNE_HUMAN	P08246	0.0254204	0.844855			P00050	Plasminogen activating cascade	15	0.20515	34.121	4.6489e-10	5.2222e-08			hsa01212	Fatty acid metabolism	48	0.54198	11.07	1.5485e-05	0.0030091
CAMP_HUMAN	P49913	0.0245215	0.842712			R-HSA-109582	Hemostasis	620	8.4796	3.8917	1.2624e-11	2.002e-09			hsa04141	Protein processing in endoplasmic reticulum	165	1.8631	9.1247	4.3141e-12	5.8154e-09
BPI_HUMAN	P17213	0.0154729	0.829213			R-HSA-114608	Platelet degranulation	129	1.7643	13.603	<2.2e-16	<2.2e-16			hsa04612	Antigen processing and presentation	77	0.86943	10.352	1.945e-07	0.00010487
MFGM_HUMAN	Q08431	0.000639385	0.823853			R-HSA-140837	Intrinsic Pathway of Fibrin Clot Formation	22	0.30089	19.941	3.7322e-07	3.0185e-05			R-HSA-1236974	ER-Phagosome pathway	83	0.93718	8.5362	4.1896e-06	0.001255
OLFM4_HUMAN	Q6UX06	0.00836205	0.818665			R-HSA-140875	Common Pathway of Fibrin Clot Formation	22	0.30089	29.911	5.796e-12	1.1161e-09			R-HSA-1236975	Antigen processing-Cross presentation	99	1.1178	7.1566	1.5626e-05	0.0030091
K1C17_HUMAN	Q04695	0.00372505	0.810236			R-HSA-140877	Formation of Fibrin Clot (Clotting Cascade)	39	0.5334	18.748	7.9524e-11	1.0209e-08			R-HSA-163765	ChREBP activates metabolic gene expression	8	0.090331	33.211	7.5725e-05	0.0096109
VISL1_HUMAN	P62760	0.00356211	0.802206			R-HSA-1474228	Degradation of the extracellular matrix	140	1.9148	9.9229	4.6185e-14	1.132e-11			R-HSA-196780	Biotin transport and metabolism	11	0.1242	32.205	4.8352e-06	0.0013036
TSP2_HUMAN	P35442	0.00532367	0.785619			R-HSA-1474244	Extracellular matrix organization	301	4.1167	11.174	<2.2e-16	<2.2e-16			R-HSA-196849	Metabolism of water-soluble vitamins and cofactors	123	1.3888	5.7602	7.4901e-05	0.0096109
PGCA_HUMAN	P16112	0.0395937	0.781629			R-HSA-1474290	Collagen formation	90	1.2309	8.9364	3.7149e-08	3.2308e-06			R-HSA-196854	Metabolism of vitamins and cofactors	189	2.1341	5.6231	1.4846e-06	0.00066707
NNMT_HUMAN	P40261	1.58398e-05	0.780838			R-HSA-1566948	Elastic fibre formation	45	0.61546	17.873	1.5418e-11	2.3092e-09			R-HSA-199977	ER to Golgi Anterograde Transport	152	1.7163	4.6612	0.00032407	0.025697
ECP_HUMAN	P12724	0.0301302	0.767187			R-HSA-1592389	Activation of Matrix Metalloproteinases	33	0.45134	22.156	1.2426e-11	2.002e-09			R-HSA-204005	COPII-mediated vesicle transport	68	0.76781	7.8144	0.00011479	0.011462
C4BPB_HUMAN	P20851	0.000491483	0.766858			R-HSA-159763	Transport of gamma-carboxylated protein precursors from the endoplasmic reticulum to the Golgi apparatus	9	0.12309	24.372	0.00019878	0.0078809			R-HSA-3299685	Detoxification of Reactive Oxygen Species	37	0.41778	11.968	5.5738e-05	0.0083483
SAMP_HUMAN	P02743	0.00103591	0.758168			R-HSA-166658	Complement cascade	58	0.79326	25.213	<2.2e-16	<2.2e-16			R-HSA-3323169	Defects in biotin (Btn) metabolism	8	0.090331	33.211	7.5725e-05	0.0096109
FRPD1_HUMAN	Q5SYB0	3.42697e-05	0.757921			R-HSA-166663	Initial triggering of complement	23	0.31457	12.716	0.00024418	0.0091459			R-HSA-3371599	Defective HLCS causes multiple carboxylase deficiency	7	0.079039	37.956	4.7723e-05	0.0080413
CBPQ_HUMAN	Q9Y646	0.00485362	0.756797			R-HSA-168249	Innate Immune System	1053	14.402	3.1941	5.9774e-13	1.3429e-10			R-HSA-381033	ATF6 (ATF6-alpha) activates chaperones	12	0.1355	22.141	0.00028778	0.02351
FABP4_HUMAN	P15090	0.0271824	0.752396			R-HSA-168256	Immune System	1997	27.313	1.9405	6.3377e-07	4.7463e-05			R-HSA-381070	IRE1alpha activates chaperones	59	0.66619	7.5054	0.00052467	0.03627
ARGI1_HUMAN	P05089	0.00222691	0.745636			R-HSA-2022090	Assembly of collagen fibrils and other multimeric structures	61	0.83429	11.986	8.7058e-09	8.3824e-07			R-HSA-381119	Unfolded Protein Response (UPR)	97	1.0953	6.3912	0.00011114	0.011462
PGS1_HUMAN	P21810	0.00203118	0.741932			R-HSA-2022377	Metabolism of Angiotensinogen to Angiotensins	17	0.23251	21.505	2.4458e-06	0.00015335			R-HSA-381183	ATF6 (ATF6-alpha) activates chaperone genes	10	0.11291	26.569	0.00015959	0.014729
POSTN_HUMAN	Q15063	0.000556017	0.741562			R-HSA-2129379	Molecules associated with elastic fibres	38	0.51972	15.393	3.586e-08	3.2226e-06			R-HSA-446203	Asparagine N-linked glycosylation	302	3.41	6.1584	2.3191e-11	2.0841e-08
APOC3_HUMAN	P02656	0.000447975	0.740428			R-HSA-216083	Integrin cell surface interactions	85	1.1625	12.043	7.6963e-12	1.3833e-09			R-HSA-532668	N-glycan trimming in the ER and Calnexin/Calreticulin cycle	35	0.3952	15.182	2.3107e-06	0.00088995
C4BPA_HUMAN	P04003	0.000345904	0.733117			R-HSA-3000170	Syndecan interactions	27	0.36927	16.248	1.399e-06	9.9254e-05			R-HSA-556833	Metabolism of lipids	737	8.3217	2.5235	7.8427e-05	0.0096109
PLMN_HUMAN	P00747	0.000598807	0.730881			R-HSA-3000171	Non-integrin membrane-ECM interactions	59	0.80693	13.632	3.6032e-10	4.4155e-08			R-HSA-5653656	Vesicle-mediated transport	667	7.5313	2.39	0.00051046	0.036216
SRPX2_HUMAN	O60687	7.28999e-05	0.727434			R-HSA-3000178	ECM proteoglycans	76	1.0394	16.355	2.2204e-16	6.6515e-14			R-HSA-597592	Post-translational protein modification	1425	16.09	1.9888	9.7871e-05	0.010746
K1C14_HUMAN	P02533	0.00845274	0.724117			R-HSA-354194	GRB2:SOS provides linkage to MAPK signaling for Integrins	15	0.20515	19.498	4.1e-05	0.0019392			R-HSA-6798695	Neutrophil degranulation	479	5.4086	2.9583	9.9647e-05	0.010746
PERE_HUMAN	P11678	0.0299211	0.714757			R-HSA-3560782	Diseases associated with glycosaminoglycan metabolism	41	0.56075	14.267	6.766e-08	5.7004e-06			R-HSA-74182	Ketone body metabolism	10	0.11291	26.569	0.00015959	0.014729
FINC_HUMAN	P02751	0.000669972	0.708971			R-HSA-3656225	Defective CHST6 causes MCDC1	8	0.10941	36.558	2.2664e-06	0.00014903			R-HSA-75105	Fatty acyl-CoA biosynthesis	37	0.41778	11.968	5.5738e-05	0.0083483
MMP11_HUMAN	P24347	0.00261593	0.704172			R-HSA-3656243	Defective ST3GAL3 causes MCT12 and EIEE15	8	0.10941	36.558	2.2664e-06	0.00014903			R-HSA-948021	Transport to the Golgi and subsequent modification	183	2.0663	4.3556	0.00022808	0.019836
CSPG2_HUMAN	P13611	0.00169642	0.702228			R-HSA-3781865	Diseases of glycosylation	138	1.8874	6.3579	3.9915e-07	3.0746e-05			R-HSA-983170	Antigen Presentation: Folding, assembly and peptide loading of class I MHC	25	0.28228	28.34	1.9931e-10	1.3433e-07
HPT_HUMAN	P00738	0.00295085	0.702176			R-HSA-381426	Regulation of Insulin-like Growth Factor (IGF) transport and uptake by Insulin-like Growth Factor Binding Proteins (IGFBPs)	125	1.7096	9.9438	1.0283e-12	2.1325e-10			WP2882	Nuclear Receptors Meta-Pathway	319	3.6019	3.3315	0.00026363	0.02221
TAGL_HUMAN	Q01995	0.00152718	0.699014			R-HSA-4420332	Defective B3GALT6 causes EDSP2 and SEMDJL1	20	0.27354	14.623	0.00013795	0.0056351			WP2884	NRF2 pathway	146	1.6485	5.4594	4.0329e-05	0.0072485
CBPB2_HUMAN	Q96IY4	0.000169541	0.696301			R-HSA-446107	Type I hemidesmosome assembly	11	0.15045	26.588	1.0346e-05	0.00056346			WP357	Fatty Acid Biosynthesis	22	0.24841	16.102	9.7304e-05	0.010746
VTNC_HUMAN	P04004	0.00917904	0.691589			R-HSA-5083635	Defective B3GALTL causes Peters-plus syndrome (PpS)	37	0.50604	7.9045	0.0015692	0.04549			WP3613	Photodynamic therapy-induced unfolded protein response	27	0.30487	16.401	1.1303e-05	0.0025395
FHL1_HUMAN	Q13642	0.00994131	0.686723			R-HSA-6798695	Neutrophil degranulation	479	6.5512	3.9687	1.6556e-09	1.7854e-07			WP3925	Amino Acid metabolism	91	1.0275	5.8393	0.00056546	0.038112
LIPS_HUMAN	Q05469	0.0336698	0.67689			R-HSA-6805567	Keratinization	214	2.9268	4.7833	1.3814e-06	9.9254e-05			WP4521	Glycosylation and related congenital defects	25	0.28228	14.17	0.0001639	0.014729
CO8G_HUMAN	P07360	4.11416e-05	0.676675			R-HSA-6809371	Formation of the cornified envelope	129	1.7643	7.9351	2.3482e-09	2.4349e-07			WP4724	Omega-9 FA synthesis	14	0.15808	18.978	0.00046831	0.035071
TIMP3_HUMAN	P35625	0.00970969	0.673514			R-HSA-76002	Platelet activation, signaling and aggregation	262	3.5833	6.9767	1.5543e-14	4.1904e-12
FA10_HUMAN	P00742	0.00254907	0.662613			R-HSA-76005	Response to elevated platelet cytosolic Ca2+	134	1.8327	13.095	<2.2e-16	<2.2e-16
LV001_HUMAN	P04211	0.000352409	0.658182			R-HSA-8957275	Post-translational protein phosphorylation	108	1.4771	8.801	2.4795e-09	2.4758e-07			Gene Set	Description	Size	Expect	Ratio	P Value	FDR
K2C6B_HUMAN	P04259	0.00647318	0.642979			R-HSA-8979227	Triglyceride metabolism	37	0.50604	7.9045	0.0015692	0.04549			GO:0031984	organelle subcompartment	1661	16.295	3.6821	<2.2e-16	<2.2e-16
S10A6_HUMAN	P06703	0.000487773	0.639921			R-HSA-975634	Retinoid metabolism and transport	43	0.5881	10.202	2.4037e-05	0.0012227			GO:0044281	small molecule metabolic process	1960	19.228	3.0684	8.8818e-16	4.4938e-12
ASPN_HUMAN	Q9BXN1	0.00539259	0.635532			R-HSA-977606	Regulation of Complement cascade	47	0.64281	29.558	<2.2e-16	<2.2e-16			GO:0044432	endoplasmic reticulum part	1332	13.067	3.6733	1.1102e-15	4.4938e-12
LUM_HUMAN	P51884	0.00285623	0.63534			WP129	Matrix Metalloproteinases	30	0.41031	14.623	2.7124e-06	0.0001662			GO:0098827	endoplasmic reticulum subcompartment	1053	10.33	4.0657	3.2196e-15	9.774e-12
A1AG2_HUMAN	P19652	0.00951203	0.627685			WP176	Folate Metabolism	69	0.9437	9.5369	3.8067e-07	3.0185e-05			GO:0005789	endoplasmic reticulum membrane	1049	10.291	3.984	1.4766e-14	3.5861e-11
K2C6C_HUMAN	P48668	0.0086329	0.625334			WP272	Blood Clotting Cascade	23	0.31457	25.432	4.2817e-10	5.0189e-08			GO:0005783	endoplasmic reticulum	1861	18.257	3.0125	2.4758e-14	5.0106e-11
K2C6A_HUMAN	P02538	0.00940528	0.623762			WP2806	Human Complement System	97	1.3267	15.829	<2.2e-16	<2.2e-16			GO:0042175	nuclear outer membrane-endoplasmic reticulum membrane network	1072	10.517	3.8986	3.042e-14	5.277e-11
FHR1_HUMAN	Q03591	0.000646483	0.620492			WP2911	miRNA targets in ECM and membrane receptors	22	0.30089	16.617	9.8469e-06	0.00055307			GO:0051186	cofactor metabolic process	546	5.3565	5.2273	6.7901e-13	1.0307e-09
K1C16_HUMAN	P08779	0.0380349	0.619195			WP306	Focal Adhesion	198	2.708	4.8006	3.2046e-06	0.00019199			GO:0016614	oxidoreductase activity, acting on CH-OH group of donors	130	1.2753	11.761	2.6334e-12	3.5531e-09
FSTL1_HUMAN	Q12841	2.22541e-06	0.616793			WP545	Complement Activation	22	0.30089	23.264	1.1365e-08	1.0565e-06			GO:0016616	oxidoreductase activity, acting on the CH-OH group of donors, NAD or NADP as acceptor	119	1.1674	11.992	1.1066e-11	1.3437e-08
PRELP_HUMAN	P51888	0.0294748	0.61664			WP558	Complement and Coagulation Cascades	58	0.79326	22.691	<2.2e-16	<2.2e-16			GO:0055086	nucleobase-containing small molecule metabolic process	732	7.1812	4.1776	2.7006e-11	2.8579e-08
CATG_HUMAN	P08311	0.00585384	0.611715												GO:0006457	protein folding	210	2.0602	8.2517	2.8242e-11	2.8579e-08
THRB_HUMAN	P00734	0.00153941	0.609985												GO:0043436	oxoacid metabolic process	1048	10.281	3.5015	3.3088e-11	3.0907e-08
PDLI7_HUMAN	Q9NR12	0.000297273	0.608248			Gene Set	Description	Size	Expect	Ratio	P Value	FDR			GO:0006082	organic acid metabolic process	1068	10.477	3.4359	5.6276e-11	4.6068e-08
TSP1_HUMAN	P07996	0.0173476	0.60721			GO:0016192	vesicle-mediated transport	1942	20.542	3.213	<2.2e-16	<2.2e-16			GO:0019752	carboxylic acid metabolic process	960	9.418	3.6101	5.6907e-11	4.6068e-08
FHR5_HUMAN	Q9BXR6	0.00140449	0.602998			GO:0006508	proteolysis	1731	18.31	3.6592	<2.2e-16	<2.2e-16			GO:0034976	response to endoplasmic reticulum stress	268	2.6292	6.8462	1.5893e-10	1.2062e-07
BODG_HUMAN	O75936	0.0190109	0.602032			GO:0006952	defense response	1518	16.057	3.799	<2.2e-16	<2.2e-16			GO:0030176	integral component of endoplasmic reticulum membrane	146	1.4323	9.7744	1.7933e-10	1.2809e-07
PEDF_HUMAN	P36955	6.22001e-05	0.601847			GO:0032940	secretion by cell	1472	15.57	3.5324	<2.2e-16	<2.2e-16			GO:0055114	oxidation-reduction process	968	9.4964	3.475	3.0654e-10	2.0181e-07
RBPMS_HUMAN	Q93062	0.000820646	0.599919			GO:0002252	immune effector process	1141	12.069	4.06	<2.2e-16	<2.2e-16			GO:0006732	coenzyme metabolic process	354	3.4729	5.7589	3.1577e-10	2.0181e-07
K2C73_HUMAN	Q86Y46	0.0382334	0.599309			GO:0099503	secretory vesicle	976	10.324	4.94	<2.2e-16	<2.2e-16			GO:0031227	intrinsic component of endoplasmic reticulum membrane	154	1.5108	9.2666	3.6598e-10	2.222e-07
FIBG_HUMAN	P02679	0.0124334	0.597689			GO:0006887	exocytosis	894	9.4564	4.9702	<2.2e-16	<2.2e-16			GO:0098791	Golgi subcompartment	829	8.1328	3.6888	5.4686e-10	3.1621e-07
ITIH3_HUMAN	Q06033	0.00641064	0.593924			GO:0030141	secretory granule	831	8.79	5.6883	<2.2e-16	<2.2e-16			GO:0000139	Golgi membrane	728	7.1419	3.7805	2.6324e-09	1.4125e-06
FMOD_HUMAN	Q06828	0.00181806	0.593109			GO:0005198	structural molecule activity	791	8.3669	6.454	<2.2e-16	<2.2e-16			GO:0044431	Golgi apparatus part	942	9.2414	3.3545	2.6788e-09	1.4125e-06
CPXM2_HUMAN	Q8N436	0.00351415	0.591238			GO:0045055	regulated exocytosis	783	8.2823	5.554	<2.2e-16	<2.2e-16			GO:0005793	endoplasmic reticulum-Golgi intermediate compartment	122	1.1969	10.026	2.7916e-09	1.4125e-06
SRBS1_HUMAN	Q9BX66	0.00019098	0.590464			GO:0032101	regulation of response to external stimulus	771	8.1554	5.2726	<2.2e-16	<2.2e-16			GO:0048037	cofactor binding	492	4.8267	4.558	3.1681e-09	1.5388e-06
MYP2_HUMAN	P02689	0.036215	0.583236			GO:0030162	regulation of proteolysis	722	7.6371	5.8923	<2.2e-16	<2.2e-16			GO:0048193	Golgi vesicle transport	366	3.5906	5.2916	3.6508e-09	1.7051e-06
LAMB3_HUMAN	Q13751	0.00763183	0.581209			GO:0006954	inflammatory response	717	7.5842	6.1971	<2.2e-16	<2.2e-16			GO:0019637	organophosphate metabolic process	1148	11.262	3.0189	5.9439e-09	2.6732e-06
PCOC1_HUMAN	Q15113	0.000241046	0.58107			GO:0009611	response to wounding	642	6.7909	5.743	<2.2e-16	<2.2e-16			GO:0090407	organophosphate biosynthetic process	658	6.4552	3.8728	6.7457e-09	2.9255e-06
A1AG1_HUMAN	P02763	0.0129358	0.579438			GO:0042060	wound healing	532	5.6273	6.3974	<2.2e-16	<2.2e-16			GO:1901137	carbohydrate derivative biosynthetic process	712	6.985	3.7223	7.3845e-09	3.0921e-06
FIBB_HUMAN	P02675	0.0472302	0.575925			GO:0031012	extracellular matrix	496	5.2465	15.439	<2.2e-16	<2.2e-16			GO:0016491	oxidoreductase activity	731	7.1714	3.6255	1.2651e-08	5.1207e-06
LOXL2_HUMAN	Q9Y4K0	0.00302054	0.575442			GO:0043062	extracellular structure organization	400	4.2311	13.472	<2.2e-16	<2.2e-16			GO:0032527	protein exit from endoplasmic reticulum	47	0.46109	17.35	1.6642e-08	6.5189e-06
CTGF_HUMAN	P29279	0.00453215	0.574682			GO:0062023	collagen-containing extracellular matrix	366	3.8714	19.631	<2.2e-16	<2.2e-16			GO:1901566	organonitrogen compound biosynthetic process	1776	17.423	2.468	1.7192e-08	6.5237e-06
RARR2_HUMAN	Q99969	3.46727e-05	0.571711			GO:0050727	regulation of inflammatory response	361	3.8185	7.8564	<2.2e-16	<2.2e-16			GO:0005794	Golgi apparatus	1516	14.873	2.6223	1.8587e-08	6.8394e-06
SEPR_HUMAN	Q12884	0.00522343	0.570159			GO:0030198	extracellular matrix organization	347	3.6704	14.44	<2.2e-16	<2.2e-16			GO:0006629	lipid metabolic process	1395	13.685	2.7036	2.1211e-08	7.4044e-06
KGP1_HUMAN	Q13976	0.000672184	0.564796			GO:0031983	vesicle lumen	337	3.5647	11.221	<2.2e-16	<2.2e-16			GO:0050662	coenzyme binding	284	2.7861	5.7427	2.1342e-08	7.4044e-06
PROP_HUMAN	P27918	3.21438e-05	0.56286			GO:0060205	cytoplasmic vesicle lumen	336	3.5541	11.255	<2.2e-16	<2.2e-16			GO:0033116	endoplasmic reticulum-Golgi intermediate compartment membrane	69	0.67692	13.296	2.3515e-08	7.9318e-06
HEP2_HUMAN	P05546	0.00328052	0.562072			GO:0051604	protein maturation	321	3.3954	10.013	<2.2e-16	<2.2e-16			GO:0005790	smooth endoplasmic reticulum	34	0.33355	20.986	3.3452e-08	1.0979e-05
CBPA3_HUMAN	P15088	0.0308571	0.556428			GO:0034774	secretory granule lumen	320	3.3849	11.817	<2.2e-16	<2.2e-16			GO:1901135	carbohydrate derivative metabolic process	1175	11.527	2.8628	3.72e-08	1.1785e-05
CCD80_HUMAN	Q76M96	0.0040572	0.55637			GO:0016485	protein processing	251	2.655	12.806	<2.2e-16	<2.2e-16			GO:0034663	endoplasmic reticulum chaperone complex	11	0.10791	46.333	3.7849e-08	1.1785e-05
MFAP2_HUMAN	P55001	0.00310876	0.554474			GO:0006959	humoral immune response	242	2.5598	12.501	<2.2e-16	<2.2e-16			GO:0006790	sulfur compound metabolic process	354	3.4729	4.8951	7.8603e-08	2.3862e-05
ITIH1_HUMAN	P19827	0.0053589	0.55324			GO:1901681	sulfur compound binding	240	2.5386	10.242	<2.2e-16	<2.2e-16			GO:0048770	pigment granule	105	1.0301	9.7079	8.2834e-08	2.3949e-05
K2C1_HUMAN	P04264	0.0131	0.552547			GO:0005539	glycosaminoglycan binding	219	2.3165	12.951	<2.2e-16	<2.2e-16			GO:0009117	nucleotide metabolic process	647	6.3473	3.6236	9.5994e-08	2.7108e-05
K2C5_HUMAN	P13647	0.0458248	0.552348			GO:0008201	heparin binding	160	1.6924	14.772	<2.2e-16	<2.2e-16			GO:0030968	endoplasmic reticulum unfolded protein response	115	1.1282	8.8637	1.9671e-07	5.0082e-05
SPRC_HUMAN	P09486	0.000367113	0.551914			GO:0005201	extracellular matrix structural constituent	158	1.6713	22.737	<2.2e-16	<2.2e-16			GO:0042802	identical protein binding	1696	16.638	2.2839	1.0069e-06	0.00020378
AMPN_HUMAN	P15144	0.0014436	0.54583			GO:0002526	acute inflammatory response	154	1.629	18.417	<2.2e-16	<2.2e-16			GO:0009165	nucleotide biosynthetic process	340	3.3355	4.497	1.3719e-06	0.00027311
FHL2_HUMAN	Q14192	0.000485953	0.544288			GO:0002576	platelet degranulation	127	1.3434	17.866	<2.2e-16	<2.2e-16			GO:1901605	alpha-amino acid metabolic process	217	2.1289	5.6368	1.6043e-06	0.00030922
CO8A_HUMAN	P07357	0.000152797	0.544023			GO:1903317	regulation of protein maturation	112	1.1847	20.258	<2.2e-16	<2.2e-16			GO:0044255	cellular lipid metabolic process	1065	10.448	2.6799	1.7247e-06	0.00032723
TIMP1_HUMAN	P01033	0.00467946	0.543049			GO:0070613	regulation of protein processing	110	1.1635	20.627	<2.2e-16	<2.2e-16			GO:0002479	antigen processing and presentation of exogenous peptide antigen via MHC class I, TAP-dependent	22	0.21583	23.167	1.9764e-06	0.00036922
GPX3_HUMAN	P22352	0.00142245	0.542813			GO:0072562	blood microparticle	108	1.1424	24.51	<2.2e-16	<2.2e-16			GO:0071556	integral component of lumenal side of endoplasmic reticulum membrane	25	0.24526	20.387	3.8935e-06	0.00067541
COMP_HUMAN	P49747	0.0207846	0.540913			GO:0002673	regulation of acute inflammatory response	92	0.97314	20.552	<2.2e-16	<2.2e-16			GO:1901565	organonitrogen compound catabolic process	1240	12.165	2.4661	3.8067e-06	0.00067541
K1C9_HUMAN	P35527	0.00726923	0.540666			GO:0072376	protein activation cascade	92	0.97314	29.8	<2.2e-16	<2.2e-16			GO:0016192	vesicle-mediated transport	1942	19.052	2.0995	4.0466e-06	0.00068882
MUC18_HUMAN	P43121	0.00125617	0.539598			GO:0031091	platelet alpha granule	91	0.96257	19.739	<2.2e-16	<2.2e-16			GO:0030970	retrograde protein transport, ER to cytosol	28	0.27469	18.202	7.0324e-06	0.0010543
TSP4_HUMAN	P35443	0.0137193	0.538308			GO:0005604	basement membrane	91	0.96257	20.778	<2.2e-16	<2.2e-16			GO:0046949	fatty-acyl-CoA biosynthetic process	30	0.29431	16.989	1.0036e-05	0.0014171
ECM1_HUMAN	Q16610	0.000320187	0.536115			GO:1900046	regulation of hemostasis	77	0.81448	20.872	<2.2e-16	<2.2e-16			GO:0046165	alcohol biosynthetic process	149	1.4617	6.157	1.6536e-05	0.0022066
APOC1_HUMAN	P02654	0.00820614	0.536073			GO:0002920	regulation of humoral immune response	68	0.71928	25.025	<2.2e-16	<2.2e-16			GO:0016421	CoA carboxylase activity	6	0.058862	50.966	1.8171e-05	0.0023474
COCA1_HUMAN	Q99715	0.0312995	0.534587			GO:0031093	platelet alpha granule lumen	67	0.7087	22.576	<2.2e-16	<2.2e-16			GO:0005739	mitochondrion	1555	15.255	2.1632	1.8512e-05	0.0023663
CMA1_HUMAN	P23946	0.0376174	0.532808			GO:0050819	negative regulation of coagulation	53	0.56062	26.756	<2.2e-16	<2.2e-16			GO:0006979	response to oxidative stress	431	4.2283	3.5476	2.3733e-05	0.0029407
A2AP_HUMAN	P08697	0.00346956	0.531893			GO:0022610	biological adhesion	1377	14.565	3.5701	2.2204e-16	4.9931e-14			GO:0009225	nucleotide-sugar metabolic process	37	0.36298	13.775	2.9039e-05	0.0035619
ANGI_HUMAN	P03950	0.000517454	0.531292			GO:0030199	collagen fibril organization	49	0.51831	25.082	2.6645e-15	5.5785e-13			GO:0005798	Golgi-associated vesicle	169	1.658	5.4284	4.4766e-05	0.0051771
SAA4_HUMAN	P35542	0.0271077	0.529036			GO:0007596	blood coagulation	322	3.406	7.34	7.1054e-15	1.438e-12			GO:0048207	vesicle targeting, rough ER to cis-Golgi	66	0.64748	9.2666	4.5727e-05	0.0051893
CALD1_HUMAN	Q05682	0.000855456	0.526798			GO:0005509	calcium ion binding	687	7.2669	4.8164	7.9936e-15	1.5913e-12			GO:0071218	cellular response to misfolded protein	21	0.20602	19.416	4.7048e-05	0.0052899
SRPX_HUMAN	P78539	0.00399783	0.526217			GO:0048514	blood vessel morphogenesis	574	6.0716	5.2705	1.0991e-14	2.0533e-12			GO:0015031	protein transport	1942	19.052	1.9421	5.5937e-05	0.0060546
AOFB_HUMAN	P27338	0.0330935	0.524341			GO:0010466	negative regulation of peptidase activity	241	2.5492	8.2378	1.2124e-13	2.0167e-11			GO:0005773	vacuole	760	7.4559	2.6824	5.8911e-05	0.0061095
IBP7_HUMAN	Q16270	0.000420299	0.52424			GO:0005788	endoplasmic reticulum lumen	306	3.2368	7.1059	1.8019e-13	2.9568e-11			GO:0034032	purine nucleoside bisphosphate metabolic process	136	1.3342	5.9961	5.9369e-05	0.0061095
CPXM1_HUMAN	Q96SM3	0.0075375	0.522081			GO:0051241	negative regulation of multicellular organismal process	1143	12.09	3.5566	1.8507e-13	2.9965e-11			GO:0043312	neutrophil degranulation	482	4.7286	3.1722	8.4532e-05	0.0082118
K22E_HUMAN	P35908	0.025693	0.520757			GO:0004252	serine-type endopeptidase activity	182	1.9251	9.35	8.5687e-13	1.2099e-10			GO:0019362	pyridine nucleotide metabolic process	147	1.4421	5.5474	0.00010259	0.0095827
APOC2_HUMAN	P02655	0.00679232	0.520499			GO:0043312	neutrophil degranulation	482	5.0984	5.2957	1.4495e-12	2.0002e-10			GO:0036500	ATF6-mediated unfolded protein response	10	0.098104	30.58	0.00010591	0.0097432
LPPL_HUMAN	Q05315	0.0420226	0.520107			GO:0051918	negative regulation of fibrinolysis	10	0.10578	66.177	1.5521e-12	2.0941e-10			GO:0051603	proteolysis involved in cellular protein catabolic process	683	6.7005	2.6864	0.00013794	0.011811
IBP3_HUMAN	P17936	0.00138491	0.518768			GO:0004866	endopeptidase inhibitor activity	166	1.7559	9.6817	2.1455e-12	2.8318e-10			GO:0046950	cellular ketone body metabolic process	11	0.10791	27.8	0.00014458	0.012086
APOH_HUMAN	P02749	0.00119174	0.518182			GO:0070268	cornification	111	1.1741	11.924	1.1712e-11	1.4081e-09			GO:0042582	azurophil granule	155	1.5206	5.2611	0.0001482	0.012159
TIMP2_HUMAN	P16035	0.000375074	0.511689			GO:0031089	platelet dense granule lumen	14	0.14809	47.269	4.2829e-11	4.7279e-09			GO:0032559	adenyl ribonucleotide binding	1509	14.804	2.0265	0.00015314	0.012481
SPON1_HUMAN	Q9HCB6	0.000201181	0.511447			GO:0005178	integrin binding	127	1.3434	9.6772	9.1776e-10	8.5072e-08			GO:0006486	protein glycosylation	248	2.433	4.1102	0.00017386	0.013709
AOC3_HUMAN	Q16853	0.0457382	0.511164			GO:0035580	specific granule lumen	62	0.65581	15.248	9.2613e-10	8.5197e-08			GO:0005795	Golgi stack	136	1.3342	5.2465	0.00039218	0.026905
IGHA2_HUMAN	P01877	0.0290758	0.510581			GO:0048870	cell motility	1518	16.057	2.678	1.7746e-09	1.5392e-07			GO:0030659	cytoplasmic vesicle membrane	746	7.3185	2.4595	0.00040256	0.027007
COPZ2_HUMAN	Q9P299	0.00265775	0.509938			GO:0006958	complement activation, classical pathway	34	0.35964	22.244	1.9444e-09	1.6745e-07			GO:0006695	cholesterol biosynthetic process	67	0.65729	7.6069	0.00050749	0.030967
PLCD1_HUMAN	P51178	0.000257024	0.508791			GO:0070943	neutrophil mediated killing of symbiont cell	8	0.084621	59.087	6.8621e-09	5.5551e-07			GO:0072330	monocarboxylic acid biosynthetic process	285	2.796	3.5766	0.00052468	0.031698
ANTR1_HUMAN	Q9H6X2	0.00700911	0.508467			GO:0050778	positive regulation of immune response	706	7.4678	3.6155	7.2825e-09	5.8564e-07			GO:0003756	protein disulfide isomerase activity	18	0.17659	16.989	0.00067974	0.038752
AEBP1_HUMAN	Q8IUX7	0.00423564	0.507135			GO:0006897	endocytosis	675	7.1399	3.6415	1.2301e-08	9.5751e-07			GO:0042171	lysophosphatidic acid acyltransferase activity	20	0.19621	15.29	0.00093604	0.049558
MATN4_HUMAN	O95460	0.0195029	0.506494			GO:0035987	endodermal cell differentiation	45	0.47599	16.807	2.0899e-08	1.5943e-06			GO:0006102	isocitrate metabolic process	5	0.049052	40.773	0.00093867	0.049558
FILA2_HUMAN	Q5D862	0.040488	0.505753			GO:2000145	regulation of cell motility	863	9.1285	3.1769	3.3441e-08	2.4316e-06			GO:1901159	xylulose 5-phosphate biosynthetic process	5	0.049052	40.773	0.00093867	0.049558
CO8B_HUMAN	P07358	8.56317e-05	0.504585			GO:0010810	regulation of cell-substrate adhesion	203	2.1473	6.5199	3.4929e-08	2.5247e-06
BGH3_HUMAN	Q15582	0.00810433	0.50382			GO:0005766	primary lysosome	155	1.6395	7.3191	9.6671e-08	6.4499e-06
LYOX_HUMAN	P28300	0.0097187	0.502805			GO:0008235	metalloexopeptidase activity	61	0.64524	12.399	2.4711e-07	1.531e-05
PXDC2_HUMAN	Q6UX71	0.000419869	0.500972			GO:0001968	fibronectin binding	26	0.27502	21.817	2.5016e-07	1.542e-05
VWA1_HUMAN	Q6PCB0	0.00366298	0.494303			GO:0051216	cartilage development	205	2.1684	5.9951	2.8934e-07	1.7656e-05
CPN2_HUMAN	P22792	0.0253946	0.493681			GO:0042127	regulation of cell proliferation	1564	16.543	2.3574	3.52e-07	2.1265e-05
ITB3_HUMAN	P05106	0.000629364	0.49274			GO:0005764	lysosome	669	7.0765	3.2502	6.8068e-07	3.809e-05
LAMC2_HUMAN	Q13753	0.0443893	0.492645			GO:0010631	epithelial cell migration	274	2.8983	4.8305	1.365e-06	7.3341e-05
PLOD2_HUMAN	O00469	0.00983922	0.491156			GO:0016525	negative regulation of angiogenesis	103	1.0895	8.2607	1.4662e-06	7.8433e-05
ANT3_HUMAN	P01008	0.00458049	0.490836			GO:0043394	proteoglycan binding	35	0.37022	16.207	1.6294e-06	8.6026e-05
EHD2_HUMAN	Q9NZN4	0.0194371	0.490777			GO:1904724	tertiary granule lumen	55	0.58177	12.032	1.7553e-06	9.0702e-05
AACT_HUMAN	P01011	0.0112969	0.488909			GO:0010955	negative regulation of protein processing	37	0.39137	15.331	2.2931e-06	0.00011602
TTHY_HUMAN	P02766	0.0258697	0.485863			GO:0050832	defense response to fungus	37	0.39137	15.331	2.2931e-06	0.00011602
IPSP_HUMAN	P05154	0.00018605	0.485809			GO:0030335	positive regulation of cell migration	472	4.9927	3.6053	2.8763e-06	0.00014256
F13A_HUMAN	P00488	0.0105683	0.485079			GO:0031640	killing of cells of other organism	60	0.63466	11.03	3.195e-06	0.00015457
IGHA1_HUMAN	P01876	0.0258386	0.484991			GO:0006639	acylglycerol metabolic process	119	1.2587	7.15	4.8871e-06	0.00023091
DPYL3_HUMAN	Q14195	0.000419623	0.484227			GO:0042340	keratan sulfate catabolic process	12	0.12693	31.513	5.6213e-06	0.0002587
MMP2_HUMAN	P08253	0.0124527	0.483507			GO:0042627	chylomicron	12	0.12693	31.513	5.6213e-06	0.0002587
EMIL1_HUMAN	Q9Y6C2	0.000905507	0.481111			GO:0003416	endochondral bone growth	43	0.45484	13.191	5.7046e-06	0.0002614
FBLN3_HUMAN	Q12805	0.00112741	0.480613			GO:0043202	lysosomal lumen	94	0.9943	8.0459	6.9378e-06	0.00031202
CFAB_HUMAN	P00751	0.000497141	0.480305			GO:0048660	regulation of smooth muscle cell proliferation	128	1.3539	6.6473	8.8768e-06	0.00038914
CO5A2_HUMAN	P05997	0.00721339	0.478787			GO:0030100	regulation of endocytosis	257	2.7185	4.4143	1.9505e-05	0.00082528
FBLN1_HUMAN	P23142	0.00133813	0.476909			GO:0042268	regulation of cytolysis	16	0.16924	23.635	1.9993e-05	0.00083717
PRDBP_HUMAN	Q969G5	0.0228014	0.47682			GO:0016641	oxidoreductase activity, acting on the CH-NH2 group of donors, oxygen as acceptor	16	0.16924	23.635	1.9993e-05	0.00083717
AMBP_HUMAN	P02760	0.00996635	0.474778			GO:0019433	triglyceride catabolic process	32	0.33849	14.772	2.0074e-05	0.00083767
C1R_HUMAN	P00736	0.0021136	0.473155			GO:1905049	negative regulation of metallopeptidase activity	6	0.063466	47.269	2.2766e-05	0.00093393
GPC6_HUMAN	Q9Y625	0.0277398	0.469631			GO:0005925	focal adhesion	404	4.2734	3.5101	2.7201e-05	0.0010974
PROS_HUMAN	P07225	0.00390795	0.468999			GO:0051707	response to other organism	897	9.4882	2.5295	2.76e-05	0.0011098
S10A4_HUMAN	P26447	0.0193652	0.468369			GO:0001523	retinoid metabolic process	83	0.87795	7.9732	2.7987e-05	0.0011216
CFAI_HUMAN	P05156	0.000522181	0.467042			GO:0003414	chondrocyte morphogenesis involved in endochondral bone morphogenesis	18	0.1904	21.009	3.3062e-05	0.001286
K2C80_HUMAN	Q6KB66	0.0387291	0.46689			GO:0005579	membrane attack complex	7	0.074044	40.517	3.9529e-05	0.0015094
FBLN2_HUMAN	P98095	0.0102751	0.466767			GO:0034329	cell junction assembly	235	2.4858	4.4252	4.2553e-05	0.0015899
CO6A2_HUMAN	P12110	0.0161361	0.464847			GO:0001817	regulation of cytokine production	642	6.7909	2.7979	5.3404e-05	0.0019651
CFAH_HUMAN	P08603	0.00411874	0.46298			GO:0001936	regulation of endothelial cell proliferation	125	1.3222	6.0505	5.5478e-05	0.002017
TETN_HUMAN	P05452	0.00293802	0.462872			GO:0051006	positive regulation of lipoprotein lipase activity	8	0.084621	35.452	6.2753e-05	0.0022528
PIBF1_HUMAN	Q8WXW3	0.00841476	0.458905			GO:0014909	smooth muscle cell migration	66	0.69813	8.5944	6.9497e-05	0.0024675
K2C79_HUMAN	Q5XKE5	0.0245811	0.458138			GO:0034382	chylomicron remnant clearance	9	0.095199	31.513	9.3396e-05	0.0032311
SGCD_HUMAN	Q92629	0.00849711	0.457649			GO:0099512	supramolecular fiber	913	9.6574	2.3816	0.00010217	0.003485
CNN1_HUMAN	P51911	0.00577074	0.453542			GO:2000146	negative regulation of cell motility	267	2.8242	3.8949	0.00013317	0.0044064
HSPB8_HUMAN	Q9UJY1	0.00268148	0.453319			GO:0009719	response to endogenous stimulus	1595	16.871	1.956	0.00014203	0.0046614
MMP9_HUMAN	P14780	0.023183	0.453198			GO:0045104	intermediate filament cytoskeleton organization	48	0.50773	9.8478	0.00014884	0.0048715
CP7B1_HUMAN	O75881	0.00151011	0.452603			GO:0007566	embryo implantation	49	0.51831	9.6468	0.00016434	0.0053357
ABHD5_HUMAN	Q8WTS1	0.0380064	0.451632			GO:0034368	protein-lipid complex remodeling	27	0.2856	14.006	0.00017601	0.0056692
GPAT1_HUMAN	Q9HCL2	0.0184795	0.450877			GO:0002003	angiotensin maturation	11	0.11635	25.783	0.00018061	0.00574
CLC11_HUMAN	Q9Y240	0.0357488	0.449732			GO:1903054	negative regulation of extracellular matrix organization	11	0.11635	25.783	0.00018061	0.00574
KAIN_HUMAN	P29622	0.00191446	0.449598			GO:0030947	regulation of vascular endothelial growth factor receptor signaling pathway	29	0.30675	13.04	0.0002343	0.007221
FETUA_HUMAN	P02765	0.0129476	0.44791			GO:0048545	response to steroid hormone	388	4.1041	3.1675	0.00025901	0.0078433
NID2_HUMAN	Q14112	4.32875e-05	0.447809			GO:0097529	myeloid leukocyte migration	198	2.0944	4.2972	0.00026499	0.0079845
CD5L_HUMAN	O43866	0.00741617	0.447324			GO:0042744	hydrogen peroxide catabolic process	30	0.31733	12.605	0.00026812	0.0080589
PCDH1_HUMAN	Q08174	0.00909438	0.445452			GO:0034284	response to monosaccharide	202	2.1367	4.2121	0.00030715	0.0091476
PAI1_HUMAN	P05121	0.00865029	0.445129			GO:0045766	positive regulation of angiogenesis	160	1.6924	4.7269	0.00030736	0.0091476
URB2_HUMAN	Q14146	0.000323673	0.444267			GO:0044130	negative regulation of growth of symbiont in host	13	0.13751	21.817	0.00030821	0.0091505
RUNX1_HUMAN	Q01196	0.00190566	0.443867			GO:1902041	regulation of extrinsic apoptotic signaling pathway via death domain receptors	56	0.59235	8.441	0.0003101	0.0091842
MXRA5_HUMAN	Q9NR99	0.00493511	0.443862			GO:0070527	platelet aggregation	59	0.62408	8.0118	0.00039616	0.011481
PGRP2_HUMAN	Q96PD5	0.00315762	0.443786			GO:0045717	negative regulation of fatty acid biosynthetic process	15	0.15866	18.908	0.00048274	0.013728
ITA5_HUMAN	P08648	9.44379e-05	0.443747			GO:0032965	regulation of collagen biosynthetic process	35	0.37022	10.804	0.00049157	0.013914
RET4_HUMAN	P02753	0.00231136	0.442932			GO:0098552	side of membrane	481	5.0879	2.7517	0.00062108	0.017219
KLKB1_HUMAN	P03952	0.000527831	0.442407			GO:0001932	regulation of protein phosphorylation	1388	14.682	1.9071	0.0007163	0.019546
PGBM_HUMAN	P98160	0.000215268	0.442001			GO:2000026	regulation of multicellular organismal development	1908	20.182	1.7342	0.00084014	0.022621
FHR2_HUMAN	P36980	0.00379331	0.441778			GO:0044419	interspecies interaction between organisms	815	8.6208	2.204	0.0010659	0.027835
CFAD_HUMAN	P00746	0.0116614	0.440466			GO:0004720	protein-lysine 6-oxidase activity	5	0.052888	37.816	0.00109	0.027924
MRC2_HUMAN	Q9UBG0	0.00349377	0.439633			GO:0061436	establishment of skin barrier	21	0.22213	13.506	0.0013467	0.033787
CNRP1_HUMAN	Q96F85	0.00564637	0.438393			GO:0010035	response to inorganic substance	536	5.6696	2.4693	0.0017408	0.041927
PDLI2_HUMAN	Q96JY6	0.000129105	0.437941			GO:1990874	vascular smooth muscle cell proliferation	49	0.51831	7.7175	0.0017728	0.041946
EVA1B_HUMAN	Q9NVM1	0.0143897	0.437487
AFAP1_HUMAN	Q8N556	0.00212889	0.437283
FBLI1_HUMAN	Q8WUP2	6.68364e-05	0.436309
FERM2_HUMAN	Q96AC1	0.00108616	0.435804
RNAS4_HUMAN	P34096	0.00232475	0.433267
DNJC3_HUMAN	Q13217	0.0391656	-0.272179
DNJA3_HUMAN	Q96EY1	0.0159131	-0.272846
OXSM_HUMAN	Q9NWU1	0.011909	-0.273507
OTU6B_HUMAN	Q8N6M0	0.042233	-0.274136
MRP1_HUMAN	P33527	0.0301309	-0.27427
SC22B_HUMAN	O75396	0.0177822	-0.274726
PLCC_HUMAN	Q9NRZ7	0.00627557	-0.275473
ANKZ1_HUMAN	Q9H8Y5	0.00238763	-0.275538
BCAP_HUMAN	Q6ZUJ8	0.017215	-0.276276
ACACA_HUMAN	Q13085	0.0466485	-0.276537
RENR_HUMAN	O75787	0.0170339	-0.276638
GOGA4_HUMAN	Q13439	0.00418637	-0.276875
FAD1_HUMAN	Q8NFF5	0.0253278	-0.277832
PPIA_HUMAN	P62937	0.0135599	-0.280041
SCFD1_HUMAN	Q8WVM8	1.16652e-05	-0.280403
TEP1_HUMAN	Q99973	0.0169259	-0.280564
PMM2_HUMAN	O15305	0.00231819	-0.281786
AMPL_HUMAN	P28838	0.0447579	-0.282751
ARRD1_HUMAN	Q8N5I2	0.00988937	-0.28283
UCHL3_HUMAN	P15374	0.0284229	-0.282936
LYPA1_HUMAN	O75608	0.00882918	-0.283308
PYR1_HUMAN	P27708	0.0184805	-0.283635
LMAN1_HUMAN	P49257	0.0494804	-0.284637
IDHP_HUMAN	P48735	0.0369768	-0.284873
COX7R_HUMAN	O14548	0.0145849	-0.285207
AIFM1_HUMAN	O95831	0.00449615	-0.285252
TOM5_HUMAN	Q8N4H5	0.0392585	-0.285294
QPCTL_HUMAN	Q9NXS2	0.00154566	-0.285751
TERA_HUMAN	P55072	0.00121035	-0.286009
NUBP2_HUMAN	Q9Y5Y2	0.00721586	-0.286148
TRAM1_HUMAN	Q15629	0.02887	-0.286172
VAMP8_HUMAN	Q9BV40	0.0147696	-0.289925
RFXK_HUMAN	O14593	0.0277732	-0.290514
SNAA_HUMAN	P54920	3.35917e-05	-0.290777
ADPGK_HUMAN	Q9BRR6	0.0233897	-0.291329
RISC_HUMAN	Q9HB40	0.0193353	-0.291364
ARMC6_HUMAN	Q6NXE6	0.0298355	-0.292298
SCOT1_HUMAN	P55809	0.0184178	-0.292699
LITAF_HUMAN	Q99732	0.0151755	-0.292922
EED_HUMAN	O75530	0.0143721	-0.293777
RDH13_HUMAN	Q8NBN7	0.0185809	-0.2939
CT024_HUMAN	Q9BUV8	0.0219081	-0.29499
ZFPL1_HUMAN	O95159	0.00440221	-0.296474
PTER_HUMAN	Q96BW5	0.0193383	-0.297116
TM9S3_HUMAN	Q9HD45	0.0291879	-0.297162
NGLY1_HUMAN	Q96IV0	0.000561172	-0.29797
HMOX2_HUMAN	P30519	0.00185256	-0.300279
TRXR1_HUMAN	Q16881	0.00331434	-0.301075
LCLT1_HUMAN	Q6UWP7	0.0111958	-0.301088
OPA3_HUMAN	Q9H6K4	0.0114826	-0.302196
CI114_HUMAN	Q5T280	0.0258222	-0.303355
SPRE_HUMAN	P35270	0.0367541	-0.303734
PPIB_HUMAN	P23284	0.0141134	-0.303915
IRGQ_HUMAN	Q8WZA9	0.00753099	-0.304483
TMPPE_HUMAN	Q6ZT21	0.0312932	-0.30462
PGRC1_HUMAN	O00264	0.0240955	-0.305304
APT_HUMAN	P07741	0.0395651	-0.306048
ATOX1_HUMAN	O00244	0.0235913	-0.306628
PDIA1_HUMAN	P07237	0.0349263	-0.30997
ACLY_HUMAN	P53396	0.00780452	-0.310216
NUDC1_HUMAN	Q96RS6	0.0100227	-0.311344
GTPBA_HUMAN	A4D1E9	0.0346986	-0.312876
TECR_HUMAN	Q9NZ01	0.0148771	-0.313109
COG6_HUMAN	Q9Y2V7	4.26903e-05	-0.314242
KATL2_HUMAN	Q8IYT4	0.00515195	-0.315175
FA84B_HUMAN	Q96KN1	0.00935127	-0.315277
HEBP1_HUMAN	Q9NRV9	0.0314202	-0.315546
TIM9B_HUMAN	Q9Y5J6	0.0111947	-0.315686
AATC_HUMAN	P17174	0.0280393	-0.3183
CALR_HUMAN	P27797	0.00561053	-0.318921
CEPT1_HUMAN	Q9Y6K0	0.0213761	-0.319826
DPP3_HUMAN	Q9NY33	0.00637118	-0.319839
TM87A_HUMAN	Q8NBN3	0.00766804	-0.320209
CANT1_HUMAN	Q8WVQ1	0.0247228	-0.322087
CCD91_HUMAN	Q7Z6B0	0.0215218	-0.322391
CBR3_HUMAN	O75828	0.00576113	-0.322789
IMPA3_HUMAN	Q9NX62	0.00359037	-0.323844
TPC6A_HUMAN	O75865	0.0109308	-0.324052
MACOI_HUMAN	Q8N5G2	0.0455717	-0.324424
ZNHI2_HUMAN	Q9UHR6	0.0191761	-0.325352
SURF4_HUMAN	O15260	0.0340823	-0.326096
ABCBA_HUMAN	Q9NRK6	0.0426219	-0.326869
DHR13_HUMAN	Q6UX07	0.0279901	-0.327681
TBC24_HUMAN	Q9ULP9	0.014062	-0.328171
AVL9_HUMAN	Q8NBF6	0.00456118	-0.328241
MBOA7_HUMAN	Q96N66	0.0306336	-0.328999
S39AB_HUMAN	Q8N1S5	0.0120407	-0.329129
VKORL_HUMAN	Q8N0U8	0.012401	-0.33046
PSME2_HUMAN	Q9UL46	0.0325779	-0.333657
CLN6_HUMAN	Q9NWW5	0.0198282	-0.334708
MAOX_HUMAN	P48163	0.014187	-0.335039
1A29_HUMAN	P30512	0.0283854	-0.335487
EDEM3_HUMAN	Q9BZQ6	0.00466138	-0.3407
PRDX1_HUMAN	Q06830	0.000738071	-0.342652
PIGO_HUMAN	Q8TEQ8	0.0079681	-0.345572
VWA8_HUMAN	A3KMH1	0.0149753	-0.346808
HG2A_HUMAN	P04233	0.0417918	-0.350919
GOGB1_HUMAN	Q14789	0.00268681	-0.352996
REEP5_HUMAN	Q00765	0.0203179	-0.354658
GSH1_HUMAN	P48506	7.24588e-06	-0.354696
RBL2_HUMAN	Q08999	0.0234374	-0.35508
DHAK_HUMAN	Q3LXA3	0.00243426	-0.356596
MCCA_HUMAN	Q96RQ3	0.0110962	-0.357637
HYOU1_HUMAN	Q9Y4L1	0.0141174	-0.360541
MCCB_HUMAN	Q9HCC0	0.0286132	-0.360615
GHC1_HUMAN	Q9H936	0.0376205	-0.361285
MSTO1_HUMAN	Q9BUK6	0.0148089	-0.361734
CB39L_HUMAN	Q9H9S4	0.0031833	-0.362197
UBP3_HUMAN	Q9Y6I4	0.000258638	-0.362205
HDHD2_HUMAN	Q9H0R4	0.00821518	-0.362553
VMA21_HUMAN	Q3ZAQ7	0.0142254	-0.36394
MAGT1_HUMAN	Q9H0U3	0.0170977	-0.365188
PREB_HUMAN	Q9HCU5	0.00273505	-0.365786
RIPK2_HUMAN	O43353	0.00350333	-0.366284
1B40_HUMAN	Q04826	0.0264338	-0.367732
RL1D1_HUMAN	O76021	0.00743438	-0.369443
HACL1_HUMAN	Q9UJ83	0.0168157	-0.370438
1B41_HUMAN	P30479	0.0409863	-0.370595
1A30_HUMAN	P16188	0.0229781	-0.372382
GRP78_HUMAN	P11021	0.00138101	-0.372667
1A33_HUMAN	P16190	0.0224256	-0.373751
BAP31_HUMAN	P51572	0.00841269	-0.375554
SPS2_HUMAN	Q99611	0.00907719	-0.376389
NSDHL_HUMAN	Q15738	0.00400356	-0.381811
TM9S2_HUMAN	Q99805	0.0182426	-0.383148
APOL3_HUMAN	O95236	0.0247012	-0.383346
CHIP_HUMAN	Q9UNE7	0.00055051	-0.384198
DCXR_HUMAN	Q7Z4W1	0.0117875	-0.385761
CERS6_HUMAN	Q6ZMG9	0.0390605	-0.386695
1B49_HUMAN	P30487	0.0225823	-0.388495
CLP1L_HUMAN	Q96KA5	0.000931656	-0.388633
MANS1_HUMAN	Q9H8J5	0.0290658	-0.389519
TYPH_HUMAN	P19971	0.0253206	-0.389747
IDHC_HUMAN	O75874	0.00732826	-0.390014
UK114_HUMAN	P52758	0.0361998	-0.391356
PCTL_HUMAN	Q9Y365	0.0336345	-0.392158
FCL_HUMAN	Q13630	0.0159993	-0.394345
YIPF4_HUMAN	Q9BSR8	1.46098e-06	-0.394521
ERGI3_HUMAN	Q9Y282	0.00103135	-0.394707
SPHK2_HUMAN	Q9NRA0	0.00656	-0.397234
GFPT2_HUMAN	O94808	0.000162652	-0.398083
1A32_HUMAN	P10314	0.0109829	-0.399328
ERP29_HUMAN	P30040	0.00237322	-0.40031
1B44_HUMAN	P30481	0.0212002	-0.401926
SPIR1_HUMAN	Q08AE8	0.0386077	-0.407317
COMT_HUMAN	P21964	0.00414781	-0.407529
B4GT1_HUMAN	P15291	0.00431453	-0.41157
HID1_HUMAN	Q8IV36	0.0157743	-0.412102
1A34_HUMAN	P30453	0.016195	-0.412764
DERL1_HUMAN	Q9BUN8	0.000837289	-0.415003
DNS2A_HUMAN	O00115	0.00127869	-0.41569
TBCD4_HUMAN	O60343	0.000890434	-0.416899
TPSN_HUMAN	O15533	0.0284443	-0.419655
TM159_HUMAN	Q96B96	0.0140877	-0.420823
1A68_HUMAN	P01891	0.0162807	-0.421633
SSA27_HUMAN	O60232	0.00797256	-0.424106
ENPL_HUMAN	P14625	0.00471323	-0.425513
STAT1_HUMAN	P42224	0.0404289	-0.427048
PDIA3_HUMAN	P30101	3.7528e-05	-0.428482
ERGI2_HUMAN	Q96RQ1	0.00557724	-0.429592
NAAA_HUMAN	Q02083	0.00584338	-0.431127
CB018_HUMAN	Q8N357	0.00210041	-0.431639
GFPT1_HUMAN	Q06210	0.000405704	-0.434464
1A02_HUMAN	P01892	0.0142694	-0.435218
1A69_HUMAN	P10316	0.014344	-0.43659
GFRP_HUMAN	P30047	0.0431559	-0.437568
DIA1_HUMAN	Q8NDZ4	0.000712559	-0.444313
NAMPT_HUMAN	P43490	0.0174146	-0.448698
CP058_HUMAN	Q96GQ5	0.000951988	-0.450594
PKP2_HUMAN	Q99959	0.0010453	-0.452019
HM13_HUMAN	Q8TCT9	0.000335884	-0.452469
SL9A7_HUMAN	Q96T83	0.000625603	-0.454018
TM205_HUMAN	Q6UW68	0.020612	-0.465056
GOT1B_HUMAN	Q9Y3E0	0.0142499	-0.469357
SYWC_HUMAN	P23381	0.0357598	-0.471004
TOM6_HUMAN	Q96B49	0.0416894	-0.474344
AT131_HUMAN	Q9HD20	6.63551e-05	-0.481024
ACSL3_HUMAN	O95573	0.00680898	-0.489456
GPT_HUMAN	Q9H3H5	0.00420604	-0.501811
ATP7A_HUMAN	Q04656	0.00575365	-0.505277
PDXD1_HUMAN	Q6P996	3.83623e-05	-0.520576
G6PD_HUMAN	P11413	0.0042239	-0.529679
DHSO_HUMAN	Q00796	0.00717529	-0.531174
FADS2_HUMAN	O95864	0.0245075	-0.536273
GALT7_HUMAN	Q86SF2	0.00107496	-0.540854
GALT6_HUMAN	Q8NCL4	0.00812397	-0.543349
BDH_HUMAN	Q02338	0.00376667	-0.544969
TRAP1_HUMAN	Q12931	0.00275693	-0.545809
ARK73_HUMAN	O95154	0.0120093	-0.546005
FKBP5_HUMAN	Q13451	0.00173156	-0.549986
GGCT_HUMAN	O75223	0.000277467	-0.60474
AACS_HUMAN	Q86V21	0.00522544	-0.60737
CAH8_HUMAN	P35219	0.00966319	-0.628668
SQSTM_HUMAN	Q13501	0.000599267	-0.648389
ERAP2_HUMAN	Q6P179	0.0288493	-0.667106
FAS_HUMAN	P49327	0.0113831	-0.687758
FA26F_HUMAN	Q5R3K3	0.00142367	-0.723667
MGST1_HUMAN	P10620	0.000788643	-0.748569
SC5A6_HUMAN	Q9Y289	0.010146	-0.81788
TSN13_HUMAN	O95857	0.000674658	-0.87932

## Sheet: IMS-DAPs
name	accession	P Value	log2 ratio			INCREASED									DECREASED
S10A2_HUMAN	P29034	0.0191396	1.42465			Gene Set	Description	Size	Expect	Ratio	P Value	FDR			Gene Set	Description	Size	Expect	Ratio	P Value	FDR
SPB5_HUMAN	P36952	3.84595e-05	1.4119			HALLMARK_GLYCOLYSIS	glycolysis and gluconeogenesis	200	4.1553	3.1286	0.00020845	0.010422			HALLMARK_INTERFERON_GAMMA_RESPONSE	interferon gamma response	200	3.7443	7.478	<2.2e-16	<2.2e-16
S10A1_HUMAN	P23297	0.0259455	1.13822			HALLMARK_MYC_TARGETS_V2	MYC targets, variant 2	58	1.205	4.9792	0.0011572	0.02893			HALLMARK_ALLOGRAFT_REJECTION	allograft rejection	200	3.7443	6.6768	5.4401e-15	1.36e-13
SCUB3_HUMAN	Q8IX30	0.00622821	1.12454			HALLMARK_MYC_TARGETS_V1	MYC targets, variant 1	200	4.1553	2.6473	0.0026051	0.043418			HALLMARK_INTERFERON_ALPHA_RESPONSE	interferon alpha response	97	1.816	7.1587	1.7321e-08	2.8868e-07
MGP_HUMAN	P08493	0.0439907	1.07257												HALLMARK_COMPLEMENT	complement cascade	200	3.7443	3.472	6.9783e-05	0.00087229
GGH_HUMAN	Q92820	0.000126414	1.03778
PKP1_HUMAN	Q13835	0.0190844	0.99122			Gene Set	Description	Size	Expect	Ratio	P Value	FDR
MET7B_HUMAN	Q6UX53	0.00197645	0.918739			hsa00240	Pyrimidine metabolism	101	1.2689	7.8807	5.3092e-07	0.0011894			Gene Set	Description	Size	Expect	Ratio	P Value	FDR
TPD53_HUMAN	Q16890	0.0110143	0.915869			hsa01100	Metabolic pathways	1305	16.396	2.2567	1.4955e-06	0.0011894			R-HSA-168256	Immune System	1997	23.343	3.5557	<2.2e-16	<2.2e-16
S12A2_HUMAN	P55011	0.0293284	0.903425			R-HSA-73772	RNA Polymerase I Promoter Escape	30	0.37691	15.919	1.6546e-06	0.0011894			R-HSA-168249	Innate Immune System	1053	12.308	4.2247	<2.2e-16	<2.2e-16
NDRG2_HUMAN	Q9UN36	0.0391447	0.898373			R-HSA-73863	RNA Polymerase I Transcription Termination	31	0.38947	15.405	2.0306e-06	0.0011894			R-HSA-6798695	Neutrophil degranulation	479	5.599	5.8939	<2.2e-16	<2.2e-16
PDK3_HUMAN	Q15120	0.00206942	0.883611			R-HSA-70221	Glycogen breakdown (glycogenolysis)	18	0.22615	22.11	2.2058e-06	0.0011894			R-HSA-1280218	Adaptive Immune System	756	8.8368	4.5265	2.2204e-16	1.4966e-13
MGST1_HUMAN	P10620	0.0171271	0.860011			R-HSA-73980	RNA Polymerase III Transcription Termination	23	0.28896	17.303	8.2339e-06	0.0036997			hsa04145	Phagosome	152	1.7767	11.257	7.7716e-16	4.1904e-13
SYNEM_HUMAN	O15061	0.0302575	0.848344			WP4022	Pyrimidine metabolism	85	1.0679	7.4913	1.1024e-05	0.0042456			R-HSA-1280215	Cytokine Signaling in Immune system	688	8.042	4.6009	1.9984e-15	8.9795e-13
CT027_HUMAN	Q9GZN8	0.00133603	0.834732			R-HSA-73762	RNA Polymerase I Transcription Initiation	47	0.59049	10.161	2.5087e-05	0.0081907			R-HSA-877300	Interferon gamma signaling	92	1.0754	14.878	7.7716e-15	2.9932e-12
CHPT1_HUMAN	Q8WUD6	0.0183418	0.78636			R-HSA-8982491	Glycogen metabolism	29	0.36434	13.723	2.7343e-05	0.0081907			hsa04612	Antigen processing and presentation	77	0.90005	16.666	9.5479e-15	3.2176e-12
VTCN1_HUMAN	Q7Z7D3	0.0213665	0.766821			hsa03020	RNA polymerase	31	0.38947	12.838	3.8336e-05	0.010336			R-HSA-913531	Interferon Signaling	197	2.3027	9.1197	1.088e-14	3.2592e-12
CGRE1_HUMAN	Q99674	0.00320272	0.762707			R-HSA-71387	Metabolism of carbohydrates	275	3.455	3.7627	4.3161e-05	0.010578			R-HSA-1236975	Antigen processing-Cross presentation	99	1.1572	13.826	2.6201e-14	7.0639e-12
GPC5B_HUMAN	Q9NZH0	0.00279778	0.758254			R-HSA-5649702	APEX1-Independent Resolution of AP Sites via the Single Nucleotide Replacement Pathway	7	0.087945	34.112	6.563e-05	0.014109			hsa05416	Viral myocarditis	59	0.68965	18.85	1.1346e-13	2.7809e-11
GMDS_HUMAN	O60547	4.83391e-06	0.740442			hsa00230	Purine metabolism	174	2.1861	4.5744	6.8035e-05	0.014109			hsa04514	Cell adhesion molecules (CAMs)	144	1.6832	10.1	8.1302e-13	1.8266e-10
LDHB_HUMAN	P07195	0.0245701	0.7325			hsa00500	Starch and sucrose metabolism	36	0.45229	11.055	8.086e-05	0.015571			hsa05310	Asthma	31	0.36236	27.597	1.2574e-12	2.6077e-10
TSYL5_HUMAN	Q86VY4	0.0221851	0.729053			R-HSA-73884	Base Excision Repair	39	0.48998	10.204	0.0001198	0.01927			hsa05140	Leishmaniasis	74	0.86498	15.029	2.5258e-12	4.8639e-10
GPX7_HUMAN	Q96SL4	0.00211805	0.71629			R-HSA-73933	Resolution of Abasic Sites (AP sites)	39	0.48998	10.204	0.0001198	0.01927			hsa05330	Allograft rejection	38	0.44418	22.513	1.25e-11	2.2466e-09
FSCN1_HUMAN	Q16658	0.0190502	0.710737			WP4595	Urea cycle and associated pathways	21	0.26384	15.161	0.00012151	0.01927			hsa05169	Epstein-Barr virus infection	201	2.3495	7.6613	1.9238e-11	3.2416e-09
TOM7_HUMAN	Q9P0U1	0.0173011	0.709008			WP500	Glycogen Synthesis and Degradation	40	0.50254	9.9494	0.00013554	0.0203			R-HSA-202433	Generation of second messenger molecules	33	0.38573	23.332	9.6711e-11	1.5337e-08
NDRG3_HUMAN	Q9UGV2	0.00642283	0.707892			R-HSA-74158	RNA Polymerase III Transcription	41	0.51511	9.7067	0.00015281	0.020599			R-HSA-909733	Interferon alpha/beta signaling	69	0.80654	13.639	3.8969e-10	5.8367e-08
SEPT3_HUMAN	Q9UH03	0.0106318	0.7068			R-HSA-749476	RNA Polymerase III Abortive And Retractive Initiation	41	0.51511	9.7067	0.00015281	0.020599			hsa05320	Autoimmune thyroid disease	53	0.61951	16.142	4.4406e-10	6.301e-08
GSTM3_HUMAN	P21266	0.0407899	0.703196			R-HSA-6782315	tRNA modification in the nucleus and cytosol	43	0.54024	9.2552	0.00019236	0.024695			hsa05332	Graft-versus-host disease	41	0.47925	18.779	8.1148e-10	1.0939e-07
RASL1_HUMAN	O95294	0.000531648	0.700447			P02740	De novo pyrimidine ribonucleotides biosythesis	11	0.1382	21.708	0.00029815	0.036537			R-HSA-202403	TCR signaling	119	1.391	9.3459	1.2034e-09	1.545e-07
SODE_HUMAN	P08294	0.0368644	0.700203			hsa04922	Glucagon signaling pathway	103	1.2941	5.4094	0.00031238	0.036616			hsa04940	Type I diabetes mellitus	43	0.50262	17.906	1.2805e-09	1.5692e-07
NFIB_HUMAN	O00712	0.00012634	0.69801												R-HSA-1236974	ER-Phagosome pathway	83	0.97018	11.338	2.9996e-09	3.5161e-07
TRIM2_HUMAN	Q9C040	0.00205791	0.689902												hsa04650	Natural killer cell mediated cytotoxicity	131	1.5313	8.4898	3.9703e-09	4.4599e-07
ANM1_HUMAN	Q99873	0.000707895	0.685101			Gene Set	Description	Size	Expect	Ratio	P Value	FDR			R-HSA-983170	Antigen Presentation: Folding, assembly and peptide loading of class I MHC	25	0.29222	23.954	1.0412e-08	1.1228e-06
EPHB3_HUMAN	P54753	0.00488469	0.670301			GO:0001054	RNA polymerase I activity	11	0.11455	43.651	5.1011e-08	0.00017549			hsa05150	Staphylococcus aureus infection	56	0.65458	13.749	1.5122e-08	1.568e-06
TBCD4_HUMAN	O60343	0.000450602	0.664951			GO:0044247	cellular polysaccharide catabolic process	21	0.21868	27.438	5.6136e-08	0.00017549			WP3937	Microglia Pathogen Phagocytosis Pathway	40	0.46756	17.11	1.6135e-08	1.6111e-06
LPHN2_HUMAN	O95490	0.0467859	0.658731			GO:0044429	mitochondrial part	1015	10.569	2.933	6.4248e-08	0.00017549			hsa05152	Tuberculosis	179	2.0923	6.6911	2.1592e-08	2.079e-06
B2L13_HUMAN	Q9BXK5	0.00681435	0.655734			GO:0005739	mitochondrion	1555	16.193	2.4703	6.7389e-08	0.00017549			R-HSA-198933	Immunoregulatory interactions between a Lymphoid and a non-Lymphoid cell	132	1.5429	7.7774	4.348e-08	4.0421e-06
TRAP1_HUMAN	Q12931	0.00131799	0.655063			GO:0042802	identical protein binding	1696	17.661	2.3781	8.4855e-08	0.00017549			R-HSA-1236977	Endosomal/Vacuolar pathway	11	0.12858	38.887	8.8998e-08	7.9979e-06
MLF2_HUMAN	Q15773	0.0158169	0.654842			GO:0005736	RNA polymerase I complex	12	0.12496	40.013	8.6709e-08	0.00017549			R-HSA-202427	Phosphorylation of CD3 and TCR zeta chains	22	0.25716	23.332	1.4724e-07	1.2805e-05
RIOK1_HUMAN	Q9BRS2	0.0127798	0.653123			GO:0000272	polysaccharide catabolic process	23	0.2395	25.052	1.0264e-07	0.00017804			R-HSA-389948	PD-1 signaling	23	0.26885	22.318	1.973e-07	1.6623e-05
AMD_HUMAN	P19021	0.000912431	0.64991			GO:0140098	catalytic activity, acting on RNA	350	3.6446	4.6644	1.5922e-07	0.0002236			hsa05168	Herpes simplex infection	185	2.1625	6.0117	2.4737e-07	2.021e-05
PSB5_HUMAN	P28074	0.00131612	0.649622			GO:0003899	DNA-directed 5'-3' RNA polymerase activity	40	0.41653	16.806	1.6572e-07	0.0002236			WP3945	TYROBP Causal Network	61	0.71302	11.22	5.0233e-07	3.9832e-05
AL9A1_HUMAN	P49189	0.0497464	0.645972			GO:0044275	cellular carbohydrate catabolic process	41	0.42694	16.396	1.981e-07	0.00024055			hsa04621	NOD-like receptor signaling pathway	168	1.9637	6.1108	6.1404e-07	4.7299e-05
PYGM_HUMAN	P11217	0.0133259	0.638343			GO:0044281	small molecule metabolic process	1960	20.41	2.2048	2.3606e-07	0.00026059			WP2328	Allograft Rejection	89	1.0403	8.6512	9.148e-07	6.8509e-05
QSOX1_HUMAN	O00391	0.000495163	0.633229			GO:0034062	5'-3' RNA polymerase activity	43	0.44777	15.633	2.7899e-07	0.0002606			hsa05323	Rheumatoid arthritis	90	1.052	8.5551	1.0064e-06	7.3334e-05
NEUA_HUMAN	Q8NFW8	0.0114412	0.630491			GO:0097747	RNA polymerase activity	43	0.44777	15.633	2.7899e-07	0.0002606			hsa05170	Human immunodeficiency virus 1 infection	212	2.4781	5.2461	1.1743e-06	8.3315e-05
ITIH2_HUMAN	P19823	0.0378106	0.626649			GO:0005975	carbohydrate metabolic process	569	5.9251	3.5442	5.356e-07	0.00046455			R-HSA-1236973	Cross-presentation of particulate exogenous antigens (phagosomes)	8	0.093511	42.776	1.2097e-06	8.3622e-05
TGFB2_HUMAN	P61812	0.0109522	0.616453			GO:0006363	termination of RNA polymerase I transcription	31	0.32281	18.587	6.9849e-07	0.00056545			hsa04672	Intestinal immune network for IgA production	49	0.57276	12.222	1.4718e-06	9.92e-05
CMS1_HUMAN	Q9BQ75	0.00304435	0.613215			GO:0005980	glycogen catabolic process	18	0.18744	26.675	8.9155e-07	0.00067663			R-HSA-202430	Translocation of ZAP-70 to Immunological synapse	19	0.22209	22.513	2.0771e-06	0.00013333
PYGB_HUMAN	P11216	0.00509134	0.612092			GO:0044262	cellular carbohydrate metabolic process	271	2.822	4.961	9.9334e-07	0.00070954			R-HSA-109582	Hemostasis	620	7.2471	2.7597	3.4795e-05	0.0017699
WRIP1_HUMAN	Q96S55	0.000703222	0.611356			GO:0009251	glucan catabolic process	19	0.19785	25.271	1.1998e-06	0.00080937			R-HSA-446652	Interleukin-1 family signaling	139	1.6248	4.9238	0.00022323	0.0094034
CMBL_HUMAN	Q96DG6	0.02662	0.600858			GO:0043436	oxoacid metabolic process	1048	10.913	2.6574	1.3709e-06	0.00085111			R-HSA-114604	GPVI-mediated activation cascade	35	0.40911	9.7773	0.0007079	0.028485
PUS7_HUMAN	Q96PZ0	0.000870093	0.599304			GO:0006361	transcription initiation from RNA polymerase I promoter	35	0.36446	16.463	1.4875e-06	0.00085111			hsa05146	Amoebiasis	96	1.1221	5.3469	0.00089997	0.034174
DSC2_HUMAN	Q02487	0.0494398	0.596692			GO:0042493	response to drug	994	10.351	2.7051	1.5103e-06	0.00085111			R-HSA-2022377	Metabolism of Angiotensinogen to Angiotensins	17	0.19871	15.097	0.00094351	0.034845
RPA34_HUMAN	O15446	0.00240926	0.593767			GO:0034470	ncRNA processing	367	3.8217	4.1867	1.5585e-06	0.00085111
TSN6_HUMAN	O43657	0.012252	0.581021			GO:0005730	nucleolus	939	9.778	2.7613	1.6121e-06	0.00085111
K0020_HUMAN	Q15397	0.00287483	0.579844			GO:0044283	small molecule biosynthetic process	724	7.5392	3.0507	1.9866e-06	0.00097061			Gene Set	Description	Size	Expect	Ratio	P Value	FDR
PCP_HUMAN	P42785	0.0291499	0.579436			GO:0006082	organic acid metabolic process	1068	11.121	2.6076	1.9983e-06	0.00097061			GO:0016192	vesicle-mediated transport	1942	17.455	3.3801	<2.2e-16	<2.2e-16
SEPT5_HUMAN	Q99719	0.0258813	0.577889			GO:0019752	carboxylic acid metabolic process	960	9.9967	2.7009	2.4464e-06	0.0011426			GO:0006955	immune response	1919	17.248	5.4498	<2.2e-16	<2.2e-16
PON2_HUMAN	Q15165	0.000335801	0.577239			GO:0016741	transferase activity, transferring one-carbon groups	221	2.3013	5.2144	3.6148e-06	0.0016257			GO:0046903	secretion	1605	14.426	3.6046	<2.2e-16	<2.2e-16
RL1D1_HUMAN	O76021	0.00033946	0.575073			GO:0008757	S-adenosylmethionine-dependent methyltransferase activity	154	1.6036	6.2358	4.9625e-06	0.0021521			GO:0006952	defense response	1518	13.644	5.3503	<2.2e-16	<2.2e-16
BPHL_HUMAN	Q86WA6	4.95881e-05	0.574374			GO:0005740	mitochondrial envelope	722	7.5184	2.9262	6.5602e-06	0.0027469			GO:0032940	secretion by cell	1472	13.231	3.7791	<2.2e-16	<2.2e-16
FAH2A_HUMAN	Q96GK7	0.0360634	0.573984			GO:0016779	nucleotidyltransferase activity	129	1.3433	6.6999	8.3347e-06	0.003343			GO:0044433	cytoplasmic vesicle part	1462	13.141	3.881	<2.2e-16	<2.2e-16
LAD1_HUMAN	O00515	0.00109491	0.57163			GO:0055114	oxidation-reduction process	968	10.08	2.5794	8.7188e-06	0.003343			GO:0002682	regulation of immune system process	1400	12.584	4.6886	<2.2e-16	<2.2e-16
CH082_HUMAN	Q6P1X6	0.0172256	0.567044			GO:0031966	mitochondrial membrane	680	7.081	2.9657	8.8096e-06	0.003343			GO:0001775	cell activation	1335	11.999	5.1669	<2.2e-16	<2.2e-16
PGM1_HUMAN	P36871	0.00636936	0.566564			GO:0016051	carbohydrate biosynthetic process	205	2.1347	5.1529	1.0377e-05	0.0038184			GO:0045321	leukocyte activation	1184	10.642	5.3561	<2.2e-16	<2.2e-16
GTR1_HUMAN	P11166	0.0141037	0.566141			GO:0086083	cell adhesive protein binding involved in bundle of His cell-Purkinje myocyte communication	5	0.052066	57.619	1.0946e-05	0.0039092			GO:0002252	immune effector process	1141	10.256	5.948	<2.2e-16	<2.2e-16
PCH2_HUMAN	Q15645	0.0151519	0.56156			GO:0008168	methyltransferase activity	209	2.1764	5.0543	1.2447e-05	0.0043184			GO:0034097	response to cytokine	1100	9.8871	5.3605	<2.2e-16	<2.2e-16
TMM97_HUMAN	Q5BJF2	0.0479545	0.561443			GO:0034660	ncRNA metabolic process	538	5.6023	3.213	1.3881e-05	0.004593			GO:0071345	cellular response to cytokine stimulus	1015	9.1231	5.371	<2.2e-16	<2.2e-16
LANC1_HUMAN	O43813	0.00251992	0.555712			GO:0019215	intermediate filament binding	15	0.1562	25.608	1.4215e-05	0.004593			GO:0002684	positive regulation of immune system process	979	8.7995	5.4548	<2.2e-16	<2.2e-16
RPAC2_HUMAN	Q9Y2S0	0.000141326	0.549557			GO:0014704	intercalated disc	51	0.53108	11.298	1.4373e-05	0.004593			GO:0009607	response to biotic stimulus	926	8.3231	5.2865	<2.2e-16	<2.2e-16
PLIN2_HUMAN	Q99541	0.0042499	0.547085			GO:0086073	bundle of His cell-Purkinje myocyte adhesion involved in cell communication	6	0.062479	48.016	2.1723e-05	0.0065946			GO:0050776	regulation of immune response	909	8.1703	5.8749	<2.2e-16	<2.2e-16
TRPS1_HUMAN	Q9UHF7	0.00768154	0.54461			GO:0004645	phosphorylase activity	6	0.062479	48.016	2.1723e-05	0.0065946			GO:0043207	response to external biotic stimulus	899	8.0805	5.4452	<2.2e-16	<2.2e-16
SPHM_HUMAN	P51688	0.0390192	0.542988			GO:0046132	pyrimidine ribonucleoside biosynthetic process	21	0.21868	18.292	5.9351e-05	0.014843			GO:0051707	response to other organism	897	8.0625	5.4574	<2.2e-16	<2.2e-16
MANBA_HUMAN	O00462	0.000234424	0.54061			GO:0006284	base-excision repair	43	0.44777	11.166	8.1101e-05	0.018939			GO:0006887	exocytosis	894	8.0355	5.1023	<2.2e-16	<2.2e-16
SPC24_HUMAN	Q8NBT2	0.042501	0.539139			GO:0003723	RNA binding	1603	16.692	1.9769	0.00011475	0.024447			GO:0030141	secretory granule	831	7.4693	5.2214	<2.2e-16	<2.2e-16
NAT14_HUMAN	Q8WUY8	0.0269998	0.53874			GO:0043295	glutathione binding	11	0.11455	26.19	0.00017245	0.033775			GO:0045087	innate immune response	827	7.4333	6.4574	<2.2e-16	<2.2e-16
TRI18_HUMAN	O15344	0.0354592	0.537587			GO:0006400	tRNA modification	82	0.85389	7.0267	0.000214	0.039979			GO:0045055	regulated exocytosis	783	7.0378	5.6836	<2.2e-16	<2.2e-16
MTMR2_HUMAN	Q13614	0.000539784	0.531299												GO:0002443	leukocyte mediated immunity	760	6.8311	6.7339	<2.2e-16	<2.2e-16
ANM6_HUMAN	Q96LA8	0.0153373	0.530165												GO:0050778	positive regulation of immune response	706	6.3457	6.1459	<2.2e-16	<2.2e-16
CD109_HUMAN	Q6YHK3	0.0061335	0.528249												GO:0019221	cytokine-mediated signaling pathway	705	6.3367	5.6812	<2.2e-16	<2.2e-16
SCOT1_HUMAN	P55809	0.00458195	0.52494												GO:0002263	cell activation involved in immune response	697	6.2648	6.5445	<2.2e-16	<2.2e-16
NSUN2_HUMAN	Q08J23	0.00516911	0.522235												GO:0002366	leukocyte activation involved in immune response	693	6.2289	6.5823	<2.2e-16	<2.2e-16
DDX47_HUMAN	Q9H0S4	0.00971813	0.518846												GO:0002274	myeloid leukocyte activation	634	5.6986	6.8438	<2.2e-16	<2.2e-16
SEN34_HUMAN	Q9BSV6	0.0257404	0.517003												GO:0002444	myeloid leukocyte mediated immunity	548	4.9256	7.5118	<2.2e-16	<2.2e-16
PRKDC_HUMAN	P78527	3.98198e-05	0.515158												GO:0002275	myeloid cell activation involved in immune response	539	4.8447	7.2244	<2.2e-16	<2.2e-16
LRC8D_HUMAN	Q7L1W4	0.0221102	0.514891												GO:0043299	leukocyte degranulation	529	4.7548	7.5713	<2.2e-16	<2.2e-16
MSTO1_HUMAN	Q9BUK6	0.0225568	0.514353												GO:0036230	granulocyte activation	500	4.4941	7.5654	<2.2e-16	<2.2e-16
RPA1_HUMAN	O95602	0.000481789	0.51359												GO:0002446	neutrophil mediated immunity	496	4.4582	7.6264	<2.2e-16	<2.2e-16
DDX49_HUMAN	Q9Y6V7	0.00611759	0.512697												GO:0042119	neutrophil activation	494	4.4402	7.6573	<2.2e-16	<2.2e-16
G3P_HUMAN	P04406	0.0354444	0.512585												GO:0002283	neutrophil activation involved in immune response	485	4.3593	7.7994	<2.2e-16	<2.2e-16
GSH0_HUMAN	P48507	0.0141162	0.511556												GO:0002764	immune response-regulating signaling pathway	485	4.3593	7.3406	<2.2e-16	<2.2e-16
ESRP1_HUMAN	Q6NXG1	0.00474829	0.510331												GO:0043312	neutrophil degranulation	482	4.3323	7.8479	<2.2e-16	<2.2e-16
CMC2_HUMAN	Q9UJS0	0.000743958	0.509782												GO:0098542	defense response to other organism	473	4.2515	7.2916	<2.2e-16	<2.2e-16
COQ3_HUMAN	Q9NZJ6	0.00424574	0.508484												GO:0002757	immune response-activating signal transduction	454	4.0807	7.1067	<2.2e-16	<2.2e-16
PTRD1_HUMAN	Q6GMV3	0.00372228	0.508093												GO:0002768	immune response-regulating cell surface receptor signaling pathway	330	2.9661	9.1028	<2.2e-16	<2.2e-16
OSBL1_HUMAN	Q9BXW6	0.0140389	0.507579												GO:0034341	response to interferon-gamma	192	1.7257	12.169	<2.2e-16	<2.2e-16
P5CR1_HUMAN	P32322	0.0367576	0.504442												GO:0001816	cytokine production	712	6.3996	5.3128	8.8818e-16	2.5082e-13
ERGI2_HUMAN	Q96RQ1	0.00916676	0.504112												GO:0001817	regulation of cytokine production	642	5.7705	5.5455	1.9984e-15	5.3926e-13
STAM1_HUMAN	Q92783	0.0104016	0.502273												GO:0045335	phagocytic vesicle	120	1.0786	14.834	1.199e-14	3.1652e-12
GRHL1_HUMAN	Q9NZI5	0.0399566	0.500368												GO:0030139	endocytic vesicle	289	2.5976	8.4693	1.6098e-14	4.0725e-12
NUD19_HUMAN	A8MXV4	0.0205843	0.498776												GO:0071346	cellular response to interferon-gamma	172	1.546	11.643	1.8652e-14	4.5298e-12
P5CR3_HUMAN	Q53H96	0.0274299	0.498097												GO:0046651	lymphocyte proliferation	264	2.3729	8.4285	2.9887e-13	6.9792e-11
FBLL1_HUMAN	A6NHQ2	0.000718483	0.498033												GO:0034774	secretory granule lumen	320	2.8762	7.3012	1.1978e-12	2.5078e-10
TMM65_HUMAN	Q6PI78	0.022578	0.497325												GO:0002478	antigen processing and presentation of exogenous peptide antigen	121	1.0876	12.873	4.2301e-12	8.1533e-10
UNG_HUMAN	P13051	0.0135284	0.495631												GO:0042611	MHC protein complex	21	0.18875	42.383	6.6105e-12	1.2162e-09
MARE3_HUMAN	Q9UPY8	0.0196879	0.489963												GO:0002694	regulation of leukocyte activation	481	4.3234	5.5512	9.3094e-12	1.6149e-09
GDE_HUMAN	P35573	0.0177437	0.489212												GO:0098609	cell-cell adhesion	807	7.2535	3.9981	1.5238e-10	2.2565e-08
DMD_HUMAN	P11532	0.00594869	0.485851												GO:0030659	cytoplasmic vesicle membrane	746	6.7053	4.0267	6.1106e-10	8.3372e-08
LYSM1_HUMAN	Q96S90	1.63588e-05	0.484861												GO:0009615	response to virus	319	2.8673	6.2778	6.2952e-10	8.4936e-08
SPS2_HUMAN	Q99611	0.00939996	0.483692												GO:0030176	integral component of endoplasmic reticulum membrane	146	1.3123	9.9064	6.9954e-10	9.3346e-08
NAA25_HUMAN	Q14CX7	0.000376414	0.483385												GO:0031347	regulation of defense response	701	6.3008	4.1265	7.8892e-10	1.0301e-07
PLAK_HUMAN	P14923	0.0179105	0.480527												GO:1903037	regulation of leukocyte cell-cell adhesion	286	2.5706	6.6131	8.7718e-10	1.1212e-07
ZN512_HUMAN	Q96ME7	0.000401245	0.479567												GO:0042613	MHC class II protein complex	15	0.13482	44.502	2.2518e-09	2.6547e-07
PPP5_HUMAN	P53041	0.000349175	0.479231												GO:0032680	regulation of tumor necrosis factor production	131	1.1775	10.191	2.3378e-09	2.7296e-07
PTCD1_HUMAN	O75127	0.00807233	0.478857												GO:0042089	cytokine biosynthetic process	105	0.94377	11.655	2.656e-09	3.0426e-07
CECR5_HUMAN	Q9BXW7	0.0226683	0.478188												GO:0007155	cell adhesion	1369	12.305	2.9257	3.7891e-09	4.1082e-07
PSME4_HUMAN	Q14997	0.0136	0.475943												GO:0006897	endocytosis	675	6.0671	3.9558	8.6525e-09	8.904e-07
UMPS_HUMAN	P11172	7.66343e-05	0.474933												GO:0042554	superoxide anion generation	32	0.28762	24.337	1.1613e-08	1.1559e-06
F10A1_HUMAN	P50502	0.000491804	0.474751												GO:0002483	antigen processing and presentation of endogenous peptide antigen	10	0.089883	55.628	1.3411e-08	1.3028e-06
PLCB4_HUMAN	Q15147	0.0321314	0.473562												GO:0005764	lysosome	669	6.0132	3.8249	3.3887e-08	3.0709e-06
TFB2M_HUMAN	Q9H5Q4	0.00953082	0.472396												GO:0060337	type I interferon signaling pathway	84	0.75501	11.92	6.3548e-08	5.5006e-06
DHSO_HUMAN	Q00796	0.0414238	0.471803												GO:0042582	azurophil granule	155	1.3932	7.8956	1.5669e-07	1.277e-05
PYRG1_HUMAN	P17812	0.014771	0.471751												GO:0048870	cell motility	1518	13.644	2.5652	1.7386e-07	1.3982e-05
LYPA1_HUMAN	O75608	0.0142308	0.471397												GO:0019886	antigen processing and presentation of exogenous peptide antigen via MHC class II	97	0.87186	10.323	2.2332e-07	1.7609e-05
AS3MT_HUMAN	Q9HBK9	0.0167913	0.468647												GO:0050671	positive regulation of lymphocyte proliferation	128	1.1505	8.6919	2.385e-07	1.8685e-05
F117B_HUMAN	Q6P1L5	2.07634e-05	0.468307												GO:0042277	peptide binding	293	2.6336	5.316	4.2533e-07	3.0412e-05
DIC_HUMAN	Q9UBX3	0.00628153	0.467989												GO:0016175	superoxide-generating NADPH oxidase activity	8	0.071906	55.628	4.2827e-07	3.0412e-05
WDR4_HUMAN	P57081	0.000884362	0.467519												GO:0019730	antimicrobial humoral response	110	0.98871	9.1028	6.5685e-07	4.5578e-05
FBP1L_HUMAN	Q5T0N5	0.000116373	0.46724												GO:0045089	positive regulation of innate immune response	311	2.7954	5.0083	8.686e-07	5.8924e-05
GRWD1_HUMAN	Q9BQ67	0.00209482	0.466169												GO:0002707	negative regulation of lymphocyte mediated immunity	37	0.33257	18.042	8.8809e-07	5.966e-05
RPA49_HUMAN	Q9GZS1	0.000709428	0.465764												GO:0007596	blood coagulation	322	2.8942	4.8372	1.3112e-06	8.3363e-05
AFG32_HUMAN	Q9Y4W6	0.0127568	0.464202												GO:0035580	specific granule lumen	62	0.55727	12.561	1.3534e-06	8.5597e-05
CH033_HUMAN	Q9H7E9	0.0296394	0.463316												GO:0071222	cellular response to lipopolysaccharide	193	1.7347	6.341	1.4026e-06	8.825e-05
C1TM_HUMAN	Q6UB35	0.0139229	0.463128												GO:0032753	positive regulation of interleukin-4 production	23	0.20673	24.186	1.6291e-06	9.9911e-05
PKP2_HUMAN	Q99959	0.00217503	0.462573												GO:0042803	protein homodimerization activity	841	7.5591	3.0427	1.9009e-06	0.00011427
MTMRC_HUMAN	Q9C0I1	0.00322503	0.461994												GO:0046456	icosanoid biosynthetic process	46	0.41346	14.512	3.347e-06	0.00018992
RPAC1_HUMAN	O15160	3.67951e-06	0.461662												GO:0002700	regulation of production of molecular mediator of immune response	137	1.2314	7.3088	4.1221e-06	0.00022233
SRPK1_HUMAN	Q96SB4	0.014419	0.460906												GO:0045953	negative regulation of natural killer cell mediated cytotoxicity	13	0.11685	34.233	4.2233e-06	0.00022592
DPOLB_HUMAN	P06746	0.0311892	0.460427												GO:0002822	regulation of adaptive immune response based on somatic recombination of immune receptors built from immunoglobulin superfamily domains	139	1.2494	7.2036	4.6434e-06	0.00024515
NFIX_HUMAN	Q14938	0.0246961	0.45985												GO:0044403	symbiont process	768	6.903	3.0422	5.5697e-06	0.00028903
TSPOA_HUMAN	P30536	0.0481717	0.459449												GO:0043122	regulation of I-kappaB kinase/NF-kappaB signaling	227	2.0403	5.3913	6.7223e-06	0.00034154
ANR27_HUMAN	Q96NW4	0.0218304	0.456434												GO:0038094	Fc-gamma receptor signaling pathway	79	0.71007	9.8581	7.0197e-06	0.00035162
AT1A1_HUMAN	P05023	0.0403726	0.455725												GO:0042824	MHC class I peptide loading complex	5	0.044941	66.754	7.0364e-06	0.00035162
PYGL_HUMAN	P06737	0.00968837	0.455314												GO:0071356	cellular response to tumor necrosis factor	231	2.0763	5.2979	7.9335e-06	0.00039085
MSI2H_HUMAN	Q96DH6	0.0280124	0.455225												GO:0007015	actin filament organization	388	3.4874	4.0144	1.1248e-05	0.00052939
DPP2_HUMAN	Q9UHL4	0.022043	0.454688												GO:0060326	cell chemotaxis	289	2.5976	4.6196	1.2229e-05	0.00057335
S39AA_HUMAN	Q9ULF5	0.00410333	0.454369												GO:2000106	regulation of leukocyte apoptotic process	86	0.77299	9.0557	1.2345e-05	0.00057644
RM20_HUMAN	Q9BYC9	0.0274829	0.453713												GO:0009164	nucleoside catabolic process	34	0.3056	16.361	1.2437e-05	0.00057644
DNLI3_HUMAN	P49916	0.0015361	0.453517												GO:0046645	positive regulation of gamma-delta T cell activation	6	0.05393	55.628	1.398e-05	0.00063818
FSD2_HUMAN	A1L4K1	0.0480854	0.45221												GO:0030888	regulation of B cell proliferation	59	0.53031	11.314	1.4621e-05	0.00066
GTF2I_HUMAN	P78347	0.0396315	0.44933												GO:0046641	positive regulation of alpha-beta T cell proliferation	19	0.17078	23.422	2.195e-05	0.00093852
5NT3L_HUMAN	Q969T7	0.00369194	0.447537												GO:0005789	endoplasmic reticulum membrane	1049	9.4287	2.5454	2.2728e-05	0.00096161
EIF2D_HUMAN	P41214	0.00409812	0.446045												GO:0032677	regulation of interleukin-8 production	64	0.57525	10.43	2.3444e-05	0.00098506
PVR_HUMAN	P15151	0.00228169	0.445578												GO:0030335	positive regulation of cell migration	472	4.2425	3.5357	2.4197e-05	0.0010097
ESRP2_HUMAN	Q9H6T0	0.00644768	0.445032												GO:0008064	regulation of actin polymerization or depolymerization	173	1.555	5.7879	2.7058e-05	0.0011065
RPC9_HUMAN	O75575	0.00126948	0.443824												GO:0042533	tumor necrosis factor biosynthetic process	20	0.17977	22.251	2.7246e-05	0.0011065
CP27A_HUMAN	Q02318	0.0302078	0.443465												GO:0005884	actin filament	98	0.88085	7.9469	2.9046e-05	0.0011718
RUVB1_HUMAN	Q9Y265	0.000233563	0.437505												GO:0002286	T cell activation involved in immune response	99	0.88984	7.8666	3.1022e-05	0.0012474
ABCD3_HUMAN	P28288	0.00105552	0.43747												GO:2000145	regulation of cell motility	863	7.7569	2.7073	3.1974e-05	0.0012772
EFTU_HUMAN	P49411	0.00463382	0.437109												GO:2000404	regulation of T cell migration	42	0.37751	13.245	3.588e-05	0.00141
RRP5_HUMAN	Q14690	0.000531581	0.436367												GO:0043085	positive regulation of catalytic activity	1380	12.404	2.2574	3.9022e-05	0.0015139
DDX18_HUMAN	Q9NVP1	0.00426747	0.436181												GO:0002438	acute inflammatory response to antigenic stimulus	22	0.19774	20.228	4.0563e-05	0.0015587
IMPA3_HUMAN	Q9NX62	0.014269	0.436011												GO:0032945	negative regulation of mononuclear cell proliferation	71	0.63817	9.4019	4.2523e-05	0.0016129
PARN_HUMAN	O95453	0.00224384	0.435768												GO:0050868	negative regulation of T cell activation	104	0.93478	7.4884	4.2638e-05	0.0016129
TOM5_HUMAN	Q8N4H5	0.0250268	0.43551												GO:0048585	negative regulation of response to stimulus	1545	13.887	2.1603	4.4994e-05	0.0016968
RCN2_HUMAN	Q14257	0.0115554	0.435048												GO:0033628	regulation of cell adhesion mediated by integrin	46	0.41346	12.093	5.6166e-05	0.002073
RPA43_HUMAN	Q3B726	0.00155233	0.434761												GO:0032653	regulation of interleukin-10 production	46	0.41346	12.093	5.6166e-05	0.002073
ZNHI2_HUMAN	Q9UHR6	0.0201482	0.4342												GO:0032611	interleukin-1 beta production	76	0.68311	8.7834	6.2555e-05	0.0022811
OXA1L_HUMAN	Q15070	0.012056	0.434066												GO:0001820	serotonin secretion	10	0.089883	33.377	8.1683e-05	0.0028259
PYR1_HUMAN	P27708	0.00102853	0.433911												GO:0045071	negative regulation of viral genome replication	50	0.44941	11.126	8.4338e-05	0.002893
MCM6_HUMAN	Q14566	0.0265052	0.43383												GO:0045582	positive regulation of T cell differentiation	81	0.72805	8.2412	8.9494e-05	0.0030612
RPAB2_HUMAN	P61218	0.00679985	0.432931												GO:0002712	regulation of B cell mediated immunity	52	0.46739	10.698	0.00010197	0.0034204
CHK2_HUMAN	O96017	0.00456827	0.432103												GO:0051223	regulation of protein transport	665	5.9772	2.8441	0.00010534	0.0035239
NDKA_HUMAN	P15531	0.0377125	0.431522												GO:0051091	positive regulation of DNA-binding transcription factor activity	255	2.292	4.363	0.00010629	0.003536
TRMB_HUMAN	Q9UBP6	0.000130052	0.431065												GO:0045060	negative thymic T cell selection	11	0.098871	30.343	0.00011157	0.003663
DPH5_HUMAN	Q9H2P9	0.0111215	0.430975												GO:0002003	angiotensin maturation	11	0.098871	30.343	0.00011157	0.003663
TRM1_HUMAN	Q9NXH9	0.0220881	0.430697												GO:0001914	regulation of T cell mediated cytotoxicity	29	0.26066	15.346	0.0001254	0.0040499
NEUL_HUMAN	Q9BYT8	0.00391326	0.430576												GO:0001960	negative regulation of cytokine-mediated signaling pathway	55	0.49435	10.114	0.00013356	0.0042505
RO60_HUMAN	P10155	0.00289838	0.43048												GO:0031665	negative regulation of lipopolysaccharide-mediated signaling pathway	12	0.10786	27.814	0.00014778	0.0045779
MCM2_HUMAN	P49736	0.0131838	0.430349												GO:0070527	platelet aggregation	59	0.53031	9.4285	0.00018673	0.0055848
TIM8A_HUMAN	O60220	0.0215047	0.429932												GO:0030838	positive regulation of actin filament polymerization	97	0.87186	6.8818	0.00024215	0.0069678
ITPA_HUMAN	Q9BY32	0.0106304	0.429646												GO:2001185	regulation of CD8-positive, alpha-beta T cell activation	15	0.13482	22.251	0.00029964	0.0083599
RUVB2_HUMAN	Q9Y230	0.00021938	0.427748												GO:0023026	MHC class II protein complex binding	15	0.13482	22.251	0.00029964	0.0083599
ORNT1_HUMAN	Q9Y619	0.0275289	0.427263												GO:0046700	heterocycle catabolic process	599	5.384	2.786	0.00033888	0.0093736
ACPM_HUMAN	O14561	0.0167537	0.425403												GO:0050730	regulation of peptidyl-tyrosine phosphorylation	244	2.1931	4.1037	0.0003703	0.010015
BZW2_HUMAN	Q9Y6E2	0.0382876	0.425333												GO:0070227	lymphocyte apoptotic process	72	0.64716	7.7261	0.00047514	0.012543
DYL1_HUMAN	P63167	0.0316303	0.424842												GO:0032642	regulation of chemokine production	72	0.64716	7.7261	0.00047514	0.012543
DCPS_HUMAN	Q96C86	0.0269457	0.424404												GO:0030866	cortical actin cytoskeleton organization	41	0.36852	10.854	0.0004917	0.012868
FAKD5_HUMAN	Q7L8L6	0.005603	0.424259												GO:0005525	GTP binding	369	3.3167	3.3166	0.00051989	0.013518
EXT2_HUMAN	Q93063	0.0182618	0.423891												GO:0071404	cellular response to low-density lipoprotein particle stimulus	18	0.16179	18.543	0.00052682	0.01364
PSB6_HUMAN	P28072	0.0312445	0.423016												GO:0002521	leukocyte differentiation	496	4.4582	2.916	0.00055601	0.014274
TMLH_HUMAN	Q9NVH6	0.0259497	0.422991												GO:0006911	phagocytosis, engulfment	43	0.3865	10.349	0.00059089	0.01498
TM87A_HUMAN	Q8NBN3	0.00278226	0.422304												GO:0097178	ruffle assembly	43	0.3865	10.349	0.00059089	0.01498
MST4_HUMAN	Q9P289	2.01846e-05	0.421645												GO:0050860	negative regulation of T cell receptor signaling pathway	19	0.17078	17.567	0.00062149	0.015433
PRUNE_HUMAN	Q86TP1	0.0179161	0.421514												GO:0061081	positive regulation of myeloid leukocyte cytokine production involved in immune response	19	0.17078	17.567	0.00062149	0.015433
XRCC1_HUMAN	P18887	0.000307883	0.421097												GO:0002639	positive regulation of immunoglobulin production	44	0.39548	10.114	0.00064547	0.015963
OFUT2_HUMAN	Q9Y2G5	0.040899	0.41935												GO:0032928	regulation of superoxide anion generation	20	0.17977	16.688	0.00072635	0.017499
NOL3_HUMAN	O60936	0.00299227	0.418862												GO:0050764	regulation of phagocytosis	79	0.71007	7.0415	0.00072773	0.017499
VWA9_HUMAN	Q96SY0	0.0167119	0.416452												GO:0002480	antigen processing and presentation of exogenous peptide antigen via MHC class I, TAP-independent	5	0.044941	44.502	0.00078884	0.01835
HSPB1_HUMAN	P04792	0.0023857	-0.65543												GO:0046351	disaccharide biosynthetic process	5	0.044941	44.502	0.00078884	0.01835
OAS2_HUMAN	P29728	0.0172442	-0.658373												GO:2001188	regulation of T cell activation via T cell receptor contact with antigen bound to MHC molecule on antigen presenting cell	5	0.044941	44.502	0.00078884	0.01835
1B58_HUMAN	P10319	0.00019994	-0.661825												GO:0019441	tryptophan catabolic process to kynurenine	5	0.044941	44.502	0.00078884	0.01835
1B37_HUMAN	P18463	0.000511595	-0.66395												GO:0032010	phagolysosome	5	0.044941	44.502	0.00078884	0.01835
TYB4_HUMAN	P62328	0.0265945	-0.664275												GO:1904090	peptidase inhibitor complex	5	0.044941	44.502	0.00078884	0.01835
1B15_HUMAN	P30464	0.000817542	-0.664645												GO:2001026	regulation of endothelial cell chemotaxis	21	0.18875	15.894	0.00084184	0.019361
1B53_HUMAN	P30491	0.000245659	-0.666017												GO:0010631	epithelial cell migration	274	2.4628	3.6544	0.00085116	0.019538
AMPL_HUMAN	P28838	1.18736e-07	-0.670034												GO:0042454	ribonucleoside catabolic process	22	0.19774	15.171	0.00096836	0.021798
PLSL_HUMAN	P13796	0.0037176	-0.671158												GO:0046394	carboxylic acid biosynthetic process	400	3.5953	3.0595	0.0010073	0.022425
FMNL_HUMAN	O95466	1.50214e-07	-0.671499												GO:0020037	heme binding	128	1.1505	5.2151	0.001058	0.023191
CD14_HUMAN	P08571	1.63007e-07	-0.672574												GO:0045765	regulation of angiogenesis	283	2.5437	3.5382	0.0010679	0.023322
SIGIR_HUMAN	Q6IA17	0.000580544	-0.673006												GO:0032655	regulation of interleukin-12 production	51	0.4584	8.726	0.0011317	0.024452
KCD12_HUMAN	Q96CX2	6.59965e-05	-0.673013												GO:0002885	positive regulation of hypersensitivity	6	0.05393	37.085	0.0011763	0.024928
NCF2_HUMAN	P19878	0.00105699	-0.677377												GO:0000147	actin cortical patch assembly	6	0.05393	37.085	0.0011763	0.024928
PTN6_HUMAN	P29350	6.10084e-06	-0.678106												GO:0070011	peptidase activity, acting on L-amino acid peptides	610	5.4828	2.5534	0.001243	0.026023
CPPED_HUMAN	Q9BRF8	0.00260573	-0.678673												GO:2000482	regulation of interleukin-8 secretion	24	0.21572	13.907	0.001256	0.026117
CLD3_HUMAN	O15551	0.00260532	-0.679506												GO:0098791	Golgi subcompartment	829	7.4513	2.2815	0.0013067	0.026962
LOX5_HUMAN	P09917	0.00115243	-0.681059												GO:0097530	granulocyte migration	135	1.2134	4.9447	0.0013921	0.028535
MX2_HUMAN	P20592	0.00480924	-0.685372												GO:0042136	neurotransmitter biosynthetic process	93	0.83591	5.9815	0.0015175	0.030712
CISD3_HUMAN	P0C7P0	0.0232172	-0.686008												GO:0002824	positive regulation of adaptive immune response based on somatic recombination of immune receptors built from immunoglobulin superfamily domains	94	0.8449	5.9179	0.0015913	0.031856
CENPE_HUMAN	Q02224	0.0317185	-0.686397												GO:0070944	neutrophil mediated killing of bacterium	7	0.062918	31.787	0.0016371	0.032271
CATL1_HUMAN	P07711	0.0110742	-0.686753												GO:0045671	negative regulation of osteoclast differentiation	27	0.24268	12.362	0.0017797	0.034577
MNDA_HUMAN	P41218	0.0241808	-0.687394												GO:0050708	regulation of protein secretion	436	3.9189	2.8069	0.0019959	0.038281
ADH1B_HUMAN	P00325	0.0114504	-0.687874												GO:0031640	killing of cells of other organism	60	0.5393	7.4171	0.0020745	0.039237
DPB1_HUMAN	P04440	0.0101669	-0.690537												GO:0101003	ficolin-1-rich granule membrane	60	0.5393	7.4171	0.0020745	0.039237
IGHM_HUMAN	P01871	0.031342	-0.691258												GO:0040013	negative regulation of locomotion	314	2.8223	3.1889	0.0021796	0.040285
CECR1_HUMAN	Q9NZK5	1.65668e-06	-0.692935												GO:0002385	mucosal immune response	29	0.26066	11.509	0.0021942	0.040431
CBPA3_HUMAN	P15088	0.0183668	-0.693092												GO:0051017	actin filament bundle assembly	148	1.3303	4.5104	0.0022193	0.040832
DOK2_HUMAN	O60496	3.32525e-08	-0.693529												GO:0002223	stimulatory C-type lectin receptor signaling pathway	62	0.55727	7.1778	0.0023405	0.042931
KSYK_HUMAN	P43405	0.000207949	-0.695764												GO:0008236	serine-type peptidase activity	204	1.8336	3.8176	0.0025016	0.045338
HG2A_HUMAN	P04233	0.00381476	-0.69734												GO:0043304	regulation of mast cell degranulation	31	0.27864	10.767	0.002664	0.047363
ITAX_HUMAN	P20702	0.000547502	-0.698135												GO:0002269	leukocyte activation involved in inflammatory response	31	0.27864	10.767	0.002664	0.047363
TNR5_HUMAN	P25942	0.00111403	-0.698752												GO:0010911	regulation of isomerase activity	9	0.080894	24.724	0.0027734	0.048192
APOL2_HUMAN	Q9BQE5	0.000254741	-0.699644												GO:0000502	proteasome complex	65	0.58424	6.8465	0.0027821	0.048192
KPCB_HUMAN	P05771	0.000240794	-0.699755												GO:0051259	protein complex oligomerization	525	4.7188	2.543	0.0028507	0.04924
TYPH_HUMAN	P19971	0.0052946	-0.701201
DOCK2_HUMAN	Q92608	1.91981e-07	-0.701859
LV403_HUMAN	P01717	0.032752	-0.702191
LACTB_HUMAN	P83111	5.94119e-05	-0.702367
RUNX3_HUMAN	Q13761	0.0105302	-0.70479
RHG30_HUMAN	Q7Z6I6	2.44666e-08	-0.705092
K1C18_HUMAN	P05783	0.0302303	-0.707619
GLRX1_HUMAN	P35754	0.00107126	-0.708039
VAMP5_HUMAN	O95183	0.000491033	-0.712173
THMS2_HUMAN	Q5TEJ8	0.000119503	-0.712238
OXLA_HUMAN	Q96RQ9	0.00110431	-0.712758
DGKA_HUMAN	P23743	8.11259e-07	-0.716985
THAS_HUMAN	P24557	5.10025e-06	-0.721781
1B54_HUMAN	P30492	0.000192137	-0.722028
HLAH_HUMAN	P01893	0.000978853	-0.723494
SLN11_HUMAN	Q7Z7L1	0.00868929	-0.727265
LV001_HUMAN	P04211	0.00137097	-0.730327
CY24A_HUMAN	P13498	0.000116568	-0.730424
ABCB8_HUMAN	Q9NUT2	0.00682893	-0.732067
1A80_HUMAN	Q09160	0.000512015	-0.735839
TRPV2_HUMAN	Q9Y5S1	3.0003e-05	-0.736045
GMFG_HUMAN	O60234	0.000735623	-0.739229
AIF1_HUMAN	P55008	0.000122001	-0.741643
PLEK_HUMAN	P08567	0.000408112	-0.741889
FA26F_HUMAN	Q5R3K3	0.018975	-0.743564
PTN7_HUMAN	P35236	1.67134e-05	-0.744972
S10A4_HUMAN	P26447	0.00849164	-0.74545
NIBAN_HUMAN	Q9BZQ8	0.00135916	-0.747893
IF2B2_HUMAN	Q9Y6M1	0.0144401	-0.7491
GIMA5_HUMAN	Q96F15	5.85764e-05	-0.750874
1A03_HUMAN	P04439	0.0013372	-0.750905
RNAS6_HUMAN	Q93091	4.85989e-08	-0.753976
CASP1_HUMAN	P29466	6.05572e-05	-0.756871
CATG_HUMAN	P08311	0.0203439	-0.758439
PSME2_HUMAN	Q9UL46	0.000231583	-0.759609
1A11_HUMAN	P13746	0.000477161	-0.75974
HLAE_HUMAN	P13747	0.00343621	-0.761714
SQRD_HUMAN	Q9Y6N5	0.00026635	-0.761974
EFHD1_HUMAN	Q9BUP0	0.00187289	-0.767564
APOD_HUMAN	P05090	0.0307555	-0.771507
TM173_HUMAN	Q86WV6	0.000358479	-0.771818
CMA1_HUMAN	P23946	0.00762403	-0.774431
PLS1_HUMAN	O15162	0.00121006	-0.774746
DPYD_HUMAN	Q12882	1.76631e-05	-0.776444
MMGT1_HUMAN	Q8N4V1	0.0364721	-0.776509
BST2_HUMAN	Q10589	0.00641821	-0.777007
NCEH1_HUMAN	Q6PIU2	0.000134504	-0.782291
1B08_HUMAN	P30460	0.00120873	-0.786336
SATT_HUMAN	P43007	0.00126324	-0.787298
1B39_HUMAN	P30475	0.000546817	-0.789978
UB2L6_HUMAN	O14933	0.00276413	-0.790138
1B59_HUMAN	Q29940	0.000112162	-0.790509
PPIP1_HUMAN	O43586	1.34154e-05	-0.790915
DRB3_HUMAN	P79483	0.0109482	-0.79548
1B14_HUMAN	P30462	0.00124156	-0.798423
1A01_HUMAN	P30443	0.000936996	-0.798578
1B38_HUMAN	Q95365	0.000295261	-0.801647
GBP4_HUMAN	Q96PP9	8.86878e-05	-0.80415
DOCK8_HUMAN	Q8NF50	1.05019e-06	-0.80613
LIMD2_HUMAN	Q9BT23	3.31758e-05	-0.809511
ANR44_HUMAN	Q8N8A2	2.22893e-07	-0.812172
1B55_HUMAN	P30493	0.000161686	-0.813602
FCERG_HUMAN	P30273	2.24531e-07	-0.8142
TPSN_HUMAN	O15533	0.00632221	-0.819198
ITAL_HUMAN	P20701	2.02412e-07	-0.821601
ITB2_HUMAN	P05107	0.000462843	-0.82207
GBP2_HUMAN	P32456	0.000148999	-0.828963
FCG3A_HUMAN	P08637	9.5397e-06	-0.829294
1B67_HUMAN	Q29836	0.000293504	-0.831461
CAR16_HUMAN	Q5EG05	3.24966e-07	-0.83226
LIRB1_HUMAN	Q8NHL6	0.000100406	-0.833882
PIGR_HUMAN	P01833	0.0396511	-0.834808
WIPF1_HUMAN	O43516	4.96673e-06	-0.834888
TAP2_HUMAN	Q03519	0.00275809	-0.835521
ISG20_HUMAN	Q96AZ6	0.000697273	-0.836189
ICAM3_HUMAN	P32942	0.000220302	-0.83714
PADI2_HUMAN	Q9Y2J8	0.00904701	-0.838648
NCF1_HUMAN	P14598	0.000495053	-0.841032
KAD4_HUMAN	P27144	3.5857e-05	-0.841904
DGKB_HUMAN	Q9Y6T7	9.70663e-06	-0.844678
TACD2_HUMAN	P09758	0.00684995	-0.847559
COTL1_HUMAN	Q14019	0.000322291	-0.848038
1B42_HUMAN	P30480	0.000620203	-0.849163
CRIP1_HUMAN	P50238	0.00362714	-0.852038
URP2_HUMAN	Q86UX7	1.12207e-05	-0.853169
HLAF_HUMAN	P30511	0.000233078	-0.854543
MYO1G_HUMAN	B0I1T2	9.69549e-06	-0.858041
1B48_HUMAN	P30486	0.000423712	-0.860282
1B73_HUMAN	Q31612	0.000347893	-0.860601
RHG25_HUMAN	P42331	2.0277e-06	-0.863493
SDSL_HUMAN	Q96GA7	0.000607921	-0.870142
WASP_HUMAN	P42768	3.71288e-08	-0.87362
TB10C_HUMAN	Q8IV04	0.000909758	-0.886161
IL16_HUMAN	Q14005	9.57259e-07	-0.887873
ICAM1_HUMAN	P05362	0.00184472	-0.887939
SPB9_HUMAN	P50453	2.40693e-05	-0.888227
GBP5_HUMAN	Q96PP8	9.32917e-05	-0.89105
ECHD2_HUMAN	Q86YB7	0.00978574	-0.89309
I23O1_HUMAN	P14902	0.000116379	-0.894697
ABC3G_HUMAN	Q9HC16	2.70812e-05	-0.895304
HMHA1_HUMAN	Q92619	1.32123e-06	-0.902339
DRA_HUMAN	P01903	0.00448329	-0.904436
SUSD2_HUMAN	Q9UGT4	0.0051122	-0.908991
FYB_HUMAN	O15117	4.58204e-06	-0.91314
LEUK_HUMAN	P16150	0.000293669	-0.919231
PSB9_HUMAN	P28065	4.62112e-06	-0.923636
F107B_HUMAN	Q9H098	0.000126619	-0.924439
ABC3B_HUMAN	Q9UH17	0.000396839	-0.932543
SAMH1_HUMAN	Q9Y3Z3	3.99197e-06	-0.934566
SCD5_HUMAN	Q86SK9	0.00664793	-0.934709
PTPRC_HUMAN	P08575	1.27863e-05	-0.942096
LCP2_HUMAN	Q13094	6.97033e-09	-0.942223
CYB5_HUMAN	P00167	0.0042503	-0.956782
GBP1_HUMAN	P32455	0.000780896	-0.973261
EVL_HUMAN	Q9UI08	9.32561e-07	-0.977714
TRFL_HUMAN	P02788	0.0284744	-0.988667
TGM2_HUMAN	P21980	1.97271e-05	-0.990698
CY24B_HUMAN	P04839	6.00615e-05	-0.995202
SYWC_HUMAN	P23381	5.96617e-05	-1.00327
F16P2_HUMAN	O00757	0.000163213	-1.01619
LEG9_HUMAN	O00182	9.06102e-11	-1.01774
2B14_HUMAN	P13760	0.00849863	-1.02079
GIMA4_HUMAN	Q9NUV9	6.69264e-07	-1.02621
PERE_HUMAN	P11678	0.0116774	-1.03129
CPZIP_HUMAN	Q6JBY9	0.000255782	-1.05233
LPPL_HUMAN	Q05315	0.000234344	-1.06823
NGAL_HUMAN	P80188	0.0349768	-1.06996
ANXA3_HUMAN	P12429	0.00452644	-1.07505
ELNE_HUMAN	P08246	0.0327863	-1.07539
TAP1_HUMAN	Q03518	0.0033909	-1.07555
GIMA1_HUMAN	Q8WWP7	7.89418e-10	-1.0923
HCLS1_HUMAN	P14317	1.58603e-07	-1.09275
COR1A_HUMAN	P31146	2.31109e-06	-1.09361
S100P_HUMAN	P25815	0.0117516	-1.10904
DEN1C_HUMAN	Q8IV53	5.97503e-05	-1.11147
TIG1_HUMAN	P49788	0.00439271	-1.11336
SC11C_HUMAN	Q9BY50	0.0017044	-1.11707
CD48_HUMAN	P09326	2.17114e-06	-1.11969
PRG3_HUMAN	Q9Y2Y8	0.000229063	-1.1305
CXL13_HUMAN	O43927	0.000101107	-1.13598
KYNU_HUMAN	Q16719	4.59531e-06	-1.14547
LIRB4_HUMAN	Q8NHJ6	0.000123519	-1.15597
LYSC_HUMAN	P61626	0.00444149	-1.15831
2B1D_HUMAN	Q5Y7A7	0.000314527	-1.16041
CD38_HUMAN	P28907	0.00011971	-1.1605
2B13_HUMAN	P01912	0.000295711	-1.16093
LSP1_HUMAN	P33241	1.07687e-06	-1.16977
2B1C_HUMAN	Q95IE3	0.000293305	-1.17021
2B1F_HUMAN	P01911	0.000325242	-1.18733
2B18_HUMAN	Q30134	0.000879857	-1.19344
GRAA_HUMAN	P12544	8.36414e-06	-1.19836
2B1B_HUMAN	P20039	0.000403904	-1.20101
2B1E_HUMAN	Q9GIY3	0.000494126	-1.2164
2B1G_HUMAN	Q29974	0.000370665	-1.22208
2B11_HUMAN	P04229	0.00118745	-1.25443
DERL3_HUMAN	Q96Q80	0.0213267	-1.33653
PSB10_HUMAN	P40306	1.46432e-05	-1.35705
MUC1_HUMAN	P15941	1.20477e-07	-1.36453
AL5AP_HUMAN	P20292	0.000237722	-1.3806
ECP_HUMAN	P12724	0.00375223	-1.40651
SEPT1_HUMAN	Q8WYJ6	1.11614e-05	-1.43499
DRB4_HUMAN	P13762	0.00100575	-1.46956
F16P1_HUMAN	P09467	4.22409e-08	-1.50247
PRG2_HUMAN	P13727	7.82595e-06	-1.546
MZB1_HUMAN	Q8WU39	0.000487306	-1.74285
