# Supplementary material for: Quantitative proteomics analysis of triple-negative breast cancers
Source: NPJ Precis Oncol. 2025 Apr 24;9:117. doi: 10.1038/s41698-025-00907-8 (PMC12019170; doi:10.1038/s41698-025-00907-8)
Supplement: Supplementary file 4 — Supplemental Table 3 [file 41698_2025_907_MOESM4_ESM.xlsx]

## Sheet: IMS-Like
gene Symbol	accession	P value	log2 ratio		INCREASED
OAT	NP_001309903.1	2.64308e-05	2.74072		Gene Set	Description	Size	Expect	Ratio	P Value	FDR
ACTL8	NP_110439.2	0.00725621	2.39379		HALLMARK_E2F_TARGETS	cell cycle progression: E2F targets	200	2.2841	5.6914	2.0392e-07	1.0196e-05
UBE2C	NP_008950.1	3.90717e-07	2.24787		HALLMARK_G2M_CHECKPOINT	cell cycle progression: G2/M checkpoint	199	2.2727	4.84	1.0194e-05	0.00025484
KLRG2	NP_940910.1	0.000376101	2.17127		HALLMARK_MTORC1_SIGNALING	mTORC1 signaling	200	2.2841	3.0646	0.0070142	0.1169
CALB2	NP_001731.2	0.0103459	2.11779		HALLMARK_MYC_TARGETS_V2	MYC targets, variant 2	58	0.6624	4.529	0.027861	0.23217
CKS1B	NP_001817.1	9.34603e-07	2.0157
TRPS1	NP_054831.2	3.92693e-06	2.0057
PBK	NP_060962.2	7.61391e-05	2.00292
SPINT2-1	NP_066925.1	0.00312187	1.94336		DECREASED
ANP32E	NP_001129951.1	0.00648923	1.91856		Gene Set	Description	Size	Expect	Ratio	P Value	FDR
TPD52L1	NP_003278.1	8.73691e-05	1.89284		HALLMARK_EPITHELIAL_MESENCHYMAL_TRANSITION	epithelial mesenchymal transition	200	6.8524	5.6914	3.0563e-20	1.5281e-18
SLC7A5	NP_003477.4	0.000705242	1.82459		HALLMARK_COAGULATION	blood coagulation cascade	138	4.7282	6.7679	5.419e-19	1.3548e-17
PHYH	NP_006205.1	1.07183e-07	1.82136		HALLMARK_COMPLEMENT	complement cascade	200	6.8524	3.6483	9.427e-09	1.5712e-07
NCCRP1	NP_001001414.1	0.0112249	1.8006		HALLMARK_MYOGENESIS	muscle differentiation	200	6.8524	2.6268	0.00013347	0.0016684
PM20D2	NP_001010853.1	0.0089332	1.7142		HALLMARK_ANGIOGENESIS	blood vessel formation	36	1.2334	5.6752	0.00017433	0.0017433
INCENP	NP_001035784.1	7.02026e-06	1.68527		HALLMARK_XENOBIOTIC_METABOLISM	metabolism of xenobiotics	200	6.8524	2.3349	0.001186	0.0098836
OAT-1	NP_001309896.1	0.000448494	1.66824
KRT23	NP_056330.3	0.0180655	1.66467
TP53	NP_000537.3	0.0121876	1.65112
RARRES1	NP_996846.1	0.0408975	1.64434
MMP7	NP_002414.1	0.0378193	1.62837
PYCR1	NP_008838.2	0.000847599	1.59888
UBN2	NP_775840.3	4.35763e-08	1.57895
SLC5A6	NP_066918.2	0.00178047	1.56555
CBX2	NP_005180.1	7.8574e-05	1.56298
CAPS	NP_004049.2	0.0356831	1.54006
S100P	NP_005971.1	0.0189707	1.53196
MLF2	NP_005430.1	0.000338411	1.50676
B4GALT5	NP_004767.1	0.000823086	1.4781
CDK1	NP_001307847.1	1.38188e-06	1.46252
MUC1	NP_001191215.1	0.0189717	1.45242
MAP2	NP_001034627.1	0.000756703	1.45042
CLDN3	NP_001297.1	0.0142954	1.44515
MEX3A	NP_001087194.1	2.90954e-05	1.39852
ANP32E-1	NP_001267488.1	3.90358e-05	1.39133
PROM1	NP_006008.1	0.0124822	1.38666
PKP1	NP_001005337.1	0.0264057	1.37325
KPNA2	NP_002257.1	0.000156766	1.37281
KRT80	NP_872313.2	0.0127582	1.37273
DHCR7	NP_001157289.1	0.00285329	1.3716
NLRP2	NP_060322.1	0.0250329	1.34092
CDC123	NP_006014.2	2.87321e-06	1.32957
IFI44	NP_006408.3	0.0114167	1.32671
MKI67	NP_002408.3	0.00127846	1.32425
GLS	NP_001243239.1	0.00167237	1.29497
STMN1	NP_005554.1	0.000448965	1.29203
GPT2	NP_597700.1	0.000596523	1.27307
ECHDC3	NP_078969.2	0.0278412	1.26604
CGREF1	NP_006560.3	0.00793705	1.26282
COBL-1	NP_001274365.1	0.00813007	1.25269
PPP1R1B	NP_115568.2	0.0494833	1.24678
ETV6	NP_001978.1	0.000164251	1.24187
BDH1	NP_976060.1	0.0034595	1.23962
IMPA2	NP_055029.1	0.00856765	1.22436
MX1	NP_001138397.1	0.0234805	1.21868
GINS4	NP_115712.1	0.000753731	1.21195
ELOVL1	NP_073732.1	0.00712493	1.21102
PHGDH	NP_006614.2	0.000893707	1.20967
RDH10	NP_742034.1	0.00416268	1.20775
TRIP13	NP_004228.1	0.000236004	1.20662
MTFR1	NP_001139311.1	0.000602987	1.20037
DSP	NP_004406.2	0.00403973	1.18999
LYPD3	NP_055215.2	0.0366153	1.17392
ASNS	NP_001339425.1	0.00885407	1.16837
GLS-1	NP_055720.3	0.00347304	1.16123
EPCAM	NP_002345.2	0.0166659	1.1597
CRABP2	NP_001186652.1	0.0156225	1.15465
DCTPP1	NP_077001.1	7.44431e-05	1.14737
TSPYL5	NP_277047.2	0.00228591	1.13088
NDUFAF8	NP_001079990.1	0.011926	1.11427
PLEKHA7	NP_001316559.1	0.000812179	1.10875
FKBP4	NP_002005.1	0.00112734	1.10711
LTV1	NP_116249.2	1.98433e-05	1.09617
CMSS1	NP_115735.2	0.00584926	1.09434
CMPK2	NP_997198.2	0.0111228	1.08357
TMEM97	NP_055388.2	0.0486509	1.06175
NEBL	NP_998734.1	0.0193907	1.05547
KRT7	NP_005547.3	0.042082	1.05338
PADI2	NP_031391.2	0.0324494	1.0404
PFN2	NP_444252.1	0.0236897	1.03909
PTMS	NP_002815.3	0.0163536	1.02802
GPRC5B	NP_001291700.1	0.0445904	0.997526
PROSER2	NP_694988.3	0.00816415	0.991839
SELENOT	NP_057359.2	0.0115708	0.985821
RHPN2	NP_149094.3	0.0250554	0.953817
CYB5R2	NP_001289755.1	0.0275035	0.934484
SQLE	NP_003120.2	0.0360306	0.930148
TRIM27	NP_006501.1	0.00685728	0.914403
C5orf22	NP_060826.2	0.000513774	0.906173
SPC24	NP_872319.1	0.00545016	0.90454
TMEM132A	NP_060340.2	0.00995099	0.894634
JPT1	NP_057269.1	0.0251876	0.885938
NES	NP_006608.1	0.0411601	0.884812
RNF166	NP_849163.1	0.00156209	0.879767
NOP2	NP_001245238.1	0.00574435	0.875386
DSC2	NP_077740.1	0.00440203	0.87061
EFNA1	NP_004419.2	0.0271918	0.869548
ABRACL	NP_067066.1	0.00102392	0.864412
ASS1	NP_446464.1	0.040548	0.856751
MTHFD2	NP_006627.2	0.0294265	0.85251
MAP2-1	NP_002365.3	0.0192562	0.851821
MAFF	NP_036455.1	0.0222781	0.846098
PFN2-1	NP_002619.1	0.00778265	0.825026
RIOK1	NP_113668.2	0.0164696	0.818384
SLC25A22	NP_001177989.1	0.00893324	0.803784
SUZ12	NP_056170.2	0.00234508	0.75872
GINS2	NP_057179.1	0.0249885	0.755519
COQ8A	NP_064632.2	0.0193904	0.744023
DDX47	NP_057439.2	0.0191848	0.736077
MAD2L1	NP_002349.1	0.0017966	0.716944
NOB1	NP_054781.1	0.00307138	0.682886
BRD7	NP_001167455.1	0.000131122	0.667677
TFB1M	NP_057104.2	0.0130377	0.662419
HMGA1-1	NP_001306010.1	0.00924108	0.661604
FKBP5	NP_001139248.1	0.0257127	0.654113
LDHB	NP_001302466.1	0.0323064	0.639107
VRK3	NP_057524.3	0.0320953	0.513767
MRM1	NP_079140.2	0.0441194	0.482749
ARHGEF10L	NP_060595.3	0.0275171	0.479827
MRI1	NP_001026897.1	0.0422394	0.463185
NFYA	NP_002496.1	0.0466161	0.359733
RALGAPA2	NP_065076.2	0.039675	-0.422046
ACADM	NP_001272972.1	0.0454525	-0.425818
TGFBI	NP_000349.1	0.0429052	-0.447753
AKR7A3	NP_036199.2	0.0227863	-0.461685
ENO3	NP_001967.3	0.0070251	-0.478799
SH3BGRL3	NP_112576.1	0.00906554	-0.509252
FCGR3A	NP_000560.6	0.0425005	-0.516421
SUOX	NP_000447.2	0.0117661	-0.532905
RBKS	NP_071411.1	0.0226533	-0.539618
ZSCAN18	NP_001139014.1	0.0324462	-0.572822
ADAMTS4	NP_005090.3	0.0226958	-0.576643
CD81	NP_004347.1	0.0318975	-0.584727
LRRC14	NP_001258965.1	0.00262525	-0.589083
IMPACT	NP_060909.1	0.0269003	-0.591667
CORO1A	NP_001180262.1	0.0446134	-0.598161
LSP1	NP_002330.1	0.0276402	-0.598467
RAB27B	NP_004154.2	0.0122015	-0.622965
EVL	NP_057421.1	0.0105221	-0.623449
PSTPIP1	NP_003969.2	0.000778391	-0.635055
ACSL1	NP_001273637.1	0.0442915	-0.647021
CYB5R3	NP_001165131.1	0.00237784	-0.650849
AHNAK2	NP_001337858.1	0.0393643	-0.655518
FN1-1	NP_002017.1	0.024343	-0.670392
GIMAP4	NP_060796.1	0.00632858	-0.678854
FABP3-1	NP_004093.1	0.0236696	-0.722307
GCA	NP_001317197.1	0.0129078	-0.735899
GUSB	NP_000172.2	0.0345867	-0.738586
RNASE2	NP_002925.1	0.024553	-0.739775
CLIC6	NP_001303938.1	0.0115933	-0.755377
ECI2	NP_996667.2	0.0148478	-0.759071
ENO2	NP_001966.1	0.022321	-0.760826
CROT	NP_066974.2	0.000856989	-0.769991
SGSH	NP_000190.1	0.00340981	-0.770667
GRAP2	NP_001278753.1	0.0140798	-0.780959
INPP5B	NP_005531.2	0.000604974	-0.792796
ITGAL	NP_002200.2	0.00270793	-0.801119
CST3	NP_001275543.1	1.49301e-05	-0.818117
HLA-DRA	NP_061984.2	0.000724649	-0.822084
CTHRC1	NP_612464.1	0.00790635	-0.833403
CLIC3	NP_004660.2	0.0115817	-0.83826
NNMT	NP_006160.1	0.000245715	-0.842362		Gene Set	Description	Size	Expect	Ratio	P Value	FDR
COL12A1	NP_004361.3	0.00609745	-0.848108		HALLMARK_EPITHELIAL_MESENCHYMAL_TRANSITION	epithelial mesenchymal transition	200	6.8524	5.6914	3.0563e-20	1.5281e-18
HLA-DPA1	NP_001229453.1	9.66649e-05	-0.85125		HALLMARK_COAGULATION	blood coagulation cascade	138	4.7282	6.7679	5.419e-19	1.3548e-17
TGM2	NP_001310245.1	0.00645617	-0.869193		HALLMARK_COMPLEMENT	complement cascade	200	6.8524	3.6483	9.427e-09	1.5712e-07
LOXL2	NP_002309.1	0.0388658	-0.869623		HALLMARK_MYOGENESIS	muscle differentiation	200	6.8524	2.6268	0.00013347	0.0016684
PDLIM7-1	NP_005442.2	0.00235647	-0.874824		HALLMARK_ANGIOGENESIS	blood vessel formation	36	1.2334	5.6752	0.00017433	0.0017433
HAPLN3	NP_001294881.1	0.0190804	-0.876203		HALLMARK_XENOBIOTIC_METABOLISM	metabolism of xenobiotics	200	6.8524	2.3349	0.001186	0.0098836
HLA-DPB1	NP_002112.3	5.93076e-05	-0.880351
GZMA	NP_006135.1	0.00370194	-0.88451
FNDC1	NP_115921.2	0.0427166	-0.895152
FBLN2-1	NP_001158507.1	0.00202974	-0.895884
PDLIM3	NP_001107579.1	0.00745245	-0.897178
TAGLN	NP_003177.2	0.0173671	-0.897515
GPT	NP_005300.1	0.00223325	-0.898666
RNASE1	NP_937878.1	0.0242666	-0.900397
GIMAP1	NP_570115.1	0.00183909	-0.906417
EPDR1	NP_060019.2	0.0383839	-0.906833
COL1A2	NP_000080.2	0.0345812	-0.908027
DST	NP_001714.1	0.00426496	-0.911048
HAAO	NP_036337.2	4.88335e-06	-0.913858
CYBB	NP_000388.2	0.0124838	-0.924167
GPC6	NP_005699.1	0.000194903	-0.937647
COL10A1	NP_000484.2	0.00861295	-0.939332
LMOD1	NP_036266.2	0.00798012	-0.943567
SPARCL1	NP_004675.3	0.00146961	-0.945679
ITGAM	NP_001139280.1	0.00250571	-0.960279
GATM	NP_001473.1	0.000176426	-0.961996
ADD2	NP_001171983.1	0.0265575	-0.971164
LAMC2	NP_005553.2	0.0188481	-0.97435
AEBP1	NP_001120.3	0.0021465	-0.974481
GSTM3	NP_000840.2	0.00145881	-0.979609
HLA-DQB1	NP_001230891.1	0.00435703	-0.988356
NAPRT	NP_660202.3	0.000354782	-0.994903
SPN	NP_001025459.1	0.0103251	-0.995698
FBXO7	NP_036311.3	5.74652e-05	-0.998131
CPXM2	NP_937791.2	0.0243412	-1.00269
CMBL	NP_620164.1	0.00658933	-1.00501
ANTXR1	NP_115584.1	0.00303187	-1.0134
HSD17B11	NP_057329.3	0.000145338	-1.01601
CD48	NP_001242959.1	0.00479476	-1.01998
MMP2	NP_004521.1	0.000226303	-1.03356
MFAP5	NP_003471.1	0.000821071	-1.03658
HOPX	NP_631958.1	0.000246929	-1.04997
COPZ2	NP_057513.1	3.21286e-05	-1.05917
THBS2	NP_003238.2	0.0172774	-1.06368
COL6A2	NP_478054.2	1.89748e-07	-1.06595
MOXD1	NP_056344.2	8.87408e-05	-1.0687
LRRC15	NP_001128529.2	0.0017419	-1.08087
THBS1	NP_003237.2	0.0300287	-1.08604
SGCE	NP_001333642.1	1.27006e-07	-1.08744
COL4A1	NP_001836.3	1.68032e-05	-1.08783
ALOX5AP	NP_001191335.1	0.00105432	-1.09674
FCGBP	NP_003881.2	0.00559344	-1.11089
MMP8	NP_002415.1	0.00200842	-1.11309
CRIP1	NP_001302.1	0.00813657	-1.11836
SUSD2	NP_062547.1	0.00169341	-1.12804
CCDC80	NP_955806.1	0.000835171	-1.13487
SAA1	NP_001171477.1	0.0388207	-1.13781
ENPEP	NP_001968.3	0.00021323	-1.1433
SULT1A1	NP_803878.1	0.00152186	-1.14454
FAP	NP_004451.2	0.000193561	-1.1482
SPHK1	NP_892010.2	0.035779	-1.15819
LOXL1	NP_005567.2	7.30647e-07	-1.15825
BLVRB	NP_000704.1	1.63736e-06	-1.17051
APOE	NP_001289617.1	0.00524456	-1.17062
VTN	NP_000629.3	0.028836	-1.17171
HTRA1	NP_002766.1	0.0156516	-1.17224
CLEC11A	NP_002966.1	0.00137464	-1.18633
CD40-1	NP_001309350.1	0.000545569	-1.2134
VAV3	NP_001073343.1	0.00278136	-1.21933
COL6A6	NP_001096078.1	0.00845311	-1.22829
AACS	NP_001306768.1	0.0276195	-1.23034
CKB	NP_001814.2	0.0487334	-1.24147
COL7A1	NP_000085.1	0.00564482	-1.24187
SCIN	NP_001106177.1	0.000136695	-1.24249
ARG1	NP_000036.2	0.0094756	-1.24413
LPA	NP_005568.2	0.0235401	-1.25697
NDUFA4L2	NP_064527.1	5.43975e-05	-1.26052
PRKG1	NP_001091982.1	0.00393684	-1.26459
COL3A1	NP_000081.1	0.00140297	-1.26513
PRG3	NP_006084.2	0.0172315	-1.2653
TMEM119	NP_859075.2	5.66543e-06	-1.26605
SDC2	NP_002989.2	0.00487912	-1.28296
ASPN	NP_060150.4	5.17834e-05	-1.29304
MATN2	NP_085072.2	0.00212668	-1.29765
PRKG1-1	NP_006249.1	2.14471e-07	-1.30568
MNDA	NP_002423.1	2.44214e-05	-1.3195
FMOD	NP_002014.2	1.85487e-05	-1.32062
LAMB3	NP_000219.2	0.000793715	-1.32307
PLAT	NP_000921.1	5.38148e-05	-1.32959
TIMP1	NP_003245.1	0.000541635	-1.33151
KYNU	NP_001186170.1	0.000966681	-1.3336
SRPX2	NP_055282.1	0.0015656	-1.33864
GSTT1	NP_001280742.1	0.00517216	-1.34037
TPPP3	NP_057224.2	0.00314955	-1.34292
SGCD	NP_000328.2	2.56298e-06	-1.35484
SERPINA3	NP_001076.2	6.77291e-05	-1.36383
PDLIM7	NP_976227.1	0.00672622	-1.36712
FBLN2	NP_001989.2	0.00312527	-1.3689
CD40	NP_001289682.1	0.0033723	-1.37191
CPXM1	NP_062555.1	7.82833e-05	-1.37241
GSTM2	NP_000839.1	6.37195e-06	-1.38522
GPX3	NP_002075.2	4.37599e-05	-1.38804
A2M	NP_001334354.1	2.82221e-06	-1.39235
SBSPON	NP_694957.3	0.001551	-1.39836
CNN1	NP_001290.2	0.00202513	-1.40147
PIP	NP_002643.1	6.89258e-05	-1.40481
PRG2	NP_002719.3	0.0252071	-1.40734
SRPX	NP_006298.1	9.48393e-06	-1.40797
TTR	NP_000362.1	7.30901e-05	-1.41622
FRZB	NP_001454.2	0.00302719	-1.42074
FBN1	NP_000129.3	0.000159908	-1.42091
ZBTB38	NP_001337029.1	0.00489105	-1.43222
ANK1	NP_001135917.1	0.00716019	-1.43631
PHYHD1-1	NP_001094346.1	2.54172e-05	-1.43912
ACAN-1	NP_037359.3	0.0298425	-1.43944
VCAM1	NP_001069.1	4.78234e-06	-1.4419
TIMP3	NP_000353.1	0.000249092	-1.46245
MATN2-1	NP_002371.3	0.00662587	-1.46445
HLA-DQB1-1	NP_001230890.1	0.0424674	-1.46733
PODN	NP_714914.2	1.69584e-06	-1.46799
CD5L	NP_005885.1	9.54545e-05	-1.4705
EVA1B	NP_060636.1	3.19408e-05	-1.47515
MMP12	NP_002417.2	0.0161215	-1.48008
S100A8	NP_001306130.1	0.00783799	-1.48172
S100A9	NP_002956.1	0.0135927	-1.48595
AGT	NP_000020.1	5.73664e-08	-1.48945
CSPG4	NP_001888.2	2.16597e-05	-1.49093
AGR2	NP_006399.1	0.00355668	-1.49307
CPB2	NP_001863.3	1.18123e-05	-1.50847
ALDH1A1	NP_000680.2	0.000123025	-1.51174
CAVIN3	NP_659477.2	1.38173e-05	-1.52054
CLC	NP_001819.2	0.0343139	-1.52349
PADI4	NP_036519.2	0.000986838	-1.52437
PCOLCE	NP_002584.2	1.17719e-07	-1.52691
CLU	NP_001822.3	0.00775631	-1.52773
VCAN	NP_004376.2	5.75389e-06	-1.53416
ECHDC2	NP_001185890.1	9.15185e-10	-1.53444
DPT	NP_001928.2	5.45886e-05	-1.53731
APOA1	NP_001304950.1	0.00108912	-1.54421
HLA-C-1	NP_002108.4	0.0331769	-1.55777
FGB	NP_005132.2	5.1347e-08	-1.56499
BGN	NP_001702.1	4.3884e-07	-1.5765
CDH13	NP_001207417.1	4.18854e-07	-1.58769
PRTN3	NP_002768.3	0.00246268	-1.58778
MMP1	NP_002412.1	0.000546282	-1.59145
PIGR	NP_002635.2	0.0189789	-1.59413
LUM	NP_002336.1	3.00037e-07	-1.60327
COBL	NP_001333373.1	0.00444081	-1.60731
HBG2	NP_000175.1	0.0304921	-1.61168
APOH	NP_000033.2	4.10703e-06	-1.62292
OLFML3	NP_064575.1	6.72381e-07	-1.62402
CA2	NP_000058.1	1.91285e-05	-1.62582
DEFA3	NP_005208.1	0.00382854	-1.63107
MAOA	NP_000231.1	5.55187e-09	-1.63109
ITIH3	NP_002208.3	2.66887e-05	-1.63141
FHL1	NP_001153171.1	0.000540944	-1.6392
COL6A2-1	NP_001840.3	6.56566e-08	-1.65081
C8G	NP_000597.2	2.00192e-08	-1.66301
HSPB6	NP_653218.1	0.000181662	-1.67532
CES1-1	NP_001020366.1	1.14629e-06	-1.67535
FRMPD1	NP_055722.2	7.80969e-05	-1.67855
COL6A3-1	NP_004360.2	1.32149e-09	-1.68169
SNCG	NP_003078.2	0.00243795	-1.68416
FGA	NP_000499.1	1.62919e-07	-1.69086
CYBRD1	NP_079119.3	4.46744e-05	-1.69554
CMA1	NP_001827.1	4.83635e-06	-1.69694
LTF	NP_002334.2	0.018341	-1.69725
COL6A1	NP_001839.2	1.35194e-08	-1.69743
SERPINA10	NP_057270.1	1.79997e-05	-1.70262
CA1	NP_001158302.1	0.000760523	-1.70841
FGG	NP_068656.2	8.01215e-08	-1.71172
F9	NP_000124.1	4.83245e-05	-1.71332
JCHAIN	NP_653247.1	0.000252089	-1.71482
SERPINE2	NP_001130002.1	0.000695584	-1.72164
MPO	NP_000241.1	0.000736356	-1.72395
PHYHD1	NP_777593.2	9.99495e-05	-1.73146
EHD2	NP_055416.2	1.06595e-07	-1.73403
TMOD1	NP_001159588.1	9.22961e-06	-1.74085
SERPINC1	NP_000479.1	6.53145e-08	-1.74158
ITIH1	NP_002206.2	3.7025e-09	-1.74664
F2	NP_001298186.1	1.04268e-07	-1.75074
LYZ	NP_000230.1	8.85273e-05	-1.75467
HPX	NP_000604.1	5.53647e-08	-1.78531
PLG	NP_000292.1	2.39927e-07	-1.78932
DCN	NP_598010.1	3.50363e-06	-1.79185
AHSG	NP_001613.2	2.46336e-06	-1.79755
A2M-1	NP_001334352.1	1.8979e-06	-1.79802
ABI3BP	NP_001336259.1	0.00013058	-1.80196
AMBP	NP_001624.1	9.10503e-08	-1.80726
AZU1	NP_001691.1	0.000440557	-1.81117
LCN2	NP_005555.2	0.00496613	-1.81367
SERPINF1	NP_001316832.1	8.64973e-10	-1.81405
THBS4	NP_003239.2	1.12863e-06	-1.81522
BPI	NP_001716.2	0.000319003	-1.81957
ITGA7	NP_001138468.1	1.8465e-08	-1.8285
PRELP	NP_002716.1	1.25329e-05	-1.83229
C7	NP_000578.2	3.37254e-07	-1.8369
APOA1-1	NP_000030.1	3.80151e-06	-1.83721
CFD	NP_001304264.1	1.80236e-07	-1.83939
APOA4	NP_000473.2	1.39526e-06	-1.84925
LIPE	NP_005348.2	1.2323e-06	-1.8527
CPN2	NP_001278917.1	9.91955e-10	-1.85583
ORM2	NP_000599.1	3.71292e-05	-1.85712
CFHR5	NP_110414.1	4.37861e-05	-1.86011
SERPING1	NP_000053.2	2.56996e-08	-1.87127
SERPINA1	NP_000286.3	9.6147e-08	-1.87143
CAV2	NP_001224.1	2.36189e-06	-1.89543
ELANE	NP_001963.1	0.000205252	-1.90462
GSTT1-1	NP_000844.2	7.01348e-05	-1.92261
SERPINF2	NP_000925.2	9.00884e-07	-1.93187
C4BPA	NP_000706.1	3.27158e-10	-1.93409
FETUB	NP_055190.2	3.29208e-08	-1.94965
CES1	NP_001257.4	0.000140939	-1.95275
TM7SF2	NP_003264.2	3.31857e-05	-1.96364
COL2A1	NP_001835.3	0.00173043	-1.97374
APOC1	NP_001307994.1	0.000185736	-1.97537
CFHR1	NP_002104.2	3.65643e-06	-1.97599
C9	NP_001728.1	7.10285e-07	-1.98138
ADIRF	NP_006820.1	0.000166131	-1.98338
RNASE3	NP_002926.2	8.23904e-05	-2.01352
C4BPB	NP_000707.1	1.15279e-07	-2.02845
HBB	NP_000509.1	4.10111e-05	-2.03179
HP	NP_005134.1	8.07028e-07	-2.03232
SERPINA7	NP_000345.2	8.4439e-07	-2.03269
F10	NP_000495.1	4.62665e-06	-2.04204
ITIH2	NP_002207.2	1.54678e-07	-2.04555
MMP9	NP_004985.2	8.05004e-06	-2.04643
PLIN1	NP_002657.3	8.83752e-05	-2.05203
APOA2	NP_001634.1	4.43213e-08	-2.06405
ANK1-1	NP_065209.2	9.88005e-06	-2.07387
LBP	NP_004130.2	1.60142e-09	-2.07507
OGN	NP_077727.3	6.29336e-05	-2.07953
COL14A1	NP_066933.1	2.82079e-06	-2.09341
SLC4A1	NP_000333.1	5.44101e-05	-2.10268
COMP	NP_000086.2	1.12691e-05	-2.10747
ORM1	NP_000598.2	2.17413e-07	-2.10906
AOC3	NP_003725.1	6.88364e-08	-2.11802
PROS1	NP_001301006.1	6.08115e-08	-2.12214
CAMP	NP_004336.3	0.000722674	-2.12574
PON1	NP_000437.3	1.00599e-08	-2.12775
TPSAB1	NP_003285.2	1.43927e-05	-2.13131
FABP4	NP_001433.1	0.000152779	-2.14306
C5	NP_001304092.1	5.75913e-06	-2.15427
EPB42	NP_000110.2	4.29049e-06	-2.1643
LRG1	NP_443204.1	1.89645e-06	-2.18431
CTSG	NP_001902.1	4.72661e-06	-2.18832
HBD	NP_000510.1	2.92534e-05	-2.19092
APOD	NP_001638.1	9.18046e-08	-2.19638
SERPIND1	NP_000176.2	3.62443e-09	-2.19842
KRT79	NP_787028.1	0.0182336	-2.20438
MFAP4	NP_001185624.1	4.92796e-07	-2.20865
CAV1	NP_001744.2	1.50464e-06	-2.22635
SERPINA6	NP_001747.2	5.7914e-08	-2.23437
F13A1	NP_000120.2	1.85077e-10	-2.24427
SPTA1	NP_003117.2	1.12819e-05	-2.26567
SOD3	NP_003093.2	6.88707e-07	-2.27467
APOC3	NP_000031.1	4.68347e-06	-2.27925
S100A12	NP_005612.1	0.00124182	-2.29472
APOB	NP_000375.2	1.38156e-11	-2.37377
GPD1	NP_005267.2	2.03459e-05	-2.41571
APOC2	NP_000474.2	5.02977e-06	-2.43292
PLIN4	NP_001073869.1	7.56649e-05	-2.45343
ADH1B	NP_000659.2	1.79301e-05	-2.50032
COL6A3	NP_476507.3	1.45428e-07	-2.50746
APCS	NP_001630.1	4.53871e-07	-2.50758
CPA3	NP_001861.2	1.1743e-08	-2.55377
PI16	NP_001186088.1	5.72013e-08	-2.57054
CD36	NP_001001547.1	5.60681e-07	-2.571

## Sheet: IMA-Like
gene Symbol	accession	P value	log2 ratio		INCREASED
GBP5	NP_443174.1	0.000356326	2.09779		Gene Set	Description	Size	Expect	Ratio	P Value	FDR
GBP1	NP_002044.2	5.91311e-06	1.84357		HALLMARK_INTERFERON_GAMMA_RESPONSE	interferon gamma response	200	1.9644	11.709	1.8417e-20	9.2085e-19
SEC11C	NP_150596.1	0.00407392	1.83589		HALLMARK_INTERFERON_ALPHA_RESPONSE	interferon alpha response	97	0.95272	12.596	6.1073e-11	1.5268e-09
IDO1	NP_002155.1	0.00225598	1.7357		HALLMARK_ALLOGRAFT_REJECTION	allograft rejection	200	1.9644	7.127	2.668e-09	4.4467e-08
CD74	NP_004346.1	3.22003e-05	1.69233
KYNU	NP_001186170.1	0.00198264	1.67691
ISG20-1	NP_001290163.1	0.000644991	1.61069		DECREASED
GBP2	NP_004111.2	5.48516e-08	1.58956		Gene Set	Description	Size	Expect	Ratio	P Value	FDR
DGKB	NP_001337635.1	0.00119479	1.5573		HALLMARK_COAGULATION	blood coagulation cascade	138	2.0174	9.4183	2.2478e-14	1.1239e-12
STAT1-1	NP_009330.1	9.62873e-05	1.4899		HALLMARK_EPITHELIAL_MESENCHYMAL_TRANSITION	epithelial mesenchymal transition	200	2.9237	3.7623	0.0001212	0.0030301
CD38	NP_001766.2	0.0113419	1.45334		HALLMARK_COMPLEMENT	complement cascade	200	2.9237	3.4203	0.00055129	0.0091881
ZBTB38	NP_001337029.1	0.00232074	1.42972
TAP2	NP_000535.3	0.00431049	1.42095
APOL3	NP_663615.1	0.0003681	1.40848
CXCL10	NP_001556.2	0.0498313	1.39678
GBP4	NP_443173.2	0.000310163	1.38476
IRF4	NP_002451.2	0.0116911	1.35431
BST2	NP_004326.1	0.00944001	1.32495
TAPBP	NP_757345.2	0.000909477	1.30449
HLA-F	NP_061823.2	0.000356072	1.27264
TAP1	NP_000584.2	0.0137922	1.23807
OAS2	NP_058197.2	0.00586762	1.23235
MMP1	NP_002412.1	0.049142	1.23013
APOBEC3G	NP_068594.1	0.000169011	1.21223
AACS	NP_001306768.1	0.0030731	1.20215
CD48	NP_001242959.1	0.0155323	1.18552
LRRC15	NP_001128529.2	0.00309208	1.1793
VAV3	NP_001073343.1	0.0168812	1.16633
IL4I1	NP_758962.1	0.00746114	1.16206
HLA-B	NP_005505.2	0.0207719	1.15152
NCF1	NP_000256.4	0.00885928	1.12993
OAS1	NP_058132.2	0.00633845	1.11358
CYBB	NP_000388.2	0.0129493	1.10945
ITGAL	NP_002200.2	0.00524261	1.10537
FKBP11	NP_057678.1	0.000903311	1.09788
SPN	NP_001025459.1	0.0153687	1.09593
PSME2	NP_002809.2	8.7706e-05	1.09394
MX2	NP_002454.1	0.0266309	1.08182
GRAP2	NP_001278753.1	0.0129102	1.0813
SLC25A22	NP_001177989.1	0.0343962	1.05738
FBP1	NP_000498.2	0.0120648	1.0382
IFI16	NP_005522.2	0.0142401	1.03107
PSMB10	NP_002792.1	6.38151e-05	1.0296
GIMAP4	NP_060796.1	0.00168845	1.02792
CD74-1	NP_001020330.1	0.000552802	1.02428
OASL	NP_003724.1	0.0200917	1.02093
OAS3	NP_006178.2	0.0121211	1.01138
EVL	NP_057421.1	0.00438328	1.00866
HLA-A-1	NP_002107.3	0.00661172	0.981946
IFIT3	NP_001540.2	0.0435944	0.962758
B2M	NP_004039.1	0.000331041	0.939451
NCEH1	NP_001139748.1	0.0117325	0.938935
HLA-DPB1	NP_002112.3	0.00185355	0.920229
CORO1A	NP_001180262.1	0.0118345	0.914034
GZMA	NP_006135.1	0.0414961	0.91027
TBC1D10C	NP_940919.1	0.0487303	0.906317
LGALS9	NP_033665.1	0.00143482	0.897162
HLA-E	NP_005507.3	1.38177e-05	0.884565
LSP1	NP_002330.1	0.0145412	0.875304
GIMAP1	NP_570115.1	0.0262917	0.87066
ICAM1	NP_000192.2	0.00701142	0.869567
CROT	NP_066974.2	0.0178093	0.817014
REEP5	NP_005660.4	0.0265011	0.807356
PSTPIP1	NP_003969.2	0.0066601	0.800622
TGM2	NP_001310245.1	0.00935677	0.797393
IFIH1	NP_071451.2	0.0212357	0.773397
ERO1A	NP_055399.1	0.00320489	0.758577
DGLUCY	NP_001273399.1	0.0477501	0.744913
ALOX5AP	NP_001191335.1	0.0410191	0.737549
HSD17B11	NP_057329.3	0.0288318	0.737248
TNFAIP2	NP_006282.2	0.0374608	0.735487
UBE2L6	NP_004214.1	0.00227743	0.720962
PSMB9	NP_002791.1	0.000412033	0.716954
TYMP	NP_001244917.1	0.00255319	0.709968
GATM	NP_001473.1	0.0493809	0.692829
JAGN1	NP_115881.3	0.0459426	0.690407
GSTM2	NP_000839.1	0.0423791	0.688731
ACSF2	NP_001275897.1	0.0371386	0.64314
ALDH2	NP_000681.2	0.0268835	0.63496
COTL1	NP_066972.1	0.0337302	0.618437
G6PD	NP_001035810.1	0.0369483	0.615798
RUNX3	NP_004341.1	0.034959	0.6048
ALDH3A2	NP_001026976.1	0.0168168	0.603962
FCGR3A	NP_000560.6	0.0244059	0.60243
RBKS	NP_071411.1	0.030502	0.547633
RBL2	NP_005602.3	0.0447033	0.509737
MMGT1	NP_775741.1	0.0330773	0.507287
MARCKS	NP_002347.5	0.0458401	0.468328
ACADM	NP_001272972.1	0.0490355	0.46075
HDHD3	NP_112496.1	0.0438428	-0.423075
MIF	NP_002406.1	0.0379823	-0.433099
SGSH	NP_000190.1	0.0332896	-0.544529
GAA	NP_000143.2	0.012157	-0.550974
SH3BP4	NP_055336.1	0.0316083	-0.553377
ATP1B1	NP_001668.1	0.0497324	-0.610109
COL4A1	NP_001836.3	0.0098856	-0.626552
ENPEP	NP_001968.3	0.0493807	-0.639585
GLS-1	NP_055720.3	0.0170972	-0.643115
SDC4	NP_002990.2	0.0330688	-0.655768
MTFR1	NP_001139311.1	0.0215833	-0.656162
ITIH3	NP_002208.3	0.0298263	-0.676386
CFD	NP_001304264.1	0.0275867	-0.698289
IRF6	NP_006138.1	0.0295028	-0.698808
PHGDH	NP_006614.2	0.0160057	-0.702228
TSPAN6	NP_003261.1	0.045582	-0.703158
GINS4	NP_115712.1	0.0453255	-0.707319
GLS	NP_001243239.1	0.0176424	-0.707988
CDKN2A-1	NP_000068.1	0.0371065	-0.708054
MRM1	NP_079140.2	0.0240456	-0.708659
PLTP	NP_006218.1	0.0193767	-0.710003
GINS2	NP_057179.1	0.0422529	-0.719755
CPXM1	NP_062555.1	0.0479684	-0.720554
CGREF1	NP_006560.3	0.0462699	-0.722664
BDH1	NP_976060.1	0.0379514	-0.738807
HMGN2	NP_005508.1	0.0111053	-0.739101
KCTD15	NP_001123466.1	0.0077641	-0.739736
S100A6	NP_055439.1	0.0295515	-0.740979
BGN	NP_001702.1	0.0209086	-0.742233
PROS1	NP_001301006.1	0.0301765	-0.742394
PSMB5	NP_002788.1	0.0161829	-0.7562
LUM	NP_002336.1	0.0293465	-0.757288
APOH	NP_000033.2	0.0019066	-0.759981
C8G	NP_000597.2	0.00243282	-0.774909
SERPING1	NP_000053.2	0.0089395	-0.777508
DPT	NP_001928.2	0.0180162	-0.792172
CDH13	NP_001207417.1	0.011406	-0.792787
INCENP	NP_001035784.1	0.00345541	-0.797267
C4BPB	NP_000707.1	0.0156693	-0.797783
GPT2	NP_597700.1	0.0313327	-0.80128
A2M	NP_001334354.1	0.00368163	-0.814613
CADM1	NP_001287972.1	0.0141142	-0.819455
PFN2	NP_444252.1	0.0435227	-0.826316
CYB5R2	NP_001289755.1	0.0070539	-0.830034
RNASE1	NP_937878.1	0.0191517	-0.831051
PLEKHA7	NP_001316559.1	0.00736154	-0.83357
C7	NP_000578.2	0.00554159	-0.835714			Gene Set	Description	Size	Expect	Ratio	P Value	FDR
CLEC11A	NP_002966.1	0.0230694	-0.836814			HALLMARK_COAGULATION	blood coagulation cascade	138	2.0174	9.4183	2.2478e-14	1.1239e-12
C4BPA	NP_000706.1	0.00640084	-0.837573			HALLMARK_EPITHELIAL_MESENCHYMAL_TRANSITION	epithelial mesenchymal transition	200	2.9237	3.7623	0.0001212	0.0030301
ISYNA1	NP_057452.1	0.00862805	-0.843265			HALLMARK_COMPLEMENT	complement cascade	200	2.9237	3.4203	0.00055129	0.0091881
TRIM2	NP_001123539.1	0.00119835	-0.847889
RHPN2	NP_149094.3	0.00264493	-0.850744
SLC12A2	NP_001037.1	0.0454996	-0.851855
AS3MT	NP_065733.2	0.0104504	-0.853228
PTMS	NP_002815.3	0.022551	-0.853485
FRZB	NP_001454.2	0.0396989	-0.864215
PCDH1	NP_115796.2	0.000211718	-0.869608
F10	NP_000495.1	0.0156006	-0.870498
C9	NP_001728.1	0.0179052	-0.873323
ITIH1	NP_002206.2	0.0093478	-0.87334
BCAM	NP_005572.2	0.00687066	-0.875684
HTRA1	NP_002766.1	0.0195659	-0.884651
AMBP	NP_001624.1	0.00119218	-0.888273
PSMB6	NP_002789.1	0.00284518	-0.88864
PFN2-1	NP_002619.1	0.00304837	-0.890055
CPQ	NP_057218.1	0.00611297	-0.892388
CPN2	NP_001278917.1	0.00111191	-0.906213
ASRGL1	NP_079356.3	0.00454061	-0.909359
SCARB1	NP_005496.4	0.017332	-0.926467
APOA1	NP_001304950.1	0.0205909	-0.931794
C5	NP_001304092.1	0.0182318	-0.942014
SERPINA10	NP_057270.1	0.00145465	-0.943424
SERPINA3	NP_001076.2	0.00219908	-0.944691
SLC29A1	NP_001291395.1	0.00326365	-0.947933
F9	NP_000124.1	0.000784303	-0.961658
SERPINF2	NP_000925.2	0.00172359	-0.964383
NDRG2	NP_057334.1	0.0451848	-0.977724
CPB2	NP_001863.3	0.00022375	-0.979745
MATN2-1	NP_002371.3	0.0312594	-0.982829
PON1	NP_000437.3	0.00471563	-0.985033
SERPINA7	NP_000345.2	0.00815417	-0.985743
APOA4	NP_000473.2	0.00168897	-0.986025
PLG	NP_000292.1	0.00569926	-0.993296
F2	NP_001298186.1	0.000485781	-0.996656
APOB	NP_000375.2	0.0160054	-1.00442
MAP2-1	NP_002365.3	0.0077262	-1.00717
NES	NP_006608.1	0.00767373	-1.0148
SERPINC1	NP_000479.1	0.000284738	-1.02053
HPX	NP_000604.1	0.000298191	-1.02277
EPCAM	NP_002345.2	0.0261287	-1.02358
GGH	NP_003869.1	0.00414654	-1.02392
OAT	NP_001309903.1	0.0474995	-1.03079
HP	NP_005134.1	0.010609	-1.04113
THBS1	NP_003237.2	0.024548	-1.04441
FGB	NP_005132.2	0.000527773	-1.05301
DCN	NP_598010.1	0.00938355	-1.05542
CENPV	NP_859067.2	0.0175344	-1.05606
CSPG4	NP_001888.2	0.00599178	-1.06261
SRPX	NP_006298.1	0.000415499	-1.06478
ECHDC3	NP_078969.2	0.03057	-1.06688
SERPINA1	NP_000286.3	0.000867093	-1.07039
OGN	NP_077727.3	0.0470729	-1.07233
CD5L	NP_005885.1	0.00415362	-1.07316
FGG	NP_068656.2	0.000937554	-1.07841
KRT1	NP_006112.3	0.0151101	-1.08656
SYNM	NP_056101.5	0.0168382	-1.08816
THBS3	NP_009043.1	0.000107433	-1.09118
MDK	NP_001257480.1	0.0152535	-1.0919
SERPIND1	NP_000176.2	0.00283249	-1.09369
TTR	NP_000362.1	0.00146525	-1.0938
TACSTD2	NP_002344.2	0.0120174	-1.09489
CPA3	NP_001861.2	0.0358428	-1.09836
AHSG	NP_001613.2	0.000698161	-1.09958
ITIH2	NP_002207.2	0.00233577	-1.10811
SRPX2	NP_055282.1	0.000798594	-1.11242
FGA	NP_000499.1	0.000390203	-1.12034
APOA1-1	NP_000030.1	0.000649363	-1.12194
SPARCL1	NP_004675.3	0.00047887	-1.12561
CFHR5	NP_110414.1	0.00487345	-1.12569
CA2	NP_000058.1	0.0240194	-1.12992
SERPINA6	NP_001747.2	0.00201386	-1.1316
KRT9	NP_000217.2	0.0191489	-1.13561
FMOD	NP_002014.2	0.000118186	-1.13611
CFHR1	NP_002104.2	0.00579388	-1.1382
A2M-1	NP_001334352.1	0.00176429	-1.14847
PROM1	NP_006008.1	0.00904972	-1.15602
SBSPON	NP_694957.3	0.0177015	-1.16467
VTN	NP_000629.3	0.0216335	-1.21196
AGT	NP_000020.1	0.000109694	-1.21974
CMA1	NP_001827.1	0.00357919	-1.23402
APOC2	NP_000474.2	0.0123898	-1.2387
SORBS2-1	NP_001139145.1	0.0277779	-1.25248
APOC3	NP_000031.1	0.0026376	-1.25606
PEG3	NP_001139658.1	0.0375175	-1.26253
COBL	NP_001333373.1	0.0391658	-1.26367
MAP2	NP_001034627.1	0.00520302	-1.26396
HRNR	NP_001009931.1	0.013926	-1.26482
VTCN1	NP_078902.2	0.00738586	-1.26994
SLPI	NP_003055.1	0.0370448	-1.29865
APCS	NP_001630.1	0.00249873	-1.30384
AIF1L	NP_113614.1	0.00115865	-1.30467
SFRP1	NP_003003.3	0.0196352	-1.33416
ITGA6	NP_000201.2	2.36379e-05	-1.36503
IGFBP2	NP_000588.2	0.000174709	-1.36694
TRPS1	NP_054831.2	0.00961228	-1.37037
APOA2	NP_001634.1	0.000407892	-1.40893
COBL-1	NP_001274365.1	6.09454e-05	-1.41486
SOD3	NP_003093.2	0.00825465	-1.41654
AZGP1	NP_001176.1	0.000438085	-1.42963
PKP1	NP_001005337.1	0.00204302	-1.44375
NDRG2-1	NP_963834.1	0.000202153	-1.47015
SCUBE3	NP_689966.2	0.0101626	-1.49564
SYNM-1	NP_663780.2	0.0037791	-1.49787
SERPINB5	NP_002630.2	0.012282	-1.56851
MATN4	NP_003824.2	0.00818359	-1.57265
TRIM29	NP_036233.2	0.00959495	-1.5789
PTX3	NP_002843.2	0.000672646	-1.66131
MELTF-1	NP_005920.2	3.04172e-05	-1.66319
MFGE8	NP_005919.2	1.8094e-05	-1.68685
SORBS2	NP_001139147.1	0.0483207	-1.68997
GSTA1	NP_665683.1	0.0187696	-1.73228
CRYAB	NP_001276736.1	5.12738e-06	-1.75219
KRT15	NP_002266.2	0.0167211	-1.77112
MGP	NP_001177768.1	0.00157577	-1.77343
CRABP1	NP_004369.1	0.0478967	-1.77386
COL2A1	NP_001835.3	0.0221438	-1.77542
HAPLN1	NP_001875.1	0.0221207	-1.78839
PPP1R1B	NP_115568.2	0.000417362	-1.80673
HBG2	NP_000175.1	0.0235333	-1.86294
HLA-DRB1	NP_002115.2	0.0253775	-1.94181
KRT23	NP_056330.3	0.000343657	-2.01111
DSG3	NP_001935.2	0.00353975	-2.02262
MELTF	NP_201573.1	0.000521472	-2.03316
S100A1	NP_006262.1	0.00293927	-2.0896
CAPS	NP_004049.2	0.00237176	-2.09753
ACAN-1	NP_037359.3	0.00201041	-2.14016
ACAN	NP_001126.3	0.00644945	-2.26995
ACTL8	NP_110439.2	9.4596e-05	-2.34836
CLDN3	NP_001297.1	0.0509617	-0.704131
CD40-1	NP_001309350.1	0.0515796	0.892794
HSPB6	NP_653218.1	0.0521512	-0.858668
VCAM1	NP_001069.1	0.0521647	0.754638
TPD52L1	NP_003278.1	0.0529777	-0.890369
HCLS1	NP_005326.2	0.0530266	0.501956
ISG15	NP_005092.1	0.0533333	0.805161
FETUB	NP_055190.2	0.0535419	-0.646171
KRT16	NP_005548.2	0.0536453	-1.66283
FKBP5	NP_001139248.1	0.0550716	0.548007
SH3BGRL3	NP_112576.1	0.0551095	0.328845
TPSAB1	NP_003285.2	0.0561759	-0.92471
QPRT	NP_055113.2	0.0566276	0.730955
COL1A2	NP_000080.2	0.0568331	-0.612993
DCTPP1	NP_077001.1	0.0580333	-0.463791
ADD2	NP_001171983.1	0.0585777	-0.77964
SOAT1	NP_003092.4	0.0586177	0.99671
IFIT2	NP_001538.4	0.0603335	0.935464
VGLL4	NP_055482.2	0.0607469	-0.542142
HLA-DRA	NP_061984.2	0.0620824	0.595795
SORBS2-2	NP_003594.3	0.0622478	-0.807102
RBPMS	NP_001008712.1	0.0625028	-0.59494
ETV6	NP_001978.1	0.0629388	-0.46275
COL1A1	NP_000079.2	0.0630529	-0.684839
TPPP3	NP_057224.2	0.0631678	-0.80073
CKB	NP_001814.2	0.0631706	-1.06666
MNDA	NP_002423.1	0.0634353	0.905458
DST	NP_001714.1	0.0634569	0.772488
CRAT	NP_001333475.1	0.0637613	0.670834
FBP2	NP_003828.2	0.063917	0.704738
OLFML3	NP_064575.1	0.0640164	-0.705877
IFITM3	NP_066362.2	0.0646653	0.632638
ORM2	NP_000599.1	0.0650713	-0.727478
PM20D2	NP_001010853.1	0.066452	-1.03646
CDKN2A	NP_478104.2	0.0669024	-1.4334
IFIT1	NP_001539.3	0.0672649	0.914826
CST3	NP_001275543.1	0.0680326	-0.357747
ACSL1	NP_001273637.1	0.0688152	0.627232
TMBIM6	NP_001092046.1	0.0691838	0.862934
TOMM6	NP_001127965.1	0.0698223	-0.341917
PODXL	NP_001018121.1	0.0702515	-0.641252
CLIC3	NP_004660.2	0.0706737	0.830299
NDRG1	NP_001128714.1	0.0713061	-0.555467
PYCR1	NP_008838.2	0.0728778	-0.773677
FRMPD1	NP_055722.2	0.0729568	-0.656695
SERPINF1	NP_001316832.1	0.0733429	-0.543588
UCHL1	NP_004172.2	0.0747463	-0.786277
UQCR10	NP_037519.2	0.0767805	0.530771
PTBP2	NP_001287918.1	0.0772257	-0.787505
CILP	NP_003604.3	0.0780581	0.738332
CEACAM1	NP_001703.2	0.0781442	-0.712322
LPA	NP_005568.2	0.0798091	-0.858191
LRG1	NP_443204.1	0.0802258	-0.702452
S100A8	NP_001306130.1	0.0812456	1.21699
DSC2	NP_077740.1	0.0816926	-0.52718
KLRG2	NP_940910.1	0.0818326	-1.22214
MEX3A	NP_001087194.1	0.0819491	-0.683782
MKI67	NP_002408.3	0.0828867	-0.593316
NEBL	NP_998734.1	0.0841059	-0.806335
S100A13	NP_001019381.1	0.0849998	-0.505334
LPCAT3	NP_005759.4	0.0853234	0.721218
CA8	NP_004047.3	0.085435	-0.639502
TMEM132A	NP_060340.2	0.0856662	-0.412546
MUC1	NP_001191215.1	0.0856825	-1.00796
KRT2	NP_000414.2	0.0862071	-0.824547
CALML5	NP_059118.2	0.0864863	-1.33595
TMEM97	NP_055388.2	0.0882809	-0.812919
TRIM27	NP_006501.1	0.088408	-0.457081
EFHD1	NP_079478.1	0.0891725	-0.669863
CLU	NP_001822.3	0.0892941	-0.91473
MLF2	NP_005430.1	0.0899326	-0.538244
C19orf12	NP_001026896.2	0.0906463	0.575305
GPX3	NP_002075.2	0.0908549	-0.502784
PRELP	NP_002716.1	0.0924467	-0.70938
CKS1B	NP_001817.1	0.092736	-0.779647
IFI44	NP_006408.3	0.093368	1.10636
COL14A1	NP_066933.1	0.0940186	-0.797033
MZB1	NP_057543.2	0.0942815	0.967477
ITGB4	NP_000204.3	0.0945431	-0.574853
GPC4	NP_001439.2	0.094588	-0.521336
LBP	NP_004130.2	0.0949747	-0.560154
LOX	NP_002308.2	0.0956121	-0.542599
KRT77	NP_778253.2	0.096067	-0.875555
OAT-1	NP_001309896.1	0.0968035	-0.773018
NNMT	NP_006160.1	0.0974559	0.535162
ATXN7L3B	NP_001129734.1	0.0983319	-0.314274
HLA-DQB1	NP_001230891.1	0.0984874	0.829869
TST	NP_003303.2	0.0991937	0.464815
CMPK2	NP_997198.2	0.0995967	0.557926
MT-ATP6	YP_003024031	0.100906	0.77345
NCALD	NP_114430.2	0.101718	-0.76019
CYB5A	NP_683725.1	0.103645	0.568315
MAOA	NP_000231.1	0.103723	0.583437
ENO3	NP_001967.3	0.103786	-0.372387
DICER1	NP_803187.1	0.104228	0.282951
MAPT	NP_058525.1	0.104374	-0.77267
HID1	NP_085133.1	0.104434	0.479407
KRT80	NP_872313.2	0.105268	-0.682019
MAPT-1	NP_058519.3	0.105767	-0.671961
ITGAM	NP_001139280.1	0.112088	0.623917
MB	NP_005359.1	0.112722	-0.932919
MTHFD2	NP_006627.2	0.114131	-0.491004
SDHC	NP_002992.1	0.115418	0.555248
PSAT1	NP_478059.1	0.115556	0.471383
ZSCAN18	NP_001139014.1	0.116241	-0.41784
KRT7	NP_005547.3	0.116247	-0.935746
CD36	NP_001001547.1	0.118011	0.981843
COL6A2	NP_478054.2	0.118149	-0.3983
FAM107B	NP_001269624.1	0.1191	0.399765
AEBP1	NP_001120.3	0.119548	-0.439887
GPRC5B	NP_001291700.1	0.121848	-0.729719
MACROD1	NP_054786.2	0.123356	-0.317331
SERPINE2	NP_001130002.1	0.123816	-0.937167
RBM3	NP_006734.1	0.124858	-0.353485
ANP32E-1	NP_001267488.1	0.12606	-0.430117
AOC3	NP_003725.1	0.126581	0.726967
ORM1	NP_000598.2	0.127082	-0.516556
ALCAM	NP_001230209.1	0.127843	0.828834
EMC9	NP_057133.2	0.128262	0.67324
GCA	NP_001317197.1	0.128473	0.476647
CASP14	NP_036246.1	0.12973	1.48878
SAP30	NP_003855.1	0.129947	-0.352495
COL3A1	NP_000081.1	0.130967	-0.553743
TGFBI	NP_000349.1	0.13139	-0.339068
COQ8A	NP_064632.2	0.131802	-0.362977
ECI2	NP_996667.2	0.13257	0.45717
PROSER2	NP_694988.3	0.133149	-0.480773
LIPE	NP_005348.2	0.135155	0.702388
BCAT1-1	NP_001171564.1	0.137894	0.418507
SBSN	NP_001159506.1	0.137955	-0.647847
UBE2C	NP_008950.1	0.138144	-0.649899
SELENBP1	NP_001245218.1	0.138499	-0.553115
RNF170	NP_001153696.1	0.13862	1.10781
S100A9	NP_002956.1	0.139102	1.00196
A2ML1	NP_653271.2	0.139414	-0.915383
POSTN-3	NP_001317446.1	0.139827	-0.52841
MFAP2	NP_002394.1	0.140114	-0.588508
SLC2A1	NP_006507.2	0.140617	-0.995563
KDELR1	NP_006792.1	0.142574	0.692282
ECHDC2	NP_001185890.1	0.142849	0.458497
ERAP2	NP_001123612.1	0.142948	0.900971
ADAMTS4	NP_005090.3	0.143338	-0.403326
ANTXR1	NP_115584.1	0.143412	0.50388
HBB	NP_000509.1	0.148039	-0.852869
RTN3	NP_006045.1	0.148408	0.57225
UNC93B1	NP_112192.2	0.149044	0.674244
MUC5B	NP_002449.2	0.152608	-0.626372
PLSCR1	NP_066928.1	0.153139	0.647413
FNDC1	NP_115921.2	0.153519	-0.499646
HBD	NP_000510.1	0.156407	-0.854342
BCAT1	NP_001171565.1	0.156772	0.529421
PEX3	NP_003621.1	0.159005	0.606383
ASPN	NP_060150.4	0.160174	-0.459718
SPINT2-1	NP_066925.1	0.160195	-0.675889
PCOLCE	NP_002584.2	0.161267	-0.46135
SLC4A1	NP_000333.1	0.162211	-0.910896
EFNA1	NP_004419.2	0.162969	-0.530708
SENP3	NP_056485.2	0.163001	0.581574
TMEM167A	NP_777569.1	0.163754	0.442906
RAPGEF6	NP_001157858.1	0.166501	-0.641572
LYPD3	NP_055215.2	0.166795	-0.850471
FBXO2	NP_036300.2	0.167668	-0.545585
SPTA1	NP_003117.2	0.168403	-0.927142
SPC24	NP_872319.1	0.169151	-0.407314
GLUL	NP_002056.2	0.172326	0.403026
PLCB4	NP_000924.3	0.172487	-0.40015
FN1-1	NP_002017.1	0.173494	-0.436534
DHCR24	NP_055577.1	0.174128	0.76103
LRRC8D	NP_060573.2	0.174532	-0.681463
SERPINE1	NP_000593.1	0.175526	-0.609193
GUSB	NP_000172.2	0.177494	-0.412274
CBX2	NP_005180.1	0.179415	-0.506922
FBLN2-1	NP_001158507.1	0.180019	-0.380288
UBN2	NP_775840.3	0.180165	-0.267108
TMCO4	NP_001336041.1	0.18027	0.52898
FTL	NP_000137.2	0.183041	-0.679939
FABP4	NP_001433.1	0.184389	0.713957
FXYD1	NP_001265647.1	0.185125	-0.708692
URM1	NP_001129419.1	0.188796	0.353504
ALPL	NP_000469.3	0.189342	-0.412079
HAPLN3	NP_001294881.1	0.190535	-0.580668
FSCN1	NP_003079.1	0.191532	-0.36643
CALB2	NP_001731.2	0.192967	-0.970935
STMN1	NP_005554.1	0.194284	-0.441535
RALGAPA2	NP_065076.2	0.195854	0.281147
CRABP2	NP_001186652.1	0.196049	-0.708422
HLA-DRB3	NP_072049.2	0.196266	0.648006
MBP	NP_002376.1	0.196933	-0.546111
EPHX2	NP_001970.2	0.199338	-0.351721
LIMCH1	NP_001317716.1	0.200065	-0.41762
TMEM205	NP_001308043.1	0.201721	0.458548
MAFF	NP_036455.1	0.202472	-0.352471
PLIN1	NP_002657.3	0.20418	0.827493
CPXM2	NP_937791.2	0.204912	-0.481816
APOD	NP_001638.1	0.206137	-0.673895
COL6A6	NP_001096078.1	0.206851	-0.568846
FLG2	NP_001014364.1	0.20784	-0.793022
FABP3-1	NP_004093.1	0.208407	0.690994
PDLIM7	NP_976227.1	0.208762	0.662567
APOE	NP_001289617.1	0.210592	-0.492854
COL6A2-1	NP_001840.3	0.210786	-0.445335
IFITM1	NP_003632.3	0.211674	0.427234
CAV2	NP_001224.1	0.212189	0.745341
ANXA3	NP_005130.1	0.212844	0.589961
LOXL2	NP_002309.1	0.213209	-0.548686
COL6A1	NP_001839.2	0.217313	-0.450832
CBR4	NP_116172.2	0.217404	0.360119
COL7A1	NP_000085.1	0.217514	-0.580053
SOD2	NP_000627.2	0.218453	0.337717
ANK1-1	NP_065209.2	0.219805	-0.73489
AZU1	NP_001691.1	0.220752	0.716889
GCHFR	NP_005249.1	0.223081	0.433888
HSPB1	NP_001531.1	0.225328	-0.35713
GSTT1	NP_001280742.1	0.227292	0.614347
CA3	NP_005172.1	0.228113	-0.567797
MGMT	NP_002403.2	0.228464	-0.310383
MX1	NP_001138397.1	0.231038	0.738131
ACOX1	NP_004026.2	0.231388	0.341298
EBAG9	NP_004206.1	0.232355	0.351059
EPB42	NP_000110.2	0.233043	-0.750308
ABCB8	NP_001269220.1	0.233454	0.364007
PLIN4	NP_001073869.1	0.236702	0.761539
ALDH5A1	NP_733936.1	0.237005	0.419263
HLA-DPA1	NP_001229453.1	0.238829	0.399906
NPNT	NP_001028219.1	0.241856	-0.496051
CLIC6	NP_001303938.1	0.241986	-0.349715
RDH10	NP_742034.1	0.242417	-0.371676
CYB5R3	NP_001165131.1	0.242627	0.270525
RIDA	NP_005827.1	0.242983	-0.397127
TNC	NP_002151.2	0.24307	-0.486683
HAAO	NP_036337.2	0.243555	0.329001
ISOC2	NP_001129673.1	0.244621	0.176516
CD9	NP_001760.1	0.245676	-0.553856
ZBTB8OS	NP_848642.1	0.246748	0.290689
PBK	NP_060962.2	0.247537	-0.529685
PODN	NP_714914.2	0.247759	-0.376522
FAP	NP_004451.2	0.248746	0.381234
KRT72	NP_001139697.1	0.249666	-0.561758
ANP32E	NP_001129951.1	0.249898	-0.645428
PADI2	NP_031391.2	0.250607	-0.463348
HMGN3	NP_004233.1	0.250754	-1.11343
PIBF1	NP_001336584.1	0.255291	-0.284198
SDC2	NP_002989.2	0.256218	-0.481625
DST-1	NP_001138242.1	0.25734	0.277712
BCL2L13	NP_056182.2	0.257818	0.18265
CHDH	NP_060867.2	0.260252	-0.284934
FCGBP	NP_003881.2	0.262614	-0.361103
AKR7A3	NP_036199.2	0.267056	-0.253005
CNN1	NP_001290.2	0.267525	-0.515812
GLYATL1	NP_001207423.1	0.270475	0.906876
FBLN2	NP_001989.2	0.270503	-0.39056
NFYA	NP_002496.1	0.272056	-0.325896
ENDOG	NP_004426.2	0.272492	-0.369326
DENND1C	NP_079174.2	0.272567	0.463728
KRT19	NP_002267.2	0.27368	-0.584941
MBP-1	NP_001020272.1	0.276875	-0.375117
TAGLN	NP_003177.2	0.277002	-0.397025
HMGN3-1	NP_001188292.1	0.278537	-0.332639
HLA-DRB4	NP_068818.4	0.278814	0.926493
BRI3BP	NP_542193.3	0.279447	-0.499612
C6orf89	NP_689947.2	0.281836	-0.270086
KRT8	NP_001243211.1	0.284134	-0.453726
RAB27B	NP_004154.2	0.286178	-0.346555
HEBP2	NP_055135.1	0.286892	-0.311683
CRIP1	NP_001302.1	0.287232	0.442096
NAMPT	NP_005737.1	0.291506	0.323906
HLA-DQA1	NP_002113.2	0.292004	0.85968
TMEM179B	NP_955369.1	0.293245	0.295908
ABRACL	NP_067066.1	0.293833	-0.279862
SQLE	NP_003120.2	0.295041	-0.440049
MTHFS	NP_006432.1	0.296863	0.203604
PI16	NP_001186088.1	0.29717	-0.537934
IFT27	NP_001171172.1	0.299202	0.215608
ITGB6	NP_000879.2	0.300293	0.575719
S100P	NP_005971.1	0.300352	-0.748649
ANK1	NP_001135917.1	0.300581	-0.747978
KLHL22	NP_116164.2	0.302416	0.450552
LAMB3	NP_000219.2	0.30568	-0.466835
GGT1	NP_001275762.1	0.307307	-0.376131
COL6A3-1	NP_004360.2	0.30991	-0.330678
STAT1	NP_644671.1	0.312381	0.420766
CTSG	NP_001902.1	0.314144	-0.489758
PYGB	NP_002853.2	0.315708	-0.333372
TSEN34	NP_076980.2	0.316336	-0.14544
FASN	NP_004095.4	0.32139	0.378796
FKBP4	NP_002005.1	0.321751	-0.296679
PRKAB2	NP_005390.1	0.327575	-0.172053
ARHGEF10L	NP_060595.3	0.328485	-0.165694
PLA2G4A	NP_077734.1	0.329969	-0.224488
FABP3	NP_001307925.1	0.330426	0.477222
PCTP	NP_067036.2	0.33048	0.209203
EPX	NP_000493.1	0.330703	-0.881357
TSPYL5	NP_277047.2	0.332784	-0.42034
MCCC2	NP_071415.1	0.337171	-0.178766
ENOSF1	NP_001340996.1	0.339159	0.2352
PRKG1	NP_001091982.1	0.344135	0.396293
GPC6	NP_005699.1	0.344761	0.279715
HLA-C	NP_001229971.1	0.348824	0.534634
SLC43A3	NP_001265135.1	0.353303	-0.349996
APOC1	NP_001307994.1	0.35402	-0.37949
CALHM6	NP_001010919.1	0.354768	0.636596
VSNL1	NP_003376.2	0.355193	-0.475744
FAM241A	NP_689613.1	0.356034	0.476817
C5orf22	NP_060826.2	0.356749	-0.202545
KPNA2	NP_002257.1	0.357081	-0.262829
F13A1	NP_000120.2	0.357569	-0.308137
EHD2	NP_055416.2	0.358496	0.367755
ACSL3	NP_004448.2	0.359433	0.284323
GPN1	NP_009197.2	0.359994	0.207618
GALNT7	NP_059119.2	0.362993	0.337558
GALNT6	NP_009141.2	0.364339	0.361551
SPHK1	NP_892010.2	0.368173	0.433936
LONP2	NP_001335007.1	0.371983	0.242606
RCSD1	NP_443094.3	0.373998	0.313571
PHYH	NP_006205.1	0.37501	-0.343886
DCD	NP_444513.1	0.3761	-0.413014
ACADSB	NP_001600.1	0.376166	-0.211215
RNASE2	NP_002925.1	0.377306	-0.303048
ELOVL1	NP_073732.1	0.377431	0.382255
TFB1M	NP_057104.2	0.380739	-0.222508
LAMC2	NP_005553.2	0.381379	-0.406753
TMSB10	NP_066926.1	0.381388	0.361965
PIP	NP_002643.1	0.382567	-0.4622
GPX7	NP_056511.2	0.384049	-0.277203
CA1	NP_001158302.1	0.386394	-0.548157
GPT	NP_005300.1	0.387744	-0.301833
CDK6	NP_001250.1	0.388193	0.187043
THBS4	NP_003239.2	0.388296	-0.489127
PADI4	NP_036519.2	0.388502	0.492265
CES1-1	NP_001020366.1	0.388638	0.321835
CENPE	NP_001804.2	0.389838	-0.613314
S100A12	NP_005612.1	0.392775	0.710926
CTHRC1	NP_612464.1	0.395978	-0.248699
HMGA1	NP_665912.1	0.396135	-0.24444
SPIRE1	NP_001122098.1	0.397383	-0.368845
TMSB4X	NP_066932.1	0.397472	-0.471945
SIGMAR1	NP_005857.1	0.402628	-0.361999
PYCR3	NP_075566.2	0.404373	-0.144735
SDS	NP_006834.2	0.405119	0.22616
KRT3	NP_476429.2	0.405908	-0.592448
PLAT	NP_000921.1	0.406987	-0.309042
DERL3	NP_001002862.1	0.407169	-0.463172
COPZ2	NP_057513.1	0.408467	0.236096
PDCD4	NP_055271.2	0.41398	-0.234165
ERMP1	NP_079172.2	0.415965	0.341672
TRIM16	NP_001335048.1	0.417996	0.237408
LDHB	NP_001302466.1	0.418042	-0.253926
TIMP3	NP_000353.1	0.419979	-0.355791
CHI3L1	NP_001267.2	0.421004	-0.502353
HOPX	NP_631958.1	0.422813	0.249907
CYP1B1	NP_000095.2	0.422877	0.355963
PRTN3	NP_002768.3	0.423604	0.474663
GPD1	NP_005267.2	0.423876	0.512237
PMP2	NP_002668.1	0.425775	-0.739909
CHCHD4	NP_653237.1	0.426504	0.274533
ADIRF	NP_006820.1	0.426595	-0.421858
BLVRB	NP_000704.1	0.427916	-0.218977
MAPT-2	NP_001190180.1	0.428164	-0.373463
FABP7	NP_001437.1	0.430248	-0.620875
PRKG1-1	NP_006249.1	0.430282	0.219111
SCP2	NP_002970.2	0.43232	0.21412
SGCE	NP_001333642.1	0.438933	0.175767
CDC42EP4	NP_036253.2	0.443766	-0.188885
GLRX	NP_002055.1	0.443825	0.249946
KRT14	NP_000517.2	0.450845	-0.475212
KRT79	NP_787028.1	0.452206	0.768832
CD151	NP_620598.1	0.454495	0.276535
URB1	NP_055640.2	0.455624	0.377534
ADH1B	NP_000659.2	0.456533	0.489455
NOB1	NP_054781.1	0.467846	-0.128961
PLIN2	NP_001113.2	0.467855	-0.390249
IMPA2	NP_055029.1	0.468222	-0.339548
MGST1	NP_001247440.1	0.468511	0.382365
SFT2D2	NP_955376.1	0.469613	-0.346841
P4HA1	NP_001136067.1	0.471417	-0.168334
NCCRP1	NP_001001414.1	0.471421	-0.415052
HMGA1-1	NP_001306010.1	0.472749	-0.170615
TM7SF2	NP_003264.2	0.472959	0.503009
CAV1	NP_001744.2	0.474397	0.402651
POSTN-1	NP_006466.2	0.474553	-0.214638
LTF	NP_002334.2	0.47477	0.531394
S100A4	NP_002952.1	0.484183	0.200325
NUDT16L1	NP_115725.1	0.484296	0.163574
FADS2	NP_004256.1	0.486926	0.214393
SORD	NP_003095.2	0.489178	-0.196761
NLRP2	NP_060322.1	0.489618	-0.334573
THBS2	NP_003238.2	0.499399	-0.325097
TRIP13	NP_004228.1	0.502675	-0.234136
HMGN4	NP_006344.1	0.503147	-0.190478
MMAB	NP_443077.1	0.504691	-0.218672
PIGU	NP_536724.1	0.509856	0.371342
LCN2	NP_005555.2	0.51018	0.411702
MOXD1	NP_056344.2	0.510452	0.194613
GLYATL2	NP_659453.3	0.513379	-0.511399
POSTN	NP_001273595.1	0.515529	-0.322984
CMSS1	NP_115735.2	0.515819	-0.243983
NAAA	NP_055250.2	0.517481	0.198262
MZT1	NP_001065243.1	0.522691	-0.118558
FN1	NP_997639.1	0.523547	-0.371545
HLA-C-1	NP_002108.4	0.523776	0.402381
COL8A1	NP_065084.2	0.523806	-0.209415
PTGES	NP_004869.1	0.524231	0.252303
PGM2L1	NP_775853.2	0.525468	0.181176
KRT6B	NP_005546.2	0.52557	-0.395474
BPI	NP_001716.2	0.525635	0.4396
BRD7	NP_001167455.1	0.527054	-0.122248
TMEM245	NP_114401.2	0.528347	0.289975
HPCAL1	NP_002140.2	0.529164	0.121002
FHL1	NP_001153171.1	0.529467	-0.31505
LAMTOR3	NP_068805.1	0.529471	0.110935
DDT	NP_001346.1	0.530264	-0.160675
MCFD2	NP_001164979.1	0.531407	0.222185
SULT1A1	NP_803878.1	0.535293	0.179545
AACS-1	NP_076417.2	0.537734	0.192327
CPVL	NP_061902.2	0.539458	-0.162046
AMACR	NP_001161067.1	0.545272	-0.250473
ABI3BP	NP_001336259.1	0.548879	-0.328759
ANXA8L1	NP_001092315.2	0.552489	-0.361877
ASS1	NP_446464.1	0.555764	-0.206804
SELENOT	NP_057359.2	0.556848	0.320399
SLC5A6	NP_066918.2	0.56044	0.250349
S100A14	NP_065723.1	0.560887	-0.399771
GSTM5	NP_000842.2	0.56233	0.263546
NUDT19	NP_001099040.1	0.562645	-0.179564
TC2N	NP_689545.1	0.564295	0.195792
TMOD1	NP_001159588.1	0.567361	-0.210042
DSP	NP_004406.2	0.571128	-0.252608
SLC1A4	NP_003029.2	0.575909	0.170032
EPDR1	NP_060019.2	0.577844	-0.201801
FAH	NP_000128.1	0.58591	0.163954
ANPEP	NP_001141.2	0.588604	-0.154892
TIMP1	NP_003245.1	0.590225	-0.227555
KRT18	NP_954657.1	0.590273	-0.278257
DBI	NP_001073331.1	0.594441	-0.296088
PTDSS1	NP_055569.1	0.595198	0.193965
OMD	NP_005005.1	0.597443	0.323331
S100A7	NP_002954.2	0.597748	0.645574
PHYHD1-1	NP_001094346.1	0.599872	-0.200117
VCAN	NP_004376.2	0.603959	-0.216932
DHCR7	NP_001157289.1	0.605153	0.257837
SCIN	NP_001106177.1	0.605493	0.206932
CAVIN3	NP_659477.2	0.605671	-0.192423
PPM1H	NP_065751.1	0.614768	-0.161933
MAGEA4	NP_002353.3	0.619116	0.459769
ELANE	NP_001963.1	0.620136	0.309048
AGR2	NP_006399.1	0.620698	0.349636
RNF166	NP_849163.1	0.620802	0.177271
ARL1	NP_001168.1	0.622888	0.0795173
ACP5	NP_001602.1	0.624507	0.166543
KRT6A	NP_005545.1	0.624577	-0.444691
GSTM3	NP_000840.2	0.627538	-0.180904
CDK1	NP_001307847.1	0.631022	-0.167992
KRT17	NP_000413.1	0.63402	-0.358203
ARG1	NP_000036.2	0.636467	-0.232693
MPO	NP_000241.1	0.637272	0.275032
PSPH	NP_004568.2	0.63833	-0.245571
CAMP	NP_004336.3	0.639288	0.377855
CCK	NP_000720.1	0.640676	0.220056
EPS8L1	NP_573441.2	0.641555	-0.212402
POSTN-4	NP_001129406.1	0.644038	-0.223893
LMOD1	NP_036266.2	0.646857	-0.153857
POSTN-2	NP_001273594.1	0.64837	-0.177959
SPP1	NP_000573.1	0.653152	0.280958
SGCD	NP_000328.2	0.656691	0.126177
COL11A1	NP_542196.2	0.657268	-0.2028
COL10A1	NP_000484.2	0.661062	-0.18822
THEM6	NP_057731.1	0.661322	0.102988
MFAP4	NP_001185624.1	0.662104	0.20589
SDC1	NP_002988.3	0.663141	-0.150281
FBXO7	NP_036311.3	0.663224	-0.151618
MMP11	NP_005931.2	0.663614	0.169646
ADGRL2	NP_001317574.1	0.671087	0.148066
CES1	NP_001257.4	0.671513	0.239321
PRG3	NP_006084.2	0.672369	-0.240488
COL12A1	NP_004361.3	0.674764	0.151156
SLC33A1	NP_001177921.1	0.675875	-0.215674
COL21A1	NP_110447.2	0.678876	-0.212124
EPPK1	NP_112598.3	0.678909	0.174506
LRRC20	NP_997002.1	0.680264	-0.0848282
DDX47	NP_057439.2	0.680296	0.120262
MMP12	NP_002417.2	0.681526	-0.211673
HLA-DQB1-1	NP_001230890.1	0.684203	0.284073
PIGR	NP_002635.2	0.686043	-0.300024
RBP1	NP_002890.2	0.687679	0.21575
JCHAIN	NP_653247.1	0.69437	-0.193264
ACP6	NP_057445.4	0.695793	0.0837626
PLOD2	NP_891988.1	0.695865	0.150255
BBOX1	NP_003977.1	0.696909	-0.218144
MAL2	NP_443118.1	0.698437	-0.204638
TP53	NP_000537.3	0.703952	0.230998
ASNS	NP_001339425.1	0.704349	-0.114889
RARRES1	NP_996846.1	0.705062	-0.24755
SMARCAL1	NP_054859.2	0.705867	0.185889
SERPINB3	NP_008850.1	0.709573	-0.278348
VAV3-1	NP_006104.4	0.71012	0.148877
JPT1	NP_057269.1	0.710885	0.141344
SEMA4B	NP_001310960.1	0.711537	0.0811821
S100A2	NP_005969.1	0.712694	0.445039
B4GALT5	NP_004767.1	0.714478	-0.198781
GSTM1	NP_000552.2	0.715681	0.194411
MYH13	NP_003793.2	0.716644	0.194655
CISD3	NP_001129970.1	0.717379	-0.120359
EXOSC3	NP_057126.2	0.717495	0.0465291
AK4	NP_037542.1	0.71915	-0.122982
OCIAD2	NP_001014446.1	0.72122	0.11848
ATP7A	NP_000043.4	0.727409	0.181355
COL6A3	NP_476507.3	0.728952	-0.174612
AHNAK2	NP_001337858.1	0.73103	-0.116259
IGF2BP2	NP_001278798.1	0.733548	0.166905
COL5A2	NP_000384.2	0.73565	-0.123596
TOMM7	NP_061932.1	0.736957	0.126043
HMGN5	NP_110390.1	0.737273	0.129469
KRT5	NP_000415.2	0.742064	-0.271336
KRT10	NP_000412.3	0.742495	-0.160894
EPHX1	NP_001129490.1	0.743682	0.121185
MSLN	NP_005814.2	0.745053	-0.220672
FDFT1	NP_001274671.1	0.746377	0.138281
HLA-DRB1-1	NP_001230894.1	0.74976	0.246495
CLEC16A	NP_056041.1	0.749972	0.116379
SAA1	NP_001171477.1	0.750753	-0.19336
PC	NP_001035806.1	0.759501	-0.0814094
CD81	NP_004347.1	0.762011	-0.0880877
MFAP5	NP_003471.1	0.762507	-0.0969325
MRI1	NP_001026897.1	0.768123	0.0530931
HLA-A	NP_001229687.1	0.770636	0.269753
CHCHD5	NP_115685.1	0.770957	-0.0766836
SNCG	NP_003078.2	0.771395	-0.170807
IMPACT	NP_060909.1	0.772389	0.0584425
ABCB10	NP_036221.2	0.774382	0.115388
MMP2	NP_004521.1	0.77753	-0.0887353
EVA1B	NP_060636.1	0.778336	0.113915
DEFA3	NP_005208.1	0.778783	0.2387
GGCT	NP_076956.1	0.78351	-0.0846611
VRK3	NP_057524.3	0.785589	-0.0550786
ARFGEF3	NP_065073.3	0.785756	-0.090081
S100A16	NP_001303937.1	0.786288	-0.105321
APOBEC3B	NP_004891.4	0.787365	0.114789
NDUFA4L2	NP_064527.1	0.790149	-0.098948
RNASE3	NP_002926.2	0.792994	-0.174009
CYBRD1	NP_079119.3	0.79802	0.095559
RIN1	NP_004283.2	0.799672	0.104197
UQCC1	NP_060714.3	0.806067	0.0664624
RAI14	NP_001138994.1	0.808913	0.0575274
USP28	NP_001333183.1	0.818221	0.038886
RIOK1	NP_113668.2	0.820747	-0.0576279
LRRC14	NP_001258965.1	0.821815	0.037637
MAOB	NP_000889.3	0.822515	0.0997461
GSTT1-1	NP_000844.2	0.823103	-0.0890683
PDLIM7-1	NP_005442.2	0.825239	-0.0725511
CMAS	NP_061156.1	0.826398	-0.0695322
NQO1	NP_000894.1	0.828215	-0.112141
MID1	NP_000372.1	0.830218	0.0536724
TSC22D3	NP_001305399.1	0.830336	-0.100518
OPLAH	NP_060040.1	0.832073	-0.0723876
MMP8	NP_002415.1	0.835145	0.113647
LYZ	NP_000230.1	0.83708	0.112237
SUOX	NP_000447.2	0.837386	-0.0452093
PLPP2	NP_808211.1	0.83912	0.111978
SLC16A1	NP_003042.3	0.839521	0.109277
ALDH9A1	NP_000687.3	0.844051	-0.0511434
UGDH	NP_003350.1	0.850112	0.0525712
LOXL1	NP_005567.2	0.85663	0.0464125
WDSUB1	NP_001317207.1	0.858684	-0.0372828
CD40	NP_001289682.1	0.858905	-0.0949654
MATN2	NP_085072.2	0.870432	0.0769284
TRPC5	NP_036603.1	0.871607	0.0958418
CDC123	NP_006014.2	0.872082	-0.0405533
NQO2	NP_001305869.1	0.872938	-0.0639015
NDUFAF8	NP_001079990.1	0.874342	-0.0773227
BCL2	NP_000624.2	0.874806	-0.0468689
SUSD2	NP_062547.1	0.880501	-0.0550598
ALDH4A1	NP_733844.1	0.880968	0.0535598
SPP1-1	NP_001035147.1	0.881879	-0.0758933
TSPAN13	NP_055214.1	0.886285	0.0700005
ABHD5	NP_057090.2	0.894185	-0.0295633
IDI1	NP_001304886.1	0.89965	-0.0643437
IDI1-1	NP_001304884.1	0.901056	0.0434117
LGALS3BP	NP_005558.1	0.901591	-0.0459824
CAPN6	NP_055104.2	0.901682	0.0646829
MT1E	NP_783316.2	0.902604	0.0864082
UTP20	NP_055318.2	0.903878	0.0302409
LANCL2	NP_061167.1	0.905956	-0.0594865
ALOX15B	NP_001132.2	0.907888	-0.0399465
SPINT2	NP_001159575.1	0.91179	0.055156
COMP	NP_000086.2	0.915696	-0.0517749
PAPSS2	NP_001015880.1	0.916669	0.0285422
INPP5B	NP_005531.2	0.919535	0.0252784
P4HA1-1	NP_000908.2	0.919656	0.031449
STARD10	NP_006636.2	0.919725	0.0203308
LTV1	NP_116249.2	0.922075	0.0183959
DAPK2	NP_055141.2	0.922253	0.031217
TRAP1	NP_057376.2	0.924898	-0.03666
MMP7	NP_002414.1	0.92532	-0.0626224
ALDH1A1	NP_000680.2	0.926535	-0.033035
VMAC	NP_001017921.1	0.931597	-0.0216357
PDLIM3	NP_001107579.1	0.933148	-0.0324029
PDK3	NP_001135858.1	0.935009	-0.0288785
FABP5	NP_001435.1	0.942268	0.0349318
NAPRT	NP_660202.3	0.943929	-0.0160209
PGGHG	NP_079368.3	0.945022	0.0165465
AGA	NP_000018.2	0.945291	0.0313681
ITGA7	NP_001138468.1	0.945758	0.0289461
TMEM119	NP_859075.2	0.947149	-0.0246199
CLC	NP_001819.2	0.950553	0.0378499
NOP2	NP_001245238.1	0.960118	0.0150548
TMED1	NP_006849.1	0.96054	-0.0117418
AKR1C1	NP_001344.2	0.961583	0.0257167
OLFM4	NP_006409.3	0.962018	0.0361062
PHYHD1	NP_777593.2	0.963217	0.0196762
MAD2L1	NP_002349.1	0.963408	-0.0116706
AKR1C3	NP_001240837.1	0.966	-0.0152821
CLNS1A	NP_001284.1	0.967342	-0.00821951
CMBL	NP_620164.1	0.968619	0.0119704
SUZ12	NP_056170.2	0.971712	-0.00683353
KRT4	NP_002263.3	0.973544	-0.0227324
FBN1	NP_000129.3	0.974374	-0.0145985
UIMC1	NP_001186226.1	0.983107	0.00385883
PRG2	NP_002719.3	0.984318	-0.0117103
ROR2	NP_004551.2	0.985771	-0.00848213
MFSD6	NP_060164.3	0.987329	0.00793815
EGFR	NP_005219.2	0.987991	0.0102542
ENO2	NP_001966.1	0.988615	-0.00404
STEAP3	NP_878919.2	0.992595	0.00219755
SQSTM1	NP_003891.1	0.992798	-0.00266411
MMP9	NP_004985.2	0.994101	0.00406391
CIRBP	NP_001271.1	0.995008	0.00144922
KCTD14	NP_076419.2	0.995636	0.00291103
ISG20	NP_001290165.1	0.99648	-0.00244409
CCDC80	NP_955806.1	0.997405	0.00120273
SLC7A5	NP_003477.4	0.998232	0.0011374
HMGCS1	NP_001311148.1	0.999468	-0.00024765

## Sheet: MES-Like
gene Symbol	accession	P value	log2 ratio		INCREASED
COL2A1	NP_001835.3	0.00590667	2.79272		Gene Set	Description	Size	Expect	Ratio	P Value	FDR
APOC2	NP_000474.2	2.13447e-05	2.22293		HALLMARK_COAGULATION	blood coagulation cascade	138	3.1836	9.4232	2.4453e-22	1.2227e-20
CKB	NP_001814.2	3.26256e-05	2.16158		HALLMARK_EPITHELIAL_MESENCHYMAL_TRANSITION	epithelial mesenchymal transition	200	4.614	5.4183	1.1043e-12	2.7608e-11
APOC3	NP_000031.1	1.54038e-06	2.15484		HALLMARK_COMPLEMENT	complement cascade	200	4.614	4.3347	1.5628e-08	2.6046e-07
APCS	NP_001630.1	1.08622e-06	2.13375		HALLMARK_ANGIOGENESIS	blood vessel formation	36	0.83052	8.4285	1.3608e-05	0.0001701
SORBS2	NP_001139147.1	0.00765108	2.12606		HALLMARK_MYOGENESIS	muscle differentiation	200	4.614	3.251	4.2636e-05	0.00042636
MFGE8	NP_005919.2	0.000330012	2.07481
TPSAB1	NP_003285.2	0.000130754	2.03271
FMOD	NP_002014.2	0.000187233	1.96961		DECREASED
APOA2	NP_001634.1	3.26509e-05	1.9306		Gene Set	Description	Size	Expect	Ratio	P Value	FDR
ADIRF	NP_006820.1	0.000419141	1.92804		HALLMARK_INTERFERON_GAMMA_RESPONSE	interferon gamma response	200	2.0101	10.448	2.0269e-17	1.0134e-15
SCUBE3	NP_689966.2	0.00374286	1.92166		HALLMARK_INTERFERON_ALPHA_RESPONSE	interferon alpha response	97	0.97487	14.361	1.7577e-13	4.3942e-12
APOD	NP_001638.1	0.00193931	1.84938		HALLMARK_ADIPOGENESIS	adipocyte development	200	2.0101	3.4825	0.0033911	0.042389
CFHR5	NP_110414.1	2.27437e-06	1.84926		HALLMARK_ALLOGRAFT_REJECTION	allograft rejection	200	2.0101	3.4825	0.0033911	0.042389
FABP7	NP_001437.1	0.0312082	1.81254
OGN	NP_077727.3	0.000202105	1.79824
AZGP1	NP_001176.1	0.000247506	1.77839
APOA4	NP_000473.2	3.75775e-06	1.74707
SOD3	NP_003093.2	0.000191391	1.72799
BGN	NP_001702.1	3.376e-07	1.70069
S100A1	NP_006262.1	0.011198	1.69074
CLEC11A	NP_002966.1	0.00424065	1.67867
DCN	NP_598010.1	5.78035e-05	1.67185
CFHR1	NP_002104.2	0.00010972	1.65145
APOA1-1	NP_000030.1	1.73713e-05	1.61131
TMSB4X	NP_066932.1	0.0160197	1.60288
SFRP1	NP_003003.3	0.0123343	1.5581
APOA1	NP_001304950.1	0.00152636	1.53407
SRPX2	NP_055282.1	0.000309733	1.52046
TRIM29	NP_036233.2	0.0235501	1.5164
HTRA1	NP_002766.1	8.66571e-05	1.51487
MMP12	NP_002417.2	0.0184748	1.50845
APOH	NP_000033.2	1.97939e-08	1.49051
PRELP	NP_002716.1	0.000788576	1.4731
SYNM-1	NP_663780.2	0.000712043	1.47023
SPARCL1	NP_004675.3	0.00057933	1.4668
VTN	NP_000629.3	0.00915479	1.45865
APOC1	NP_001307994.1	0.00464052	1.44903
TPPP3	NP_057224.2	0.000899481	1.43877
HAPLN3	NP_001294881.1	0.000917638	1.4384
PIP	NP_002643.1	0.0150582	1.43708
LUM	NP_002336.1	3.8717e-05	1.42776
TTR	NP_000362.1	1.51102e-05	1.42247
PI16	NP_001186088.1	0.00110155	1.41431
CDKN2A	NP_478104.2	0.0181026	1.41338
CFD	NP_001304264.1	2.18628e-05	1.40784
CDH13	NP_001207417.1	3.46623e-05	1.38587
PTX3	NP_002843.2	0.0178471	1.38527
ITGA6	NP_000201.2	0.00133947	1.38092
TIMP1	NP_003245.1	0.000906098	1.38011
HRNR	NP_001009931.1	0.00481782	1.37651
ABI3BP	NP_001336259.1	0.000807671	1.37244
CLU	NP_001822.3	0.0173934	1.35551
MMP9	NP_004985.2	0.0115739	1.34892
SERPINA6	NP_001747.2	0.000340708	1.34516
SORBS2-2	NP_003594.3	0.00672275	1.34312
OLFML3	NP_064575.1	8.07263e-05	1.34124
EFHD1	NP_079478.1	3.35961e-05	1.33385
KRT16	NP_005548.2	0.0484476	1.32921
AHSG	NP_001613.2	0.000116938	1.32674
LRG1	NP_443204.1	0.000921727	1.32371
F10	NP_000495.1	0.000919632	1.31989
F2	NP_001298186.1	6.11298e-05	1.31266
SBSPON	NP_694957.3	0.00735373	1.2961
KRT2	NP_000414.2	0.00206583	1.29496
CPXM1	NP_062555.1	0.000131374	1.28123
POSTN-4	NP_001129406.1	0.0148959	1.27991
CRYAB	NP_001276736.1	0.00467268	1.27459
MELTF-1	NP_005920.2	0.00927622	1.26475
POSTN	NP_001273595.1	0.00766841	1.26288
SERPINE2	NP_001130002.1	0.01854	1.25782
CTSG	NP_001902.1	0.00217139	1.25555
VCAN	NP_004376.2	0.000467084	1.25542
FETUB	NP_055190.2	8.51089e-05	1.25513
IGFBP2	NP_000588.2	0.00118892	1.24726
AMBP	NP_001624.1	2.46569e-05	1.24063
SERPINA10	NP_057270.1	0.000522027	1.23966
LAMB3	NP_000219.2	0.0107071	1.2348
HBD	NP_000510.1	0.031847	1.22798
HP	NP_005134.1	0.00407181	1.22386
SERPINF1	NP_001316832.1	0.000447964	1.21913
SYNM	NP_056101.5	0.00838106	1.21159
SRPX	NP_006298.1	0.00259382	1.2081
LOXL2	NP_002309.1	0.00774296	1.20612
CPA3	NP_001861.2	0.0278279	1.20141
CNN1	NP_001290.2	0.0075795	1.20028
HBB	NP_000509.1	0.0346779	1.19713
COL14A1	NP_066933.1	0.016906	1.19263
SNCG	NP_003078.2	0.0101234	1.19148
CPB2	NP_001863.3	0.000103296	1.18712
HPX	NP_000604.1	9.06488e-05	1.1856
SERPINA1	NP_000286.3	0.000194191	1.18092
SERPINC1	NP_000479.1	2.98271e-05	1.17904
CSPG4	NP_001888.2	0.00957276	1.17524
DPT	NP_001928.2	0.00067911	1.1673
RNASE1	NP_937878.1	0.0036565	1.16525
CLC	NP_001819.2	0.0204128	1.16446
HMGN2	NP_005508.1	0.00814222	1.15977
PLG	NP_000292.1	0.00286885	1.15862
POSTN-3	NP_001317446.1	0.00110498	1.15803
AIF1L	NP_113614.1	0.00657939	1.15466
HSPB6	NP_653218.1	0.00596085	1.15401
S100A6	NP_055439.1	0.00540163	1.15172
PROS1	NP_001301006.1	0.00239587	1.14915
ORM1	NP_000598.2	0.00122458	1.14866
HLA-DQB1-1	NP_001230890.1	0.0476743	1.14314
LAMC2	NP_005553.2	0.0310964	1.13424
CTHRC1	NP_612464.1	0.00118298	1.11821
C4BPB	NP_000707.1	0.00164848	1.11624
PODN	NP_714914.2	8.94044e-05	1.10894
ASRGL1	NP_079356.3	0.0111552	1.1085
SGSH	NP_000190.1	9.80823e-05	1.10816
KRT8	NP_001243211.1	0.00358016	1.09355
F9	NP_000124.1	0.000886673	1.09132
FGA	NP_000499.1	0.00090134	1.08697
ITIH2	NP_002207.2	0.00312419	1.08446
CA1	NP_001158302.1	0.0393753	1.08104
COMP	NP_000086.2	0.0288731	1.07839
SERPINE1	NP_000593.1	0.0318668	1.07195
C4BPA	NP_000706.1	0.000977008	1.068
KRT9	NP_000217.2	0.00373152	1.06631
PHYHD1	NP_777593.2	0.0162261	1.05804
CA2	NP_000058.1	0.0158006	1.05617
ITIH3	NP_002208.3	0.000955881	1.05508
COL3A1	NP_000081.1	0.00504487	1.04361
PON1	NP_000437.3	0.00869943	1.03752
KRT1	NP_006112.3	0.00752183	1.02559
CPQ	NP_057218.1	0.0063442	1.02511
CPN2	NP_001278917.1	0.00159997	1.01874
IDI1	NP_001304886.1	0.0387675	1.01724
ORM2	NP_000599.1	0.00601594	1.01069
S100A13	NP_001019381.1	0.00184207	1.00736
PDLIM3	NP_001107579.1	0.00187482	1.00611
MAPT-1	NP_058519.3	0.0352219	1.00367
AGT	NP_000020.1	0.00153563	0.988944
DCD	NP_444513.1	0.00936051	0.978359
CRIP1	NP_001302.1	0.0338021	0.974653
TNC	NP_002151.2	0.017511	0.973663
SERPINA7	NP_000345.2	0.00549918	0.97286
ITIH1	NP_002206.2	0.000949092	0.972355
BCAM	NP_005572.2	0.0286792	0.96671
POSTN-2	NP_001273594.1	0.0227295	0.966085
FBLN2	NP_001989.2	0.00734264	0.959887
CMA1	NP_001827.1	0.0334334	0.955597
STMN1	NP_005554.1	0.00461396	0.955203
SERPINF2	NP_000925.2	0.00400026	0.954816
TMSB10	NP_066926.1	0.038877	0.941331
PLAT	NP_000921.1	0.0165931	0.932897
PCOLCE	NP_002584.2	0.00353206	0.930908
A2M-1	NP_001334352.1	0.0115062	0.924032
ENO3	NP_001967.3	0.000122536	0.901239
SERPING1	NP_000053.2	0.00624308	0.899598
CAVIN3	NP_659477.2	0.00410527	0.898724
TMOD1	NP_001159588.1	0.0103965	0.896419
FHL1	NP_001153171.1	0.0492891	0.894633
ZSCAN18	NP_001139014.1	3.99857e-05	0.892302
ADAMTS4	NP_005090.3	0.00327555	0.89081
TIMP3	NP_000353.1	0.0382122	0.889281
VGLL4	NP_055482.2	0.00979259	0.887486
HOPX	NP_631958.1	0.016684	0.887031
ASPN	NP_060150.4	0.00357675	0.886085
NDUFA4L2	NP_064527.1	0.0130272	0.882761
FGB	NP_005132.2	0.00672907	0.880149
CD5L	NP_005885.1	0.0158402	0.875273
GUSB	NP_000172.2	0.00136306	0.870825
EPDR1	NP_060019.2	0.00574843	0.861411
HEBP2	NP_055135.1	0.00563736	0.85805
PHYHD1-1	NP_001094346.1	0.0204517	0.855836
MFAP2	NP_002394.1	0.00963396	0.854384
GPX7	NP_056511.2	0.00970039	0.853095
ITGA7	NP_001138468.1	0.0103963	0.847194
AEBP1	NP_001120.3	0.0114173	0.846842
GPX3	NP_002075.2	0.00329995	0.845677
MTHFD2	NP_006627.2	0.0133929	0.842601
FGG	NP_068656.2	0.0158927	0.83084
FRMPD1	NP_055722.2	0.0078443	0.830695
C9	NP_001728.1	0.0332458	0.830355
SERPIND1	NP_000176.2	0.0267788	0.829889
PDLIM7-1	NP_005442.2	0.00414931	0.828151
POSTN-1	NP_006466.2	0.0190887	0.823147
TAGLN	NP_003177.2	0.0287861	0.821535
CST3	NP_001275543.1	4.4304e-05	0.819538
DDT	NP_001346.1	0.00154921	0.818295
RBP1	NP_002890.2	0.0386992	0.798657
GGCT	NP_076956.1	0.00277318	0.793734
PSMB6	NP_002789.1	7.56605e-06	0.793325
ISYNA1	NP_057452.1	0.00038571	0.791038
VMAC	NP_001017921.1	0.000280451	0.784289
CEACAM1	NP_001703.2	0.0321186	0.777126
MMP2	NP_004521.1	0.0133874	0.765768
RIDA	NP_005827.1	0.0230175	0.765571
A2M	NP_001334354.1	0.0308822	0.76087
CHCHD5	NP_115685.1	0.000758562	0.760498
LOX	NP_002308.2	0.0322878	0.751836
C7	NP_000578.2	0.0193438	0.746663
FRZB	NP_001454.2	0.0301059	0.743647
SERPINA3	NP_001076.2	0.0146528	0.734704
COL1A2	NP_000080.2	0.0399606	0.733847
GAA	NP_000143.2	0.0035253	0.730795
HSPB1	NP_001531.1	0.00397662	0.716395
P4HA1	NP_001136067.1	0.0218344	0.710683
GGT1	NP_001275762.1	0.0412576	0.702034
GGH	NP_003869.1	0.0282776	0.701805
KCTD15	NP_001123466.1	0.000952765	0.694572
TOMM6	NP_001127965.1	0.000424741	0.693712
AMACR	NP_001161067.1	0.0373253	0.69346
MIF	NP_002406.1	0.000811708	0.689372
COL4A1	NP_001836.3	0.0285466	0.686602
FBLN2-1	NP_001158507.1	0.0122107	0.680773
ENO2	NP_001966.1	0.0266441	0.663069
GCHFR	NP_005249.1	0.0406083	0.650722
C8G	NP_000597.2	0.0220676	0.650153
BLVRB	NP_000704.1	0.00356892	0.649613
RBPMS	NP_001008712.1	0.0169786	0.646057
LOXL1	NP_005567.2	0.0273625	0.637628
ATXN7L3B	NP_001129734.1	0.00254988	0.636003
AHNAK2	NP_001337858.1	0.0137721	0.623874
GINS4	NP_115712.1	0.0474412	0.621684
SELENBP1	NP_001245218.1	0.0373682	0.598428
MZT1	NP_001065243.1	0.00127416	0.57882
GINS2	NP_057179.1	0.0416647	0.578703
PCDH1	NP_115796.2	0.0057857	0.574511
RBM3	NP_006734.1	0.0103328	0.556815
AKR7A3	NP_036199.2	0.0447488	0.539689
NFYA	NP_002496.1	0.00921053	0.530282
SAP30	NP_003855.1	0.0304914	0.528021
SQSTM1	NP_003891.1	0.0132318	0.510419
SH3BGRL3	NP_112576.1	0.00584003	0.480784
SUOX	NP_000447.2	0.0146217	0.478685
SORD	NP_003095.2	0.0207665	0.477105
ACOX1	NP_004026.2	0.0399355	0.465913
MTHFS	NP_006432.1	0.0240484	0.401254
SCP2	NP_002970.2	0.0291505	0.381684
LAMTOR3	NP_068805.1	0.0396324	0.325085
TSEN34	NP_076980.2	0.0430259	0.28607
HLA-E	NP_005507.3	0.0452371	-0.347376
WDSUB1	NP_001317207.1	0.0499536	-0.37729
DST-1	NP_001138242.1	0.0148285	-0.385099
LTV1	NP_116249.2	0.0177274	-0.404547
TFB1M	NP_057104.2	0.0457918	-0.405373
CDC123	NP_006014.2	0.028874	-0.447288
CDK6	NP_001250.1	0.0233385	-0.458203
SUZ12	NP_056170.2	0.00851686	-0.468183
CROT	NP_066974.2	0.0422539	-0.470396
G6PD	NP_001035810.1	0.0307728	-0.500936
CD74-1	NP_001020330.1	0.0345041	-0.525283
ACSF2	NP_001275897.1	0.0360458	-0.527935
RALGAPA2	NP_065076.2	0.00112155	-0.552342
DICER1	NP_803187.1	0.000277211	-0.5586
USP28	NP_001333183.1	0.00035716	-0.558849
HID1	NP_085133.1	0.0192309	-0.582604
IFITM3	NP_066362.2	0.0204333	-0.583127
NNMT	NP_006160.1	0.0177511	-0.593945
NAMPT	NP_005737.1	0.0215668	-0.618495
LDHB	NP_001302466.1	0.0369848	-0.625179
RDH10	NP_742034.1	0.0115114	-0.628341
FADS2	NP_004256.1	0.0334882	-0.638941
FKBP5	NP_001139248.1	0.00749938	-0.64102
PODXL	NP_001018121.1	0.0355132	-0.643392
TRIM16	NP_001335048.1	0.0149418	-0.661029
AACS-1	NP_076417.2	0.0217447	-0.67198
TST	NP_003303.2	0.0177911	-0.685891
FASN	NP_004095.4	0.00556452	-0.693015
RBL2	NP_005602.3	0.000680793	-0.714852
CRAT	NP_001333475.1	0.0108843	-0.716033
THEM6	NP_057731.1	0.000648997	-0.716367
TNFAIP2	NP_006282.2	0.00162169	-0.723991
NCF1	NP_000256.4	0.0339746	-0.739407
CMPK2	NP_997198.2	0.00516273	-0.74748
UQCC1	NP_060714.3	0.000421684	-0.754021
APOBEC3G	NP_068594.1	0.000176445	-0.761588
GPN1	NP_009197.2	3.54671e-05	-0.768753
CORO1A	NP_001180262.1	0.00372804	-0.78748
HLA-F	NP_061823.2	0.00320107	-0.788118
EPHX1	NP_001129490.1	0.00854015	-0.791024
CYBB	NP_000388.2	0.0449981	-0.793596
TMEM205	NP_001308043.1	0.000958129	-0.812141
GBP4	NP_443173.2	0.00133514	-0.815222
IFIH1	NP_071451.2	0.00059474	-0.829038
CMAS	NP_061156.1	0.0260338	-0.829318
ERMP1	NP_079172.2	0.00282751	-0.829886
EBAG9	NP_004206.1	0.000503262	-0.830658
IDO1	NP_002155.1	0.0224262	-0.843449
APOL3	NP_663615.1	0.00167563	-0.846941									Gene Set	Description	Size			P Value	FDR
GIMAP4	NP_060796.1	0.000546925	-0.847312									HALLMARK_INTERFERON_GAMMA_RESPONSE	interferon gamma response	200			2.0269e-17	1.0134e-15
SLC33A1	NP_001177921.1	0.0186569	-0.857593									HALLMARK_INTERFERON_ALPHA_RESPONSE	interferon alpha response	97			1.7577e-13	4.3942e-12
SLC16A1	NP_003042.3	0.0321242	-0.861868									HALLMARK_ADIPOGENESIS	adipocyte development	200			0.0033911	0.042389
IRF4	NP_002451.2	0.015154	-0.882522									HALLMARK_ALLOGRAFT_REJECTION	allograft rejection	200			0.0033911	0.042389
ACSL3	NP_004448.2	0.000239617	-0.888915
HSD17B11	NP_057329.3	0.000480781	-0.893071
SLC43A3	NP_001265135.1	0.00460598	-0.893369
PSAT1	NP_478059.1	0.00755888	-0.895586
PSME2	NP_002809.2	1.2417e-05	-0.89749
KLHL22	NP_116164.2	0.0420554	-0.909919
AACS	NP_001306768.1	0.0495148	-0.912603
OAS1	NP_058132.2	0.000915566	-0.915346
FKBP11	NP_057678.1	0.000620698	-0.91814
ACSL1	NP_001273637.1	0.00129333	-0.921917
ALDH3A2	NP_001026976.1	1.03587e-05	-0.930756
GIMAP1	NP_570115.1	0.000323275	-0.933166
IFIT2	NP_001538.4	0.0121503	-0.935671
ASNS	NP_001339425.1	0.00362739	-0.948945
NCEH1	NP_001139748.1	0.00122893	-0.953497
CAV2	NP_001224.1	0.0331027	-0.995636
PEX3	NP_003621.1	0.00222173	-1.00376
DGKB	NP_001337635.1	0.0448763	-1.00986
OASL	NP_003724.1	0.00295602	-1.01355
REEP5	NP_005660.4	4.57323e-05	-1.02833
MX1	NP_001138397.1	0.0172707	-1.05006
IFIT1	NP_001539.3	0.00242296	-1.05492
DHCR7	NP_001157289.1	0.00170775	-1.06135
SOAT1	NP_003092.4	0.000422112	-1.07568
SLC5A6	NP_066918.2	0.000237757	-1.12434
GBP2	NP_004111.2	9.95822e-07	-1.12565
ISG20-1	NP_001290163.1	0.000487711	-1.12896
CD38	NP_001766.2	0.00358708	-1.1313
RTN3	NP_006045.1	0.00013981	-1.1366
BBOX1	NP_003977.1	0.0102071	-1.1435
TAPBP	NP_757345.2	0.00113176	-1.1496
STAT1-1	NP_009330.1	1.08539e-05	-1.1539
PLSCR1	NP_066928.1	0.000302765	-1.17075
CD74	NP_004346.1	0.0111668	-1.17206
TMCO4	NP_001336041.1	0.00773529	-1.17295
SDHC	NP_002992.1	1.06872e-05	-1.18912
OAS3	NP_006178.2	0.00038076	-1.19139
IFI16	NP_005522.2	1.56827e-05	-1.20149
TMBIM6	NP_001092046.1	0.00133351	-1.20224
MX2	NP_002454.1	0.000306639	-1.2223
TP53	NP_000537.3	0.00421434	-1.23874
TMEM167A	NP_777569.1	3.96557e-07	-1.2402
TMEM245	NP_114401.2	4.94114e-05	-1.27114
TAP1	NP_000584.2	0.000136508	-1.2734
JAGN1	NP_115881.3	1.99355e-07	-1.27774
PTGES	NP_004869.1	2.48034e-05	-1.27884
GBP5	NP_443174.1	0.000619962	-1.29603
OAS2	NP_058197.2	6.57561e-05	-1.33555
MT-ATP6	YP_003024031	0.000153983	-1.35644
ELOVL1	NP_073732.1	0.0010692	-1.36474
GBP1	NP_002044.2	1.42288e-05	-1.37611
PTDSS1	NP_055569.1	7.95962e-07	-1.38384
IFI44	NP_006408.3	0.0106067	-1.43852
SLC25A22	NP_001177989.1	2.49595e-06	-1.45459
LPCAT3	NP_005759.4	8.605e-07	-1.46024
KDELR1	NP_006792.1	1.87091e-05	-1.47864
BST2	NP_004326.1	0.000171216	-1.49594
TAP2	NP_000535.3	6.35855e-07	-1.55271
UNC93B1	NP_112192.2	7.62733e-06	-1.60106
SLC7A5	NP_003477.4	7.62859e-06	-1.71221
SEC11C	NP_150596.1	3.90509e-06	-2.05095
GZMA	NP_006135.1	0.0500433	-0.634408	0	GZMA	granzyme A precursor GN=GZMA	GZMA	272	71
IFIT3	NP_001540.2	0.050346	-0.693732	0	IFIT3	interferon-induced protein with tetratricopeptide repeats 3 isoform a GN=IFIT3	IFIT3	589	71
DBI	NP_001073331.1	0.0505544	1.29474	0	DBI	acyl-CoA-binding protein isoform 3 GN=DBI	DBI	385	71
CA3	NP_005172.1	0.0506412	0.755135	0	CA3	carbonic anhydrase 3 GN=CA3	CA3	71	71
COL1A1	NP_000079.2	0.0510444	0.796325	0	COL1A1	collagen alpha-1(I) chain preproprotein GN=COL1A1	COL1A1	400	71
SEMA4B	NP_001310960.1	0.0511958	0.412784	0	SEMA4B	semaphorin-4B isoform 4 GN=SEMA4B	SEMA4B	907	71
ITGAL	NP_002200.2	0.0516356	-0.535334	0	ITGAL	integrin alpha-L isoform a precursor GN=ITGAL	ITGAL	864	71
EPS8L1	NP_573441.2	0.0517336	0.689246	0	EPS8L1	epidermal growth factor receptor kinase substrate 8-like protein 1 isoform a GN=EPS8L1	EPS8L1	716	71
CDKN2A-1	NP_000068.1	0.0529341	0.559733	0	CDKN2A-1	cyclin-dependent kinase inhibitor 2A isoform p16INK4a GN=CDKN2A	CDKN2A	25	71
ECHDC2	NP_001185890.1	0.0531043	0.524788	0	ECHDC2	enoyl-CoA hydratase domain-containing protein 2, mitochondrial isoform 1 GN=ECHDC2	ECHDC2	114	71
CES1-1	NP_001020366.1	0.0531648	0.867425	0	CES1-1	liver carboxylesterase 1 isoform a precursor GN=CES1	CES1	225	71
ENDOG	NP_004426.2	0.0537164	0.600724	0	ENDOG	endonuclease G, mitochondrial precursor GN=ENDOG	ENDOG	212	71
SORBS2-1	NP_001139145.1	0.0560061	1.14196	0	SORBS2-1	sorbin and SH3 domain-containing protein 2 isoform 6 GN=SORBS2	SORBS2	264	71
COL7A1	NP_000085.1	0.0566032	0.993778	0	COL7A1	collagen alpha-1(VII) chain precursor GN=COL7A1	COL7A1	326	71
STEAP3	NP_878919.2	0.0577093	-0.498095	0	STEAP3	metalloreductase STEAP3 isoform a GN=STEAP3	STEAP3	436	71
KRT15	NP_002266.2	0.0578748	1.2365	0	KRT15	keratin, type I cytoskeletal 15 GN=KRT15	KRT15	97	71
S100A4	NP_002952.1	0.0579284	0.669505	0	S100A4	protein S100-A4 GN=S100A4	S100A4	519	71
CYB5R2	NP_001289755.1	0.0586057	0.610081	0	CYB5R2	NADH-cytochrome b5 reductase 2 isoform 1 GN=CYB5R2	CYB5R2	693	71
MGP	NP_001177768.1	0.0586358	1.07038	0	MGP	matrix Gla protein isoform 1 precursor GN=MGP	MGP	32	71
NLRP2	NP_060322.1	0.0587459	-0.721792	0	NLRP2	NACHT, LRR and PYD domains-containing protein 2 isoform 1 GN=NLRP2	NLRP2	230	71
PFN2-1	NP_002619.1	0.0592945	0.521373	0	PFN2-1	profilin-2 isoform b GN=PFN2	PFN2	877	71
TRAP1	NP_057376.2	0.0640912	-0.642979	0	TRAP1	heat shock protein 75 kDa, mitochondrial isoform 1 precursor GN=TRAP1	TRAP1	901	71
FTL	NP_000137.2	0.0642665	1.20646	0	FTL	ferritin light chain GN=FTL	FTL	549	71
ARG1	NP_000036.2	0.0644679	0.862824	0	ARG1	arginase-1 isoform 2 GN=ARG1	ARG1	222	71
ABCB8	NP_001269220.1	0.0654053	-0.499211	0	ABCB8	ATP-binding cassette sub-family B member 8, mitochondrial isoform a GN=ABCB8	ABCB8	539	71
DGLUCY	NP_001273399.1	0.0655411	-0.688821	0	DGLUCY	D-glutamate cyclase, mitochondrial isoform b precursor GN=DGLUCY	DGLUCY	284	71
HDHD3	NP_112496.1	0.0669399	0.37197	0	HDHD3	haloacid dehalogenase-like hydrolase domain-containing protein 3 GN=HDHD3	HDHD3	931	71
SFT2D2	NP_955376.1	0.0689843	-0.898808	18	SFT2D2	vesicle transport protein SFT2B GN=SFT2D2	SFT2D2	911	53
SLPI	NP_003055.1	0.0690737	1.15182	0	SLPI	antileukoproteinase precursor GN=SLPI	SLPI	121	71
HPCAL1	NP_002140.2	0.0691445	0.355474	0	HPCAL1	hippocalcin-like protein 1 GN=HPCAL1	HPCAL1	936	71
HLA-DRB1	NP_002115.2	0.0698095	1.60239	28	HLA-DRB1	major histocompatibility complex, class II, DR beta 1 precursor GN=HLA-DRB1	HLA-DRB1	74	43
MMP8	NP_002415.1	0.0699497	0.838421	0	MMP8	neutrophil collagenase isoform 1 preproprotein GN=MMP8	MMP8	54	71
MMGT1	NP_775741.1	0.0709614	-0.426831	0	MMGT1	membrane magnesium transporter 1 precursor GN=MMGT1	MMGT1	282	71
COQ8A	NP_064632.2	0.0723835	-0.449795	0	COQ8A	atypical kinase COQ8A, mitochondrial GN=COQ8A	COQ8A	840	71
MMAB	NP_443077.1	0.0731563	0.545056	0	MMAB	cob(I)yrinic acid a,c-diamide adenosyltransferase, mitochondrial precursor GN=MMAB	MMAB	896	71
TRIP13	NP_004228.1	0.0736644	-0.526731	0	TRIP13	pachytene checkpoint protein 2 homolog isoform 1 GN=TRIP13	TRIP13	647	71
DDX47	NP_057439.2	0.075275	-0.568979	0	DDX47	probable ATP-dependent RNA helicase DDX47 isoform 1 GN=DDX47	DDX47	833	71
TGFBI	NP_000349.1	0.0760043	0.388026	0	TGFBI	transforming growth factor-beta-induced protein ig-h3 precursor GN=TGFBI	TGFBI	738	71
DCTPP1	NP_077001.1	0.0760461	0.46695	0	DCTPP1	dCTP pyrophosphatase 1 GN=DCTPP1	DCTPP1	846	71
GATM	NP_001473.1	0.0777619	-0.456509	0	GATM	glycine amidinotransferase, mitochondrial isoform 1 precursor GN=GATM	GATM	935	71
CAPS	NP_004049.2	0.0778729	1.17724	0	CAPS	calcyphosin isoform a GN=CAPS	CAPS	36	71
ACAN-1	NP_037359.3	0.0783272	1.50269	0	ACAN-1	aggrecan core protein isoform 2 precursor GN=ACAN	ACAN	51	71
KRT19	NP_002267.2	0.078709	0.766673	0	KRT19	keratin, type I cytoskeletal 19 GN=KRT19	KRT19	48	71
ACP5	NP_001602.1	0.079796	0.753966	0	ACP5	tartrate-resistant acid phosphatase type 5 precursor GN=ACP5	ACP5	455	71
FN1-1	NP_002017.1	0.0813654	0.68312	0	FN1-1	fibronectin isoform 3 preproprotein GN=FN1	FN1	425	71
LONP2	NP_001335007.1	0.0814081	-0.37676	0	LONP2	lon protease homolog 2, peroxisomal isoform 3 GN=LONP2	LONP2	921	71
PPP1R1B	NP_115568.2	0.0819694	0.857854	0	PPP1R1B	protein phosphatase 1 regulatory subunit 1B isoform 1 GN=PPP1R1B	PPP1R1B	57	71
KRT14	NP_000517.2	0.0824808	1.22067	0	KRT14	keratin, type I cytoskeletal 14 GN=KRT14	KRT14	124	71
IDI1-1	NP_001304884.1	0.0825879	0.557372	0	IDI1-1	isopentenyl-diphosphate Delta-isomerase 1 isoform b GN=IDI1	IDI1	141	71
KRT10	NP_000412.3	0.0838837	0.641611	0	KRT10	keratin, type I cytoskeletal 10 GN=KRT10	KRT10	204	71
HLA-B	NP_005505.2	0.0839589	-0.759994	0	HLA-B	major histocompatibility complex, class I, B precursor GN=HLA-B	HLA-B	543	71
LYZ	NP_000230.1	0.0846382	0.764196	0	LYZ	lysozyme C precursor GN=LYZ	LYZ	184	71
CD81	NP_004347.1	0.0848207	-0.406596	0	CD81	CD81 antigen isoform 1 GN=CD81	CD81	544	71
AGA	NP_000018.2	0.0848472	0.600599	0	AGA	N(4)-(beta-N-acetylglucosaminyl)-L-asparaginase isoform 1 preproprotein GN=AGA	AGA	712	71
MGMT	NP_002403.2	0.0852238	0.394022	0	MGMT	methylated-DNA--protein-cysteine methyltransferase GN=MGMT	MGMT	568	71
LBP	NP_004130.2	0.0864645	0.638648	0	LBP	lipopolysaccharide-binding protein precursor GN=LBP	LBP	360	71
EPPK1	NP_112598.3	0.0874259	-0.56621	0	EPPK1	epiplakin GN=EPPK1	EPPK1	415	71
ANK1	NP_001135917.1	0.0881063	1.07727	35	ANK1	ankyrin-1 isoform 10 precursor GN=ANK1	ANK1	445	36
PTMS	NP_002815.3	0.0896127	0.664557	0	PTMS	parathymosin isoform 2 GN=PTMS	PTMS	780	71
MFAP5	NP_003471.1	0.0901339	0.467369	0	MFAP5	microfibrillar-associated protein 5 isoform a precursor GN=MFAP5	MFAP5	446	71
KRT72	NP_001139697.1	0.0936669	0.975309	18	KRT72	keratin, type II cytoskeletal 72 isoform 1 GN=KRT72	KRT72	118	53
NDRG2	NP_057334.1	0.0949018	0.697467	18	NDRG2	protein NDRG2 isoform b GN=NDRG2	NDRG2	153	53
APOB	NP_000375.2	0.0956602	0.655327	0	APOB	apolipoprotein B-100 precursor GN=APOB	APOB	992	71
LCN2	NP_005555.2	0.096279	0.941242	0	LCN2	neutrophil gelatinase-associated lipocalin precursor GN=LCN2	LCN2	14	71
GLS-1	NP_055720.3	0.0967369	-0.494554	0	GLS-1	glutaminase kidney isoform, mitochondrial isoform 1 precursor GN=GLS	GLS	614	71
HMGN5	NP_110390.1	0.0975209	0.814263	0	HMGN5	high mobility group nucleosome-binding domain-containing protein 5 GN=HMGN5	HMGN5	604	71
KRT23	NP_056330.3	0.0985795	1.00978	0	KRT23	keratin, type I cytoskeletal 23 isoform 1 GN=KRT23	KRT23	202	71
TC2N	NP_689545.1	0.0987412	-0.410115	0	TC2N	tandem C2 domains nuclear protein isoform 1 GN=TC2N	TC2N	585	71
CYP1B1	NP_000095.2	0.0995528	-0.615579	0	CYP1B1	cytochrome P450 1B1 GN=CYP1B1	CYP1B1	77	71
C5	NP_001304092.1	0.0997116	0.758346	0	C5	complement C5 isoform 2 GN=C5	C5	735	71
GSTA1	NP_665683.1	0.0999441	1.19733	0	GSTA1	glutathione S-transferase A1 isoform 1 GN=GSTA1	GSTA1	22	71
CIRBP	NP_001271.1	0.104151	0.379315	0	CIRBP	cold-inducible RNA-binding protein isoform 1 GN=CIRBP	CIRBP	417	71
SPC24	NP_872319.1	0.104465	0.411514	0	SPC24	kinetochore protein Spc24 isoform 1 GN=SPC24	SPC24	964	71
MT1E	NP_783316.2	0.105519	1.07171	1	MT1E	metallothionein-1E GN=MT1E	MT1E	258	70
OLFM4	NP_006409.3	0.106237	-0.941162	0	OLFM4	olfactomedin-4 precursor GN=OLFM4	OLFM4	130	71
CES1	NP_001257.4	0.10629	0.784924	9	CES1	liver carboxylesterase 1 isoform c precursor GN=CES1	CES1	225	62
CRABP1	NP_004369.1	0.107248	1.18023	0	CRABP1	cellular retinoic acid-binding protein 1 GN=CRABP1	CRABP1	10	71
GLS	NP_001243239.1	0.107276	-0.521213	0	GLS	glutaminase kidney isoform, mitochondrial isoform 2 GN=GLS	GLS	614	71
NDRG2-1	NP_963834.1	0.107525	0.646154	0	NDRG2-1	protein NDRG2 isoform a GN=NDRG2	NDRG2	153	71
SUSD2	NP_062547.1	0.109517	0.462396	0	SUSD2	sushi domain-containing protein 2 precursor GN=SUSD2	SUSD2	154	71
MID1	NP_000372.1	0.110278	-0.327858	0	MID1	E3 ubiquitin-protein ligase Midline-1 isoform 1 GN=MID1	MID1	966	71
HBG2	NP_000175.1	0.111997	1.11945	0	HBG2	hemoglobin subunit gamma-2 GN=HBG2	HBG2	44	71
AGR2	NP_006399.1	0.112595	0.93112	0	AGR2	anterior gradient protein 2 homolog precursor GN=AGR2	AGR2	9	71
TMEM179B	NP_955369.1	0.113259	-0.369699	0	TMEM179B	transmembrane protein 179B precursor GN=TMEM179B	TMEM179B	739	71
NAPRT	NP_660202.3	0.11355	0.374354	0	NAPRT	nicotinate phosphoribosyltransferase isoform 1 GN=NAPRT	NAPRT	263	71
GSTM2	NP_000839.1	0.113907	-0.494507	0	GSTM2	glutathione S-transferase Mu 2 isoform 1 GN=GSTM2	GSTM2	135	71
TMEM97	NP_055388.2	0.114308	-0.545783	9	TMEM97	transmembrane protein 97 GN=TMEM97	TMEM97	266	62
FAM241A	NP_689613.1	0.114357	-0.472796	0	FAM241A	uncharacterized protein C4orf32 GN=FAM241A	FAM241A	679	71
AK4	NP_037542.1	0.116142	0.524514	0	AK4	adenylate kinase 4, mitochondrial isoform a GN=AK4	AK4	457	71
F13A1	NP_000120.2	0.117299	0.475286	0	F13A1	coagulation factor XIII A chain precursor GN=F13A1	F13A1	553	71
NCALD	NP_114430.2	0.119906	0.704615	0	NCALD	neurocalcin-delta GN=NCALD	NCALD	454	71
FCGBP	NP_003881.2	0.121797	0.443025	0	FCGBP	IgGFc-binding protein precursor GN=FCGBP	FCGBP	219	71
TRPC5	NP_036603.1	0.122591	-0.909057	0	TRPC5	short transient receptor potential channel 5 GN=TRPC5	TRPC5	95	71
MFAP4	NP_001185624.1	0.122722	0.687196	0	MFAP4	microfibril-associated glycoprotein 4 isoform 1 precursor GN=MFAP4	MFAP4	63	71
ERAP2	NP_001123612.1	0.123814	-0.679163	0	ERAP2	endoplasmic reticulum aminopeptidase 2 isoform 1 GN=ERAP2	ERAP2	93	71
ISG15	NP_005092.1	0.124369	-0.570873	0	ISG15	ubiquitin-like protein ISG15 GN=ISG15	ISG15	248	71
THBS4	NP_003239.2	0.124683	0.696444	0	THBS4	thrombospondin-4 isoform a precursor GN=THBS4	THBS4	288	71
MATN2-1	NP_002371.3	0.12499	0.696398	0	MATN2-1	matrilin-2 isoform a precursor GN=MATN2	MATN2	791	71
KRT7	NP_005547.3	0.125893	0.790969	0	KRT7	keratin, type II cytoskeletal 7 GN=KRT7	KRT7	251	71
NCCRP1	NP_001001414.1	0.12595	-0.918493	0	NCCRP1	F-box only protein 50 GN=NCCRP1	NCCRP1	138	71
HLA-DQA1	NP_002113.2	0.128526	1.07372	0	HLA-DQA1	HLA class II histocompatibility antigen, DQ alpha 1 chain precursor GN=HLA-DQA1	HLA-DQA1	27	71
ENOSF1	NP_001340996.1	0.129122	-0.295902	0	ENOSF1	mitochondrial enolase superfamily member 1 isoform 6 GN=ENOSF1	ENOSF1	979	71
MMP11	NP_005931.2	0.130391	0.481311	0	MMP11	stromelysin-3 preproprotein GN=MMP11	MMP11	242	71
SDC4	NP_002990.2	0.132531	0.486803	0	SDC4	syndecan-4 precursor GN=SDC4	SDC4	889	71
CLDN3	NP_001297.1	0.133136	-0.485744	0	CLDN3	claudin-3 GN=CLDN3	CLDN3	633	71
RAPGEF6	NP_001157858.1	0.133772	0.435382	9	RAPGEF6	rap guanine nucleotide exchange factor 6 isoform 1 GN=RAPGEF6	RAPGEF6	524	62
COTL1	NP_066972.1	0.13397	-0.401894	0	COTL1	coactosin-like protein GN=COTL1	COTL1	886	71
PTBP2	NP_001287918.1	0.134034	0.649875	0	PTBP2	polypyrimidine tract-binding protein 2 isoform 5 GN=PTBP2	PTBP2	252	71
ITGB4	NP_000204.3	0.13411	0.558275	0	ITGB4	integrin beta-4 isoform 1 precursor GN=ITGB4	ITGB4	386	71
GSTT1-1	NP_000844.2	0.134319	0.576828	0	GSTT1-1	glutathione S-transferase theta-1 isoform a GN=GSTT1	GSTT1	90	71
HMGCS1	NP_001311148.1	0.135192	0.436093	0	HMGCS1	hydroxymethylglutaryl-CoA synthase, cytoplasmic isoform 1 GN=HMGCS1	HMGCS1	122	71
PM20D2	NP_001010853.1	0.135362	0.687733	0	PM20D2	peptidase M20 domain-containing protein 2 GN=PM20D2	PM20D2	621	71
COL10A1	NP_000484.2	0.13573	0.703041	0	COL10A1	collagen alpha-1(X) chain precursor GN=COL10A1	COL10A1	5	71
APOE	NP_001289617.1	0.140731	0.680255	0	APOE	apolipoprotein E isoform a precursor GN=APOE	APOE	671	71
MYH13	NP_003793.2	0.142741	-0.779796	9	MYH13	myosin-13 GN=MYH13	MYH13	602	62
ALDH5A1	NP_733936.1	0.144323	-0.526731	0	ALDH5A1	succinate-semialdehyde dehydrogenase, mitochondrial isoform 1 precursor GN=ALDH5A1	ALDH5A1	556	71
MMP1	NP_002412.1	0.144472	0.702028	0	MMP1	interstitial collagenase isoform 1 preproprotein GN=MMP1	MMP1	91	71
NUDT16L1	NP_115725.1	0.145444	-0.226818	0	NUDT16L1	tudor-interacting repair regulator protein isoform 1 GN=NUDT16L1	NUDT16L1	920	71
PDK3	NP_001135858.1	0.145559	-0.477324	0	PDK3	pyruvate dehydrogenase kinase, isozyme 3 isoform 1 precursor GN=PDK3	PDK3	637	71
KRT18	NP_954657.1	0.146498	0.643113	0	KRT18	keratin, type I cytoskeletal 18 GN=KRT18	KRT18	80	71
MFSD6	NP_060164.3	0.148049	-0.677822	35	MFSD6	major facilitator superfamily domain-containing protein 6 GN=MFSD6	MFSD6	674	36
TOMM7	NP_061932.1	0.149212	0.393123	0	TOMM7	mitochondrial import receptor subunit TOM7 homolog GN=TOMM7	TOMM7	408	71
PDCD4	NP_055271.2	0.150181	-0.376832	0	PDCD4	programmed cell death protein 4 isoform 1 GN=PDCD4	PDCD4	788	71
CGREF1	NP_006560.3	0.15238	0.634842	0	CGREF1	cell growth regulator with EF hand domain protein 1 isoform a precursor GN=CGREF1	CGREF1	779	71
TRIM27	NP_006501.1	0.154408	-0.433285	0	TRIM27	zinc finger protein RFP GN=TRIM27	TRIM27	764	71
TRIM2	NP_001123539.1	0.155703	0.435927	0	TRIM2	tripartite motif-containing protein 2 isoform 2 GN=TRIM2	TRIM2	686	71
RIN1	NP_004283.2	0.155795	-0.632528	9	RIN1	ras and Rab interactor 1 GN=RIN1	RIN1	719	62
NQO2	NP_001305869.1	0.156359	0.525428	0	NQO2	ribosyldihydronicotinamide dehydrogenase	NQO2	891	71
PMP2	NP_002668.1	0.1606	1.10683	0	PMP2	myelin P2 protein isoform 1 GN=PMP2	PMP2	181	71
P4HA1-1	NP_000908.2	0.161196	0.408848	0	P4HA1-1	prolyl 4-hydroxylase subunit alpha-1 isoform 1 precursor GN=P4HA1	P4HA1	733	71
SLC29A1	NP_001291395.1	0.161381	-0.527908	0	SLC29A1	equilibrative nucleoside transporter 1 isoform 4 GN=SLC29A1	SLC29A1	797	71
RAB27B	NP_004154.2	0.162015	0.413454	0	RAB27B	ras-related protein Rab-27B GN=RAB27B	RAB27B	787	71
SBSN	NP_001159506.1	0.162427	0.637172	0	SBSN	suprabasin isoform 1 precursor GN=SBSN	SBSN	223	71
MB	NP_005359.1	0.163715	0.675413	0	MB	myoglobin GN=MB	MB	52	71
LYPD3	NP_055215.2	0.164635	0.701709	0	LYPD3	ly6/PLAUR domain-containing protein 3 precursor GN=LYPD3	LYPD3	352	71
PIGU	NP_536724.1	0.164763	-0.566151	35	PIGU	phosphatidylinositol glycan anchor biosynthesis class U protein precursor GN=PIGU	PIGU	619	36
CCDC80	NP_955806.1	0.165423	0.439293	0	CCDC80	coiled-coil domain-containing protein 80 precursor GN=CCDC80	CCDC80	510	71
GSTM1	NP_000552.2	0.16643	-0.658329	0	GSTM1	glutathione S-transferase Mu 1 isoform 1 GN=GSTM1	GSTM1	61	71
MRM1	NP_079140.2	0.169997	0.283988	0	MRM1	rRNA methyltransferase 1, mitochondrial precursor GN=MRM1	MRM1	855	71
DSP	NP_004406.2	0.170198	-0.453915	0	DSP	desmoplakin isoform I GN=DSP	DSP	776	71
LRRC15	NP_001128529.2	0.170261	-0.478697	0	LRRC15	leucine-rich repeat-containing protein 15 isoform a precursor GN=LRRC15	LRRC15	406	71
EVA1B	NP_060636.1	0.170388	0.48425	8	EVA1B	protein eva-1 homolog B GN=EVA1B	EVA1B	828	63
PLEKHA7	NP_001316559.1	0.170884	0.340504	0	PLEKHA7	pleckstrin homology domain-containing family A member 7 isoform 1 GN=PLEKHA7	PLEKHA7	582	71
MELTF	NP_201573.1	0.171639	0.956871	1	MELTF	melanotransferrin isoform 2 precursor GN=MELTF	MELTF	221	70
CKS1B	NP_001817.1	0.173812	0.493093	0	CKS1B	cyclin-dependent kinases regulatory subunit 1 GN=CKS1B	CKS1B	503	71
ACAN	NP_001126.3	0.174447	1.24326	19	ACAN	aggrecan core protein isoform 1 precursor GN=ACAN	ACAN	51	52
ISG20	NP_001290165.1	0.175501	-0.695547	27	ISG20	interferon-stimulated gene 20 kDa protein isoform b GN=ISG20	ISG20	696	44
JPT1	NP_057269.1	0.1759	0.528382	0	JPT1	jupiter microtubule associated homolog 1 isoform 1 GN=JPT1	JPT1	830	71
KRT80	NP_872313.2	0.17592	0.685172	0	KRT80	keratin, type II cytoskeletal 80 isoform K80 GN=KRT80	KRT80	374	71
SQLE	NP_003120.2	0.176203	-0.544038	9	SQLE	squalene monooxygenase GN=SQLE	SQLE	666	62
S100A2	NP_005969.1	0.176717	1.10542	0	S100A2	protein S100-A2 GN=S100A2	S100A2	12	71
LTF	NP_002334.2	0.176904	0.942463	0	LTF	lactotransferrin isoform 1 preproprotein GN=LTF	LTF	35	71
PSMB10	NP_002792.1	0.177121	-0.295794	0	PSMB10	proteasome subunit beta type-10 precursor GN=PSMB10	PSMB10	281	71
MDK	NP_001257480.1	0.177329	0.552067	0	MDK	midkine isoform a precursor GN=MDK	MDK	471	71
NDRG1	NP_001128714.1	0.179344	0.432877	0	NDRG1	protein NDRG1 isoform 1 GN=NDRG1	NDRG1	473	71
MGST1	NP_001247440.1	0.179878	-0.604493	0	MGST1	microsomal glutathione S-transferase 1 isoform a GN=MGST1	MGST1	233	71
SDC2	NP_002989.2	0.180001	0.510741	0	SDC2	syndecan-2 precursor GN=SDC2	SDC2	692	71
CA8	NP_004047.3	0.180328	0.514358	0	CA8	carbonic anhydrase-related protein isoform a GN=CA8	CA8	177	71
KRT4	NP_002263.3	0.182908	0.975345	9	KRT4	keratin, type II cytoskeletal 4 GN=KRT4	KRT4	81	62
LSP1	NP_002330.1	0.18382	0.378282	0	LSP1	lymphocyte-specific protein 1 isoform 1 GN=LSP1	LSP1	961	71
MAOA	NP_000231.1	0.183901	-0.382668	0	MAOA	amine oxidase	MAOA	513	71
C6orf89	NP_689947.2	0.183909	-0.339322	0	C6orf89	bombesin receptor-activated protein C6orf89 isoform a GN=C6orf89	C6orf89	715	71
PFN2	NP_444252.1	0.184613	0.500737	0	PFN2	profilin-2 isoform a GN=PFN2	PFN2	877	71
CDK1	NP_001307847.1	0.185284	-0.453368	0	CDK1	cyclin-dependent kinase 1 isoform 1 GN=CDK1	CDK1	951	71
RIOK1	NP_113668.2	0.186763	-0.274768	0	RIOK1	serine/threonine-protein kinase RIO1 isoform 1 GN=RIOK1	RIOK1	732	71
PROM1	NP_006008.1	0.187965	-0.504027	0	PROM1	prominin-1 isoform 1 precursor GN=PROM1	PROM1	341	71
CAMP	NP_004336.3	0.189859	1.03435	0	CAMP	cathelicidin antimicrobial peptide preproprotein GN=CAMP	CAMP	34	71
ROR2	NP_004551.2	0.190593	-0.60098	18	ROR2	tyrosine-protein kinase transmembrane receptor ROR2 isoform 1 precursor GN=ROR2	ROR2	594	53
ADH1B	NP_000659.2	0.191762	0.726054	0	ADH1B	alcohol dehydrogenase 1B isoform 1 GN=ADH1B	ADH1B	62	71
GSTM5	NP_000842.2	0.192851	-0.639751	27	GSTM5	glutathione S-transferase Mu 5 GN=GSTM5	GSTM5	117	44
PRKG1	NP_001091982.1	0.193547	-0.605688	9	PRKG1	cGMP-dependent protein kinase 1 isoform 1 GN=PRKG1	PRKG1	929	62
ALPL	NP_000469.3	0.195731	0.470336	0	ALPL	alkaline phosphatase, tissue-nonspecific isozyme isoform 1 preproprotein GN=ALPL	ALPL	714	71
FNDC1	NP_115921.2	0.196908	0.546545	0	FNDC1	fibronectin type III domain-containing protein 1 precursor GN=FNDC1	FNDC1	535	71
S100A16	NP_001303937.1	0.197373	0.440251	0	S100A16	protein S100-A16 GN=S100A16	S100A16	515	71
FABP5	NP_001435.1	0.198434	0.449545	0	FABP5	fatty acid-binding protein, epidermal GN=FABP5	FABP5	472	71
MAD2L1	NP_002349.1	0.202993	-0.29778	0	MAD2L1	mitotic spindle assembly checkpoint protein MAD2A GN=MAD2L1	MAD2L1	783	71
HMGA1-1	NP_001306010.1	0.203609	0.335901	0	HMGA1-1	high mobility group protein HMG-I/HMG-Y isoform a GN=HMGA1	HMGA1	954	71
PLA2G4A	NP_077734.1	0.203888	-0.315692	0	PLA2G4A	cytosolic phospholipase A2 isoform 1 GN=PLA2G4A	PLA2G4A	596	71
SPIRE1	NP_001122098.1	0.206357	-0.599041	18	SPIRE1	protein spire homolog 1 isoform a GN=SPIRE1	SPIRE1	600	53
HAAO	NP_036337.2	0.206783	0.265949	0	HAAO	3-hydroxyanthranilate 3,4-dioxygenase GN=HAAO	HAAO	207	71
EPHX2	NP_001970.2	0.209826	-0.369567	0	EPHX2	bifunctional epoxide hydrolase 2 isoform a GN=EPHX2	EPHX2	392	71
MAOB	NP_000889.3	0.211105	-0.482743	0	MAOB	amine oxidase	MAOB	270	71
MAL2	NP_443118.1	0.211744	-0.541714	9	MAL2	protein MAL2 GN=MAL2	MAL2	673	62
MBP-1	NP_001020272.1	0.212021	0.503311	0	MBP-1	Golli-MBP isoform 1 GN=MBP	MBP	922	71
GALNT7	NP_059119.2	0.212314	-0.375188	0	GALNT7	N-acetylgalactosaminyltransferase 7 GN=GALNT7	GALNT7	750	71
KRT17	NP_000413.1	0.212838	0.801145	0	KRT17	keratin, type I cytoskeletal 17 GN=KRT17	KRT17	110	71
THBS1	NP_003237.2	0.213658	0.65636	0	THBS1	thrombospondin-1 precursor GN=THBS1	THBS1	188	71
UQCR10	NP_037519.2	0.213691	-0.393703	0	UQCR10	cytochrome b-c1 complex subunit 9 isoform a GN=UQCR10	UQCR10	725	71
ALOX5AP	NP_001191335.1	0.214808	-0.444806	0	ALOX5AP	arachidonate 5-lipoxygenase-activating protein isoform 2 GN=ALOX5AP	ALOX5AP	157	71
CYB5R3	NP_001165131.1	0.215208	-0.235444	0	CYB5R3	NADH-cytochrome b5 reductase 3 isoform 3 GN=CYB5R3	CYB5R3	794	71
BCL2	NP_000624.2	0.215873	0.338875	0	BCL2	apoptosis regulator Bcl-2 alpha isoform GN=BCL2	BCL2	172	71
COL6A3	NP_476507.3	0.216056	0.545477	0	COL6A3	collagen alpha-3(VI) chain isoform 4 precursor GN=COL6A3	COL6A3	873	71
COL6A6	NP_001096078.1	0.216299	0.569655	0	COL6A6	collagen alpha-6(VI) chain precursor GN=COL6A6	COL6A6	229	71
CD151	NP_620598.1	0.219983	-0.330652	0	CD151	CD151 antigen GN=CD151	CD151	953	71
VCAM1	NP_001069.1	0.220603	0.395095	0	VCAM1	vascular cell adhesion protein 1 isoform a precursor GN=VCAM1	VCAM1	656	71
HLA-DPA1	NP_001229453.1	0.221027	0.306693	0	HLA-DPA1	HLA class II histocompatibility antigen, DP alpha 1 chain precursor GN=HLA-DPA1	HLA-DPA1	201	71
LGALS9	NP_033665.1	0.221698	-0.286683	0	LGALS9	galectin-9 isoform long GN=LGALS9	LGALS9	893	71
TSPAN13	NP_055214.1	0.221813	-0.494869	9	TSPAN13	tetraspanin-13 GN=TSPAN13	TSPAN13	199	62
FABP3-1	NP_004093.1	0.222622	0.467847	0	FABP3-1	fatty acid-binding protein, heart isoform 2 GN=FABP3	FABP3	303	71
KRT6B	NP_005546.2	0.223352	0.809849	0	KRT6B	keratin, type II cytoskeletal 6B GN=KRT6B	KRT6B	274	71
MTFR1	NP_001139311.1	0.223751	0.396588	0	MTFR1	mitochondrial fission regulator 1 isoform 3 GN=MTFR1	MTFR1	905	71
UBN2	NP_775840.3	0.224825	-0.277243	0	UBN2	ubinuclein-2 GN=UBN2	UBN2	312	71
EMC9	NP_057133.2	0.2253	-0.671486	18	EMC9	ER membrane protein complex subunit 9 isoform a GN=EMC9	EMC9	684	53
ALDH1A1	NP_000680.2	0.225673	0.452953	0	ALDH1A1	retinal dehydrogenase 1 GN=ALDH1A1	ALDH1A1	986	71
NOB1	NP_054781.1	0.226459	-0.169306	0	NOB1	RNA-binding protein NOB1 GN=NOB1	NOB1	943	71
RNASE2	NP_002925.1	0.227729	0.451977	0	RNASE2	non-secretory ribonuclease precursor GN=RNASE2	RNASE2	96	71
PLCB4	NP_000924.3	0.227913	0.446165	0	PLCB4	1-phosphatidylinositol 4,5-bisphosphate phosphodiesterase beta-4 isoform a GN=PLCB4	PLCB4	910	71
GPD1	NP_005267.2	0.228444	0.583246	0	GPD1	glycerol-3-phosphate dehydrogenase	GPD1	168	71
CD48	NP_001242959.1	0.229974	-0.441332	0	CD48	CD48 antigen isoform 2 precursor GN=CD48	CD48	521	71
FAH	NP_000128.1	0.230082	0.248625	0	FAH	fumarylacetoacetase GN=FAH	FAH	146	71
A2ML1	NP_653271.2	0.233327	0.756413	0	A2ML1	alpha-2-macroglobulin-like protein 1 isoform 1 precursor GN=A2ML1	A2ML1	37	71
ETV6	NP_001978.1	0.233491	-0.34886	0	ETV6	transcription factor ETV6 GN=ETV6	ETV6	214	71
ADD2	NP_001171983.1	0.238171	0.439896	0	ADD2	beta-adducin isoform a GN=ADD2	ADD2	624	71
PSMB5	NP_002788.1	0.238939	0.296465	0	PSMB5	proteasome subunit beta type-5 isoform 1 GN=PSMB5	PSMB5	660	71
PROSER2	NP_694988.3	0.243905	0.279259	0	PROSER2	proline and serine-rich protein 2 GN=PROSER2	PROSER2	629	71
EPCAM	NP_002345.2	0.244115	0.550239	0	EPCAM	epithelial cell adhesion molecule precursor GN=EPCAM	EPCAM	913	71
AS3MT	NP_065733.2	0.244235	0.319734	0	AS3MT	arsenite methyltransferase GN=AS3MT	AS3MT	874	71
GCA	NP_001317197.1	0.245082	0.361313	0	GCA	grancalcin isoform c GN=GCA	GCA	940	71
TMED1	NP_006849.1	0.246223	-0.237902	0	TMED1	transmembrane emp24 domain-containing protein 1 precursor GN=TMED1	TMED1	812	71
ZBTB8OS	NP_848642.1	0.249623	-0.313838	0	ZBTB8OS	protein archease isoform 1 GN=ZBTB8OS	ZBTB8OS	722	71
CLIC6	NP_001303938.1	0.249894	0.514034	0	CLIC6	chloride intracellular channel protein 6 isoform 1 GN=CLIC6	CLIC6	463	71
HLA-DRA	NP_061984.2	0.250785	0.31964	0	HLA-DRA	HLA class II histocompatibility antigen, DR alpha chain precursor GN=HLA-DRA	HLA-DRA	402	71
SPTA1	NP_003117.2	0.251064	0.709984	0	SPTA1	spectrin alpha chain, erythrocytic 1 GN=SPTA1	SPTA1	710	71
ENPEP	NP_001968.3	0.251551	0.300567	0	ENPEP	glutamyl aminopeptidase GN=ENPEP	ENPEP	971	71
PBK	NP_060962.2	0.252553	-0.386582	0	PBK	lymphokine-activated killer T-cell-originated protein kinase isoform 1 GN=PBK	PBK	170	71
KPNA2	NP_002257.1	0.253205	-0.354717	0	KPNA2	importin subunit alpha-1 GN=KPNA2	KPNA2	393	71
ANP32E-1	NP_001267488.1	0.25556	-0.280979	0	ANP32E-1	acidic leucine-rich nuclear phosphoprotein 32 family member E isoform 4 GN=ANP32E	ANP32E	285	71
EFNA1	NP_004419.2	0.255838	0.407746	0	EFNA1	ephrin-A1 isoform a precursor GN=EFNA1	EFNA1	908	71
SENP3	NP_056485.2	0.256857	-0.530837	18	SENP3	sentrin-specific protease 3 GN=SENP3	SENP3	871	53
MZB1	NP_057543.2	0.258366	-0.457745	0	MZB1	marginal zone B- and B1-cell-specific protein precursor GN=MZB1	MZB1	30	71
KRT77	NP_778253.2	0.259502	0.718531	35	KRT77	keratin, type II cytoskeletal 1b GN=KRT77	KRT77	236	36
CPXM2	NP_937791.2	0.261526	0.370608	0	CPXM2	inactive carboxypeptidase-like protein X2 precursor GN=CPXM2	CPXM2	362	71
CLNS1A	NP_001284.1	0.261532	0.198971	0	CLNS1A	methylosome subunit pICln isoform a GN=CLNS1A	CLNS1A	502	71
PIGR	NP_002635.2	0.263186	0.716236	0	PIGR	polymeric immunoglobulin receptor precursor GN=PIGR	PIGR	20	71
KRT3	NP_476429.2	0.263826	0.813974	27	KRT3	keratin, type II cytoskeletal 3 GN=KRT3	KRT3	821	44
HLA-A-1	NP_002107.3	0.263946	-0.361472	0	HLA-A-1	HLA class I histocompatibility antigen, A-1 alpha chain A*03:01:0:01 precursor GN=HLA-A	HLA-A	593	71
NEBL	NP_998734.1	0.267166	0.508086	0	NEBL	nebulette isoform 2 GN=NEBL	NEBL	389	71
STAT1	NP_644671.1	0.270631	-0.346471	8	STAT1	signal transducer and activator of transcription 1-alpha/beta isoform beta GN=STAT1	STAT1	347	63
CXCL10	NP_001556.2	0.27077	-0.621928	0	CXCL10	C-X-C motif chemokine 10 precursor GN=CXCL10	CXCL10	275	71
RBKS	NP_071411.1	0.270813	0.239267	0	RBKS	ribokinase isoform 1 GN=RBKS	RBKS	500	71
FBP2	NP_003828.2	0.2857	0.38715	0	FBP2	fructose-1,6-bisphosphatase isozyme 2 GN=FBP2	FBP2	444	71
SELENOT	NP_057359.2	0.287539	-0.450546	27	SELENOT	selenoprotein T precursor GN=SELENOT	SELENOT	634	44
CDC42EP4	NP_036253.2	0.290826	0.257094	0	CDC42EP4	cdc42 effector protein 4 GN=CDC42EP4	CDC42EP4	498	71
SCIN	NP_001106177.1	0.292766	0.441224	0	SCIN	adseverin isoform 1 GN=SCIN	SCIN	813	71
LRRC14	NP_001258965.1	0.29301	-0.200532	0	LRRC14	leucine-rich repeat-containing protein 14 GN=LRRC14	LRRC14	658	71
ABRACL	NP_067066.1	0.293063	0.370458	0	ABRACL	costars family protein ABRACL GN=ABRACL	ABRACL	109	71
LGALS3BP	NP_005558.1	0.293858	0.481058	0	LGALS3BP	galectin-3-binding protein precursor GN=LGALS3BP	LGALS3BP	301	71
UGDH	NP_003350.1	0.296147	0.195574	0	UGDH	UDP-glucose 6-dehydrogenase isoform 1 GN=UGDH	UGDH	883	71
MPO	NP_000241.1	0.304543	0.628149	0	MPO	myeloperoxidase precursor GN=MPO	MPO	43	71
LIMCH1	NP_001317716.1	0.305109	0.305156	0	LIMCH1	LIM and calponin homology domains-containing protein 1 isoform l GN=LIMCH1	LIMCH1	994	71
SCARB1	NP_005496.4	0.307541	0.397333	0	SCARB1	scavenger receptor class B member 1 isoform 1 GN=SCARB1	SCARB1	977	71
COBL	NP_001333373.1	0.309248	0.723418	35	COBL	protein cordon-bleu isoform g GN=COBL	COBL	245	36
GPC4	NP_001439.2	0.309287	0.322247	0	GPC4	glypican-4 precursor GN=GPC4	GPC4	320	71
FAP	NP_004451.2	0.309292	0.272915	0	FAP	prolyl endopeptidase FAP isoform 1 GN=FAP	FAP	414	71
NPNT	NP_001028219.1	0.310293	0.508751	9	NPNT	nephronectin isoform B precursor GN=NPNT	NPNT	878	62
ECHDC3	NP_078969.2	0.311665	0.408024	0	ECHDC3	enoyl-CoA hydratase domain-containing protein 3, mitochondrial precursor GN=ECHDC3	ECHDC3	286	71
NOP2	NP_001245238.1	0.313673	-0.34886	0	NOP2	probable 28S rRNA (cytosine(4447)-C(5))-methyltransferase isoform 3 GN=NOP2	NOP2	989	71
MARCKS	NP_002347.5	0.314593	0.266929	0	MARCKS	myristoylated alanine-rich C-kinase substrate GN=MARCKS	MARCKS	778	71
VAV3	NP_001073343.1	0.31462	-0.479079	35	VAV3	guanine nucleotide exchange factor VAV3 isoform 2 GN=VAV3	VAV3	511	36
PLOD2	NP_891988.1	0.315341	0.38376	0	PLOD2	procollagen-lysine,2-oxoglutarate 5-dioxygenase 2 isoform 1 precursor GN=PLOD2	PLOD2	611	71
PRKAB2	NP_005390.1	0.321819	0.164895	0	PRKAB2	5'-AMP-activated protein kinase subunit beta-2 GN=PRKAB2	PRKAB2	413	71
TRPS1	NP_054831.2	0.322954	0.449551	0	TRPS1	zinc finger transcription factor Trps1 isoform 1 GN=TRPS1	TRPS1	872	71
CMSS1	NP_115735.2	0.3285	-0.355495	9	CMSS1	protein CMSS1 isoform 1 GN=CMSS1	CMSS1	814	62
ARHGEF10L	NP_060595.3	0.32954	0.202423	0	ARHGEF10L	rho guanine nucleotide exchange factor 10-like protein isoform 1 GN=ARHGEF10L	ARHGEF10L	499	71
KCTD14	NP_076419.2	0.330334	-0.563526	18	KCTD14	BTB/POZ domain-containing protein KCTD14 isoform 1 GN=KCTD14	KCTD14	126	53
CHCHD4	NP_653237.1	0.330417	-0.28452	0	CHCHD4	mitochondrial intermembrane space import and assembly protein 40 isoform 2 GN=CHCHD4	CHCHD4	243	71
THBS2	NP_003238.2	0.3308	0.417712	0	THBS2	thrombospondin-2 precursor GN=THBS2	THBS2	132	71
PSTPIP1	NP_003969.2	0.331087	-0.199552	0	PSTPIP1	proline-serine-threonine phosphatase-interacting protein 1 isoform 1 GN=PSTPIP1	PSTPIP1	875	71
CBR4	NP_116172.2	0.33169	0.303394	0	CBR4	carbonyl reductase family member 4 GN=CBR4	CBR4	968	71
SPP1	NP_000573.1	0.332377	0.621808	18	SPP1	osteopontin isoform OPN-b precursor GN=SPP1	SPP1	394	53
SLC1A4	NP_003029.2	0.343108	-0.251738	0	SLC1A4	neutral amino acid transporter A isoform 1 GN=SLC1A4	SLC1A4	638	71
MUC1	NP_001191215.1	0.343826	0.468153	0	MUC1	mucin-1 isoform 10 precursor GN=MUC1	MUC1	73	71
MAPT-2	NP_001190180.1	0.344084	0.549297	9	MAPT-2	microtubule-associated protein tau isoform 7 GN=MAPT	MAPT	772	62
CALHM6	NP_001010919.1	0.345109	-0.469414	17	CALHM6	protein FAM26F isoform 1 GN=CALHM6	CALHM6	175	54
IGF2BP2	NP_001278798.1	0.347772	-0.424672	0	IGF2BP2	insulin-like growth factor 2 mRNA-binding protein 2 isoform c GN=IGF2BP2	IGF2BP2	178	71
NES	NP_006608.1	0.350055	0.282738	0	NES	nestin GN=NES	NES	537	71
NDUFAF8	NP_001079990.1	0.351653	-0.416248	18	NDUFAF8	NADH dehydrogenase	NDUFAF8	438	53
RNASE3	NP_002926.2	0.352832	0.514648	0	RNASE3	eosinophil cationic protein precursor GN=RNASE3	RNASE3	42	71
FLG2	NP_001014364.1	0.353897	0.550636	26	FLG2	filaggrin-2 GN=FLG2	FLG2	167	45
MAP2-1	NP_002365.3	0.354188	0.372952	0	MAP2-1	microtubule-associated protein 2 isoform 1 GN=MAP2	MAP2	434	71
PCTP	NP_067036.2	0.357262	0.199733	0	PCTP	phosphatidylcholine transfer protein isoform 1 GN=PCTP	PCTP	983	71
VSNL1	NP_003376.2	0.357663	0.46457	0	VSNL1	visinin-like protein 1 GN=VSNL1	VSNL1	142	71
PRKG1-1	NP_006249.1	0.357928	-0.200649	0	PRKG1-1	cGMP-dependent protein kinase 1 isoform 2 GN=PRKG1	PRKG1	929	71
CRABP2	NP_001186652.1	0.357938	0.360776	0	CRABP2	cellular retinoic acid-binding protein 2 GN=CRABP2	CRABP2	55	71
ACP6	NP_057445.4	0.359563	-0.193347	0	ACP6	lysophosphatidic acid phosphatase type 6 isoform 1 GN=ACP6	ACP6	586	71
LIPE	NP_005348.2	0.359594	-0.335821	0	LIPE	hormone-sensitive lipase GN=LIPE	LIPE	120	71
ACTL8	NP_110439.2	0.360851	0.637576	0	ACTL8	actin-like protein 8 GN=ACTL8	ACTL8	78	71
LPA	NP_005568.2	0.36093	0.433841	0	LPA	apolipoprotein(a) precursor GN=LPA	LPA	205	71
S100A12	NP_005612.1	0.361785	0.70161	0	S100A12	protein S100-A12 GN=S100A12	S100A12	16	71
FAM107B	NP_001269624.1	0.364097	0.253119	0	FAM107B	protein FAM107B isoform a GN=FAM107B	FAM107B	926	71
CENPE	NP_001804.2	0.364913	0.564133	1	CENPE	centromere-associated protein E isoform 1 precursor GN=CENPE	CENPE	421	70
NUDT19	NP_001099040.1	0.364931	-0.275771	0	NUDT19	nucleoside diphosphate-linked moiety X motif 19 precursor GN=NUDT19	NUDT19	807	71
CYBRD1	NP_079119.3	0.366412	0.291415	0	CYBRD1	cytochrome b reductase 1 isoform 1 GN=CYBRD1	CYBRD1	162	71
AZU1	NP_001691.1	0.367537	0.510262	0	AZU1	azurocidin preproprotein GN=AZU1	AZU1	26	71
PLPP2	NP_808211.1	0.369387	-0.456943	27	PLPP2	phospholipid phosphatase 2 isoform 3 GN=PLPP2	PLPP2	817	44
KLRG2	NP_940910.1	0.373006	-0.560745	0	KLRG2	killer cell lectin-like receptor subfamily G member 2 GN=KLRG2	KLRG2	115	71
SMARCAL1	NP_054859.2	0.374905	-0.413342	27	SMARCAL1	SWI/SNF-related matrix-associated actin-dependent regulator of chromatin subfamily A-like protein 1 GN=SMARCAL1	SMARCAL1	841	44
ASS1	NP_446464.1	0.378632	-0.299173	0	ASS1	argininosuccinate synthase GN=ASS1	ASS1	314	71
FABP3	NP_001307925.1	0.379127	0.344732	0	FABP3	fatty acid-binding protein, heart isoform 1 GN=FABP3	FABP3	303	71
C19orf12	NP_001026896.2	0.379628	-0.376244	9	C19orf12	protein C19orf12 isoform 1 GN=C19orf12	C19orf12	781	62
PRG3	NP_006084.2	0.38058	0.437785	0	PRG3	proteoglycan 3 precursor GN=PRG3	PRG3	89	71
SAA1	NP_001171477.1	0.381033	0.417832	0	SAA1	serum amyloid A-1 protein preproprotein GN=SAA1	SAA1	260	71
PRTN3	NP_002768.3	0.381495	0.577893	0	PRTN3	myeloblastin precursor GN=PRTN3	PRTN3	1	71
ERO1A	NP_055399.1	0.38365	-0.216951	0	ERO1A	ERO1-like protein alpha precursor GN=ERO1A	ERO1A	884	71
BPI	NP_001716.2	0.383725	0.508001	0	BPI	bactericidal permeability-increasing protein precursor GN=BPI	BPI	58	71
CLEC16A	NP_056041.1	0.38531	-0.287908	9	CLEC16A	protein CLEC16A isoform 1 GN=CLEC16A	CLEC16A	353	62
SPINT2	NP_001159575.1	0.386112	0.391638	9	SPINT2	kunitz-type protease inhibitor 2 isoform b precursor GN=SPINT2	SPINT2	834	62
SERPINB5	NP_002630.2	0.386743	0.541439	0	SERPINB5	serpin B5 GN=SERPINB5	SERPINB5	46	71
UCHL1	NP_004172.2	0.387155	0.36614	0	UCHL1	ubiquitin carboxyl-terminal hydrolase isozyme L1 GN=UCHL1	UCHL1	92	71
TBC1D10C	NP_940919.1	0.388535	-0.29131	0	TBC1D10C	carabin isoform 1 GN=TBC1D10C	TBC1D10C	682	71
CD40	NP_001289682.1	0.390969	-0.4659	35	CD40	tumor necrosis factor receptor superfamily member 5 isoform 3 precursor GN=CD40	CD40	944	36
PRG2	NP_002719.3	0.392857	0.421824	0	PRG2	bone marrow proteoglycan isoform 1 preproprotein GN=PRG2	PRG2	49	71
UBE2C	NP_008950.1	0.393602	-0.32211	0	UBE2C	ubiquitin-conjugating enzyme E2 C isoform 1 GN=UBE2C	UBE2C	627	71
IL4I1	NP_758962.1	0.399731	-0.360625	0	IL4I1	L-amino-acid oxidase isoform 2 precursor GN=IL4I1	IL4I1	661	71
COL6A3-1	NP_004360.2	0.400356	0.242335	0	COL6A3-1	collagen alpha-3(VI) chain isoform 1 precursor GN=COL6A3	COL6A3	873	71
IRF6	NP_006138.1	0.401121	0.272334	0	IRF6	interferon regulatory factor 6 isoform 1 GN=IRF6	IRF6	405	71
OAT	NP_001309903.1	0.405226	-0.421815	27	OAT	ornithine aminotransferase, mitochondrial isoform 4 GN=OAT	OAT	948	44
BCL2L13	NP_056182.2	0.412632	0.184519	0	BCL2L13	bcl-2-like protein 13 isoform a GN=BCL2L13	BCL2L13	758	71
KYNU	NP_001186170.1	0.416477	-0.371	0	KYNU	kynureninase isoform a GN=KYNU	KYNU	116	71
GPT2	NP_597700.1	0.421005	0.252363	0	GPT2	alanine aminotransferase 2 isoform 1 GN=GPT2	GPT2	662	71
GPT	NP_005300.1	0.423978	0.331879	0	GPT	alanine aminotransferase 1 GN=GPT	GPT	380	71
SDS	NP_006834.2	0.424875	0.220718	0	SDS	L-serine dehydratase/L-threonine deaminase GN=SDS	SDS	928	71
MBP	NP_002376.1	0.426858	0.368539	0	MBP	myelin basic protein isoform 2 GN=MBP	MBP	922	71
FDFT1	NP_001274671.1	0.432878	-0.250655	0	FDFT1	squalene synthase isoform 1 GN=FDFT1	FDFT1	351	71
ANK1-1	NP_065209.2	0.434457	0.444399	0	ANK1-1	ankyrin-1 isoform 1 GN=ANK1	ANK1	445	71
PC	NP_001035806.1	0.435735	-0.20525	0	PC	pyruvate carboxylase, mitochondrial precursor GN=PC	PC	898	71
MEX3A	NP_001087194.1	0.43588	0.21859	0	MEX3A	RNA-binding protein MEX3A GN=MEX3A	MEX3A	991	71
COBL-1	NP_001274365.1	0.43785	0.306537	0	COBL-1	protein cordon-bleu isoform a GN=COBL	COBL	245	71
MNDA	NP_002423.1	0.438954	-0.292731	0	MNDA	myeloid cell nuclear differentiation antigen GN=MNDA	MNDA	412	71
ALOX15B	NP_001132.2	0.439596	0.206557	0	ALOX15B	arachidonate 15-lipoxygenase B isoform d GN=ALOX15B	ALOX15B	11	71
CADM1	NP_001287972.1	0.440381	0.331681	0	CADM1	cell adhesion molecule 1 isoform A precursor GN=CADM1	CADM1	770	71
ECI2	NP_996667.2	0.440829	0.171522	0	ECI2	enoyl-CoA delta isomerase 2, mitochondrial isoform 2 GN=ECI2	ECI2	946	71
CLIC3	NP_004660.2	0.442542	0.264415	0	CLIC3	chloride intracellular channel protein 3 GN=CLIC3	CLIC3	190	71
VTCN1	NP_078902.2	0.444335	0.365936	0	VTCN1	V-set domain-containing T-cell activation inhibitor 1 isoform 1 precursor GN=VTCN1	VTCN1	186	71
HMGN4	NP_006344.1	0.446287	0.175961	0	HMGN4	high mobility group nucleosome-binding domain-containing protein 4 GN=HMGN4	HMGN4	448	71
EXOSC3	NP_057126.2	0.446378	-0.0803116	0	EXOSC3	exosome complex component RRP40 isoform 1 GN=EXOSC3	EXOSC3	623	71
OCIAD2	NP_001014446.1	0.44721	0.291776	0	OCIAD2	OCIA domain-containing protein 2 isoform 1 GN=OCIAD2	OCIAD2	361	71
SPP1-1	NP_001035147.1	0.448633	0.39999	0	SPP1-1	osteopontin isoform OPN-a precursor GN=SPP1	SPP1	394	71
DSG3	NP_001935.2	0.451934	0.52579	0	DSG3	desmoglein-3 preproprotein GN=DSG3	DSG3	21	71
MOXD1	NP_056344.2	0.453427	0.253979	0	MOXD1	DBH-like monooxygenase protein 1 precursor GN=MOXD1	MOXD1	244	71
CAV1	NP_001744.2	0.454904	-0.355007	0	CAV1	caveolin-1 isoform alpha GN=CAV1	CAV1	532	71
HLA-C	NP_001229971.1	0.456524	-0.463132	1	HLA-C	HLA class I histocompatibility antigen, Cw-1 alpha chain precursor GN=HLA-C	HLA-C	866	70
ICAM1	NP_000192.2	0.458148	-0.191098	0	ICAM1	intercellular adhesion molecule 1 precursor GN=ICAM1	ICAM1	325	71
MATN2	NP_085072.2	0.458605	0.360976	35	MATN2	matrilin-2 isoform b precursor GN=MATN2	MATN2	791	36
TMEM132A	NP_060340.2	0.461048	-0.180957	0	TMEM132A	transmembrane protein 132A isoform a precursor GN=TMEM132A	TMEM132A	365	71
HLA-DQB1	NP_001230891.1	0.461134	-0.291097	0	HLA-DQB1	HLA class II histocompatibility antigen, DQ beta 1 chain isoform 1 precursor GN=HLA-DQB1	HLA-DQB1	355	71
KRT5	NP_000415.2	0.464459	0.545069	0	KRT5	keratin, type II cytoskeletal 5 GN=KRT5	KRT5	143	71
SOD2	NP_000627.2	0.464828	0.204388	0	SOD2	superoxide dismutase	SOD2	592	71
CHI3L1	NP_001267.2	0.466248	0.340921	0	CHI3L1	chitinase-3-like protein 1 precursor GN=CHI3L1	CHI3L1	53	71
MRI1	NP_001026897.1	0.47405	-0.120639	0	MRI1	methylthioribose-1-phosphate isomerase isoform 1 GN=MRI1	MRI1	613	71
KRT79	NP_787028.1	0.47725	0.634531	11	KRT79	keratin, type II cytoskeletal 79 GN=KRT79	KRT79	440	60
GLYATL2	NP_659453.3	0.478546	0.468777	0	GLYATL2	glycine N-acyltransferase-like protein 2 GN=GLYATL2	GLYATL2	41	71
GPC6	NP_005699.1	0.482006	0.186614	0	GPC6	glypican-6 precursor GN=GPC6	GPC6	487	71
DST	NP_001714.1	0.483862	-0.22986	0	DST	dystonin isoform 1e precursor GN=DST	DST	737	71
TPD52L1	NP_003278.1	0.487333	0.361173	0	TPD52L1	tumor protein D53 isoform 1 GN=TPD52L1	TPD52L1	296	71
QPRT	NP_055113.2	0.491557	-0.230597	0	QPRT	nicotinate-nucleotide pyrophosphorylase	QPRT	197	71
ALDH4A1	NP_733844.1	0.491804	0.215661	0	ALDH4A1	delta-1-pyrroline-5-carboxylate dehydrogenase, mitochondrial isoform a precursor GN=ALDH4A1	ALDH4A1	329	71
SPHK1	NP_892010.2	0.493013	0.345786	35	SPHK1	sphingosine kinase 1 isoform 2 GN=SPHK1	SPHK1	854	36
CYB5A	NP_683725.1	0.493208	0.223035	0	CYB5A	cytochrome b5 isoform 1 GN=CYB5A	CYB5A	148	71
ARFGEF3	NP_065073.3	0.494183	-0.226717	0	ARFGEF3	brefeldin A-inhibited guanine nucleotide-exchange protein 3 GN=ARFGEF3	ARFGEF3	650	71
MATN4	NP_003824.2	0.495223	0.56345	9	MATN4	matrilin-4 isoform 1 precursor GN=MATN4	MATN4	486	62
GLUL	NP_002056.2	0.498364	0.174347	0	GLUL	glutamine synthetase GN=GLUL	GLUL	942	71
MCFD2	NP_001164979.1	0.499205	0.252029	0	MCFD2	multiple coagulation factor deficiency protein 2 isoform A precursor GN=MCFD2	MCFD2	469	71
SULT1A1	NP_803878.1	0.504977	0.20273	0	SULT1A1	sulfotransferase 1A1 isoform a GN=SULT1A1	SULT1A1	933	71
EVL	NP_057421.1	0.507423	-0.175004	0	EVL	ena/VASP-like protein isoform 1 GN=EVL	EVL	859	71
MUC5B	NP_002449.2	0.507772	0.298436	0	MUC5B	mucin-5B precursor GN=MUC5B	MUC5B	313	71
HAPLN1	NP_001875.1	0.509037	0.61823	0	HAPLN1	hyaluronan and proteoglycan link protein 1 precursor GN=HAPLN1	HAPLN1	67	71
COL5A2	NP_000384.2	0.509137	0.237044	0	COL5A2	collagen alpha-2(V) chain preproprotein GN=COL5A2	COL5A2	678	71
MSLN	NP_005814.2	0.511036	0.44034	0	MSLN	mesothelin isoform 1 preproprotein GN=MSLN	MSLN	8	71
C5orf22	NP_060826.2	0.515772	-0.126655	0	C5orf22	UPF0489 protein C5orf22 GN=C5orf22	C5orf22	755	71
HMGA1	NP_665912.1	0.520212	0.204541	0	HMGA1	high mobility group protein HMG-I/HMG-Y isoform b GN=HMGA1	HMGA1	954	71
OMD	NP_005005.1	0.520316	0.363295	0	OMD	osteomodulin precursor GN=OMD	OMD	79	71
MACROD1	NP_054786.2	0.520948	0.147741	0	MACROD1	O-acetyl-ADP-ribose deacetylase MACROD1 GN=MACROD1	MACROD1	590	71
PEG3	NP_001139658.1	0.527388	0.331793	0	PEG3	paternally-expressed gene 3 protein isoform 1 GN=PEG3	PEG3	38	71
COL6A2	NP_478054.2	0.527901	0.142291	0	COL6A2	collagen alpha-2(VI) chain isoform 2C2a precursor GN=COL6A2	COL6A2	657	71
RARRES1	NP_996846.1	0.52837	-0.325403	0	RARRES1	retinoic acid receptor responder protein 1 isoform 1 precursor GN=RARRES1	RARRES1	50	71
TACSTD2	NP_002344.2	0.529679	0.237435	0	TACSTD2	tumor-associated calcium signal transducer 2 precursor GN=TACSTD2	TACSTD2	209	71
URM1	NP_001129419.1	0.535986	0.201734	0	URM1	ubiquitin-related modifier 1 isoform b GN=URM1	URM1	198	71
UIMC1	NP_001186226.1	0.53805	0.11952	0	UIMC1	BRCA1-A complex subunit RAP80 isoform 1 GN=UIMC1	UIMC1	300	71
ANP32E	NP_001129951.1	0.541874	-0.358591	19	ANP32E	acidic leucine-rich nuclear phosphoprotein 32 family member E isoform 3 GN=ANP32E	ANP32E	285	52
PLIN4	NP_001073869.1	0.54242	0.347938	0	PLIN4	perilipin-4 GN=PLIN4	PLIN4	239	71
ABCB10	NP_036221.2	0.546407	-0.210191	0	ABCB10	ATP-binding cassette sub-family B member 10, mitochondrial GN=ABCB10	ABCB10	868	71
TYMP	NP_001244917.1	0.549395	-0.120626	0	TYMP	thymidine phosphorylase isoform 1 precursor GN=TYMP	TYMP	659	71
ABHD5	NP_057090.2	0.550565	-0.112897	0	ABHD5	1-acylglycerol-3-phosphate O-acyltransferase ABHD5 GN=ABHD5	ABHD5	364	71
PGM2L1	NP_775853.2	0.55235	-0.135016	0	PGM2L1	glucose 1,6-bisphosphate synthase GN=PGM2L1	PGM2L1	912	71
ALCAM	NP_001230209.1	0.553779	0.327546	0	ALCAM	CD166 antigen isoform 2 precursor GN=ALCAM	ALCAM	66	71
CBX2	NP_005180.1	0.567116	0.167731	0	CBX2	chromobox protein homolog 2 isoform 1 GN=CBX2	CBX2	363	71
PHYH	NP_006205.1	0.567207	-0.173257	0	PHYH	phytanoyl-CoA dioxygenase, peroxisomal isoform a precursor GN=PHYH	PHYH	726	71
CPVL	NP_061902.2	0.56821	0.181113	0	CPVL	probable serine carboxypeptidase CPVL precursor GN=CPVL	CPVL	773	71
FABP4	NP_001433.1	0.568612	0.274839	0	FABP4	fatty acid-binding protein, adipocyte GN=FABP4	FABP4	82	71
PYCR1	NP_008838.2	0.568655	0.193503	0	PYCR1	pyrroline-5-carboxylate reductase 1, mitochondrial isoform 1 GN=PYCR1	PYCR1	804	71
HLA-A	NP_001229687.1	0.570687	0.434965	1	HLA-A	HLA class I histocompatibility antigen, A-1 alpha chain A*01:01:01:01 precursor GN=HLA-A	HLA-A	593	70
PLIN1	NP_002657.3	0.58081	0.256417	0	PLIN1	perilipin-1 GN=PLIN1	PLIN1	56	71
COL6A1	NP_001839.2	0.582946	0.174553	0	COL6A1	collagen alpha-1(VI) chain precursor GN=COL6A1	COL6A1	597	71
TSPAN6	NP_003261.1	0.583205	0.213007	0	TSPAN6	tetraspanin-6 isoform a GN=TSPAN6	TSPAN6	972	71
HLA-C-1	NP_002108.4	0.584417	0.327331	0	HLA-C-1	HLA class I histocompatibility antigen, Cw-1 alpha chain precursor GN=HLA-C	HLA-C	866	71
CALML5	NP_059118.2	0.588723	0.381174	0	CALML5	calmodulin-like protein 5 GN=CALML5	CALML5	2	71
B2M	NP_004039.1	0.594916	0.137561	0	B2M	beta-2-microglobulin precursor GN=B2M	B2M	456	71
PADI4	NP_036519.2	0.596475	0.29564	0	PADI4	protein-arginine deiminase type-4 GN=PADI4	PADI4	271	71
RNF170	NP_001153696.1	0.598504	-0.349826	19	RNF170	E3 ubiquitin-protein ligase RNF170 isoform b GN=RNF170	RNF170	918	52
COL11A1	NP_542196.2	0.600151	0.270234	0	COL11A1	collagen alpha-1(XI) chain isoform B preproprotein GN=COL11A1	COL11A1	494	71
ALDH2	NP_000681.2	0.604052	-0.166783	0	ALDH2	aldehyde dehydrogenase, mitochondrial isoform 1 precursor GN=ALDH2	ALDH2	746	71
COL6A2-1	NP_001840.3	0.604351	0.159204	0	COL6A2-1	collagen alpha-2(VI) chain isoform 2C2 precursor GN=COL6A2	COL6A2	657	71
ANTXR1	NP_115584.1	0.604481	-0.152284	0	ANTXR1	anthrax toxin receptor 1 isoform 1 precursor GN=ANTXR1	ANTXR1	677	71
ELANE	NP_001963.1	0.604828	0.32835	0	ELANE	neutrophil elastase preproprotein GN=ELANE	ELANE	33	71
TM7SF2	NP_003264.2	0.61509	0.260159	26	TM7SF2	delta(14)-sterol reductase isoform 1 GN=TM7SF2	TM7SF2	437	45
CASP14	NP_036246.1	0.616803	-0.325043	0	CASP14	caspase-14 precursor GN=CASP14	CASP14	206	71
CD40-1	NP_001309350.1	0.628084	-0.182179	0	CD40-1	tumor necrosis factor receptor superfamily member 5 isoform 4 precursor GN=CD40	CD40	944	71
ARL1	NP_001168.1	0.629197	-0.0853496	0	ARL1	ADP-ribosylation factor-like protein 1 isoform 1 GN=ARL1	ARL1	880	71
STARD10	NP_006636.2	0.629879	0.0825552	0	STARD10	START domain-containing protein 10 GN=STARD10	STARD10	462	71
SLC4A1	NP_000333.1	0.630945	0.299161	0	SLC4A1	band 3 anion transport protein GN=SLC4A1	SLC4A1	268	71
SDC1	NP_002988.3	0.635116	-0.146281	0	SDC1	syndecan-1 precursor GN=SDC1	SDC1	433	71
IMPACT	NP_060909.1	0.641755	-0.089677	0	IMPACT	protein IMPACT GN=IMPACT	IMPACT	742	71
COL21A1	NP_110447.2	0.644922	0.24907	35	COL21A1	collagen alpha-1(XXI) chain isoform a precursor GN=COL21A1	COL21A1	985	36
GLYATL1	NP_001207423.1	0.645749	0.337224	28	GLYATL1	glycine N-acyltransferase-like protein 1 isoform 2 GN=GLYATL1	GLYATL1	70	43
CILP	NP_003604.3	0.646969	0.201173	0	CILP	cartilage intermediate layer protein 1 preproprotein GN=CILP	CILP	346	71
EPB42	NP_000110.2	0.647141	0.255008	0	EPB42	erythrocyte membrane protein band 4.2 isoform 1 GN=EPB42	EPB42	900	71
PAPSS2	NP_001015880.1	0.647249	-0.142735	0	PAPSS2	bifunctional 3'-phosphoadenosine 5'-phosphosulfate synthase 2 isoform b GN=PAPSS2	PAPSS2	538	71
THBS3	NP_009043.1	0.648334	0.141841	0	THBS3	thrombospondin-3 isoform 1 precursor GN=THBS3	THBS3	956	71
CAPN6	NP_055104.2	0.651258	-0.186525	9	CAPN6	calpain-6 GN=CAPN6	CAPN6	40	62
SPINT2-1	NP_066925.1	0.653058	0.187613	0	SPINT2-1	kunitz-type protease inhibitor 2 isoform a precursor GN=SPINT2	SPINT2	834	71
MAFF	NP_036455.1	0.655617	0.134426	0	MAFF	transcription factor MafF isoform a GN=MAFF	MAFF	541	71
RHPN2	NP_149094.3	0.659269	0.126619	0	RHPN2	rhophilin-2 GN=RHPN2	RHPN2	990	71
ISOC2	NP_001129673.1	0.66056	0.0921026	0	ISOC2	isochorismatase domain-containing protein 2 isoform 1 GN=ISOC2	ISOC2	937	71
GSTM3	NP_000840.2	0.662141	-0.140291	0	GSTM3	glutathione S-transferase Mu 3 GN=GSTM3	GSTM3	257	71
CENPV	NP_859067.2	0.662431	0.173083	0	CENPV	centromere protein V GN=CENPV	CENPV	803	71
ALDH9A1	NP_000687.3	0.663863	-0.13721	0	ALDH9A1	4-trimethylaminobutyraldehyde dehydrogenase GN=ALDH9A1	ALDH9A1	628	71
CCK	NP_000720.1	0.6657	0.186849	10	CCK	cholecystokinin preproprotein GN=CCK	CCK	753	61
PADI2	NP_031391.2	0.665736	-0.189984	0	PADI2	protein-arginine deiminase type-2 GN=PADI2	PADI2	165	71
GPRC5B	NP_001291700.1	0.66806	0.213726	27	GPRC5B	G-protein coupled receptor family C group 5 member B isoform 2 GN=GPRC5B	GPRC5B	335	44
RCSD1	NP_443094.3	0.669265	0.122044	0	RCSD1	capZ-interacting protein isoform 1 GN=RCSD1	RCSD1	449	71
ZBTB38	NP_001337029.1	0.6737	-0.210289	18	ZBTB38	zinc finger and BTB domain-containing protein 38 GN=ZBTB38	ZBTB38	529	53
CISD3	NP_001129970.1	0.674992	-0.140286	0	CISD3	CDGSH iron-sulfur domain-containing protein 3, mitochondrial precursor GN=CISD3	CISD3	554	71
BCAT1	NP_001171565.1	0.675199	-0.166106	0	BCAT1	branched-chain-amino-acid aminotransferase, cytosolic isoform 5 GN=BCAT1	BCAT1	934	71
IMPA2	NP_055029.1	0.675462	0.146057	0	IMPA2	inositol monophosphatase 2 GN=IMPA2	IMPA2	573	71
LRRC20	NP_997002.1	0.67911	0.0754757	0	LRRC20	leucine-rich repeat-containing protein 20 isoform 1 GN=LRRC20	LRRC20	488	71
SGCE	NP_001333642.1	0.67961	-0.0801214	0	SGCE	epsilon-sarcoglycan isoform 5 GN=SGCE	SGCE	851	71
COL12A1	NP_004361.3	0.688182	-0.137847	0	COL12A1	collagen alpha-1(XII) chain long isoform precursor GN=COL12A1	COL12A1	215	71
PYGB	NP_002853.2	0.690897	0.113087	0	PYGB	glycogen phosphorylase, brain form GN=PYGB	PYGB	703	71
ITGAM	NP_001139280.1	0.691505	0.162803	0	ITGAM	integrin alpha-M isoform 1 precursor GN=ITGAM	ITGAM	852	71
CHDH	NP_060867.2	0.69229	-0.112095	0	CHDH	choline dehydrogenase, mitochondrial GN=CHDH	CHDH	815	71
DEFA3	NP_005208.1	0.692404	0.304026	0	DEFA3	neutrophil defensin 3 preproprotein GN=DEFA3	DEFA3	18	71
BRD7	NP_001167455.1	0.696123	0.0860493	0	BRD7	bromodomain-containing protein 7 isoform 1 GN=BRD7	BRD7	622	71
GSTT1	NP_001280742.1	0.697166	0.220614	35	GSTT1	glutathione S-transferase theta-1 isoform d GN=GSTT1	GSTT1	90	36
COL8A1	NP_065084.2	0.700019	0.150238	0	COL8A1	collagen alpha-1(VIII) chain precursor GN=COL8A1	COL8A1	915	71
FSCN1	NP_003079.1	0.700196	0.0982172	0	FSCN1	fascin GN=FSCN1	FSCN1	507	71
DHCR24	NP_055577.1	0.700478	-0.134669	0	DHCR24	delta(24)-sterol reductase precursor GN=DHCR24	DHCR24	75	71
INPP5B	NP_005531.2	0.701336	0.0995693	0	INPP5B	type II inositol 1,4,5-trisphosphate 5-phosphatase isoform 1 precursor GN=INPP5B	INPP5B	895	71
S100P	NP_005971.1	0.705174	0.255673	0	S100P	protein S100-P GN=S100P	S100P	15	71
PSPH	NP_004568.2	0.706419	0.184888	0	PSPH	phosphoserine phosphatase GN=PSPH	PSPH	466	71
DERL3	NP_001002862.1	0.706991	0.226131	9	DERL3	derlin-3 isoform 2 GN=DERL3	DERL3	17	62
AKR1C1	NP_001344.2	0.707941	0.158413	0	AKR1C1	aldo-keto reductase family 1 member C1 GN=AKR1C1	AKR1C1	13	71
IFITM1	NP_003632.3	0.708072	-0.10014	0	IFITM1	interferon-induced transmembrane protein 1 GN=IFITM1	IFITM1	293	71
COPZ2	NP_057513.1	0.712133	-0.0935196	0	COPZ2	coatomer subunit zeta-2 GN=COPZ2	COPZ2	843	71
HLA-DPB1	NP_002112.3	0.7206	-0.0891083	0	HLA-DPB1	HLA class II histocompatibility antigen, DP beta 1 chain precursor GN=HLA-DPB1	HLA-DPB1	560	71
PLIN2	NP_001113.2	0.720738	0.158785	0	PLIN2	perilipin-2 GN=PLIN2	PLIN2	520	71
PYCR3	NP_075566.2	0.722031	0.0685899	0	PYCR3	pyrroline-5-carboxylate reductase 3 isoform 1 GN=PYCR3	PYCR3	962	71
PLTP	NP_006218.1	0.722824	0.111055	0	PLTP	phospholipid transfer protein isoform a precursor GN=PLTP	PLTP	525	71
VRK3	NP_057524.3	0.734804	-0.0541245	0	VRK3	inactive serine/threonine-protein kinase VRK3 isoform 1 GN=VRK3	VRK3	890	71
IFT27	NP_001171172.1	0.736147	0.0717362	0	IFT27	intraflagellar transport protein 27 homolog isoform 1 GN=IFT27	IFT27	786	71
KRT6A	NP_005545.1	0.742464	0.244138	2	KRT6A	keratin, type II cytoskeletal 6C GN=KRT6A	KRT6A	250	69
MMP7	NP_002414.1	0.743454	0.182576	0	MMP7	matrilysin preproprotein GN=MMP7	MMP7	7	71
PSMB9	NP_002791.1	0.745225	-0.0669165	0	PSMB9	proteasome subunit beta type-9 precursor GN=PSMB9	PSMB9	612	71
DENND1C	NP_079174.2	0.745686	-0.118738	9	DENND1C	DENN domain-containing protein 1C isoform 1 GN=DENND1C	DENND1C	550	62
SIGMAR1	NP_005857.1	0.746416	0.131905	9	SIGMAR1	sigma non-opioid intracellular receptor 1 isoform 1 GN=SIGMAR1	SIGMAR1	923	62
ANPEP	NP_001141.2	0.752083	-0.0867713	0	ANPEP	aminopeptidase N precursor GN=ANPEP	ANPEP	899	71
ANXA3	NP_005130.1	0.759431	-0.141412	0	ANXA3	annexin A3 GN=ANXA3	ANXA3	140	71
MAPT	NP_058525.1	0.759861	0.149587	18	MAPT	microtubule-associated protein tau isoform 4 GN=MAPT	MAPT	772	53
SERPINB3	NP_008850.1	0.760557	-0.197162	27	SERPINB3	serpin B3 GN=SERPINB3	SERPINB3	99	44
FBP1	NP_000498.2	0.76256	0.120724	0	FBP1	fructose-1,6-bisphosphatase 1 GN=FBP1	FBP1	144	71
ATP1B1	NP_001668.1	0.766553	0.103401	0	ATP1B1	sodium/potassium-transporting ATPase subunit beta-1 GN=ATP1B1	ATP1B1	291	71
S100A9	NP_002956.1	0.767176	0.181256	0	S100A9	protein S100-A9 GN=S100A9	S100A9	59	71
PGGHG	NP_079368.3	0.770769	0.0696591	0	PGGHG	protein-glucosylgalactosylhydroxylysine glucosidase GN=PGGHG	PGGHG	580	71
DSC2	NP_077740.1	0.772313	0.073928	0	DSC2	desmocollin-2 isoform Dsc2a preproprotein GN=DSC2	DSC2	976	71
MAGEA4	NP_002353.3	0.773788	-0.17209	0	MAGEA4	melanoma-associated antigen 4 GN=MAGEA4	MAGEA4	31	71
HLA-DRB4	NP_068818.4	0.779803	0.2054	0	HLA-DRB4	major histocompatibility complex, class II, DR beta 4 precursor GN=HLA-DRB4	HLA-DRB4	128	71
S100A7	NP_002954.2	0.780188	-0.290785	0	S100A7	protein S100-A7 GN=S100A7	S100A7	4	71
SH3BP4	NP_055336.1	0.783259	0.0633963	0	SH3BP4	SH3 domain-binding protein 4 GN=SH3BP4	SH3BP4	749	71
JCHAIN	NP_653247.1	0.78441	0.109005	0	JCHAIN	immunoglobulin J chain precursor GN=JCHAIN	JCHAIN	183	71
RUNX3	NP_004341.1	0.786948	-0.0676711	0	RUNX3	runt-related transcription factor 3 isoform 2 GN=RUNX3	RUNX3	187	71
TMEM119	NP_859075.2	0.792717	0.0875425	0	TMEM119	transmembrane protein 119 precursor GN=TMEM119	TMEM119	978	71
RAI14	NP_001138994.1	0.801431	-0.045557	0	RAI14	ankycorbin isoform b GN=RAI14	RAI14	832	71
ACADM	NP_001272972.1	0.804074	0.0611874	0	ACADM	medium-chain specific acyl-CoA dehydrogenase, mitochondrial isoform d precursor GN=ACADM	ACADM	468	71
NAAA	NP_055250.2	0.807181	0.0677317	0	NAAA	N-acylethanolamine-hydrolyzing acid amidase isoform 1 precursor GN=NAAA	NAAA	980	71
ACADSB	NP_001600.1	0.80927	-0.0788967	0	ACADSB	short/branched chain specific acyl-CoA dehydrogenase, mitochondrial isoform 1 precursor GN=ACADSB	ACADSB	740	71
PPM1H	NP_065751.1	0.811164	-0.0776035	0	PPM1H	protein phosphatase 1H GN=PPM1H	PPM1H	450	71
PIBF1	NP_001336584.1	0.813573	0.0565417	0	PIBF1	progesterone-induced-blocking factor 1 isoform 1 GN=PIBF1	PIBF1	583	71
LANCL2	NP_061167.1	0.825862	0.0955448	0	LANCL2	lanC-like protein 2 GN=LANCL2	LANCL2	844	71
ATP7A	NP_000043.4	0.827714	-0.11422	26	ATP7A	copper-transporting ATPase 1 isoform 1 GN=ATP7A	ATP7A	491	45
EHD2	NP_055416.2	0.828189	-0.0679623	0	EHD2	EH domain-containing protein 2 GN=EHD2	EHD2	517	71
MLF2	NP_005430.1	0.829032	-0.0743045	0	MLF2	myeloid leukemia factor 2 GN=MLF2	MLF2	564	71
BRI3BP	NP_542193.3	0.829448	-0.0903886	9	BRI3BP	BRI3-binding protein precursor GN=BRI3BP	BRI3BP	810	62
DAPK2	NP_055141.2	0.82945	-0.0601006	0	DAPK2	death-associated protein kinase 2 GN=DAPK2	DAPK2	452	71
TSPYL5	NP_277047.2	0.830582	-0.080942	0	TSPYL5	testis-specific Y-encoded-like protein 5 GN=TSPYL5	TSPYL5	497	71
FXYD1	NP_001265647.1	0.83219	-0.117617	18	FXYD1	phospholemman precursor GN=FXYD1	FXYD1	87	53
TGM2	NP_001310245.1	0.839313	-0.0547336	0	TGM2	protein-glutamine gamma-glutamyltransferase 2 isoform a GN=TGM2	TGM2	669	71
GLRX	NP_002055.1	0.856434	0.0523544	0	GLRX	glutaredoxin-1 GN=GLRX	GLRX	699	71
ANXA8L1	NP_001092315.2	0.856516	0.0877538	0	ANXA8L1	annexin A8-like protein 1 isoform 1 GN=ANXA8L1	ANXA8L1	599	71
AKR1C3	NP_001240837.1	0.858236	-0.0501756	0	AKR1C3	aldo-keto reductase family 1 member C3 isoform 2 GN=AKR1C3	AKR1C3	19	71
HLA-DRB1-1	NP_001230894.1	0.860656	-0.092233	0	HLA-DRB1-1	major histocompatibility complex, class II, DR beta 1 precursor GN=HLA-DRB1	HLA-DRB1	74	71
BDH1	NP_976060.1	0.863083	0.0754339	0	BDH1	D-beta-hydroxybutyrate dehydrogenase, mitochondrial precursor GN=BDH1	BDH1	464	71
SLC2A1	NP_006507.2	0.863808	-0.103606	0	SLC2A1	solute carrier family 2, facilitated glucose transporter member 1 GN=SLC2A1	SLC2A1	354	71
FBN1	NP_000129.3	0.86415	0.0693305	0	FBN1	fibrillin-1 preproprotein GN=FBN1	FBN1	987	71
HMGN3	NP_004233.1	0.868004	0.186879	3	HMGN3	high mobility group nucleosome-binding domain-containing protein 3 isoform a GN=HMGN3	HMGN3	306	68
SPN	NP_001025459.1	0.868386	0.0570904	0	SPN	leukosialin precursor GN=SPN	SPN	403	71
URB1	NP_055640.2	0.868787	0.0804638	18	URB1	nucleolar pre-ribosomal-associated protein 1 GN=URB1	URB1	702	53
S100A14	NP_065723.1	0.873584	0.0990992	0	S100A14	protein S100-A14 GN=S100A14	S100A14	24	71
VAV3-1	NP_006104.4	0.873593	0.068786	8	VAV3-1	guanine nucleotide exchange factor VAV3 isoform 1 GN=VAV3	VAV3	511	63
LMOD1	NP_036266.2	0.876861	0.0457232	0	LMOD1	leiomodin-1 GN=LMOD1	LMOD1	404	71
UBE2L6	NP_004214.1	0.879755	-0.0349011	0	UBE2L6	ubiquitin/ISG15-conjugating enzyme E2 L6 isoform 1 GN=UBE2L6	UBE2L6	485	71
APOBEC3B	NP_004891.4	0.885342	-0.0532766	9	APOBEC3B	DNA dC->dU-editing enzyme APOBEC-3B isoform a GN=APOBEC3B	APOBEC3B	338	62
AOC3	NP_003725.1	0.886571	-0.0546652	0	AOC3	membrane primary amine oxidase isoform 1 GN=AOC3	AOC3	249	71
MAP2	NP_001034627.1	0.888329	0.0728053	0	MAP2	microtubule-associated protein 2 isoform 5 GN=MAP2	MAP2	434	71
INCENP	NP_001035784.1	0.891314	0.032894	0	INCENP	inner centromere protein isoform 1 GN=INCENP	INCENP	768	71
UTP20	NP_055318.2	0.891578	0.0402303	0	UTP20	small subunit processome component 20 homolog GN=UTP20	UTP20	617	71
S100A8	NP_001306130.1	0.899529	-0.0813858	0	S100A8	protein S100-A8 isoform d GN=S100A8	S100A8	60	71
OAT-1	NP_001309896.1	0.90144	0.0394986	0	OAT-1	ornithine aminotransferase, mitochondrial isoform 1 precursor GN=OAT	OAT	948	71
CD36	NP_001001547.1	0.902134	-0.0549144	0	CD36	platelet glycoprotein 4 isoform 1 GN=CD36	CD36	369	71
GRAP2	NP_001278753.1	0.903316	-0.040179	0	GRAP2	GRB2-related adapter protein 2 isoform 1 GN=GRAP2	GRAP2	704	71
CALB2	NP_001731.2	0.907166	0.0754734	0	CALB2	calretinin isoform 1 GN=CALB2	CALB2	65	71
GALNT6	NP_009141.2	0.910311	0.0417327	0	GALNT6	polypeptide N-acetylgalactosaminyltransferase 6 GN=GALNT6	GALNT6	381	71
MKI67	NP_002408.3	0.91067	-0.0396593	0	MKI67	proliferation marker protein Ki-67 isoform 1 GN=MKI67	MKI67	713	71
ITGB6	NP_000879.2	0.912125	0.0394173	0	ITGB6	integrin beta-6 isoform a precursor GN=ITGB6	ITGB6	200	71
PHGDH	NP_006614.2	0.913462	0.0351012	0	PHGDH	D-3-phosphoglycerate dehydrogenase GN=PHGDH	PHGDH	232	71
MCCC2	NP_071415.1	0.924082	0.0263121	0	MCCC2	methylcrotonoyl-CoA carboxylase beta chain, mitochondrial GN=MCCC2	MCCC2	741	71
HMGN3-1	NP_001188292.1	0.933003	0.0265759	0	HMGN3-1	high mobility group nucleosome-binding domain-containing protein 3 isoform d GN=HMGN3	HMGN3	306	71
FKBP4	NP_002005.1	0.933928	0.029341	0	FKBP4	peptidyl-prolyl cis-trans isomerase FKBP4 GN=FKBP4	FKBP4	422	71
RNF166	NP_849163.1	0.933972	0.0314858	9	RNF166	RING finger protein 166 isoform 1 GN=RNF166	RNF166	853	62
PKP1	NP_001005337.1	0.934042	0.0413932	0	PKP1	plakophilin-1 isoform 1a GN=PKP1	PKP1	164	71
FN1	NP_997639.1	0.934321	-0.0499756	2	FN1	fibronectin isoform 6 precursor GN=FN1	FN1	425	69
FBXO7	NP_036311.3	0.934918	-0.0263337	0	FBXO7	F-box only protein 7 isoform 1 GN=FBXO7	FBXO7	470	71
CMBL	NP_620164.1	0.940615	0.0244868	0	CMBL	carboxymethylenebutenolidase homolog GN=CMBL	CMBL	447	71
SLC12A2	NP_001037.1	0.940655	-0.0276699	0	SLC12A2	solute carrier family 12 member 2 isoform 1 GN=SLC12A2	SLC12A2	176	71
OPLAH	NP_060040.1	0.942491	0.0257459	0	OPLAH	5-oxoprolinase GN=OPLAH	OPLAH	607	71
LRRC8D	NP_060573.2	0.944625	0.0299981	27	LRRC8D	volume-regulated anion channel subunit LRRC8D GN=LRRC8D	LRRC8D	645	44
ADGRL2	NP_001317574.1	0.945642	-0.0230418	0	ADGRL2	adhesion G protein-coupled receptor L2 isoform 4 precursor GN=ADGRL2	ADGRL2	410	71
CD9	NP_001760.1	0.95504	-0.0228307	0	CD9	CD9 antigen isoform 1 GN=CD9	CD9	603	71
BCAT1-1	NP_001171564.1	0.955992	-0.0155412	0	BCAT1-1	branched-chain-amino-acid aminotransferase, cytosolic isoform 4 GN=BCAT1	BCAT1	934	71
HLA-DRB3	NP_072049.2	0.961975	-0.0229196	9	HLA-DRB3	major histocompatibility complex, class II, DR beta 3 precursor GN=HLA-DRB3	HLA-DRB3	189	62
SGCD	NP_000328.2	0.963268	0.0132385	0	SGCD	delta-sarcoglycan isoform 1 GN=SGCD	SGCD	839	71
FCGR3A	NP_000560.6	0.973829	0.0100028	0	FCGR3A	low affinity immunoglobulin gamma Fc region receptor III-A isoform a GN=FCGR3A	FCGR3A	974	71
EGFR	NP_005219.2	0.977882	-0.0180849	0	EGFR	epidermal growth factor receptor isoform a precursor GN=EGFR	EGFR	759	71
NQO1	NP_000894.1	0.981032	0.0115899	0	NQO1	NAD(P)H dehydrogenase	NQO1	108	71
HCLS1	NP_005326.2	0.981303	-0.0051642	0	HCLS1	hematopoietic lineage cell-specific protein isoform 1 GN=HCLS1	HCLS1	924	71
B4GALT5	NP_004767.1	0.986199	0.00934035	18	B4GALT5	beta-1,4-galactosyltransferase 5 GN=B4GALT5	B4GALT5	932	53
FBXO2	NP_036300.2	0.987807	-0.00497049	0	FBXO2	F-box only protein 2 GN=FBXO2	FBXO2	139	71
TSC22D3	NP_001305399.1	0.988773	-0.00723415	27	TSC22D3	TSC22 domain family protein 3 isoform 1 GN=TSC22D3	TSC22D3	811	44
EPX	NP_000493.1	0.994505	0.00469161	1	EPX	eosinophil peroxidase preproprotein GN=EPX	EPX	69	70
PDLIM7	NP_976227.1	0.996471	-0.00257215	9	PDLIM7	PDZ and LIM domain protein 7 isoform 2 GN=PDLIM7	PDLIM7	782	62

## Sheet: LAR-Like
gene Symbol	accession	P value	log2 ratio		INCREASED										INCREASED
SLC4A1	NP_000333.1	0.0027087	3.58317		Gene Set	Description	Size	Expect	Ratio	P Value	FDR				Gene Set
APOB	NP_000375.2	4.20333e-11	3.5271		HALLMARK_COAGULATION	blood coagulation cascade	138	3.0891	6.7981	1.0607e-12	5.3034e-11				COAGULATION	10.2754
EPB42	NP_000110.2	0.000787353	3.49893		HALLMARK_COMPLEMENT	complement cascade	200	4.4769	3.1271	0.00011918	0.0029796				COMPLEMENT	2.52584
SPTA1	NP_003117.2	0.00132271	3.19238		HALLMARK_XENOBIOTIC_METABOLISM	metabolism of xenobiotics	200	4.4769	2.9038	0.0004423	0.0073717				XENOBIOTIC_METABOLISM	2.13243
SERPIND1	NP_000176.2	6.90792e-10	3.16257		HALLMARK_BILE_ACID_METABOLISM	biosynthesis of bile acids	112	2.5071	3.5898	0.00079656	0.009957				BILE_ACID_METABOLISM	2.00187
ANK1-1	NP_065209.2	0.00140622	3.07109		HALLMARK_ADIPOGENESIS	adipocyte development	200	4.4769	2.6804	0.0015057	0.012547				ADIPOGENESIS	1.90146
HBG2	NP_000175.1	0.0026556	3.06915		HALLMARK_MYOGENESIS	muscle differentiation	200	4.4769	2.6804	0.0015057	0.012547				MYOGENESIS	1.90146
CPA3	NP_001861.2	0.004998	3.06436		HALLMARK_HEME_METABOLISM	heme metabolism and erythroid lineage	198	4.4322	2.4819	0.0043372	0.029258				HEME_METABOLISM	1.53376
C5	NP_001304092.1	4.96058e-06	2.99573		HALLMARK_EPITHELIAL_MESENCHYMAL_TRANSITION	epithelial mesenchymal transition	200	4.4769	2.457	0.0046813	0.029258				EPITHELIAL_MESENCHYMAL_TRANSITION	1.53376
ACAN	NP_001126.3	0.0251033	2.91803		HALLMARK_FATTY_ACID_METABOLISM	fatty acid metabolism	157	3.5144	2.5609	0.0079977	0.044432				FATTY_ACID_METABOLISM	1.3523
CAV2	NP_001224.1	0.0011431	2.89979												INTERFERON_GAMMA_RESPONSE	-3.08614
CAV1	NP_001744.2	7.62939e-05	2.84715		DECREASED										INTERFERON_ALPHA_RESPONSE	-3.14427
COBL	NP_001333373.1	0.0200119	2.80312		Gene Set	Description	Size	Expect	Ratio	P Value	FDR				E2F_TARGETS	-3.52298
COL6A3	NP_476507.3	0.0023652	2.67222		HALLMARK_G2M_CHECKPOINT	cell cycle progression: G2/M checkpoint	199	2.7273	4.4	1.1396e-05	0.00029993				G2M_CHECKPOINT	-3.52298
ACAN-1	NP_037359.3	0.024884	2.66167		HALLMARK_E2F_TARGETS	cell cycle progression: E2F targets	200	2.741	4.378	1.1997e-05	0.00029993
F13A1	NP_000120.2	2.16537e-05	2.6302		HALLMARK_INTERFERON_ALPHA_RESPONSE	interferon alpha response	97	1.3294	6.0179	4.304e-05	0.00071734
CD40	NP_001289682.1	0.00966846	2.62503		HALLMARK_INTERFERON_GAMMA_RESPONSE	interferon gamma response	200	2.741	4.0132	6.5606e-05	0.00082008
PON1	NP_000437.3	6.43435e-07	2.59825
ITIH2	NP_002207.2	1.5604e-05	2.59752
COL6A1	NP_001839.2	0.00013303	2.58464
A2M-1	NP_001334352.1	5.45592e-07	2.57898
SERPINA7	NP_000345.2	1.0687e-05	2.57446
C9	NP_001728.1	4.64456e-05	2.56296
COL6A2-1	NP_001840.3	7.24375e-05	2.53964
LBP	NP_004130.2	2.3551e-07	2.52515
CMA1	NP_001827.1	0.00480605	2.5231
FGG	NP_068656.2	0.000271993	2.50804
SERPINA6	NP_001747.2	6.97499e-06	2.47924
C7	NP_000578.2	7.48586e-08	2.44887
SERPINF2	NP_000925.2	3.26606e-11	2.44044
SOD3	NP_003093.2	0.00193079	2.35911
JCHAIN	NP_653247.1	0.0063341	2.33591
FXYD1	NP_001265647.1	0.00332235	2.30956
COL6A3-1	NP_004360.2	0.000119642	2.28792
C8G	NP_000597.2	3.76933e-10	2.28274
HP	NP_005134.1	4.62133e-06	2.27161
MATN2-1	NP_002371.3	0.000653562	2.25442
FGB	NP_005132.2	0.000405544	2.20612
LPA	NP_005568.2	0.0182975	2.20561
HBD	NP_000510.1	0.00609332	2.20188
AGT	NP_000020.1	1.78348e-08	2.18272
SERPING1	NP_000053.2	2.38518e-06	2.17672
SERPINA1	NP_000286.3	0.000268987	2.17054
CPN2	NP_001278917.1	3.28799e-09	2.16072
FGA	NP_000499.1	2.13058e-05	2.1514
CA2	NP_000058.1	0.000973871	2.12779
CD5L	NP_005885.1	5.2296e-05	2.12006
C4BPA	NP_000706.1	7.06284e-05	2.0883
C4BPB	NP_000707.1	5.11178e-05	2.07988
RNASE3	NP_002926.2	0.0212399	2.07783
PROS1	NP_001301006.1	1.06114e-05	2.07144
COL14A1	NP_066933.1	0.0141926	2.04671
ITIH1	NP_002206.2	1.6012e-08	2.0424
HBB	NP_000509.1	0.00904756	2.0404
SERPINA3	NP_001076.2	1.78317e-06	2.0107
SLC2A1	NP_006507.2	0.0385451	2.01064
CD36	NP_001001547.1	0.0189167	2.00267
THBS4	NP_003239.2	0.00136219	1.9979
PRKG1	NP_001091982.1	4.44362e-06	1.99097
PLG	NP_000292.1	0.000150349	1.98695
HPX	NP_000604.1	0.000230548	1.98314
THBS3	NP_009043.1	0.000675197	1.97429
FRZB	NP_001454.2	0.00792204	1.95492
PI16	NP_001186088.1	0.00134095	1.95456
ENPEP	NP_001968.3	0.000295292	1.94621
F9	NP_000124.1	1.3176e-07	1.9453
SERPINC1	NP_000479.1	1.4224e-05	1.93321
ORM2	NP_000599.1	0.00169996	1.91715
THBS1	NP_003237.2	0.0378875	1.91346
LIPE	NP_005348.2	0.0092151	1.90163
AHSG	NP_001613.2	0.000261986	1.89479
F10	NP_000495.1	3.01577e-05	1.89217
APCS	NP_001630.1	0.000381308	1.88092
FRMPD1	NP_055722.2	0.000411066	1.85769
MAOA	NP_000231.1	0.00997702	1.857
LRG1	NP_443204.1	0.0108036	1.82873
EHD2	NP_055416.2	0.00291775	1.82203
A2M	NP_001334354.1	8.8656e-06	1.82042
AOC3	NP_003725.1	0.00577843	1.78215
APOA2	NP_001634.1	0.000756344	1.76655
SLC29A1	NP_001291395.1	0.00283295	1.76395
FBN1	NP_000129.3	0.0267426	1.75784
GSTM3	NP_000840.2	0.000540766	1.7444
GSTT1-1	NP_000844.2	0.00363783	1.74292
COL6A2	NP_478054.2	0.000498102	1.73929
AMBP	NP_001624.1	1.02044e-05	1.73405
ORM1	NP_000598.2	0.00143743	1.72987
ADD2	NP_001171983.1	0.00339742	1.71265
F2	NP_001298186.1	6.00808e-06	1.70723
MT-ATP6	YP_003024031	0.00491935	1.69649
CFHR1	NP_002104.2	0.00592708	1.68736
PRKG1-1	NP_006249.1	4.48906e-08	1.68279
SERPINA10	NP_057270.1	0.000192891	1.6793
CSPG4	NP_001888.2	0.0109544	1.67462
SERPINE2	NP_001130002.1	0.00433703	1.66729
HSPB6	NP_653218.1	0.00235204	1.6522
CTSG	NP_001902.1	0.00276192	1.6313
CYBRD1	NP_079119.3	0.00591247	1.61707
HSD17B11	NP_057329.3	0.000210345	1.61502
PLTP	NP_006218.1	0.0115638	1.60586
SDC2	NP_002989.2	0.00869852	1.57971
CPB2	NP_001863.3	0.000203137	1.55989
GSTM2	NP_000839.1	0.00133316	1.55678
SGCD	NP_000328.2	3.11992e-06	1.55476
APOC2	NP_000474.2	0.0209656	1.55449
FBXO7	NP_036311.3	0.00141785	1.55272
FETUB	NP_055190.2	0.00199874	1.5478
APOA1-1	NP_000030.1	0.00256581	1.54512
TMEM119	NP_859075.2	5.00899e-05	1.54375
TMEM245	NP_114401.2	0.00297168	1.53571
ELANE	NP_001963.1	0.0321105	1.52437
MFAP4	NP_001185624.1	0.013627	1.52081
SRPX	NP_006298.1	0.00389886	1.52013
SBSPON	NP_694957.3	0.00134441	1.51761
CD81	NP_004347.1	0.000100805	1.50415
OGN	NP_077727.3	0.0376219	1.50323
APOC3	NP_000031.1	0.0011033	1.48391
ITIH3	NP_002208.3	0.00274708	1.48329
MAOB	NP_000889.3	0.03233	1.47287
EPHX1	NP_001129490.1	0.000925985	1.45419
CPXM2	NP_937791.2	0.000341182	1.42995
EPHX2	NP_001970.2	0.00122225	1.38248
LMOD1	NP_036266.2	0.0119082	1.37548
DPT	NP_001928.2	0.0410997	1.35722
GIMAP1	NP_570115.1	0.0021971	1.34177
ACSL1	NP_001273637.1	0.0109805	1.339
ALDH1A1	NP_000680.2	0.0252983	1.31807
SPIRE1	NP_001122098.1	0.0235719	1.29252
FCGBP	NP_003881.2	0.0128032	1.28607
SERPINF1	NP_001316832.1	0.00382521	1.27901
SGCE	NP_001333642.1	0.000333435	1.27876
COL4A1	NP_001836.3	0.00197697	1.26773
AACS	NP_001306768.1	0.0149588	1.25289
CMBL	NP_620164.1	0.00582391	1.24858
CFD	NP_001304264.1	0.0192112	1.2474
TTR	NP_000362.1	0.015322	1.24624
GPX3	NP_002075.2	0.0179037	1.23648
PCOLCE	NP_002584.2	0.0211193	1.22706
NNMT	NP_006160.1	0.0107924	1.22556
CFHR5	NP_110414.1	0.0281885	1.21791
FHL1	NP_001153171.1	0.0234856	1.21712
TMOD1	NP_001159588.1	0.00624956	1.19492
EBAG9	NP_004206.1	0.000570691	1.1769
COPZ2	NP_057513.1	0.000584396	1.17559
PTDSS1	NP_055569.1	0.000282951	1.17294
PTGES	NP_004869.1	0.0190384	1.17025
SLC43A3	NP_001265135.1	0.00510033	1.1588
APOA4	NP_000473.2	0.0041846	1.15821
PRELP	NP_002716.1	0.0270294	1.15482
ANPEP	NP_001141.2	0.00388549	1.10901
GPT	NP_005300.1	0.0118925	1.09474
CDH13	NP_001207417.1	0.0236549	1.09065
OLFML3	NP_064575.1	0.0494083	1.0805
CA3	NP_005172.1	0.0377594	1.05802
BCAM	NP_005572.2	0.00306445	1.04742
PYGB	NP_002853.2	0.0264609	1.04207
ITGA7	NP_001138468.1	0.0370209	1.03922
ALOX5AP	NP_001191335.1	0.0101021	1.03673
RIN1	NP_004283.2	0.00310493	1.03627
MID1	NP_000372.1	0.00107752	1.02676
SRPX2	NP_055282.1	0.0264132	1.02328
PLA2G4A	NP_077734.1	0.0238504	1.02081
LRRC14	NP_001258965.1	1.80693e-05	1.01492
EVA1B	NP_060636.1	0.0299576	1.01127
SLC12A2	NP_001037.1	0.0195337	1.0076
ASPN	NP_060150.4	0.037387	0.989724
RALGAPA2	NP_065076.2	1.67702e-06	0.983182
SDHC	NP_002992.1	0.00334198	0.946506
GATM	NP_001473.1	0.00429075	0.944271
FAM241A	NP_689613.1	0.0198252	0.934951
RAPGEF6	NP_001157858.1	0.0248953	0.932832
APOH	NP_000033.2	0.0121153	0.929736
LPCAT3	NP_005759.4	0.0342365	0.918756
SULT1A1	NP_803878.1	0.0223882	0.91668
CAVIN3	NP_659477.2	0.0283834	0.880371
REEP5	NP_005660.4	0.00241921	0.879993
RBL2	NP_005602.3	0.0162958	0.867713
BLVRB	NP_000704.1	0.00543028	0.844069
INPP5B	NP_005531.2	0.0148623	0.839925
SUSD2	NP_062547.1	0.0216515	0.83791
ANTXR1	NP_115584.1	0.0326243	0.819918
IMPACT	NP_060909.1	0.00589675	0.819506
CYB5R3	NP_001165131.1	0.00240711	0.812646
UQCC1	NP_060714.3	0.01323	0.802594
CCDC80	NP_955806.1	0.0251748	0.800885
PSMB5	NP_002788.1	0.00400559	0.797513
GPC4	NP_001439.2	0.0157951	0.768853
SLC1A4	NP_003029.2	0.0398491	0.759638
PODN	NP_714914.2	0.039631	0.757392
ACADSB	NP_001600.1	0.0153622	0.748542
RTN3	NP_006045.1	0.0302137	0.747973
NAPRT	NP_660202.3	0.00294958	0.743092
TMCO4	NP_001336041.1	0.0404875	0.707081
CRAT	NP_001333475.1	0.0421836	0.699829
TMEM167A	NP_777569.1	0.0385946	0.690102
TMED1	NP_006849.1	0.00558374	0.685937
ALDH3A2	NP_001026976.1	0.0220963	0.664208
TNFAIP2	NP_006282.2	0.0259832	0.647894
CDK6	NP_001250.1	0.00346339	0.644086
FKBP11	NP_057678.1	0.0251909	0.634094
DST-1	NP_001138242.1	0.0019215	0.624371
TMEM205	NP_001308043.1	0.0355207	0.542056
TMEM179B	NP_955369.1	0.00626858	0.54012
ECHDC2	NP_001185890.1	0.0470377	0.529981
USP28	NP_001333183.1	0.0146281	0.522248
SH3BP4	NP_055336.1	0.0166005	0.505721
GPN1	NP_009197.2	0.0401342	0.450606
DICER1	NP_803187.1	0.0341964	0.32303
EXOSC3	NP_057126.2	0.00309125	-0.425594
NOB1	NP_054781.1	0.000611648	-0.44186
MAD2L1	NP_002349.1	0.0454034	-0.459384
IFIH1	NP_071451.2	0.0420151	-0.468882
MRI1	NP_001026897.1	0.0203633	-0.493375
VRK3	NP_057524.3	0.0146185	-0.504395
TSEN34	NP_076980.2	1.60247e-05	-0.539505
SH3BGRL3	NP_112576.1	0.018991	-0.5455
RIOK1	NP_113668.2	0.0142295	-0.55974
ATXN7L3B	NP_001129734.1	0.0420603	-0.562209
MTHFS	NP_006432.1	0.00343755	-0.565472
OASL	NP_003724.1	0.0459833	-0.585933
VMAC	NP_001017921.1	0.0409069	-0.587179
IFT27	NP_001171172.1	0.00650369	-0.589928
SOD2	NP_000627.2	0.0369681	-0.601395
CHCHD5	NP_115685.1	0.0144371	-0.630006
HMGA1	NP_665912.1	0.0233809	-0.633589
S100A16	NP_001303937.1	0.0321035	-0.648781
FKBP5	NP_001139248.1	0.00869249	-0.661615
CLNS1A	NP_001284.1	0.000394045	-0.664483
SLC5A6	NP_066918.2	0.0282262	-0.678657
MZT1	NP_001065243.1	0.00583575	-0.681776
C5orf22	NP_060826.2	0.000555668	-0.690306
ARHGEF10L	NP_060595.3	0.0115801	-0.691647
LGALS9	NP_033665.1	0.0260811	-0.704759
ASRGL1	NP_079356.3	0.0133195	-0.705381
LAMTOR3	NP_068805.1	0.0037283	-0.705579
ACOX1	NP_004026.2	0.0318098	-0.715579
S100A13	NP_001019381.1	0.0283447	-0.728396
CDC42EP4	NP_036253.2	0.00979851	-0.754078
PLEKHA7	NP_001316559.1	0.0195888	-0.755155
PPM1H	NP_065751.1	0.0109312	-0.755873
ANP32E-1	NP_001267488.1	0.0300307	-0.756532
UIMC1	NP_001186226.1	0.000374534	-0.76914
CDKN2A-1	NP_000068.1	0.0082207	-0.770214
HLA-F	NP_061823.2	0.0241994	-0.784284
URM1	NP_001129419.1	0.0284601	-0.78744
MAFF	NP_036455.1	0.0302225	-0.793938
GPX7	NP_056511.2	0.0287982	-0.799953
MKI67	NP_002408.3	0.0286306	-0.801874
S100A4	NP_002952.1	0.0126577	-0.80253
NFYA	NP_002496.1	0.0119217	-0.804329
BRD7	NP_001167455.1	0.000168852	-0.820616
LTV1	NP_116249.2	0.000417437	-0.831844
SAP30	NP_003855.1	0.0238445	-0.833316
TAPBP	NP_757345.2	0.0453997	-0.858164
KPNA2	NP_002257.1	0.00792433	-0.861259		Gene Set	Description	Size	Expect	Ratio	P Value	FDR				Gene Set
HPCAL1	NP_002140.2	0.00120643	-0.863675		HALLMARK_G2M_CHECKPOINT	cell cycle progression: G2/M checkpoint	199	2.7273	4.4	1.1396e-05	0.00029993				G2M_CHECKPOINT
GPT2	NP_597700.1	0.0233112	-0.880533		HALLMARK_E2F_TARGETS	cell cycle progression: E2F targets	200	2.741	4.378	1.1997e-05	0.00029993				E2F_TARGETS
TYMP	NP_001244917.1	0.00311631	-0.90342		HALLMARK_INTERFERON_ALPHA_RESPONSE	interferon alpha response	97	1.3294	6.0179	4.304e-05	0.00071734				INTERFERON_ALPHA_RESPONSE
EPS8L1	NP_573441.2	0.00276599	-0.904072		HALLMARK_INTERFERON_GAMMA_RESPONSE	interferon gamma response	200	2.741	4.0132	6.5606e-05	0.00082008				INTERFERON_GAMMA_RESPONSE
GLUL	NP_002056.2	0.0228387	-0.911246		HALLMARK_ANDROGEN_RESPONSE	androgen response	101	1.3842	4.3347	0.0023733	0.023733				ANDROGEN_RESPONSE
GALNT6	NP_009141.2	0.00929824	-0.922105
EFHD1	NP_079478.1	0.0323267	-0.943289
CYB5R2	NP_001289755.1	0.0459887	-0.944757
PSPH	NP_004568.2	0.00244084	-0.951171
ICAM1	NP_000192.2	0.0104607	-0.957924
CDK1	NP_001307847.1	0.00344287	-0.963998
FAM107B	NP_001269624.1	0.00106915	-0.964208
MARCKS	NP_002347.5	0.000667789	-0.975903
KRT18	NP_954657.1	0.0192398	-0.979204
NEBL	NP_998734.1	0.0298146	-0.980472
EFNA1	NP_004419.2	0.0295242	-0.983719
CDC123	NP_006014.2	0.000405279	-0.984475
SORD	NP_003095.2	0.00148325	-0.995607
PROSER2	NP_694988.3	0.000118275	-1.01859
CRABP2	NP_001186652.1	0.0176055	-1.02583
HEBP2	NP_055135.1	0.00266756	-1.0305
MX1	NP_001138397.1	0.00468508	-1.04473
SCP2	NP_002970.2	1.79929e-06	-1.04814
FKBP4	NP_002005.1	0.00195873	-1.05274
LSP1	NP_002330.1	0.00444533	-1.06102
MLF2	NP_005430.1	0.0124191	-1.06511
NAAA	NP_055250.2	0.000215252	-1.06874
CMPK2	NP_997198.2	1.23734e-05	-1.07065
INCENP	NP_001035784.1	0.000793551	-1.08662
FBP1	NP_000498.2	0.0224705	-1.0882
HMGCS1	NP_001311148.1	0.000443882	-1.09409
RBP1	NP_002890.2	0.00903341	-1.10832
OAT-1	NP_001309896.1	0.000679919	-1.10953
PTMS	NP_002815.3	0.022708	-1.1152
SQSTM1	NP_003891.1	2.28262e-06	-1.12068
HMGA1-1	NP_001306010.1	0.000238706	-1.12348
IFI44	NP_006408.3	0.0150081	-1.12384
OCIAD2	NP_001014446.1	0.00214221	-1.13614
MUC1	NP_001191215.1	0.0177812	-1.14389
GGCT	NP_076956.1	0.000258329	-1.1593
MEX3A	NP_001087194.1	0.00150257	-1.16105
RIDA	NP_005827.1	0.0464353	-1.16859
KRT19	NP_002267.2	0.0162846	-1.16973
GCHFR	NP_005249.1	0.00559858	-1.18272
UBE2L6	NP_004214.1	0.000183163	-1.1945
FABP5	NP_001435.1	0.00986327	-1.19635
SPC24	NP_872319.1	8.5192e-06	-1.2126
TOMM7	NP_061932.1	0.00111066	-1.21298
MTFR1	NP_001139311.1	0.0216321	-1.21494
KRT7	NP_005547.3	0.0223359	-1.22204
CILP	NP_003604.3	0.0207615	-1.23731
UBN2	NP_775840.3	5.23267e-07	-1.24033
PBK	NP_060962.2	0.00155939	-1.24529
PYCR1	NP_008838.2	0.00501319	-1.25313
VGLL4	NP_055482.2	4.44321e-05	-1.26333
RARRES1	NP_996846.1	0.0228969	-1.27997
ABRACL	NP_067066.1	7.15742e-05	-1.28167
S100P	NP_005971.1	0.0314292	-1.29709
TRPS1	NP_054831.2	0.0408928	-1.31084
A2ML1	NP_653271.2	0.01695	-1.32084
ISG15	NP_005092.1	0.00124076	-1.35454
B2M	NP_004039.1	0.00243618	-1.35592
POSTN	NP_001273595.1	0.0381667	-1.35593
LYPD3	NP_055215.2	0.00534327	-1.36528
AK4	NP_037542.1	0.000263745	-1.36879
SPINT2	NP_001159575.1	0.0122612	-1.37041
FBP2	NP_003828.2	0.000959701	-1.41001
IFIT3	NP_001540.2	2.86322e-06	-1.42572
OAT	NP_001309903.1	0.00863343	-1.42635
RNF166	NP_849163.1	0.00457037	-1.44405
UBE2C	NP_008950.1	0.00336883	-1.48787
CDKN2A	NP_478104.2	0.0275525	-1.49892
GINS4	NP_115712.1	0.0027231	-1.49899
DBI	NP_001073331.1	0.0259546	-1.52806
DCTPP1	NP_077001.1	5.08572e-10	-1.5305
IL4I1	NP_758962.1	0.00682359	-1.54745
CBX2	NP_005180.1	0.0010601	-1.55165
CGREF1	NP_006560.3	0.00251365	-1.56287
PHYH	NP_006205.1	5.75218e-05	-1.60237
IDI1-1	NP_001304884.1	2.85632e-06	-1.62424
B4GALT5	NP_004767.1	0.0179426	-1.64436
MTHFD2	NP_006627.2	1.56255e-06	-1.68094
TPD52L1	NP_003278.1	0.00458154	-1.72146
CXCL10	NP_001556.2	0.0113713	-1.7587
PM20D2	NP_001010853.1	0.000111592	-1.77658
TMSB4X	NP_066932.1	0.0121839	-1.80117
SPINT2-1	NP_066925.1	3.83481e-05	-1.8317
KRT80	NP_872313.2	0.000630718	-1.84057
JPT1	NP_057269.1	4.55246e-11	-2.15686
TMSB10	NP_066926.1	6.70265e-06	-2.18702
CKS1B	NP_001817.1	0.00016289	-2.24114
MMP7	NP_002414.1	0.00198008	-2.29913
IDI1	NP_001304886.1	0.000260774	-2.37962
STMN1	NP_005554.1	1.13022e-11	-2.49354
IFI16	NP_005522.2	0.0495733	0.808313
CD151	NP_620598.1	0.0500375	0.761701
GIMAP4	NP_060796.1	0.0510625	0.689416
CRIP1	NP_001302.1	0.0511484	-0.670851
IDO1	NP_002155.1	0.0515413	-1.00824
S100A14	NP_065723.1	0.0517486	-1.03827
APOD	NP_001638.1	0.0519737	1.00286
CALB2	NP_001731.2	0.0523026	-1.46206
GINS2	NP_057179.1	0.0550436	-0.823813
NOP2	NP_001245238.1	0.0555181	-0.625549
MT1E	NP_783316.2	0.0563794	-1.90167
PSMB9	NP_002791.1	0.0567013	-0.569504
OLFM4	NP_006409.3	0.0568077	1.77871
DCN	NP_598010.1	0.0568335	1.29829
RCSD1	NP_443094.3	0.0577243	-0.53562
CMAS	NP_061156.1	0.0577954	0.64481
HLA-DRB1-1	NP_001230894.1	0.0586377	1.11954
IGF2BP2	NP_001278798.1	0.0595574	-0.727257
ISG20	NP_001290165.1	0.0602761	1.31728
MMAB	NP_443077.1	0.0606394	-0.458007
ISOC2	NP_001129673.1	0.0614043	-0.349252
SLC16A1	NP_003042.3	0.0615115	1.07815
IMPA2	NP_055029.1	0.061541	-1.32072
LYZ	NP_000230.1	0.0623838	0.949865
CROT	NP_066974.2	0.0631343	0.537549
FNDC1	NP_115921.2	0.0637156	1.04832
PTX3	NP_002843.2	0.0640285	1.41414
CD9	NP_001760.1	0.0645459	0.904269
NPNT	NP_001028219.1	0.0646116	1.03979
CLIC6	NP_001303938.1	0.0647849	0.700589
GBP1	NP_002044.2	0.0657053	-0.802324
APOA1	NP_001304950.1	0.0662299	1.00889
APOBEC3B	NP_004891.4	0.0686803	-0.894456
ERO1A	NP_055399.1	0.0690804	-0.565184
CLU	NP_001822.3	0.069784	1.23482
FSCN1	NP_003079.1	0.0700784	0.344319
URB1	NP_055640.2	0.0717771	-1.13401
IFIT2	NP_001538.4	0.071906	-0.641854
IFIT1	NP_001539.3	0.0724435	-0.594603
DDT	NP_001346.1	0.0730211	-0.460112
PLAT	NP_000921.1	0.0733051	0.748764
KRT8	NP_001243211.1	0.0736824	-0.788809
ANP32E	NP_001129951.1	0.0738226	-1.01177
CIRBP	NP_001271.1	0.0738511	-0.402477
CNN1	NP_001290.2	0.0742404	0.732737
GSTM1	NP_000552.2	0.0748076	1.17858
S100A7	NP_002954.2	0.0748213	-1.42689
GPC6	NP_005699.1	0.0761861	0.528645
ENOSF1	NP_001340996.1	0.0771715	0.565471
BRI3BP	NP_542193.3	0.0778992	0.957201
SDS	NP_006834.2	0.0780212	-0.792317
SFRP1	NP_003003.3	0.0799501	0.913098
OPLAH	NP_060040.1	0.0801119	0.841673
PODXL	NP_001018121.1	0.0806884	0.75315
HMGN3-1	NP_001188292.1	0.0809373	-0.507106
COL6A6	NP_001096078.1	0.0813636	1.54479
ABCB8	NP_001269220.1	0.0821229	0.666435
AKR1C1	NP_001344.2	0.0824668	1.13176
FABP3-1	NP_004093.1	0.0828702	-0.771293
LUM	NP_002336.1	0.0835777	0.995911
RBPMS	NP_001008712.1	0.0838157	-0.405807
ITGA6	NP_000201.2	0.0851976	0.619132
HID1	NP_085133.1	0.0858167	0.457312
SAA1	NP_001171477.1	0.0859552	1.11767
AIF1L	NP_113614.1	0.0861052	-0.965734
HLA-E	NP_005507.3	0.08733	-0.328286
UNC93B1	NP_112192.2	0.0875116	0.835588
APOE	NP_001289617.1	0.0875956	1.19213
ISG20-1	NP_001290163.1	0.0885363	-0.725641
HMGN5	NP_110390.1	0.0885681	-0.704159
CA1	NP_001158302.1	0.0886268	1.35887
PLIN4	NP_001073869.1	0.0889229	1.55424
TM7SF2	NP_003264.2	0.0895126	1.42528
CPXM1	NP_062555.1	0.0900949	0.866767
MAPT-2	NP_001190180.1	0.0905363	0.924844
EPCAM	NP_002345.2	0.0911693	-0.866813
HMGN4	NP_006344.1	0.091508	0.457404
THBS2	NP_003238.2	0.0919611	1.21153
MDK	NP_001257480.1	0.0967587	0.919781
ADH1B	NP_000659.2	0.0986117	1.43131
COL1A2	NP_000080.2	0.0994348	0.943128
MFAP5	NP_003471.1	0.100886	0.772078
GPD1	NP_005267.2	0.101783	1.50622
CORO1A	NP_001180262.1	0.102823	0.657769
PSMB10	NP_002792.1	0.103113	-0.573011
SEC11C	NP_150596.1	0.103547	1.2383
DEFA3	NP_005208.1	0.104434	1.30807
RAB27B	NP_004154.2	0.104465	0.677493
PHGDH	NP_006614.2	0.106453	-0.610237
VTN	NP_000629.3	0.106516	1.04436
BST2	NP_004326.1	0.107203	0.697586
MNDA	NP_002423.1	0.107721	0.85212
PDLIM7	NP_976227.1	0.108629	0.821992
TGFBI	NP_000349.1	0.10937	0.478242
SPARCL1	NP_004675.3	0.111096	0.614477
MB	NP_005359.1	0.111692	-1.02124
TIMP3	NP_000353.1	0.11221	1.05479
TMEM97	NP_055388.2	0.112294	0.625486
MMP1	NP_002412.1	0.112737	-0.777645
BDH1	NP_976060.1	0.112797	-0.657778
POSTN-3	NP_001317446.1	0.112937	-0.680774
HCLS1	NP_005326.2	0.115837	-0.460002
AKR1C3	NP_001240837.1	0.11593	0.875211
LDHB	NP_001302466.1	0.116538	0.48905
TPSAB1	NP_003285.2	0.116657	1.00069
KRT77	NP_778253.2	0.116988	-0.963142
VSNL1	NP_003376.2	0.117363	-0.710498
RBM3	NP_006734.1	0.11762	-0.419207
PLPP2	NP_808211.1	0.118198	-0.857148
CD38	NP_001766.2	0.119285	0.918305
SELENOT	NP_057359.2	0.121652	-1.05382
CYBB	NP_000388.2	0.122341	0.808254
CLIC3	NP_004660.2	0.122451	-0.511895
FBLN2	NP_001989.2	0.122492	0.876072
KRT6A	NP_005545.1	0.122631	-1.19596
ANK1	NP_001135917.1	0.122633	1.29968
PIGR	NP_002635.2	0.122645	1.40867
ROR2	NP_004551.2	0.122949	0.984798
MBP-1	NP_001020272.1	0.123442	-0.592076
HLA-A-1	NP_002107.3	0.128258	-0.671971
DERL3	NP_001002862.1	0.128456	0.786203
ACSL3	NP_004448.2	0.128784	0.453232
PADI4	NP_036519.2	0.129714	0.817177
PRG3	NP_006084.2	0.130179	1.3205
TSPYL5	NP_277047.2	0.130251	-0.737493
GZMA	NP_006135.1	0.131206	0.801408
TAGLN	NP_003177.2	0.132434	0.484843
ITGB4	NP_000204.3	0.132754	0.592592
PGM2L1	NP_775853.2	0.133152	0.452848
KRT15	NP_002266.2	0.133932	1.14302
FABP4	NP_001433.1	0.134037	1.33166
HAPLN1	NP_001875.1	0.134985	2.03086
ARFGEF3	NP_065073.3	0.135289	-0.450901
TMBIM6	NP_001092046.1	0.135549	0.780409
MPO	NP_000241.1	0.136357	0.882634
COL1A1	NP_000079.2	0.13764	0.933791
SYNM-1	NP_663780.2	0.138651	0.924653
G6PD	NP_001035810.1	0.139636	0.366698
HDHD3	NP_112496.1	0.14076	-0.32268
FAP	NP_004451.2	0.141376	0.523987
KRT16	NP_005548.2	0.143518	-1.02043
ECHDC3	NP_078969.2	0.145613	-0.725782
PFN2	NP_444252.1	0.14604	-0.919265
ADGRL2	NP_001317574.1	0.147965	0.324884
COL12A1	NP_004361.3	0.149574	1.09178
HMGN2	NP_005508.1	0.15027	-0.432138
TPPP3	NP_057224.2	0.150663	0.704169
COMP	NP_000086.2	0.153922	1.1652
KRT6B	NP_005546.2	0.154364	-0.843381
COL3A1	NP_000081.1	0.155854	0.849145
ALOX15B	NP_001132.2	0.156882	0.422572
LANCL2	NP_061167.1	0.156914	-0.380987
BBOX1	NP_003977.1	0.15845	0.698813
KCTD15	NP_001123466.1	0.159373	-0.361173
HLA-C-1	NP_002108.4	0.166723	0.941724
FBLN2-1	NP_001158507.1	0.168053	0.67294
ABI3BP	NP_001336259.1	0.169239	0.720397
ARG1	NP_000036.2	0.171661	0.634657
COL7A1	NP_000085.1	0.175305	0.932768
SLPI	NP_003055.1	0.176711	-0.722184
HLA-DRB4	NP_068818.4	0.176925	-1.2198
PHYHD1-1	NP_001094346.1	0.178727	0.851192
UTP20	NP_055318.2	0.178746	-0.442793
GLRX	NP_002055.1	0.181278	-0.5546
HLA-DQA1	NP_002113.2	0.184071	-1.22421
NDUFA4L2	NP_064527.1	0.185214	0.432859
POSTN-4	NP_001129406.1	0.187117	-0.771326
HLA-DQB1	NP_001230891.1	0.18737	0.529162
DSC2	NP_077740.1	0.188669	-0.481908
GAA	NP_000143.2	0.18893	-0.273593
S100A6	NP_055439.1	0.189298	-0.452111
LOXL1	NP_005567.2	0.19008	0.464086
ATP1B1	NP_001668.1	0.191322	0.63639
ACP5	NP_001602.1	0.191739	-0.605622
PLIN1	NP_002657.3	0.194436	1.07811
MATN4	NP_003824.2	0.195177	1.32293
MOXD1	NP_056344.2	0.196352	0.718605
DDX47	NP_057439.2	0.196415	-0.261338
PFN2-1	NP_002619.1	0.197576	-0.581296
BPI	NP_001716.2	0.197732	0.952472
STEAP3	NP_878919.2	0.198443	0.330475
CRYAB	NP_001276736.1	0.198639	0.794243
MATN2	NP_085072.2	0.198717	1.02209
APOC1	NP_001307994.1	0.198734	0.90171
RNASE2	NP_002925.1	0.205018	0.707616
S100A2	NP_005969.1	0.20679	-1.41174
POSTN-2	NP_001273594.1	0.207438	-0.583678
GSTM5	NP_000842.2	0.20744	1.18647
SLC33A1	NP_001177921.1	0.20749	0.770432
PCDH1	NP_115796.2	0.209439	-0.272022
AEBP1	NP_001120.3	0.210113	0.607856
RNF170	NP_001153696.1	0.210218	0.996867
NQO1	NP_000894.1	0.210695	0.496638
DGLUCY	NP_001273399.1	0.212336	0.673044
CHCHD4	NP_653237.1	0.21626	-0.300521
PLIN2	NP_001113.2	0.21678	-0.672656
SUZ12	NP_056170.2	0.217443	-0.261064
NDRG2-1	NP_963834.1	0.2183	0.651509
PSMB6	NP_002789.1	0.219895	-0.262748
JAGN1	NP_115881.3	0.221083	0.376139
GLYATL2	NP_659453.3	0.223103	-0.655942
HMGN3	NP_004233.1	0.223523	1.25804
MCFD2	NP_001164979.1	0.225606	-0.427313
ENDOG	NP_004426.2	0.225861	-0.37112
NDUFAF8	NP_001079990.1	0.227633	-0.699602
FABP3	NP_001307925.1	0.23096	-0.493053
DAPK2	NP_055141.2	0.231348	0.371316
TRIP13	NP_004228.1	0.231825	-0.425207
CD40-1	NP_001309350.1	0.232305	0.564457
PRG2	NP_002719.3	0.234082	1.19937
KLHL22	NP_116164.2	0.236997	0.76633
RBKS	NP_071411.1	0.238019	-0.453596
TMEM132A	NP_060340.2	0.24324	-0.29012
ALDH9A1	NP_000687.3	0.24392	0.407191
MAGEA4	NP_002353.3	0.245305	0.762656
AZGP1	NP_001176.1	0.245733	0.5559
AGA	NP_000018.2	0.245911	-0.460047
TRAP1	NP_057376.2	0.24597	0.467288
CES1	NP_001257.4	0.251034	0.992051
CPVL	NP_061902.2	0.254413	0.427599
AZU1	NP_001691.1	0.256724	0.538654
CD74-1	NP_001020330.1	0.256851	-0.385128
CBR4	NP_116172.2	0.257714	-0.381881
CYP1B1	NP_000095.2	0.258717	0.60924
DSG3	NP_001935.2	0.259136	1.14854
GLYATL1	NP_001207423.1	0.260526	-0.789647
EVL	NP_057421.1	0.262898	-0.378321
ERAP2	NP_001123612.1	0.267002	0.694651
TRIM29	NP_036233.2	0.26717	-0.630498
DHCR24	NP_055577.1	0.26736	-0.352513
PIBF1	NP_001336584.1	0.269259	0.369175
KRT23	NP_056330.3	0.269619	-0.798548
ACSF2	NP_001275897.1	0.269997	-0.357725
GRAP2	NP_001278753.1	0.270181	-0.484023
ANXA8L1	NP_001092315.2	0.276755	0.918219
FN1	NP_997639.1	0.280447	0.731689
CMSS1	NP_115735.2	0.282036	-0.526154
SNCG	NP_003078.2	0.282814	0.615623
S100A12	NP_005612.1	0.282882	0.882873
SCIN	NP_001106177.1	0.284788	0.641099
PEG3	NP_001139658.1	0.288384	-0.820174
MBP	NP_002376.1	0.288815	-0.654113
NUDT16L1	NP_115725.1	0.290457	0.144024
SYNM	NP_056101.5	0.290955	0.593551
DST	NP_001714.1	0.291264	0.418353
DSP	NP_004406.2	0.29229	-0.487893
UGDH	NP_003350.1	0.293127	-0.193276
CYB5A	NP_683725.1	0.294118	-0.408782
MMP9	NP_004985.2	0.295435	0.593703
SERPINB3	NP_008850.1	0.296171	-0.622282
STAT1	NP_644671.1	0.296624	0.483963
FADS2	NP_004256.1	0.297621	-0.338129
KRT10	NP_000412.3	0.299987	-0.545044
C6orf89	NP_689947.2	0.3004	0.404369
VAV3	NP_001073343.1	0.301486	0.630133
KDELR1	NP_006792.1	0.30155	0.398416
PLSCR1	NP_066928.1	0.302141	0.366238
PSME2	NP_002809.2	0.304485	0.355543
KRT4	NP_002263.3	0.308921	-0.546436
EPX	NP_000493.1	0.309961	1.12309
ATP7A	NP_000043.4	0.31167	0.799962
MFSD6	NP_060164.3	0.312453	0.587275
P4HA1-1	NP_000908.2	0.313252	-0.51062
PROM1	NP_006008.1	0.314766	0.634925
BGN	NP_001702.1	0.318687	0.523958
ITGB6	NP_000879.2	0.320536	-0.535405
GBP5	NP_443174.1	0.321698	-0.525425
ETV6	NP_001978.1	0.322071	-0.412371
MGP	NP_001177768.1	0.323555	-0.509663
LAMB3	NP_000219.2	0.325245	0.507954
KRT2	NP_000414.2	0.327868	-0.551209
COL11A1	NP_542196.2	0.328014	0.484477
PDK3	NP_001135858.1	0.328581	0.366155
CALML5	NP_059118.2	0.330439	-0.590268
HAAO	NP_036337.2	0.330767	0.306
ACTL8	NP_110439.2	0.334085	-0.691358
PLOD2	NP_891988.1	0.336251	-0.569733
TSC22D3	NP_001305399.1	0.339054	0.645458
ALDH5A1	NP_733936.1	0.340415	0.374053
HRNR	NP_001009931.1	0.340668	0.512016
FMOD	NP_002014.2	0.350069	0.350173
PDLIM3	NP_001107579.1	0.350838	-0.321927
FDFT1	NP_001274671.1	0.354986	-0.321702
SLC25A22	NP_001177989.1	0.355267	-0.350779
ENO3	NP_001967.3	0.357685	-0.21492
HOPX	NP_631958.1	0.358357	-0.349227
CPQ	NP_057218.1	0.36771	0.417398
P4HA1	NP_001136067.1	0.368638	-0.38118
HLA-DRA	NP_061984.2	0.370782	-0.279109
MYH13	NP_003793.2	0.371373	0.864013
TP53	NP_000537.3	0.372709	-0.587559
DCD	NP_444513.1	0.374619	-0.53237
WDSUB1	NP_001317207.1	0.374736	0.259143
COL21A1	NP_110447.2	0.375192	0.758461
MIF	NP_002406.1	0.376069	-0.207219
FN1-1	NP_002017.1	0.377121	0.458024
PRTN3	NP_002768.3	0.380035	0.495
COL5A2	NP_000384.2	0.380379	0.364919
ALCAM	NP_001230209.1	0.380388	-0.402412
TRIM2	NP_001123539.1	0.384845	0.286872
GCA	NP_001317197.1	0.385258	-0.282656
HLA-A	NP_001229687.1	0.38761	-0.670193
DHCR7	NP_001157289.1	0.388485	-0.533876
VCAN	NP_004376.2	0.389387	0.390236
ALPL	NP_000469.3	0.394842	0.516446
THEM6	NP_057731.1	0.395965	0.208077
CADM1	NP_001287972.1	0.39692	0.33637
MGMT	NP_002403.2	0.39765	-0.193086
ZBTB8OS	NP_848642.1	0.398653	-0.328474
AACS-1	NP_076417.2	0.399667	0.287155
GGH	NP_003869.1	0.399692	-0.388303
MACROD1	NP_054786.2	0.40023	-0.24259
COL2A1	NP_001835.3	0.40161	0.86479
RNASE1	NP_937878.1	0.407166	0.590527
CAPS	NP_004049.2	0.410573	-0.767451
HLA-C	NP_001229971.1	0.411061	0.666449
APOBEC3G	NP_068594.1	0.413011	-0.23054
PEX3	NP_003621.1	0.413737	0.462507
UCHL1	NP_004172.2	0.420167	-0.342631
RHPN2	NP_149094.3	0.425069	-0.20387
MGST1	NP_001247440.1	0.426911	-0.573389
SCARB1	NP_005496.4	0.427302	0.452454
CST3	NP_001275543.1	0.427647	0.328351
PADI2	NP_031391.2	0.428153	-0.392187
BCAT1	NP_001171565.1	0.429867	-0.412135
LOX	NP_002308.2	0.435014	0.350783
AMACR	NP_001161067.1	0.437659	-0.323356
GBP2	NP_004111.2	0.438823	-0.240409
OAS2	NP_058197.2	0.44461	-0.25142
SFT2D2	NP_955376.1	0.444905	0.439227
PHYHD1	NP_777593.2	0.445788	0.605715
COQ8A	NP_064632.2	0.44722	0.243082
IFITM3	NP_066362.2	0.448875	0.296393
GPRC5B	NP_001291700.1	0.458803	-0.567532
GSTT1	NP_001280742.1	0.459338	0.516953
PMP2	NP_002668.1	0.459498	0.615341
KRT17	NP_000413.1	0.466434	-0.375216
MMP2	NP_004521.1	0.468679	0.302003
NDRG2	NP_057334.1	0.477107	0.540927
GGT1	NP_001275762.1	0.478646	-0.208203
BCAT1-1	NP_001171564.1	0.479095	-0.32135
SPN	NP_001025459.1	0.481098	-0.374769
SDC1	NP_002988.3	0.482435	-0.232316
DGKB	NP_001337635.1	0.484249	0.461298
NCCRP1	NP_001001414.1	0.484798	-0.338228
COL8A1	NP_065084.2	0.489355	0.499505
SPP1-1	NP_001035147.1	0.491466	-0.512199
HSPB1	NP_001531.1	0.492155	-0.160512
MUC5B	NP_002449.2	0.494598	-0.261764
TSPAN6	NP_003261.1	0.496239	0.241917
LCN2	NP_005555.2	0.500689	0.325364
ACADM	NP_001272972.1	0.503126	-0.204837
HTRA1	NP_002766.1	0.507319	0.487908
LIMCH1	NP_001317716.1	0.509079	0.17869
NAMPT	NP_005737.1	0.513018	-0.192525
LRRC15	NP_001128529.2	0.513176	0.43134
HLA-B	NP_005505.2	0.514748	0.354439
CAPN6	NP_055104.2	0.515187	0.349577
GUSB	NP_000172.2	0.516329	0.225694
KRT79	NP_787028.1	0.517676	0.784445
CAMP	NP_004336.3	0.518061	0.636991
CA8	NP_004047.3	0.518205	0.376721
EPPK1	NP_112598.3	0.524158	-0.276917
NQO2	NP_001305869.1	0.524433	-0.275588
ITGAL	NP_002200.2	0.528586	0.261353
AKR7A3	NP_036199.2	0.528893	0.141395
PCTP	NP_067036.2	0.532748	-0.16457
NCF1	NP_000256.4	0.5357	0.278648
TRPC5	NP_036603.1	0.535892	0.609418
MAPT-1	NP_058519.3	0.538491	0.352365
PTBP2	NP_001287918.1	0.543724	-0.225597
CD48	NP_001242959.1	0.545819	0.286539
TAP1	NP_000584.2	0.549108	-0.28947
ERMP1	NP_079172.2	0.550026	-0.196915
ALDH2	NP_000681.2	0.55085	-0.258926
ASS1	NP_446464.1	0.55176	-0.357414
TC2N	NP_689545.1	0.55189	0.145038
FABP7	NP_001437.1	0.553817	-0.522065
EGFR	NP_005219.2	0.556377	0.303927
RUNX3	NP_004341.1	0.557737	-0.180899
FASN	NP_004095.4	0.558594	0.203173
COL10A1	NP_000484.2	0.561635	0.418663
VAV3-1	NP_006104.4	0.569744	0.283028
PC	NP_001035806.1	0.570065	0.226612
VCAM1	NP_001069.1	0.570453	0.180822
CALHM6	NP_001010919.1	0.574289	0.351457
POSTN-1	NP_006466.2	0.575035	-0.242489
GSTA1	NP_665683.1	0.577631	-0.420165
CES1-1	NP_001020366.1	0.580519	0.387876
TOMM6	NP_001127965.1	0.583598	-0.165991
S100A1	NP_006262.1	0.589005	-0.437523
PIP	NP_002643.1	0.595503	0.299274
LRRC8D	NP_060573.2	0.601056	0.363456
CASP14	NP_036246.1	0.601203	-0.345608
SCUBE3	NP_689966.2	0.602401	0.275633
ABCB10	NP_036221.2	0.606574	0.291787
SPHK1	NP_892010.2	0.608074	0.35007
MAP2-1	NP_002365.3	0.608832	-0.221324
SLC7A5	NP_003477.4	0.610285	0.239583
HLA-DRB3	NP_072049.2	0.610526	0.280666
SMARCAL1	NP_054859.2	0.612077	0.341471
MAL2	NP_443118.1	0.612158	0.360266
KCTD14	NP_076419.2	0.615999	0.339682
SPP1	NP_000573.1	0.616968	-0.394503
QPRT	NP_055113.2	0.618385	-0.241038
KRT14	NP_000517.2	0.631774	-0.24094
TRIM16	NP_001335048.1	0.633461	0.127981
PPP1R1B	NP_115568.2	0.633951	-0.319836
CTHRC1	NP_612464.1	0.639216	-0.263698
IGFBP2	NP_000588.2	0.64263	0.269974
S100A8	NP_001306130.1	0.644372	0.29183
ADIRF	NP_006820.1	0.650561	0.243811
NUDT19	NP_001099040.1	0.654544	0.102285
BCL2L13	NP_056182.2	0.655077	-0.101132
OAS3	NP_006178.2	0.655686	-0.124864
OMD	NP_005005.1	0.656914	0.312934
SENP3	NP_056485.2	0.663536	0.243235
PKP1	NP_001005337.1	0.672376	0.23638
STARD10	NP_006636.2	0.672551	-0.100021
MX2	NP_002454.1	0.672603	0.180174
FBXO2	NP_036300.2	0.675759	0.175808
CRABP1	NP_004369.1	0.682925	-0.368997
GLS-1	NP_055720.3	0.683995	0.17387
LGALS3BP	NP_005558.1	0.685676	-0.285173
CISD3	NP_001129970.1	0.690629	0.144435
MMP11	NP_005931.2	0.69267	-0.120574
ANXA3	NP_005130.1	0.693587	-0.259969
PAPSS2	NP_001015880.1	0.694896	-0.10732
FCGR3A	NP_000560.6	0.696368	-0.21354
EPDR1	NP_060019.2	0.69648	0.154956
HAPLN3	NP_001294881.1	0.700007	-0.217454
LRRC20	NP_997002.1	0.700803	0.0637681
HLA-DQB1-1	NP_001230890.1	0.70279	-0.247251
KYNU	NP_001186170.1	0.705474	-0.121846
SGSH	NP_000190.1	0.707397	0.0964549
KRT72	NP_001139697.1	0.709781	-0.313098
CLEC11A	NP_002966.1	0.712296	0.187853
PLCB4	NP_000924.3	0.712852	0.129587
RAI14	NP_001138994.1	0.718523	0.0875797
PYCR3	NP_075566.2	0.720044	-0.0796595
CENPE	NP_001804.2	0.720086	0.350119
HLA-DRB1	NP_002115.2	0.72041	0.376778
TRIM27	NP_006501.1	0.722767	0.132603
SORBS2	NP_001139147.1	0.723221	0.327112
IRF4	NP_002451.2	0.723416	0.192943
EMC9	NP_057133.2	0.724478	-0.198549
MCCC2	NP_071415.1	0.725833	-0.0812198
TFB1M	NP_057104.2	0.733014	0.0788845
TACSTD2	NP_002344.2	0.736543	0.205195
SQLE	NP_003120.2	0.738041	0.256281
MZB1	NP_057543.2	0.739918	0.172841
PGGHG	NP_079368.3	0.739936	-0.0765571
PIGU	NP_536724.1	0.741193	0.20258
S100A9	NP_002956.1	0.745445	0.207212
ACP6	NP_057445.4	0.749261	-0.0679143
DENND1C	NP_079174.2	0.749737	-0.201694
NES	NP_006608.1	0.751123	-0.11575
PDCD4	NP_055271.2	0.75143	0.132093
CKB	NP_001814.2	0.752064	-0.144797
FTL	NP_000137.2	0.753599	0.275255
GALNT7	NP_059119.2	0.770959	-0.0664199
MAP2	NP_001034627.1	0.776454	-0.170523
ECI2	NP_996667.2	0.779916	0.0644251
CENPV	NP_859067.2	0.78016	0.167486
VTCN1	NP_078902.2	0.781228	-0.201335
GLS	NP_001243239.1	0.787762	0.134505
ZBTB38	NP_001337029.1	0.795157	0.117446
KLRG2	NP_940910.1	0.810102	-0.200795
KRT1	NP_006112.3	0.812483	-0.122508
TST	NP_003303.2	0.815409	0.0543525
AS3MT	NP_065733.2	0.817016	-0.0726773
CLDN3	NP_001297.1	0.818986	-0.119782
GBP4	NP_443173.2	0.822104	-0.072037
SBSN	NP_001159506.1	0.826757	0.0804612
ASNS	NP_001339425.1	0.832083	0.0954562
SORBS2-2	NP_003594.3	0.832568	0.148547
NLRP2	NP_060322.1	0.833514	-0.157637
AHNAK2	NP_001337858.1	0.833551	0.0675339
FAH	NP_000128.1	0.833654	-0.0524035
CLC	NP_001819.2	0.833814	0.147838
KRT5	NP_000415.2	0.837696	0.147397
TBC1D10C	NP_940919.1	0.838189	-0.114723
FLG2	NP_001014364.1	0.838394	0.146883
ALDH4A1	NP_733844.1	0.838565	0.0680487
ITGAM	NP_001139280.1	0.838873	0.0983616
RDH10	NP_742034.1	0.844639	-0.0738062
LAMC2	NP_005553.2	0.845293	0.122361
MAPT	NP_058525.1	0.850783	0.120193
HLA-DPB1	NP_002112.3	0.856608	-0.0486055
SDC4	NP_002990.2	0.857123	-0.102888
COTL1	NP_066972.1	0.860203	0.0465079
BCL2	NP_000624.2	0.863149	0.0703866
NCALD	NP_114430.2	0.863974	-0.098211
TGM2	NP_001310245.1	0.864392	0.0615556
APOL3	NP_663615.1	0.865197	-0.0639774
MELTF	NP_201573.1	0.865722	-0.12813
CD74	NP_004346.1	0.875146	0.0806258
MMGT1	NP_775741.1	0.876715	-0.0325927
HLA-DPA1	NP_001229453.1	0.881607	0.0606343
SERPINE1	NP_000593.1	0.883517	0.111391
CCK	NP_000720.1	0.886824	-0.0762057
MSLN	NP_005814.2	0.886948	0.0982555
SEMA4B	NP_001310960.1	0.889656	-0.0278438
CHI3L1	NP_001267.2	0.896193	0.0987779
LOXL2	NP_002309.1	0.89755	0.0816
SUOX	NP_000447.2	0.901685	0.0272576
MRM1	NP_079140.2	0.905755	-0.0373874
TAP2	NP_000535.3	0.90634	-0.0570749
TIMP1	NP_003245.1	0.910734	-0.0470722
SERPINB5	NP_002630.2	0.913335	0.091629
COBL-1	NP_001274365.1	0.916985	-0.05262
OAS1	NP_058132.2	0.917143	-0.0415643
ISYNA1	NP_057452.1	0.918528	-0.0228876
MMP12	NP_002417.2	0.919221	-0.0727192
PSTPIP1	NP_003969.2	0.921629	-0.0261805
ELOVL1	NP_073732.1	0.922982	-0.0429677
SOAT1	NP_003092.4	0.92375	0.0392928
LONP2	NP_001335007.1	0.924212	-0.0264688
STAT1-1	NP_009330.1	0.92534	-0.033109
MFGE8	NP_005919.2	0.92606	0.0555905
ARL1	NP_001168.1	0.932083	-0.0120342
C19orf12	NP_001026896.2	0.933704	0.0252203
MELTF-1	NP_005920.2	0.93963	-0.0431773
IFITM1	NP_003632.3	0.940572	-0.0202216
PDLIM7-1	NP_005442.2	0.942324	-0.0221133
PSAT1	NP_478059.1	0.942882	0.0418024
SORBS2-1	NP_001139145.1	0.943814	-0.0573127
ADAMTS4	NP_005090.3	0.947043	-0.0276034
IRF6	NP_006138.1	0.947548	-0.0373178
UQCR10	NP_037519.2	0.94897	0.0249838
SIGMAR1	NP_005857.1	0.951212	0.0337324
ZSCAN18	NP_001139014.1	0.955305	-0.0139194
CHDH	NP_060867.2	0.956927	0.0211902
ENO2	NP_001966.1	0.960138	-0.017273
CEACAM1	NP_001703.2	0.963864	-0.0214843
TSPAN13	NP_055214.1	0.964814	0.0230796
PRKAB2	NP_005390.1	0.9725	-0.00420707
NDRG1	NP_001128714.1	0.973279	-0.0150275
SELENBP1	NP_001245218.1	0.976887	-0.0132092
AGR2	NP_006399.1	0.978681	0.014497
KRT3	NP_476429.2	0.980312	0.0171725
CLEC16A	NP_056041.1	0.981987	-0.0101381
NCEH1	NP_001139748.1	0.988325	-0.006198
TNC	NP_002151.2	0.990184	0.00755803
KRT9	NP_000217.2	0.994184	-0.00371483
MMP8	NP_002415.1	0.995604	0.00293699
ABHD5	NP_057090.2	0.998723	0.000604944
MFAP2	NP_002394.1	0.999062	0.000777239
LTF	NP_002334.2	0.999838	0.000111158
