# Supplementary material for: Quantitative proteomics analysis of triple-negative breast cancers
Source: NPJ Precis Oncol. 2025 Apr 24;9:117. doi: 10.1038/s41698-025-00907-8 (PMC12019170; doi:10.1038/s41698-025-00907-8)
Supplement: Supplementary file 5 — Supplemental Table 4 [file 41698_2025_907_MOESM5_ESM.xlsx]

## Sheet: description
Column	Description	Cluster assignment
name	protein name
accession	Uniprot accession
description	Protein description
TP	total peptide count
log2 area MB.453	log2 area of indicated sample	orange
log2 area CAL.148	log2 area of indicated sample	orange
log2 area MFM.223	log2 area of indicated sample	orange
log2 area HCC.1143	log2 area of indicated sample	purple
log2 area HCC.1937	log2 area of indicated sample	purple
log2 area HDQP1	log2 area of indicated sample	purple
log2 area HCC.1806	log2 area of indicated sample	purple
log2 area BT549	log2 area of indicated sample	green
log2 area MB.468	log2 area of indicated sample	green
log2 area CAL.120	log2 area of indicated sample	green
log2 area CAL.51	log2 area of indicated sample	green

## Sheet: SUMMARY
				orange	orange	orange	purple	purple	purple	purple	green	green	green	green
name	accession	description	TP	log2 area MB.453	log2 area CAL.148	log2 area MFM.223	log2 area HCC.1143	log2 area HCC.1937	log2 area HDQP1	log2 area HCC.1806	log2 area BT549	log2 area MB.468	log2 area CAL.120	log2 area CAL.51
1433B_HUMAN	P31946	14-3-3 protein beta/alpha OS=Homo sapiens OX=9606 GN=YWHAB PE=1 SV=3	106	26.6938	27.2134	26.4144	26.6938	26.9142	26.6172	26.649	26.3041	26.1642	26.4049	25.96
1433E_HUMAN	P62258	14-3-3 protein epsilon OS=Homo sapiens OX=9606 GN=YWHAE PE=1 SV=1	172	26.649	27.3857	26.5852	26.9259	27.0137	26.8558	26.5741	26.8922	26.8797	26.6243	26.5564
1433F_HUMAN	Q04917	14-3-3 protein eta OS=Homo sapiens OX=9606 GN=YWHAH PE=1 SV=4	75	26.534	26.7808	26.0309	26.7679	26.6243	26.3351	26.3442	26.0097	25.8537	26.0826	25.7904
1433G_HUMAN	P61981	14-3-3 protein gamma OS=Homo sapiens OX=9606 GN=YWHAG PE=1 SV=2	82	26.6651	27.414	26.4349	26.6785	26.8403	26.7808	26.7494	26.4144	26.5741	26.3442	26.1225
1433S_HUMAN	P31947	14-3-3 protein sigma OS=Homo sapiens OX=9606 GN=SFN PE=1 SV=1	84	26.8242	27.1264	26.4934	27.0796	27.2818	26.649	27.27	26.2298	26.282	26.3601	26.0379
1433T_HUMAN	P27348	14-3-3 protein theta OS=Homo sapiens OX=9606 GN=YWHAQ PE=1 SV=1	65	26.3874	26.8132	25.8428	26.4144	26.5741	26.2212	26.282	25.9797	25.8188	25.9797	25.6587
1433Z_HUMAN	P63104	14-3-3 protein zeta/delta OS=Homo sapiens OX=9606 GN=YWHAZ PE=1 SV=1	136	27.2134	27.4658	26.5741	27.4332	27.6513	27.0796	27.2439	27.2134	25.8358	26.6938	26.3535
1A1L1_HUMAN	Q96QU6	1-aminocyclopropane-1-carboxylate synthase-like protein 1 OS=Homo sapiens OX=9606 GN=ACCS PE=1 SV=1	1	17.3462	17.5573	19.0191	17.9215	17.7825	17.0068	14.7667	17.7825	18.4156	15.9437	17.8985
2A5A_HUMAN	Q15172	Serine/threonine-protein phosphatase 2A 56 kDa regulatory subunit alpha isoform OS=Homo sapiens OX=9606 GN=PPP2R5A PE=1 SV=1	6	20.3551	20.1827	20.5861	19.7353	18.7755	17.8751	19.6049	17.9472	19.1186	18.7296	19.6781
2A5B_HUMAN	Q15173	Serine/threonine-protein phosphatase 2A 56 kDa regulatory subunit beta isoform OS=Homo sapiens OX=9606 GN=PPP2R5B PE=1 SV=1	3	19.1325	18.3901	19.1716	18.3961	18.3813	17.7818	17.8271	18.3537	18.8127	18.7874	17.7692
2A5D_HUMAN	Q14738	Serine/threonine-protein phosphatase 2A 56 kDa regulatory subunit delta isoform OS=Homo sapiens OX=9606 GN=PPP2R5D PE=1 SV=1	37	22.3426	22.5698	21.5109	22.5172	22.341	22.3836	22.1115	22.4527	22.3294	22.6832	22.5462
2A5E_HUMAN	Q16537	Serine/threonine-protein phosphatase 2A 56 kDa regulatory subunit epsilon isoform OS=Homo sapiens OX=9606 GN=PPP2R5E PE=1 SV=1	11	22.3008	22.2754	22.9419	21.9354	21.769	21.5886	21.5725	22.039	21.4488	22.0842	21.8337
2A5G_HUMAN	Q13362	Serine/threonine-protein phosphatase 2A 56 kDa regulatory subunit gamma isoform OS=Homo sapiens OX=9606 GN=PPP2R5C PE=1 SV=3	17	21.3902	21.1611	20.394	21.145	20.9468	21.0444	20.8846	21.2535	20.8409	21.2598	21.2875
2AAA_HUMAN	P30153	Serine/threonine-protein phosphatase 2A 65 kDa regulatory subunit A alpha isoform OS=Homo sapiens OX=9606 GN=PPP2R1A PE=1 SV=4	54	24.4674	23.8989	23.7566	23.7527	23.9458	23.4756	23.8369	24.4353	24.0457	23.9984	24.1321
2AAB_HUMAN	P30154	Serine/threonine-protein phosphatase 2A 65 kDa regulatory subunit A beta isoform OS=Homo sapiens OX=9606 GN=PPP2R1B PE=1 SV=3	6	18.9532	19.3429	19.6484	18.6675	18.4915	18.0716	18.9052	19.3687	19.2052	19.5644	19.4427
2ABA_HUMAN	P63151	Serine/threonine-protein phosphatase 2A 55 kDa regulatory subunit B alpha isoform OS=Homo sapiens OX=9606 GN=PPP2R2A PE=1 SV=1	18	22.1733	21.2832	22.1382	21.6812	21.7714	21.6958	22.1617	23.6118	22.5309	23.1467	22.3109
2ABD_HUMAN	Q66LE6	Serine/threonine-protein phosphatase 2A 55 kDa regulatory subunit B delta isoform OS=Homo sapiens OX=9606 GN=PPP2R2D PE=1 SV=1	7	20.0362	19.5052	19.7542	18.6935	19.4757	18.8456	19.8756	20.5063	20.5273	20.102	19.6529
2ABG_HUMAN	Q9Y2T4	Serine/threonine-protein phosphatase 2A 55 kDa regulatory subunit B gamma isoform OS=Homo sapiens OX=9606 GN=PPP2R2C PE=1 SV=4	4	19.9057	19.1351	19.9632	19.2681	19.4299	19.251	19.8681	21.2769	20.3241	20.6423	19.9186
3BHS7_HUMAN	Q9H2F3	3 beta-hydroxysteroid dehydrogenase type 7 OS=Homo sapiens OX=9606 GN=HSD3B7 PE=1 SV=2	2	18.1469	16.6986	17.0938	15.9289	15.627	15.7359	14.9007	16.5723	15.7227	15.7413	15.3618
3BP1_HUMAN	Q9Y3L3	SH3 domain-binding protein 1 OS=Homo sapiens OX=9606 GN=SH3BP1 PE=1 SV=3	16	20.7187	18.9502	20.1388	21.4164	20.4924	19.7119	21.5526	20.0685	21.4299	18.1074	19.9594
3BP5L_HUMAN	Q7L8J4	SH3 domain-binding protein 5-like OS=Homo sapiens OX=9606 GN=SH3BP5L PE=1 SV=1	5	17.5503	17.9443	17.3538	18.8478	17.4417	17.4196	18.1729	18.1078	18.2631	17.1632	17.7197
3HIDH_HUMAN	P31937	3-hydroxyisobutyrate dehydrogenase, mitochondrial OS=Homo sapiens OX=9606 GN=HIBADH PE=1 SV=2	40	22.6994	23.2012	22.5962	22.4774	23.4714	24.0285	22.933	21.7663	22.171	23.7155	22.2092
3MG_HUMAN	P29372	DNA-3-methyladenine glycosylase OS=Homo sapiens OX=9606 GN=MPG PE=1 SV=3	9	20.2386	20.6907	20.4571	19.1226	19.0357	18.9749	19.6028	19.2907	19.6457	19.188	20.388
41_HUMAN	P11171	Protein 4.1 OS=Homo sapiens OX=9606 GN=EPB41 PE=1 SV=4	25	21.2971	23.4186	21.4115	21.3323	21.4849	21.1121	21.3832	20.7308	23.2457	21.6521	22.2802
4EBP1_HUMAN	Q13541	Eukaryotic translation initiation factor 4E-binding protein 1 OS=Homo sapiens OX=9606 GN=EIF4EBP1 PE=1 SV=3	12	20.5254	19.6578	22.0815	19.2767	19.7269	19.1673	19.5066	21.4535	19.8668	21.6812	19.6902
4EBP2_HUMAN	Q13542	Eukaryotic translation initiation factor 4E-binding protein 2 OS=Homo sapiens OX=9606 GN=EIF4EBP2 PE=1 SV=1	2	17.0658	17.0641	15.3719	14.9519	14.7751	14.8096	15.0743	15.5084	15.2387	15.5735	16.0859
4ET_HUMAN	Q9NRA8	Eukaryotic translation initiation factor 4E transporter OS=Homo sapiens OX=9606 GN=EIF4ENIF1 PE=1 SV=2	6	19.7224	18.8825	19.6324	19.8803	19.0536	19.031	19.715	19.5266	19.3793	19.2881	19.9919
4F2_HUMAN	P08195	4F2 cell-surface antigen heavy chain OS=Homo sapiens OX=9606 GN=SLC3A2 PE=1 SV=3	67	23.8742	23.2006	23.1712	25.5009	25.4082	25.2067	25.6667	24.598	23.6287	23.7293	24.4748
5NT3A_HUMAN	Q9H0P0	Cytosolic 5'-nucleotidase 3A OS=Homo sapiens OX=9606 GN=NT5C3A PE=1 SV=3	23	21.7994	21.7754	21.2545	21.8405	23.02	23.0039	22.3911	22.0842	20.1142	21.8146	21.2703
5NT3B_HUMAN	Q969T7	7-methylguanosine phosphate-specific 5'-nucleotidase OS=Homo sapiens OX=9606 GN=NT5C3B PE=1 SV=4	1	13.8333	15.0191	14.171	13.8146	14.6855	13.7299	14.6487	13.9135	14.9644	14.3694	15.7581
5NTC_HUMAN	P49902	Cytosolic purine 5'-nucleotidase OS=Homo sapiens OX=9606 GN=NT5C2 PE=1 SV=1	11	20.0713	21.0891	20.3241	21.5802	21.5219	21.5314	21.4084	21.2636	20.448	20.3514	21.7277
5NTD_HUMAN	P21589	5'-nucleotidase OS=Homo sapiens OX=9606 GN=NT5E PE=1 SV=1	32	18.2528	17.9166	18.3231	22.5772	20.2514	22.5117	20.5566	23.9571	21.898	22.1573	21.9658
6PGD_HUMAN	P52209	6-phosphogluconate dehydrogenase, decarboxylating OS=Homo sapiens OX=9606 GN=PGD PE=1 SV=3	87	26.5132	25.8489	25.6791	25.5703	25.7355	25.4858	26.7679	26.3351	25.5068	25.8428	26.282
6PGL_HUMAN	O95336	6-phosphogluconolactonase OS=Homo sapiens OX=9606 GN=PGLS PE=1 SV=2	25	21.9872	21.6767	23.5729	22.0168	22.6902	21.4663	19.8853	20.8261	21.2257	21.4164	20.721
7B2_HUMAN	P05408	Neuroendocrine protein 7B2 OS=Homo sapiens OX=9606 GN=SCG5 PE=1 SV=2	6	21.5908	21.6206	21.6188	21.4696	21.9922	22.2362	22.3121	21.9265	21.993	22.2598	22.2754
8ODP_HUMAN	P36639	7,8-dihydro-8-oxoguanine triphosphatase OS=Homo sapiens OX=9606 GN=NUDT1 PE=1 SV=3	9	20.4448	20.7409	21.2688	20.4335	20.5511	20.5119	21.2688	20.2155	20.3514	20.8148	20.5826
A16A1_HUMAN	Q8IZ83	Aldehyde dehydrogenase family 16 member A1 OS=Homo sapiens OX=9606 GN=ALDH16A1 PE=1 SV=2	8	22.6933	21.4742	21.9278	21.4069	21.4095	20.6638	21.7401	20.3966	20.8077	22.5117	21.2769
A16L1_HUMAN	Q676U5	Autophagy-related protein 16-1 OS=Homo sapiens OX=9606 GN=ATG16L1 PE=1 SV=2	11	20.7769	20.5396	20.8617	20.5142	19.6935	20.4912	20.7328	21.0784	20.4959	20.5818	20.425
A2MG_HUMAN	P01023	Alpha-2-macroglobulin OS=Homo sapiens OX=9606 GN=A2M PE=1 SV=3	13	20.864	21.5219	20.9421	21.0328	19.7428	19.1032	19.0511	23.7959	20.8823	19.9839	22.9171
A2ML1_HUMAN	A8K2U0	Alpha-2-macroglobulin-like protein 1 OS=Homo sapiens OX=9606 GN=A2ML1 PE=1 SV=3	1	13.1069	14.5577	11.0338	13.3118	11.8991	11.238	12.5106	11.5929	11.5693	11.9294	11.7463
A4_HUMAN	P05067	Amyloid-beta precursor protein OS=Homo sapiens OX=9606 GN=APP PE=1 SV=3	30	21.6235	21.6999	21.4214	22.5748	21.8714	22.5185	22.0337	22.8939	20.9653	21.8628	21.2072
AAAS_HUMAN	Q9NRG9	Aladin OS=Homo sapiens OX=9606 GN=AAAS PE=1 SV=1	12	19.8915	20.0316	20.2485	20.1397	19.8628	20.2981	19.8216	20.1789	19.8598	19.9807	20.4905
AAAT_HUMAN	Q15758	Neutral amino acid transporter B(0) OS=Homo sapiens OX=9606 GN=SLC1A5 PE=1 SV=2	14	21.5632	21.1826	19.9622	20.8179	20.379	20.1009	21.6638	21.6151	20.1919	20.717	20.7703
AACS_HUMAN	Q86V21	Acetoacetyl-CoA synthetase OS=Homo sapiens OX=9606 GN=AACS PE=1 SV=1	23	22.1949	21.0417	21.7255	21.789	22.5734	21.8279	22.8026	20.443	23.0805	21.6603	21.4535
AACT_HUMAN	P01011	Alpha-1-antichymotrypsin OS=Homo sapiens OX=9606 GN=SERPINA3 PE=1 SV=2	5	17.0382	16.9743	17.0068	20.3326	20.8023	17.4246	16.9399	17.7654	18.4751	17.2934	16.8005
AAGAB_HUMAN	Q6PD74	Alpha- and gamma-adaptin-binding protein p34 OS=Homo sapiens OX=9606 GN=AAGAB PE=1 SV=1	1	18.6779	17.9188	18.6822	18.1148	17.7139	17.0769	16.9006	16.9585	17.6737	17.7078	18.5451
AAK1_HUMAN	Q2M2I8	AP2-associated protein kinase 1 OS=Homo sapiens OX=9606 GN=AAK1 PE=1 SV=3	14	18.9403	19.3954	19.9839	19.5164	20.0878	20.7599	20.88	20.0762	20.676	20.8085	19.7047
AAKB1_HUMAN	Q9Y478	5'-AMP-activated protein kinase subunit beta-1 OS=Homo sapiens OX=9606 GN=PRKAB1 PE=1 SV=4	2	15.4717	15.2311	15.6035	15.6238	15.1253	15.3269	15.3558	15.3916	15.9469	15.5041	15.4928
AAKB2_HUMAN	O43741	5'-AMP-activated protein kinase subunit beta-2 OS=Homo sapiens OX=9606 GN=PRKAB2 PE=1 SV=1	1	18.0081	18.5051	18.7411	18.5263	17.2934	18.4905	19.2287	18.3546	18.213	18.3546	18.2487
AAKG1_HUMAN	P54619	5'-AMP-activated protein kinase subunit gamma-1 OS=Homo sapiens OX=9606 GN=PRKAG1 PE=1 SV=1	14	20.82	20.7356	21.3714	20.7162	20.3349	20.7138	20.9677	20.5583	21.2922	20.6492	20.87
AAKG2_HUMAN	Q9UGJ0	5'-AMP-activated protein kinase subunit gamma-2 OS=Homo sapiens OX=9606 GN=PRKAG2 PE=1 SV=1	8	19.1108	19.3294	19.889	19.2992	18.7703	19.3064	19.3538	19.1384	19.5981	19.5833	19.2944
AAMDC_HUMAN	Q9H7C9	Mth938 domain-containing protein OS=Homo sapiens OX=9606 GN=AAMDC PE=1 SV=1	6	20.1864	19.9143	19.8387	20.2531	19.6028	19.3538	19.0087	19.7895	19.6616	20.0502	19.2757
AAMP_HUMAN	Q13685	Angio-associated migratory cell protein OS=Homo sapiens OX=9606 GN=AAMP PE=1 SV=2	4	20.2788	20.3781	19.9469	20.1996	19.9578	19.6811	19.1656	19.6624	19.4972	19.877	21.3504
AAPK1_HUMAN	Q13131	5'-AMP-activated protein kinase catalytic subunit alpha-1 OS=Homo sapiens OX=9606 GN=PRKAA1 PE=1 SV=4	19	20.3326	20.4448	20.7458	20.7752	20.4792	20.8459	20.6231	20.5953	21.0493	20.6208	21.1374
AAPK2_HUMAN	P54646	5'-AMP-activated protein kinase catalytic subunit alpha-2 OS=Homo sapiens OX=9606 GN=PRKAA2 PE=1 SV=2	7	18.3231	18.1228	18.8986	18.6693	18.372	18.8518	18.521	18.5108	18.8356	18.9445	18.2746
AAR2_HUMAN	Q9Y312	Protein AAR2 homolog OS=Homo sapiens OX=9606 GN=AAR2 PE=1 SV=2	8	20.9524	21.1121	20.8632	21.3566	20.2955	21.0286	20.5063	21.1485	21.1918	21.0161	20.9524
AASD1_HUMAN	Q9BTE6	Alanyl-tRNA editing protein Aarsd1 OS=Homo sapiens OX=9606 GN=AARSD1 PE=1 SV=2	7	19.7862	20.0287	20.9645	19.8012	20.6866	19.5943	19.569	18.573	19.7524	18.6935	20.3836
AASS_HUMAN	Q9UDR5	Alpha-aminoadipic semialdehyde synthase, mitochondrial OS=Homo sapiens OX=9606 GN=AASS PE=1 SV=1	9	21.4434	20.3912	21.4434	21.0699	20.837	21.4182	21.2513	21.2674	21.2801	21.2174	21.9199
AATC_HUMAN	P17174	Aspartate aminotransferase, cytoplasmic OS=Homo sapiens OX=9606 GN=GOT1 PE=1 SV=3	48	24.392	23.7373	23.4682	23.0061	23.5408	23.3297	23.9908	23.1519	23.4258	22.9081	23.3016
AATF_HUMAN	Q9NY61	Protein AATF OS=Homo sapiens OX=9606 GN=AATF PE=1 SV=1	26	20.5795	21.0692	21.7786	21.555	21.6171	21.8877	22.093	21.243	22.128	21.3999	21.5486
AATM_HUMAN	P00505	Aspartate aminotransferase, mitochondrial OS=Homo sapiens OX=9606 GN=GOT2 PE=1 SV=3	68	25.4025	23.8299	24.5887	24.334	25.6455	25.4082	25.2516	24.392	25.0412	24.5852	24.6817
AB17A_HUMAN	Q96GS6	Alpha/beta hydrolase domain-containing protein 17A OS=Homo sapiens OX=9606 GN=ABHD17A PE=1 SV=1	2	16.1271	16.2342	16.0205	15.9904	16.2169	15.3775	15.6318	16.4585	15.8585	15.9233	15.6389
AB17B_HUMAN	Q5VST6	Alpha/beta hydrolase domain-containing protein 17B OS=Homo sapiens OX=9606 GN=ABHD17B PE=1 SV=1	1	14.7596	15.693	15.5059	14.7814	14.9944	15.1347	14.8554	15.8597	15.37	15.4377	15.1958
ABC3B_HUMAN	Q9UH17	DNA dC->dU-editing enzyme APOBEC-3B OS=Homo sapiens OX=9606 GN=APOBEC3B PE=1 SV=1	4	19.0585	16.9834	17.1904	19.8782	17.5779	15.7899	17.5265	18.9867	18.0121	18.5524	18.8781
ABC3F_HUMAN	Q8IUX4	DNA dC->dU-editing enzyme APOBEC-3F OS=Homo sapiens OX=9606 GN=APOBEC3F PE=1 SV=3	1	14.5599	13.2784	14.0637	16.7162	16.6686	17.3256	16.034	13.9195	14.3329	14.2487	14.6002
ABC3G_HUMAN	Q9HC16	DNA dC->dU-editing enzyme APOBEC-3G OS=Homo sapiens OX=9606 GN=APOBEC3G PE=1 SV=1	2	16.0205	15.9891	16.2169	15.7598	16.791	20.2897	19.6912	15.5762	15.3885	16.9165	16.704
ABCA2_HUMAN	Q9BZC7	ATP-binding cassette sub-family A member 2 OS=Homo sapiens OX=9606 GN=ABCA2 PE=1 SV=4	1	14.5217	14.2524	13.5658	13.3479	13.076	13.2158	13.742	13.0924	13.0981	12.9765	13.4825
ABCA3_HUMAN	Q99758	ATP-binding cassette sub-family A member 3 OS=Homo sapiens OX=9606 GN=ABCA3 PE=1 SV=2	4	19.4776	18.6232	18.4295	17.2397	17.0461	17.8488	16.3385	18.1456	17.3056	17.4077	17.2901
ABCB6_HUMAN	Q9NP58	ATP-binding cassette sub-family B member 6, mitochondrial OS=Homo sapiens OX=9606 GN=ABCB6 PE=1 SV=1	5	17.2596	16.0952	17.3632	15.9671	16.2249	16.0759	17.5754	16.9197	15.9843	16.3689	17.9799
ABCB7_HUMAN	O75027	ATP-binding cassette sub-family B member 7, mitochondrial OS=Homo sapiens OX=9606 GN=ABCB7 PE=1 SV=2	10	19.4318	19.6447	19.1785	19.5131	19.3785	19.4604	19.6571	19.464	19.976	19.9321	19.389
ABCBA_HUMAN	Q9NRK6	ATP-binding cassette sub-family B member 10, mitochondrial OS=Homo sapiens OX=9606 GN=ABCB10 PE=1 SV=2	16	19.3695	19.9321	19.4596	19.5188	19.7603	20.5555	21.1775	19.9956	20.8868	20.4504	20.3781
ABCD1_HUMAN	P33897	ATP-binding cassette sub-family D member 1 OS=Homo sapiens OX=9606 GN=ABCD1 PE=1 SV=2	8	21.1496	18.5738	18.3301	18.0594	17.6558	19.2565	18.1343	18.8661	19.8474	19.1499	18.1031
ABCD3_HUMAN	P28288	ATP-binding cassette sub-family D member 3 OS=Homo sapiens OX=9606 GN=ABCD3 PE=1 SV=1	29	23.1484	23.2906	22.6262	21.8855	23.0365	22.8142	22.3071	22.3495	21.7427	22.8748	23.1049
ABCD4_HUMAN	O14678	ATP-binding cassette sub-family D member 4 OS=Homo sapiens OX=9606 GN=ABCD4 PE=1 SV=1	3	15.7598	14.7082	15.8297	15.0586	15.4975	15.6892	14.6786	15.0743	15.3571	14.9778	15.4717
ABCE1_HUMAN	P61221	ATP-binding cassette sub-family E member 1 OS=Homo sapiens OX=9606 GN=ABCE1 PE=1 SV=1	51	23.9382	24.2991	25.0783	24.2263	24.9702	24.3272	25.0271	24.3834	24.6562	24.24	24.6753
ABCF1_HUMAN	Q8NE71	ATP-binding cassette sub-family F member 1 OS=Homo sapiens OX=9606 GN=ABCF1 PE=1 SV=2	86	23.4738	23.971	23.089	24.1659	23.5531	24.2702	24.0711	24.1587	23.7496	23.8395	23.9487
ABCF2_HUMAN	Q9UG63	ATP-binding cassette sub-family F member 2 OS=Homo sapiens OX=9606 GN=ABCF2 PE=1 SV=2	43	22.7718	23.2771	22.8662	22.9156	22.7536	23.287	22.2526	23.5408	23.7821	23.5469	23.4937
ABCF3_HUMAN	Q9NUQ8	ATP-binding cassette sub-family F member 3 OS=Homo sapiens OX=9606 GN=ABCF3 PE=1 SV=2	32	22.1599	21.8069	22.3945	22.3226	22.4517	21.755	22.5615	21.5908	21.5212	21.6874	21.9047
ABD12_HUMAN	Q8N2K0	Lysophosphatidylserine lipase ABHD12 OS=Homo sapiens OX=9606 GN=ABHD12 PE=1 SV=2	7	20.7201	20.5273	19.3925	20.8828	20.1789	18.1148	19.9035	19.7841	19.5744	20.3019	19.6683
ABHD5_HUMAN	Q8WTS1	1-acylglycerol-3-phosphate O-acyltransferase ABHD5 OS=Homo sapiens OX=9606 GN=ABHD5 PE=1 SV=1	2	17.5714	17.6451	16.651	15.7866	16.7686	14.2072	16.8614	16.6027	15.8219	15.7488	16.326
ABHD6_HUMAN	Q9BV23	Monoacylglycerol lipase ABHD6 OS=Homo sapiens OX=9606 GN=ABHD6 PE=1 SV=1	4	17.549	19.1744	17.5177	17.5671	18.0435	17.8069	17.6749	18.3429	17.9728	18.5139	17.6216
ABHDA_HUMAN	Q9NUJ1	Mycophenolic acid acyl-glucuronide esterase, mitochondrial OS=Homo sapiens OX=9606 GN=ABHD10 PE=1 SV=1	18	21.8438	22.0917	21.8616	21.113	22.0017	20.9729	21.6325	20.949	22.1082	21.2134	21.0784
ABHDB_HUMAN	Q8NFV4	Protein ABHD11 OS=Homo sapiens OX=9606 GN=ABHD11 PE=1 SV=1	15	22.1428	21.9796	20.3611	20.0388	20.3748	19.877	19.546	19.5671	20.9323	20.086	19.9622
ABHDD_HUMAN	Q7L211	Protein ABHD13 OS=Homo sapiens OX=9606 GN=ABHD13 PE=2 SV=1	1	14.2982	14.6215	14.143	14.3991	14.3893	14.6277	15.3069	14.3247	13.4036	14.2937	14.6681
ABHEB_HUMAN	Q96IU4	Protein ABHD14B OS=Homo sapiens OX=9606 GN=ABHD14B PE=1 SV=1	15	23.2289	21.0232	22.9603	21.2783	23.0013	22.5748	20.442	20.7679	21.0764	22.8017	20.7482
ABHGA_HUMAN	O95870	Phosphatidylserine lipase ABHD16A OS=Homo sapiens OX=9606 GN=ABHD16A PE=1 SV=3	6	19.5565	20.0399	19.8738	20.3104	19.4277	19.6872	19.4367	19.6332	18.7398	19.4234	19.5999
ABI1_HUMAN	Q8IZP0	Abl interactor 1 OS=Homo sapiens OX=9606 GN=ABI1 PE=1 SV=4	16	20.7883	20.4656	21.0679	21.0511	21.0171	21.5856	21.0091	20.6583	21.3821	21.307	21.2057
ABI2_HUMAN	Q9NYB9	Abl interactor 2 OS=Homo sapiens OX=9606 GN=ABI2 PE=1 SV=1	7	20.4966	20.3504	20.9146	20.3005	20.6319	20.523	20.3889	20.3748	21.145	20.5102	20.8839
ABL1_HUMAN	P00519	Tyrosine-protein kinase ABL1 OS=Homo sapiens OX=9606 GN=ABL1 PE=1 SV=4	8	18.5851	19.1441	18.7894	18.095	18.5275	18.8338	18.1996	19.0887	18.8952	18.5683	18.6401
ABL2_HUMAN	P42684	Tyrosine-protein kinase ABL2 OS=Homo sapiens OX=9606 GN=ABL2 PE=1 SV=1	9	18.6223	19.3192	19.2632	18.4649	18.8986	19.0091	18.5609	19.3777	19.3372	18.8159	18.6511
ABLM1_HUMAN	O14639	Actin-binding LIM protein 1 OS=Homo sapiens OX=9606 GN=ABLIM1 PE=1 SV=3	7	18.2005	19.2109	19.2975	18.9849	17.9427	18.712	18.8347	17.6167	17.1177	16.9331	19.4418
ABLM3_HUMAN	O94929	Actin-binding LIM protein 3 OS=Homo sapiens OX=9606 GN=ABLIM3 PE=1 SV=3	1	15.3223	13.8065	13.5759	14.0637	14.9541	15.6067	14.3133	13.9042	16.2517	17.3196	13.742
ABRAL_HUMAN	Q9P1F3	Costars family protein ABRACL OS=Homo sapiens OX=9606 GN=ABRACL PE=1 SV=1	1	17.2484	18.6675	18.1613	16.9573	18.05	17.9901	17.8361	17.7799	18.8091	16.5644	16.3689
ABRX1_HUMAN	Q6UWZ7	BRCA1-A complex subunit Abraxas 1 OS=Homo sapiens OX=9606 GN=ABRAXAS1 PE=1 SV=2	3	17.6713	17.9799	17.9605	17.737	17.4837	18.0435	17.6841	17.8889	17.5065	17.8036	17.7747
ABRX2_HUMAN	Q15018	BRISC complex subunit Abraxas 2 OS=Homo sapiens OX=9606 GN=ABRAXAS2 PE=1 SV=2	12	20.2693	20.2218	20.3375	20.1186	20.6591	20.0454	20.3149	19.3284	19.8795	19.725	20.1821
ABR_HUMAN	Q12979	Active breakpoint cluster region-related protein OS=Homo sapiens OX=9606 GN=ABR PE=1 SV=2	18	21.562	22.584	21.6058	22.5433	21.9067	20.6742	21.3573	21.6661	22.748	21.8996	21.782
ABT1_HUMAN	Q9ULW3	Activator of basal transcription 1 OS=Homo sapiens OX=9606 GN=ABT1 PE=1 SV=1	6	18.2263	18.3813	18.2928	18.4009	18.2374	18.5919	19.0408	18.1968	18.4893	18.1019	18.8396
ACACA_HUMAN	Q13085	Acetyl-CoA carboxylase 1 OS=Homo sapiens OX=9606 GN=ACACA PE=1 SV=2	76	23.0013	22.8931	22.0337	22.0225	24.0375	22.9009	23.1318	23.089	22.661	22.3071	23.5096
ACAD8_HUMAN	Q9UKU7	Isobutyryl-CoA dehydrogenase, mitochondrial OS=Homo sapiens OX=9606 GN=ACAD8 PE=1 SV=1	5	18.1976	18.8267	17.3915	16.8316	18.1257	17.0833	17.8173	16.618	17.4227	18.0449	17.09
ACAD9_HUMAN	Q9H845	Complex I assembly factor ACAD9, mitochondrial OS=Homo sapiens OX=9606 GN=ACAD9 PE=1 SV=1	32	22.3443	22.7701	22.0943	22.3024	23.6246	22.874	22.8187	22.8042	22.3361	22.5588	22.4841
ACADM_HUMAN	P11310	Medium-chain specific acyl-CoA dehydrogenase, mitochondrial OS=Homo sapiens OX=9606 GN=ACADM PE=1 SV=1	38	21.4684	24.9999	22.8271	23.7095	24.2991	24.4998	23.983	23.8242	24.4914	23.3016	24.0194
ACADS_HUMAN	P16219	Short-chain specific acyl-CoA dehydrogenase, mitochondrial OS=Homo sapiens OX=9606 GN=ACADS PE=1 SV=1	10	17.0608	18.8845	19.4613	21.0117	22.1321	21.1221	21.0679	18.4462	22.4471	19.2992	21.9037
ACADV_HUMAN	P49748	Very long-chain specific acyl-CoA dehydrogenase, mitochondrial OS=Homo sapiens OX=9606 GN=ACADVL PE=1 SV=1	80	22.6147	22.8498	23.1484	24.7479	24.9257	25.3122	24.6198	23.996	24.6644	23.7998	23.2012
ACAP2_HUMAN	Q15057	Arf-GAP with coiled-coil, ANK repeat and PH domain-containing protein 2 OS=Homo sapiens OX=9606 GN=ACAP2 PE=1 SV=3	29	21.4882	20.8632	21.6223	21.7485	22.1648	21.3949	22.0748	20.908	21.0393	21.1103	21.5732
ACATN_HUMAN	O00400	Acetyl-coenzyme A transporter 1 OS=Homo sapiens OX=9606 GN=SLC33A1 PE=1 SV=1	8	19.7401	19.1325	19.9196	19.6518	19.7305	20.2324	19.6082	19.2632	18.7126	19.0757	18.9467
ACBD5_HUMAN	Q5T8D3	Acyl-CoA-binding domain-containing protein 5 OS=Homo sapiens OX=9606 GN=ACBD5 PE=1 SV=1	10	20.2701	21.1025	21.0965	21.6365	20.9271	21.1685	19.9622	20.1242	21.1563	20.7826	20.1987
ACBD6_HUMAN	Q9BR61	Acyl-CoA-binding domain-containing protein 6 OS=Homo sapiens OX=9606 GN=ACBD6 PE=1 SV=1	4	18.248	18.4773	19.5457	17.8247	18.5256	17.8508	18.0509	18.0188	18.5297	17.5332	18.55
ACBD7_HUMAN	Q8N6N7	Acyl-CoA-binding domain-containing protein 7 OS=Homo sapiens OX=9606 GN=ACBD7 PE=1 SV=1	2	17.6178	15.9619	15.7468	17.356	17.0293	15.7556	16.7057	14.4673	15.3364	15.609	16.1061
ACBP_HUMAN	P07108	Acyl-CoA-binding protein OS=Homo sapiens OX=9606 GN=DBI PE=1 SV=2	5	21.0091	20.2309	19.1186	18.9803	19.987	18.259	17.9188	19.6391	19.0369	19.1351	18.2213
ACD10_HUMAN	Q6JQN1	Acyl-CoA dehydrogenase family member 10 OS=Homo sapiens OX=9606 GN=ACAD10 PE=1 SV=1	8	19.8428	19.6116	19.2227	18.2374	20.0349	19.1484	19.6701	18.8199	19.0383	18.4876	19.1467
ACD11_HUMAN	Q709F0	Acyl-CoA dehydrogenase family member 11 OS=Homo sapiens OX=9606 GN=ACAD11 PE=1 SV=3	4	18.0274	16.7057	18.5851	18.0426	18.2044	18.5117	17.8668	18.6245	18.278	18.3688	17.9364
ACDSB_HUMAN	P45954	Short/branched chain specific acyl-CoA dehydrogenase, mitochondrial OS=Homo sapiens OX=9606 GN=ACADSB PE=1 SV=1	22	23.6031	21.3859	21.6423	19.9991	22.2343	21.4005	21.5502	19.1478	21.0805	20.8924	22.0956
ACD_HUMAN	Q96AP0	Adrenocortical dysplasia protein homolog OS=Homo sapiens OX=9606 GN=ACD PE=1 SV=4	1	17.7308	16.254	16.5341	16.1254	16.4221	16.1462	16.4431	16.064	16.4899	16.3468	16.1842
ACE_HUMAN	P12821	Angiotensin-converting enzyme OS=Homo sapiens OX=9606 GN=ACE PE=1 SV=1	1	17.0418	14.4526	14.8903	17.2662	16.2034	17.718	15.1293	16.0034	14.5301	15.935	13.7123
ACINU_HUMAN	Q9UKV3	Apoptotic chromatin condensation inducer in the nucleus OS=Homo sapiens OX=9606 GN=ACIN1 PE=1 SV=2	75	23.394	24.6255	23.845	24.0568	23.8225	24.244	24.1153	24.3953	24.0664	23.9017	24.3702
ACK1_HUMAN	Q07912	Activated CDC42 kinase 1 OS=Homo sapiens OX=9606 GN=TNK2 PE=1 SV=3	1	15.0892	14.8775	14.7157	14.4149	14.1495	14.3007	14.2585	13.8178	13.95	13.95	14.8096
ACL6A_HUMAN	O96019	Actin-like protein 6A OS=Homo sapiens OX=9606 GN=ACTL6A PE=1 SV=1	37	23.3756	23.6013	23.4449	23.2428	23.3399	22.8748	23.5898	22.8256	22.3121	22.885	22.7054
ACLY_HUMAN	P53396	ATP-citrate synthase OS=Homo sapiens OX=9606 GN=ACLY PE=1 SV=3	142	25.751	25.6527	25.4812	25.2788	25.9797	25.365	25.2001	26.0228	25.1605	25.8946	25.4161
ACO13_HUMAN	Q9NPJ3	Acyl-coenzyme A thioesterase 13 OS=Homo sapiens OX=9606 GN=ACOT13 PE=1 SV=1	10	20.9248	21.019	21.4671	20.6981	21.2651	21.3832	20.4375	21.4123	20.3975	21.4898	21.4347
ACOC_HUMAN	P21399	Cytoplasmic aconitate hydratase OS=Homo sapiens OX=9606 GN=ACO1 PE=1 SV=3	46	22.5345	21.7352	23.4529	23.0586	23.2348	22.7757	23.7208	23.786	24.9076	23.0259	23.4796
ACOD_HUMAN	O00767	Acyl-CoA desaturase OS=Homo sapiens OX=9606 GN=SCD PE=1 SV=2	9	20.7397	20.2147	20.0521	19.5947	20.6718	19.6839	20.4307	22.4328	20.0388	21.2012	21.2372
ACON_HUMAN	Q99798	Aconitate hydratase, mitochondrial OS=Homo sapiens OX=9606 GN=ACO2 PE=1 SV=2	82	25.5607	24.0751	24.4073	24.0978	24.9129	23.8679	24.0074	24.4623	24.1888	23.8969	23.925
ACOT1_HUMAN	Q86TX2	Acyl-coenzyme A thioesterase 1 OS=Homo sapiens OX=9606 GN=ACOT1 PE=1 SV=1	18	21.8766	18.7946	19.5913	20.6067	21.3714	21.1472	19.7854	21.9658	20.8846	21.762	20.5555
ACOT4_HUMAN	Q8N9L9	Peroxisomal succinyl-coenzyme A thioesterase OS=Homo sapiens OX=9606 GN=ACOT4 PE=1 SV=2	1	13.469	12.1247	12.7921	14.1101	14.6609	13.8433	13.7335	12.3976	12.9669	11.8013	12.5783
ACOT8_HUMAN	O14734	Acyl-coenzyme A thioesterase 8 OS=Homo sapiens OX=9606 GN=ACOT8 PE=1 SV=1	3	19.3954	19.1133	19.462	18.4942	19.7385	18.5249	17.4041	18.5094	17.2347	18.2497	17.6192
ACOT9_HUMAN	Q9Y305	Acyl-coenzyme A thioesterase 9, mitochondrial OS=Homo sapiens OX=9606 GN=ACOT9 PE=1 SV=2	40	21.3893	21.4528	22.5493	20.5583	22.1589	22.8164	22.161	22.7392	23.134	22.8349	21.8368
ACOX1_HUMAN	Q15067	Peroxisomal acyl-coenzyme A oxidase 1 OS=Homo sapiens OX=9606 GN=ACOX1 PE=1 SV=3	16	21.0286	21.9278	20.7231	21.5257	21.5124	21.019	21.5314	20.6561	20.3716	20.7607	20.4448
ACOX3_HUMAN	O15254	Peroxisomal acyl-coenzyme A oxidase 3 OS=Homo sapiens OX=9606 GN=ACOX3 PE=1 SV=2	9	20.7787	21.0096	20.7117	18.7111	20.22	19.1532	18.6779	19.6314	21.3228	19.0795	19.4767
ACPH_HUMAN	P13798	Acylamino-acid-releasing enzyme OS=Homo sapiens OX=9606 GN=APEH PE=1 SV=4	56	24.5178	23.7401	23.4201	22.6805	23.6803	23.1035	22.9907	23.2428	23.3727	23.7821	23.6823
ACPM_HUMAN	O14561	Acyl carrier protein, mitochondrial OS=Homo sapiens OX=9606 GN=NDUFAB1 PE=1 SV=3	3	20.7318	21.4402	20.646	20.3708	20.553	19.8134	19.19	20.086	20.6928	19.747	20.1279
ACS2L_HUMAN	Q9NUB1	Acetyl-coenzyme A synthetase 2-like, mitochondrial OS=Homo sapiens OX=9606 GN=ACSS1 PE=1 SV=2	3	15.2086	15.5679	15.5515	16.83	16.1973	15.726	17.0627	15.3463	15.7774	15.8465	15.9314
ACSA_HUMAN	Q9NR19	Acetyl-coenzyme A synthetase, cytoplasmic OS=Homo sapiens OX=9606 GN=ACSS2 PE=1 SV=1	21	22.1983	21.6031	21.7095	22.0781	23.4869	22.1648	21.7216	21.7745	21.719	21.2756	21.3429
ACSF2_HUMAN	Q96CM8	Medium-chain acyl-CoA ligase ACSF2, mitochondrial OS=Homo sapiens OX=9606 GN=ACSF2 PE=1 SV=2	13	22.1894	19.3813	21.2535	21.6617	22.3646	23.1782	20.7222	19.5931	20.0355	20.8529	20.2823
ACSF3_HUMAN	Q4G176	Malonate--CoA ligase ACSF3, mitochondrial OS=Homo sapiens OX=9606 GN=ACSF3 PE=1 SV=3	11	20.3769	20.5092	19.9881	18.5994	20.4879	20.2129	19.5552	19.5141	19.3528	19.9273	19.3015
ACSL1_HUMAN	P33121	Long-chain-fatty-acid--CoA ligase 1 OS=Homo sapiens OX=9606 GN=ACSL1 PE=1 SV=1	30	24.1519	22.2947	22.0976	20.1051	22.7321	20.5254	20.2795	20.8221	21.566	20.6606	19.7629
ACSL3_HUMAN	O95573	Long-chain-fatty-acid--CoA ligase 3 OS=Homo sapiens OX=9606 GN=ACSL3 PE=1 SV=3	46	22.9545	22.5888	23.1318	23.5757	23.2383	22.8961	23.4351	23.1712	22.5198	23.4682	22.9156
ACSL4_HUMAN	O60488	Long-chain-fatty-acid--CoA ligase 4 OS=Homo sapiens OX=9606 GN=ACSL4 PE=1 SV=2	33	20.4565	20.1729	22.211	21.5294	22.2005	22.7043	21.934	23.6639	23.4057	23.6196	21.5017
ACSL5_HUMAN	Q9ULC5	Long-chain-fatty-acid--CoA ligase 5 OS=Homo sapiens OX=9606 GN=ACSL5 PE=1 SV=1	2	18.6179	18.9565	16.7129	16.4294	18.8221	16.993	17.5722	16.4114	16.6797	16.7669	15.883
ACTA_HUMAN	P62736	Actin, aortic smooth muscle OS=Homo sapiens OX=9606 GN=ACTA2 PE=1 SV=1	538	30.5583	30.5583	30.5583	31.2827	31.1577	31.2827	31.2827	31.2827	31.2827	31.1577	31.2827
ACTBL_HUMAN	Q562R1	Beta-actin-like protein 2 OS=Homo sapiens OX=9606 GN=ACTBL2 PE=1 SV=2	218	29.9613	29.1617	29.5476	29.7371	29.9613	30.0858	29.9613	30.7624	30.0858	30.7624	30.0858
ACTBM_HUMAN	Q9BYX7	Putative beta-actin-like protein 3 OS=Homo sapiens OX=9606 GN=POTEKP PE=5 SV=1	91	25.9199	26.1026	25.7792	26.1512	25.986	26.5051	26.0309	26.8242	26.5051	26.5741	26.6938
ACTB_HUMAN	P60709	Actin, cytoplasmic 1 OS=Homo sapiens OX=9606 GN=ACTB PE=1 SV=1	780	30.6226	30.6226	30.6226	31.3936	31.3936	31.3936	31.3936	31.3936	31.3936	31.3936	31.3936
ACTC_HUMAN	P68032	Actin, alpha cardiac muscle 1 OS=Homo sapiens OX=9606 GN=ACTC1 PE=1 SV=1	538	30.5583	30.5583	30.5583	31.2827	31.1577	31.2827	31.2827	31.2827	31.2827	31.1577	31.2827
ACTG_HUMAN	P63261	Actin, cytoplasmic 2 OS=Homo sapiens OX=9606 GN=ACTG1 PE=1 SV=1	780	30.6226	30.6226	30.6226	31.3936	31.3936	31.3936	31.3936	31.3936	31.3936	31.3936	31.3936
ACTN1_HUMAN	P12814	Alpha-actinin-1 OS=Homo sapiens OX=9606 GN=ACTN1 PE=1 SV=2	219	26.7236	25.8632	26.649	27.6149	27.3569	27.6513	27.1502	27.5165	26.7808	27.2439	27.4516
ACTN4_HUMAN	O43707	Alpha-actinin-4 OS=Homo sapiens OX=9606 GN=ACTN4 PE=1 SV=2	368	27.4332	26.9735	27.4845	28.0673	27.7081	28.0961	27.7081	28.6028	27.4516	28.4565	28.1176
ACTY_HUMAN	P42025	Beta-centractin OS=Homo sapiens OX=9606 GN=ACTR1B PE=1 SV=1	33	23.1276	23.0787	22.748	22.6407	22.4565	22.7586	22.7334	23.1569	22.9299	22.9204	22.8142
ACTZ_HUMAN	P61163	Alpha-centractin OS=Homo sapiens OX=9606 GN=ACTR1A PE=1 SV=1	34	23.0565	23.1292	22.8219	22.7918	22.2695	22.98	22.9524	23.6953	23.0039	23.1747	22.9923
ACY1_HUMAN	Q03154	Aminoacylase-1 OS=Homo sapiens OX=9606 GN=ACY1 PE=1 SV=1	32	22.99	22.5134	24.1998	20.8382	23.5081	21.9265	21.2134	19.5457	20.9441	20.8128	21.0823
ACYP1_HUMAN	P07311	Acylphosphatase-1 OS=Homo sapiens OX=9606 GN=ACYP1 PE=1 SV=2	6	19.8134	19.0757	20.3648	19.2392	19.7778	20.1753	19.7791	21.5997	19.3465	20.8138	19.2819
ACYP2_HUMAN	P14621	Acylphosphatase-2 OS=Homo sapiens OX=9606 GN=ACYP2 PE=1 SV=2	5	20.3385	19.07	19.5256	18.1296	19.6645	18.4725	19.2956	17.826	19.2792	18.9122	17.3765
ADA10_HUMAN	O14672	Disintegrin and metalloproteinase domain-containing protein 10 OS=Homo sapiens OX=9606 GN=ADAM10 PE=1 SV=1	18	21.7255	21.1982	20.5853	21.4235	20.8812	20.676	20.4324	20.7049	20.102	20.1959	21.8743
ADA15_HUMAN	Q13444	Disintegrin and metalloproteinase domain-containing protein 15 OS=Homo sapiens OX=9606 GN=ADAM15 PE=1 SV=4	7	19.4574	19.9524	18.5094	18.5609	18.1855	18.5524	18.1089	18.0543	17.8693	18.1787	18.2183
ADA17_HUMAN	P78536	Disintegrin and metalloproteinase domain-containing protein 17 OS=Homo sapiens OX=9606 GN=ADAM17 PE=1 SV=1	8	19.2263	19.3222	18.7722	19.6215	19.2505	20.2765	18.7804	19.2215	19.273	18.833	19.174
ADAD1_HUMAN	Q96M93	Adenosine deaminase domain-containing protein 1 OS=Homo sapiens OX=9606 GN=ADAD1 PE=2 SV=1	1	16.7152	15.8654	15.8654	16.1947	16.9959	16.8788	16.5457	16.1587	16.4512	16.8159	15.9449
ADAL_HUMAN	Q6DHV7	Adenosine deaminase-like protein OS=Homo sapiens OX=9606 GN=ADAL PE=1 SV=2	3	18.2861	17.7671	18.0686	18.372	18.1406	18.2084	17.4227	16.6568	18.0971	17.9641	16.8517
ADAM9_HUMAN	Q13443	Disintegrin and metalloproteinase domain-containing protein 9 OS=Homo sapiens OX=9606 GN=ADAM9 PE=1 SV=1	7	16.4031	17.0277	19.2032	18.7815	17.5047	19.6223	19.7027	20.8354	18.1504	20.5638	19.1299
ADAP1_HUMAN	O75689	Arf-GAP with dual PH domain-containing protein 1 OS=Homo sapiens OX=9606 GN=ADAP1 PE=1 SV=2	3	16.6494	16.0073	18.5139	16.5869	19.9735	18.9856	19.8096	17.0217	17.9056	17.0034	17.1288
ADAS_HUMAN	O00116	Alkyldihydroxyacetonephosphate synthase, peroxisomal OS=Homo sapiens OX=9606 GN=AGPS PE=1 SV=1	48	22.6466	21.5592	22.8001	23.3218	23.4194	22.9034	24.2142	21.8146	22.717	22.5828	22.8645
ADAT1_HUMAN	Q9BUB4	tRNA-specific adenosine deaminase 1 OS=Homo sapiens OX=9606 GN=ADAT1 PE=1 SV=1	1	12.366	13.3614	12.9495	13.8217	14.2366	12.5676	13.0723	13.1593	11.9913	13.5328	12.669
ADAT2_HUMAN	Q7Z6V5	tRNA-specific adenosine deaminase 2 OS=Homo sapiens OX=9606 GN=ADAT2 PE=1 SV=1	3	16.6272	16.9317	18.5704	16.7461	16.4083	16.3089	16.829	16.7768	17.1543	16.7415	16.8159
ADAT3_HUMAN	Q96EY9	Probable inactive tRNA-specific adenosine deaminase-like protein 3 OS=Homo sapiens OX=9606 GN=ADAT3 PE=1 SV=1	2	16.3754	16.993	17.3434	15.9113	15.9646	15.8519	16.1587	16.5554	16.5542	15.9801	16.6189
ADA_HUMAN	P00813	Adenosine deaminase OS=Homo sapiens OX=9606 GN=ADA PE=1 SV=3	23	18.7215	20.4879	21.9199	20.6423	22.1365	24.1321	21.5898	20.7138	20.9292	24.2033	21.1458
ADCK1_HUMAN	Q86TW2	AarF domain-containing protein kinase 1 OS=Homo sapiens OX=9606 GN=ADCK1 PE=1 SV=2	2	15.3942	14.3442	15.7624	14.7627	14.9832	14.6951	14.2292	13.839	14.6833	14.2885	14.3616
ADCY3_HUMAN	O60266	Adenylate cyclase type 3 OS=Homo sapiens OX=9606 GN=ADCY3 PE=1 SV=3	1	14.3846	14.4313	14.6575	14.1725	14.7331	15.4028	14.4948	14.7814	13.8085	14.7297	14.2292
ADCY6_HUMAN	O43306	Adenylate cyclase type 6 OS=Homo sapiens OX=9606 GN=ADCY6 PE=1 SV=2	3	17.4103	17.09	17.0567	16.4431	16.7214	16.9054	16.0214	16.6852	16.8545	16.1556	16.9968
ADCY9_HUMAN	O60503	Adenylate cyclase type 9 OS=Homo sapiens OX=9606 GN=ADCY9 PE=1 SV=4	1	14.8903	14.9215	14.5985	14.9406	14.3497	14.8002	15.4377	14.6951	14.5328	14.3247	14.5884
ADCYA_HUMAN	Q96PN6	Adenylate cyclase type 10 OS=Homo sapiens OX=9606 GN=ADCY10 PE=1 SV=3	1	14.9944	14.8867	14.8859	13.6715	14.2265	13.9625	14.2133	14.127	13.9973	14.124	13.9042
ADDA_HUMAN	P35611	Alpha-adducin OS=Homo sapiens OX=9606 GN=ADD1 PE=1 SV=2	20	19.0887	19.8729	20.0147	20.82	20.9908	22.5134	21.794	19.9205	23.0931	21.8953	22.1906
ADDB_HUMAN	P35612	Beta-adducin OS=Homo sapiens OX=9606 GN=ADD2 PE=1 SV=3	5	14.9007	14.691	16.1344	19.0965	19.5671	21.3048	18.4623	14.7082	22.039	17.2473	17.4979
ADDG_HUMAN	Q9UEY8	Gamma-adducin OS=Homo sapiens OX=9606 GN=ADD3 PE=1 SV=1	11	16.6657	16.3649	17.5596	19.3595	19.823	21.4735	21.2937	17.3735	21.647	20.0236	21.5145
ADHX_HUMAN	P11766	Alcohol dehydrogenase class-3 OS=Homo sapiens OX=9606 GN=ADH5 PE=1 SV=4	30	23.9364	22.7586	23.8209	23.4714	23.5234	23.8599	24.0375	24.2345	24.0961	23.9114	24.3444
ADIP_HUMAN	Q9Y2D8	Afadin- and alpha-actinin-binding protein OS=Homo sapiens OX=9606 GN=SSX2IP PE=1 SV=3	1	16.2423	16.0034	16.2474	16.1182	16.2005	16.1308	16.5386	16.7955	16.3948	16.0879	15.982
ADK_HUMAN	P55263	Adenosine kinase OS=Homo sapiens OX=9606 GN=ADK PE=1 SV=2	43	22.8869	22.661	25.804	23.5096	23.2641	23.4833	24.0782	23.0985	23.2178	24.6388	22.5599
ADNP2_HUMAN	Q6IQ32	Activity-dependent neuroprotector homeobox protein 2 OS=Homo sapiens OX=9606 GN=ADNP2 PE=1 SV=1	3	18.5058	18.5199	17.8552	19.0836	17.5937	18.133	17.4979	18.3079	18.725	18.2397	18.8456
ADNP_HUMAN	Q9H2P0	Activity-dependent neuroprotector homeobox protein OS=Homo sapiens OX=9606 GN=ADNP PE=1 SV=1	42	22.5117	23.3309	22.8256	22.1754	21.9299	22.2201	22.3684	21.7344	22.5029	21.9009	22.3778
ADPGK_HUMAN	Q9BRR6	ADP-dependent glucokinase OS=Homo sapiens OX=9606 GN=ADPGK PE=1 SV=1	8	18.3579	19.4678	19.0113	20.6301	19.2881	19.5006	19.5325	19.9682	19.4469	19.8591	20.2192
ADPPT_HUMAN	Q9NRN7	L-aminoadipate-semialdehyde dehydrogenase-phosphopantetheinyl transferase OS=Homo sapiens OX=9606 GN=AASDHPPT PE=1 SV=2	13	21.3323	21.4882	21.5415	20.7016	21.0038	21.4535	21.9058	21.5732	20.8493	21.8247	22.1166
ADPRH_HUMAN	P54922	[Protein ADP-ribosylarginine] hydrolase OS=Homo sapiens OX=9606 GN=ADPRH PE=1 SV=1	2	14.7479	14.2749	14.6786	14.7844	16.1905	14.8457	15.1275	14.2862	15.0679	14.8966	13.804
ADRM1_HUMAN	Q16186	Proteasomal ubiquitin receptor ADRM1 OS=Homo sapiens OX=9606 GN=ADRM1 PE=1 SV=2	9	20.7875	20.908	21.6727	21.2382	21.3197	22.2151	22.1166	22.0214	21.7634	22.3524	21.9278
ADRO_HUMAN	P22570	NADPH:adrenodoxin oxidoreductase, mitochondrial OS=Homo sapiens OX=9606 GN=FDXR PE=1 SV=3	22	22.9286	22.0129	22.2535	22.4186	22.4639	22.2695	22.2754	20.704	21.2725	21.6999	21.8803
ADSV_HUMAN	Q9Y6U3	Adseverin OS=Homo sapiens OX=9606 GN=SCIN PE=1 SV=4	19	18.405	18.5334	23.3634	18.5961	19.6657	18.1658	20.2271	17.6237	19.1936	17.7056	23.496
ADT1_HUMAN	P12235	ADP/ATP translocase 1 OS=Homo sapiens OX=9606 GN=SLC25A4 PE=1 SV=4	28	23.7947	23.7208	23.1102	23.5367	22.6946	23.0224	22.474	22.6262	23.9096	22.9245	23.2348
ADT2_HUMAN	P05141	ADP/ATP translocase 2 OS=Homo sapiens OX=9606 GN=SLC25A5 PE=1 SV=7	62	25.3164	25.4858	24.6134	25.6731	24.4008	24.7448	24.7007	25.4082	25.587	25.074	24.8545
ADT3_HUMAN	P12236	ADP/ATP translocase 3 OS=Homo sapiens OX=9606 GN=SLC25A6 PE=1 SV=4	51	24.6449	24.9257	24.6004	24.7043	23.9412	24.4131	24.088	24.6526	24.9757	24.4914	24.574
ADX_HUMAN	P10109	Adrenodoxin, mitochondrial OS=Homo sapiens OX=9606 GN=FDX1 PE=1 SV=1	5	19.7769	20.3213	19.4927	18.8403	20.9203	19.5744	20.9018	20.0316	19.3429	20.1513	19.9632
AEBP1_HUMAN	Q8IUX7	Adipocyte enhancer-binding protein 1 OS=Homo sapiens OX=9606 GN=AEBP1 PE=1 SV=1	1	17.3984	17.2314	17.0034	18.0303	17.4396	17.752	17.1632	17.4396	16.2977	17.0785	18.8791
AEDO_HUMAN	Q96SZ5	2-aminoethanethiol dioxygenase OS=Homo sapiens OX=9606 GN=ADO PE=1 SV=2	9	20.7433	21.0797	21.9597	20.8104	20.2967	19.6493	20.1529	20.6272	20.9524	20.7025	20.237
AF17_HUMAN	P55198	Protein AF-17 OS=Homo sapiens OX=9606 GN=MLLT6 PE=1 SV=3	2	16.0473	16.785	15.3463	14.8886	15.5041	15.3916	14.9425	14.3637	14.9425	14.419	14.9436
AF1L1_HUMAN	Q8TED9	Actin filament-associated protein 1-like 1 OS=Homo sapiens OX=9606 GN=AFAP1L1 PE=1 SV=2	2	18.3018	18.6612	18.7515	19.1716	18.6452	18.5176	18.994	18.6804	18.759	18.2659	18.5524
AF1L2_HUMAN	Q8N4X5	Actin filament-associated protein 1-like 2 OS=Homo sapiens OX=9606 GN=AFAP1L2 PE=1 SV=1	4	15.7034	15.849	15.4362	17.121	16.6762	18.0033	18.5065	16.9346	16.7415	15.2924	18.7197
AFAD_HUMAN	P55196	Afadin OS=Homo sapiens OX=9606 GN=AFDN PE=1 SV=3	66	22.5462	22.7779	22.2826	23.6803	22.3426	22.7242	22.6805	22.0917	22.118	22.0286	23.0485
AFAP1_HUMAN	Q8N556	Actin filament-associated protein 1 OS=Homo sapiens OX=9606 GN=AFAP1 PE=1 SV=2	12	17.3735	19.0878	19.7532	21.3393	21.0281	21.1815	19.6828	21.4952	22.1919	21.0648	20.0371
AFF1_HUMAN	P51825	AF4/FMR2 family member 1 OS=Homo sapiens OX=9606 GN=AFF1 PE=1 SV=1	2	15.6389	15.7866	14.98	15.4975	15.0725	15.5322	14.4673	16.308	16.3138	14.5217	16.3534
AFF4_HUMAN	Q9UHB7	AF4/FMR2 family member 4 OS=Homo sapiens OX=9606 GN=AFF4 PE=1 SV=1	13	19.2681	19.8989	19.8186	20.0116	19.6884	19.6981	19.7315	20.2608	19.7033	19.3512	20.2629
AFG1L_HUMAN	Q8WV93	AFG1-like ATPase OS=Homo sapiens OX=9606 GN=AFG1L PE=1 SV=2	3	16.122	16.4326	16.2697	15.8803	16.8125	16.8071	16.5069	16.5941	16.4808	15.6865	16.3729
AFG2H_HUMAN	Q8NB90	ATPase family protein 2 homolog OS=Homo sapiens OX=9606 GN=SPATA5 PE=1 SV=3	31	23.02	22.6047	23.0586	22.9941	22.9398	22.9961	22.98	22.8893	22.9353	23.2198	23.1292
AFG32_HUMAN	Q9Y4W6	AFG3-like protein 2 OS=Homo sapiens OX=9606 GN=AFG3L2 PE=1 SV=2	59	24.1436	24.2544	23.622	23.2734	23.971	25.0705	23.925	23.5672	23.8485	24.3486	23.7062
AFTIN_HUMAN	Q6ULP2	Aftiphilin OS=Homo sapiens OX=9606 GN=AFTPH PE=1 SV=3	11	20.3425	20.0969	19.5863	19.5586	19.7812	19.9313	20.3285	18.5562	20.0328	19.7895	19.5266
AGAL_HUMAN	P06280	Alpha-galactosidase A OS=Homo sapiens OX=9606 GN=GLA PE=1 SV=1	5	21.8649	20.3176	20.0969	19.2205	19.7713	19.3077	19.9654	19.7651	19.2142	20.1682	19.8903
AGAP1_HUMAN	Q9UPQ3	Arf-GAP with GTPase, ANK repeat and PH domain-containing protein 1 OS=Homo sapiens OX=9606 GN=AGAP1 PE=1 SV=4	5	19.389	20.004	19.2407	18.689	17.3809	18.7916	18.4715	19.19	19.311	18.9316	18.9291
AGAP2_HUMAN	Q99490	Arf-GAP with GTPase, ANK repeat and PH domain-containing protein 2 OS=Homo sapiens OX=9606 GN=AGAP2 PE=1 SV=2	1	14.2885	13.3238	13.3067	16.9257	13.1666	13.7154	12.8575	13.8725	13.1286	12.6757	14.7552
AGAP3_HUMAN	Q96P47	Arf-GAP with GTPase, ANK repeat and PH domain-containing protein 3 OS=Homo sapiens OX=9606 GN=AGAP3 PE=1 SV=2	14	19.3813	20.2759	19.4397	19.1054	18.3262	19.1646	18.6563	19.2407	19.8238	19.2126	19.1656
AGFG1_HUMAN	P52594	Arf-GAP domain and FG repeat-containing protein 1 OS=Homo sapiens OX=9606 GN=AGFG1 PE=1 SV=2	16	21.5083	21.0453	21.1079	21.5562	20.6067	21.4952	21.5592	21.9505	21.0846	21.4759	21.1685
AGFG2_HUMAN	O95081	Arf-GAP domain and FG repeat-containing protein 2 OS=Homo sapiens OX=9606 GN=AGFG2 PE=1 SV=2	7	18.3587	17.5754	18.7804	18.7236	19.721	19.4998	19.4473	19.3275	19.182	18.8151	18.6867
AGGF1_HUMAN	Q8N302	Angiogenic factor with G patch and FHA domains 1 OS=Homo sapiens OX=9606 GN=AGGF1 PE=1 SV=2	1	15.4568	16.0084	15.5599	15.4413	15.4747	15.465	15.3011	15.3292	15.3449	15.2365	15.9723
AGK_HUMAN	Q53H12	Acylglycerol kinase, mitochondrial OS=Homo sapiens OX=9606 GN=AGK PE=1 SV=2	11	20.5337	21.2161	20.2105	20.6037	20.2271	21.0312	20.606	21.2174	21.5872	20.9766	20.8768
AGM1_HUMAN	O95394	Phosphoacetylglucosamine mutase OS=Homo sapiens OX=9606 GN=PGM3 PE=1 SV=1	41	23.9753	22.9984	23.6447	23.2786	23.2135	23.5367	23.3918	23.9458	24.574	23.6136	23.4656
AGO1_HUMAN	Q9UL18	Protein argonaute-1 OS=Homo sapiens OX=9606 GN=AGO1 PE=1 SV=3	19	21.7563	21.6699	20.7155	21.1627	21.0784	21.3228	21.1374	21.2205	21.0485	21.1603	20.9239
AGO2_HUMAN	Q9UKV8	Protein argonaute-2 OS=Homo sapiens OX=9606 GN=AGO2 PE=1 SV=3	16	21.4411	21.2626	20.5606	21.1717	21.2636	21.2866	21.3056	21.3056	20.9883	20.3856	20.6971
AGO3_HUMAN	Q9H9G7	Protein argonaute-3 OS=Homo sapiens OX=9606 GN=AGO3 PE=1 SV=2	13	20.5313	20.7812	19.8782	20.1142	20.1161	20.4905	20.0878	20.3901	20.0762	20.5426	19.9399
AGO4_HUMAN	Q9HCK5	Protein argonaute-4 OS=Homo sapiens OX=9606 GN=AGO4 PE=1 SV=2	7	20.1703	20.2765	19.3656	19.4338	19.4499	19.7353	19.3743	19.6804	19.4285	20.043	19.3606
AGR2_HUMAN	O95994	Anterior gradient protein 2 homolog OS=Homo sapiens OX=9606 GN=AGR2 PE=1 SV=1	36	26.6364	23.5879	27.7081	21.0921	23.8427	19.776	20.7687	18.8347	19.7637	18.5256	23.565
AGR3_HUMAN	Q8TD06	Anterior gradient protein 3 OS=Homo sapiens OX=9606 GN=AGR3 PE=1 SV=1	11	24.8826	21.6681	25.9073	19.402	21.6638	18.5777	18.8421	17.3755	17.2065	17.6243	22.0071
AGRG1_HUMAN	Q9Y653	Adhesion G-protein coupled receptor G1 OS=Homo sapiens OX=9606 GN=ADGRG1 PE=1 SV=2	4	18.6063	17.6328	18.0995	18.3453	18.7916	18.0303	16.5953	16.1167	16.5307	17.7532	15.6917
AGRIN_HUMAN	O00468	Agrin OS=Homo sapiens OX=9606 GN=AGRN PE=1 SV=6	20	20.4261	20.7901	20.9534	20.3331	21.2057	21.3335	21.6896	19.5431	20.5001	20.9263	21.2319
AGRL1_HUMAN	O94910	Adhesion G protein-coupled receptor L1 OS=Homo sapiens OX=9606 GN=ADGRL1 PE=1 SV=1	2	14.7751	14.6002	13.7154	14.1748	14.2786	14.1995	13.3118	13.8946	13.4542	14.0269	13.4883
AGRL2_HUMAN	O95490	Adhesion G protein-coupled receptor L2 OS=Homo sapiens OX=9606 GN=ADGRL2 PE=1 SV=2	4	13.1666	18.0392	14.2786	15.7488	13.2005	14.9169	13.948	17.9173	15.7878	15.9124	19.0614
AHDC1_HUMAN	Q5TGY3	AT-hook DNA-binding motif-containing protein 1 OS=Homo sapiens OX=9606 GN=AHDC1 PE=1 SV=1	8	18.6594	19.4958	18.8385	18.9523	18.154	18.5507	18.1049	18.112	18.4759	17.7768	18.4514
AHNK2_HUMAN	Q8IVF2	Protein AHNAK2 OS=Homo sapiens OX=9606 GN=AHNAK2 PE=1 SV=2	169	21.1221	21.5526	21.5037	25.716	22.8187	23.4332	23.8939	23.6823	24.8498	25.4082	22.334
AHNK_HUMAN	Q09666	Neuroblast differentiation-associated protein AHNAK OS=Homo sapiens OX=9606 GN=AHNAK PE=1 SV=2	827	27.3569	25.7355	27.37	27.8123	27.8976	27.2134	28.0394	27.2439	28.5283	29.2124	27.9907
AHR_HUMAN	P35869	Aryl hydrocarbon receptor OS=Homo sapiens OX=9606 GN=AHR PE=1 SV=2	8	18.2084	18.1704	18.9502	20.6176	20.3867	22.7794	21.2439	20.904	18.828	20.834	21.9437
AHSA1_HUMAN	O95433	Activator of 90 kDa heat shock protein ATPase homolog 1 OS=Homo sapiens OX=9606 GN=AHSA1 PE=1 SV=1	68	23.7496	22.7112	24.1814	23.7155	23.5898	23.4632	23.7547	23.7401	23.7232	23.5757	23.8989
AIDA_HUMAN	Q96BJ3	Axin interactor, dorsalization-associated protein OS=Homo sapiens OX=9606 GN=AIDA PE=1 SV=1	11	20.1355	20.6022	19.503	20.6692	19.3983	19.9509	19.8381	20.0116	20.6176	19.889	20.0147
AIF1L_HUMAN	Q9BQI0	Allograft inflammatory factor 1-like OS=Homo sapiens OX=9606 GN=AIF1L PE=1 SV=1	1	16.5022	18.1955	16.6538	16.6718	17.749	16.7083	17.5889	15.6178	16.6926	15.4953	16.972
AIFM1_HUMAN	O95831	Apoptosis-inducing factor 1, mitochondrial OS=Homo sapiens OX=9606 GN=AIFM1 PE=1 SV=1	68	24.0859	23.881	23.6357	23.6335	24.3144	23.3045	23.0338	24.3885	24.7869	23.8874	23.5343
AIFM2_HUMAN	Q9BRQ8	Apoptosis-inducing factor 2 OS=Homo sapiens OX=9606 GN=AIFM2 PE=1 SV=1	4	16.1415	15.4219	15.5735	17.2694	15.7721	15.9723	17.6558	17.1816	18.0543	17.6475	16.1429
AIMP1_HUMAN	Q12904	Aminoacyl tRNA synthase complex-interacting multifunctional protein 1 OS=Homo sapiens OX=9606 GN=AIMP1 PE=1 SV=2	43	23.2941	23.334	23.6118	23.8793	24.0503	23.5605	23.9114	23.3159	23.7155	23.8127	23.4293
AIMP2_HUMAN	Q13155	Aminoacyl tRNA synthase complex-interacting multifunctional protein 2 OS=Homo sapiens OX=9606 GN=AIMP2 PE=1 SV=2	12	22.0373	21.9805	22.1933	22.1642	22.6444	21.794	22.1021	21.6692	22.1508	21.9532	21.7344
AINX_HUMAN	Q16352	Alpha-internexin OS=Homo sapiens OX=9606 GN=INA PE=1 SV=2	48	19.4535	19.5131	19.7925	26.1384	20.9387	25.6527	19.8722	26.6651	24.6611	27.1764	23.4218
AIP_HUMAN	O00170	AH receptor-interacting protein OS=Homo sapiens OX=9606 GN=AIP PE=1 SV=2	12	20.6371	19.4919	22.161	19.95	20.3735	20.2524	19.7613	19.8268	19.5579	20.1252	19.5625
AJUBA_HUMAN	Q96IF1	LIM domain-containing protein ajuba OS=Homo sapiens OX=9606 GN=AJUBA PE=1 SV=1	11	18.1456	17.3639	17.8356	18.6749	18.5777	19.0955	19.4747	18.1863	19.553	19.3767	19.0238
AK17A_HUMAN	Q02040	A-kinase anchor protein 17A OS=Homo sapiens OX=9606 GN=AKAP17A PE=1 SV=2	8	19.5095	18.9421	19.5625	18.3332	18.5562	18.9668	18.6179	19.208	19.3026	18.5507	18.849
AK1A1_HUMAN	P14550	Aldo-keto reductase family 1 member A1 OS=Homo sapiens OX=9606 GN=AKR1A1 PE=1 SV=3	58	25.4589	24.0254	24.5178	23.3961	24.4415	23.334	22.9387	23.2884	23.5025	23.0061	23.3443
AK1BA_HUMAN	O60218	Aldo-keto reductase family 1 member B10 OS=Homo sapiens OX=9606 GN=AKR1B10 PE=1 SV=2	3	17.0305	16.7359	17.7111	17.5188	21.3171	18.2119	20.4044	17.1977	17.492	16.674	17.5545
AK1C1_HUMAN	Q04828	Aldo-keto reductase family 1 member C1 OS=Homo sapiens OX=9606 GN=AKR1C1 PE=1 SV=1	5	14.968	14.8485	16.7635	19.3699	20.4959	20.237	23.2695	17.7009	18.5875	16.5554	20.9717
AK1C2_HUMAN	P52895	Aldo-keto reductase family 1 member C2 OS=Homo sapiens OX=9606 GN=AKR1C2 PE=1 SV=3	5	15.3011	15.2852	16.332	19.4649	19.6862	16.9317	22.5172	16.6272	17.1929	15.5781	19.969
AK1C3_HUMAN	P42330	Aldo-keto reductase family 1 member C3 OS=Homo sapiens OX=9606 GN=AKR1C3 PE=1 SV=4	10	16.8889	16.4571	18.4222	20.1973	21.2309	21.3429	23.61	18.4735	18.89	17.8129	21.0136
AK1D1_HUMAN	P51857	Aldo-keto reductase family 1 member D1 OS=Homo sapiens OX=9606 GN=AKR1D1 PE=1 SV=1	2	14.1326	14.7366	15.1513	17.414	18.4095	17.739	20.4729	15.6882	16.9144	17.1169	17.9149
AKA10_HUMAN	O43572	A-kinase anchor protein 10, mitochondrial OS=Homo sapiens OX=9606 GN=AKAP10 PE=1 SV=2	6	18.753	17.7099	20.0588	18.4983	18.6991	18.6571	18.5635	18.4301	18.3323	18.2638	18.1504
AKA11_HUMAN	Q9UKA4	A-kinase anchor protein 11 OS=Homo sapiens OX=9606 GN=AKAP11 PE=1 SV=1	5	18.0876	17.5587	18.1832	18.2195	18.0481	18.0512	18.3289	18.4526	17.6159	18.0735	17.6942
AKA12_HUMAN	Q02952	A-kinase anchor protein 12 OS=Homo sapiens OX=9606 GN=AKAP12 PE=1 SV=4	102	20.1464	20.1173	20.4417	21.8247	20.88	24.6353	22.1819	22.1642	24.3129	24.8498	24.9783
AKAP1_HUMAN	Q92667	A-kinase anchor protein 1, mitochondrial OS=Homo sapiens OX=9606 GN=AKAP1 PE=1 SV=1	24	20.0812	23.0259	21.4196	21.9385	21.3612	22.0641	21.4263	20.9239	20.7128	20.7201	20.88
AKAP2_HUMAN	Q9Y2D5	A-kinase anchor protein 2 OS=Homo sapiens OX=9606 GN=AKAP2 PE=1 SV=3	18	19.143	19.6397	19.5078	20.7178	21.7411	22.1269	22.0956	22.6933	23.6953	22.4127	21.8037
AKAP5_HUMAN	P24588	A-kinase anchor protein 5 OS=Homo sapiens OX=9606 GN=AKAP5 PE=1 SV=3	1	18.2106	16.0356	15.7899	16.2977	15.0688	16.6258	16.0505	16.6309	15.6672	16.6797	17.0785
AKAP8_HUMAN	O43823	A-kinase anchor protein 8 OS=Homo sapiens OX=9606 GN=AKAP8 PE=1 SV=1	32	21.5265	21.7729	21.3687	23.3801	22.0225	22.2424	21.9565	21.6699	21.8728	21.0797	21.5886
AKAP9_HUMAN	Q99996	A-kinase anchor protein 9 OS=Homo sapiens OX=9606 GN=AKAP9 PE=1 SV=4	84	22.8764	23.0387	22.3742	21.8136	21.9405	22.2862	22.3396	21.933	22.5462	22.3482	22.1781
AKIB1_HUMAN	Q9P2G1	Ankyrin repeat and IBR domain-containing protein 1 OS=Homo sapiens OX=9606 GN=ANKIB1 PE=1 SV=3	4	18.1161	18.7678	18.5065	16.9959	17.752	18.6486	17.9166	18.0554	17.7308	18.7086	17.9291
AKNA_HUMAN	Q7Z591	Microtubule organization protein AKNA OS=Homo sapiens OX=9606 GN=AKNA PE=1 SV=2	1	16.3027	16.6038	16.2423	17.2039	17.1326	16.4671	16.4396	16.3689	15.5874	16.5501	17.4777
AKP13_HUMAN	Q12802	A-kinase anchor protein 13 OS=Homo sapiens OX=9606 GN=AKAP13 PE=1 SV=2	28	18.9291	19.766	19.4427	20.7679	19.6671	21.7499	20.9156	20.8459	21.0511	21.0972	20.4941
AKP8L_HUMAN	Q9ULX6	A-kinase anchor protein 8-like OS=Homo sapiens OX=9606 GN=AKAP8L PE=1 SV=4	32	21.4815	21.2032	21.1982	23.4186	21.7972	21.7882	21.3649	21.4488	21.5673	20.8966	21.0207
AKT1_HUMAN	P31749	RAC-alpha serine/threonine-protein kinase OS=Homo sapiens OX=9606 GN=AKT1 PE=1 SV=2	20	22.7644	21.9989	21.0417	22.1443	20.4335	21.0751	21.2296	21.4696	20.839	21.457	20.7504
AKT2_HUMAN	P31751	RAC-beta serine/threonine-protein kinase OS=Homo sapiens OX=9606 GN=AKT2 PE=1 SV=2	16	22.1269	21.9628	21.9175	21.3697	21.4716	21.3272	20.9549	21.8014	20.8794	21.6865	21.5702
AKT3_HUMAN	Q9Y243	RAC-gamma serine/threonine-protein kinase OS=Homo sapiens OX=9606 GN=AKT3 PE=1 SV=1	5	19.7141	18.7981	18.7497	19.7325	18.4316	19.0147	18.5577	19.3954	19.2242	20.0467	18.0018
AKTIP_HUMAN	Q9H8T0	AKT-interacting protein OS=Homo sapiens OX=9606 GN=AKTIP PE=1 SV=1	4	19.4919	18.5035	19.2187	18.676	19.5175	18.4255	19.317	18.3555	18.4481	18.4649	19.2493
AKTS1_HUMAN	Q96B36	Proline-rich AKT1 substrate 1 OS=Homo sapiens OX=9606 GN=AKT1S1 PE=1 SV=1	2	17.9728	18.2497	18.8645	18.9291	17.8445	17.6314	18.862	18.4084	17.5634	18.4133	18.2699
AL1A1_HUMAN	P00352	Retinal dehydrogenase 1 OS=Homo sapiens OX=9606 GN=ALDH1A1 PE=1 SV=2	40	20.6742	24.5228	20.8574	23.254	22.7809	24.0483	23.3756	21.9953	23.8699	20.9743	26.0826
AL1A3_HUMAN	P47895	Aldehyde dehydrogenase family 1 member A3 OS=Homo sapiens OX=9606 GN=ALDH1A3 PE=1 SV=2	81	20.931	24.5594	21.5276	26.5741	25.6304	26.8242	24.815	23.4415	27.27	22.5641	24.8257
AL1B1_HUMAN	P30837	Aldehyde dehydrogenase X, mitochondrial OS=Homo sapiens OX=9606 GN=ALDH1B1 PE=1 SV=3	29	22.0792	24.8621	22.213	24.3525	24.1113	24.598	23.7947	23.8427	24.4998	22.8001	24.7567
AL1L1_HUMAN	O75891	Cytosolic 10-formyltetrahydrofolate dehydrogenase OS=Homo sapiens OX=9606 GN=ALDH1L1 PE=1 SV=2	2	12.8739	14.9541	14.4561	16.7415	19.4723	19.2549	18.9038	19.0578	17.1767	19.2776	16.4792
AL1L2_HUMAN	Q3SY69	Mitochondrial 10-formyltetrahydrofolate dehydrogenase OS=Homo sapiens OX=9606 GN=ALDH1L2 PE=1 SV=2	13	19.3359	19.1982	19.5844	19.5423	21.1918	21.0337	20.7934	21.1402	19.6981	21.0485	19.6912
AL3A1_HUMAN	P30838	Aldehyde dehydrogenase, dimeric NADP-preferring OS=Homo sapiens OX=9606 GN=ALDH3A1 PE=1 SV=3	5	17.2797	16.8735	19.1982	16.6286	18.7515	17.9303	19.0809	17.5131	16.7076	16.0372	16.5878
AL3A2_HUMAN	P51648	Aldehyde dehydrogenase family 3 member A2 OS=Homo sapiens OX=9606 GN=ALDH3A2 PE=1 SV=1	47	23.2987	23.1376	25.8281	22.8498	24.5206	23.1376	24.5287	22.8723	22.4389	21.5276	22.3148
AL3B1_HUMAN	P43353	Aldehyde dehydrogenase family 3 member B1 OS=Homo sapiens OX=9606 GN=ALDH3B1 PE=1 SV=1	3	17.0473	16.7002	19.1233	16.7225	18.328	18.549	17.9138	16.6686	16.1863	16.2155	16.2331
AL4A1_HUMAN	P30038	Delta-1-pyrroline-5-carboxylate dehydrogenase, mitochondrial OS=Homo sapiens OX=9606 GN=ALDH4A1 PE=1 SV=3	56	25.8723	24.4219	23.5927	22.0006	22.5185	22.0879	21.0714	21.2487	20.9216	21.7833	21.2063
AL7A1_HUMAN	P49419	Alpha-aminoadipic semialdehyde dehydrogenase OS=Homo sapiens OX=9606 GN=ALDH7A1 PE=1 SV=5	58	25.3817	23.9908	23.2734	24.1213	24.9881	24.5718	24.2947	23.9927	22.9941	23.4982	24.6153
AL9A1_HUMAN	P49189	4-trimethylaminobutyraldehyde dehydrogenase OS=Homo sapiens OX=9606 GN=ALDH9A1 PE=1 SV=3	42	24.7224	24.7778	24.0568	22.8893	24.302	22.1663	22.9638	22.3898	23.7293	22.661	23.0039
ALAT2_HUMAN	Q8TD30	Alanine aminotransferase 2 OS=Homo sapiens OX=9606 GN=GPT2 PE=1 SV=1	18	22.8801	20.6692	22.1746	20.5729	24.2064	21.4621	21.649	21.2439	21.8189	22.0585	22.0479
ALBU_HUMAN	P02768	Serum albumin OS=Homo sapiens OX=9606 GN=ALB PE=1 SV=2	12	23.5254	23.9096	23.2279	24.4851	23.0397	20.1083	20.6809	22.7604	23.6969	20.704	20.5152
ALDH2_HUMAN	P05091	Aldehyde dehydrogenase, mitochondrial OS=Homo sapiens OX=9606 GN=ALDH2 PE=1 SV=2	45	20.6051	25.716	20.8092	23.4892	22.7565	24.5796	23.9342	22.401	24.0194	21.3902	24.7391
ALDOA_HUMAN	P04075	Fructose-bisphosphate aldolase A OS=Homo sapiens OX=9606 GN=ALDOA PE=1 SV=2	319	29.3939	28.0673	28.1589	28.1589	29.1617	27.2439	28.1909	27.9703	27.8976	28.015	27.7362
ALDOC_HUMAN	P09972	Fructose-bisphosphate aldolase C OS=Homo sapiens OX=9606 GN=ALDOC PE=1 SV=2	49	26.4737	25.2698	25.7561	25.8358	25.9288	25.0194	25.6222	25.4955	25.5093	25.3215	25.056
ALDR_HUMAN	P15121	Aldo-keto reductase family 1 member B1 OS=Homo sapiens OX=9606 GN=AKR1B1 PE=1 SV=3	37	19.0878	19.548	20.864	19.8001	26.3147	26.2341	23.8641	23.9412	27.1264	25.3734	23.5061
ALG13_HUMAN	Q9NP73	Putative bifunctional UDP-N-acetylglucosamine transferase and deubiquitinase ALG13 OS=Homo sapiens OX=9606 GN=ALG13 PE=1 SV=2	1	17.4173	18.1983	17.0317	17.2415	16.401	17.4282	17.2708	17.7994	16.9232	17.9443	17.6159
ALG1_HUMAN	Q9BT22	Chitobiosyldiphosphodolichol beta-mannosyltransferase OS=Homo sapiens OX=9606 GN=ALG1 PE=1 SV=2	8	20.4912	20.5906	19.2402	20.3246	20.0511	19.4224	19.129	19.9077	18.9514	19.6419	19.129
ALG2_HUMAN	Q9H553	Alpha-1,3/1,6-mannosyltransferase ALG2 OS=Homo sapiens OX=9606 GN=ALG2 PE=1 SV=1	7	22.7142	23.0061	23.0275	23.055	22.9648	22.9868	22.9742	22.9714	23.1519	23.1276	23.2266
ALG3_HUMAN	Q92685	Dol-P-Man:Man(5)GlcNAc(2)-PP-Dol alpha-1,3-mannosyltransferase OS=Homo sapiens OX=9606 GN=ALG3 PE=1 SV=1	1	14.2098	14.2862	13.6349	13.8433	13.7006	13.6238	14.0757	13.5224	13.6948	13.6349	14.1509
ALG5_HUMAN	Q9Y673	Dolichyl-phosphate beta-glucosyltransferase OS=Homo sapiens OX=9606 GN=ALG5 PE=1 SV=1	12	21.1092	21.1174	21.3159	20.88	21.3335	20.524	21.1267	21.7287	20.1211	20.5861	20.4604
ALG6_HUMAN	Q9Y672	Dolichyl pyrophosphate Man9GlcNAc2 alpha-1,3-glucosyltransferase OS=Homo sapiens OX=9606 GN=ALG6 PE=1 SV=2	1	15.4444	16.4822	15.5918	16.0214	15.0248	15.8685	15.5406	16.332	15.2852	16.0588	16.1243
ALG8_HUMAN	Q9BVK2	Probable dolichyl pyrophosphate Glc1Man9GlcNAc2 alpha-1,3-glucosyltransferase OS=Homo sapiens OX=9606 GN=ALG8 PE=1 SV=2	2	18.4595	19.2235	18.1562	18.7126	17.8395	18.8006	19.0916	19.0429	18.531	19.1688	18.8318
ALG9_HUMAN	Q9H6U8	Alpha-1,2-mannosyltransferase ALG9 OS=Homo sapiens OX=9606 GN=ALG9 PE=1 SV=2	8	19.3436	19.464	20.1097	18.5647	19.0795	18.7515	19.1484	19.486	19.1087	19.1892	19.1384
ALKB1_HUMAN	Q13686	Nucleic acid dioxygenase ALKBH1 OS=Homo sapiens OX=9606 GN=ALKBH1 PE=1 SV=2	5	19.7057	18.6021	18.9007	19.0716	19.1108	18.6165	19.2604	19.4146	18.6308	19.0749	19.152
ALKB2_HUMAN	Q6NS38	DNA oxidative demethylase ALKBH2 OS=Homo sapiens OX=9606 GN=ALKBH2 PE=1 SV=1	1	14.9462	16.6101	16.4613	16.0842	15.1695	14.1748	15.9217	15.4782	14.3914	14.7596	15.7468
ALKB3_HUMAN	Q96Q83	Alpha-ketoglutarate-dependent dioxygenase alkB homolog 3 OS=Homo sapiens OX=9606 GN=ALKBH3 PE=1 SV=1	1	12.8651	12.0933	12.9836	12.4059	12.3825	11.7463	12.2768	12.256	12.7745	12.2304	12.0823
ALKB4_HUMAN	Q9NXW9	Alpha-ketoglutarate-dependent dioxygenase alkB homolog 4 OS=Homo sapiens OX=9606 GN=ALKBH4 PE=1 SV=1	2	17.1169	18.1695	16.8751	16.6597	16.829	17.0259	16.8805	16.8579	17.108	16.8043	17.3997
ALKB5_HUMAN	Q6P6C2	RNA demethylase ALKBH5 OS=Homo sapiens OX=9606 GN=ALKBH5 PE=1 SV=2	9	19.2581	20.5063	19.3471	20.1507	19.5833	21.0278	20.8695	20.7949	19.6502	20.4853	20.0779
ALKB6_HUMAN	Q3KRA9	Alpha-ketoglutarate-dependent dioxygenase alkB homolog 6 OS=Homo sapiens OX=9606 GN=ALKBH6 PE=1 SV=2	2	18.2899	17.508	17.9382	18.2715	17.5926	17.3743	16.8463	17.6524	18.0532	17.826	17.3604
ALKB7_HUMAN	Q9BT30	Alpha-ketoglutarate-dependent dioxygenase alkB homolog 7, mitochondrial OS=Homo sapiens OX=9606 GN=ALKBH7 PE=1 SV=1	1	14.008	13.0099	13.1956	13.95	13.5427	12.0108	13.9232	13.875	13.1956	13.6715	13.7927
ALKB8_HUMAN	Q96BT7	Alkylated DNA repair protein alkB homolog 8 OS=Homo sapiens OX=9606 GN=ALKBH8 PE=1 SV=2	3	16.8651	16.618	16.3517	17.0277	16.1947	16.9563	17.5992	17.0868	15.6288	16.6101	16.8903
ALMS1_HUMAN	Q8TCU4	Alstrom syndrome protein 1 OS=Homo sapiens OX=9606 GN=ALMS1 PE=1 SV=4	1	12.6973	12.9556	12.5913	12.1361	12.3903	13.229	13.5287	12.6973	14.0678	13.3238	12.5676
ALR_HUMAN	P55789	FAD-linked sulfhydryl oxidase ALR OS=Homo sapiens OX=9606 GN=GFER PE=1 SV=2	6	17.8429	17.4041	16.9461	17.1788	17.2265	16.3126	17.1098	15.9861	16.9346	16.4657	16.8421
ALS2_HUMAN	Q96Q42	Alsin OS=Homo sapiens OX=9606 GN=ALS2 PE=1 SV=2	4	17.8596	18.0532	17.1778	18.0345	17.8508	18.154	17.6777	18.5815	16.2034	17.7	17.6918
AMACR_HUMAN	Q9UHK6	Alpha-methylacyl-CoA racemase OS=Homo sapiens OX=9606 GN=AMACR PE=1 SV=2	5	19.3793	16.6215	18.5353	16.8651	19.7895	18.6272	16.8328	17.2797	17.4253	17.8508	16.9782
AMD_HUMAN	P19021	Peptidyl-glycine alpha-amidating monooxygenase OS=Homo sapiens OX=9606 GN=PAM PE=1 SV=2	2	17.0034	16.5662	17.5581	17.1564	16.3796	16.5766	17.0226	16.6611	16.7236	17.6918	16.5869
AMERL_HUMAN	Q6DCA0	AMMECR1-like protein OS=Homo sapiens OX=9606 GN=AMMECR1L PE=1 SV=1	1	12.9669	11.9401	12.6055	12.5838	13.3331	12.0823	12.8927	13.3909	13.6668	12.7645	12.9836
AMFR_HUMAN	Q9UKV5	E3 ubiquitin-protein ligase AMFR OS=Homo sapiens OX=9606 GN=AMFR PE=1 SV=2	6	18.8421	18.2708	18.6308	18.918	18.9767	18.9421	18.5399	18.6131	17.5357	19.192	18.7693
AMGO2_HUMAN	Q86SJ2	Amphoterin-induced protein 2 OS=Homo sapiens OX=9606 GN=AMIGO2 PE=1 SV=1	4	16.7313	16.0457	16.6343	16.9585	17.3323	20.4189	18.0415	18.5908	16.9126	18.2756	17.4618
AMMR1_HUMAN	Q9Y4X0	AMME syndrome candidate gene 1 protein OS=Homo sapiens OX=9606 GN=AMMECR1 PE=1 SV=1	2	16.808	15.9801	16.6494	16.7875	16.973	16.791	16.9752	17.4346	16.6239	17.1564	16.6584
AMN1_HUMAN	Q8IY45	Protein AMN1 homolog OS=Homo sapiens OX=9606 GN=AMN1 PE=2 SV=4	1	16.0859	15.7657	15.4249	15.431	15.4444	16.0275	16.4521	15.9833	15.8623	16.3649	15.9861
AMOL1_HUMAN	Q8IY63	Angiomotin-like protein 1 OS=Homo sapiens OX=9606 GN=AMOTL1 PE=1 SV=1	2	14.5301	15.1467	13.5804	14.4289	15.0041	13.6969	15.4849	14.6609	14.3893	14.5473	14.1959
AMOL2_HUMAN	Q9Y2J4	Angiomotin-like protein 2 OS=Homo sapiens OX=9606 GN=AMOTL2 PE=1 SV=3	4	16.6027	16.1725	16.9092	17.1484	17.1695	17.356	17.606	17.4902	18.322	18.2928	17.414
AMOT_HUMAN	Q4VCS5	Angiomotin OS=Homo sapiens OX=9606 GN=AMOT PE=1 SV=1	5	19.9515	20.0878	20.6971	20.7621	21.2535	20.928	20.908	21.2271	20.4853	21.2327	21.1365
AMPB_HUMAN	Q9H4A4	Aminopeptidase B OS=Homo sapiens OX=9606 GN=RNPEP PE=1 SV=2	59	25.4252	24.3272	24.2489	23.5191	23.2969	22.8219	23.6423	22.7065	22.7824	22.8541	23.2161
AMPD2_HUMAN	Q01433	AMP deaminase 2 OS=Homo sapiens OX=9606 GN=AMPD2 PE=1 SV=2	20	20.6874	19.9266	21.1056	20.5179	21.2196	21.2651	21.1727	21.6401	21.5052	21.3419	21.314
AMPL_HUMAN	P28838	Cytosol aminopeptidase OS=Homo sapiens OX=9606 GN=LAP3 PE=1 SV=3	70	24.9145	24.1132	24.2916	24.2639	24.5961	23.6717	23.7464	24.4944	25.1806	24.5672	23.3112
AMPN_HUMAN	P15144	Aminopeptidase N OS=Homo sapiens OX=9606 GN=ANPEP PE=1 SV=4	93	21.1485	20.928	21.1883	21.8126	24.8055	25.5133	20.6618	26.369	24.815	24.367	21.3757
AMRA1_HUMAN	Q9C0C7	Activating molecule in BECN1-regulated autophagy protein 1 OS=Homo sapiens OX=9606 GN=AMBRA1 PE=1 SV=2	3	14.0539	14.8729	14.2427	14.2335	14.8204	14.3087	14.6301	14.4826	14.5651	14.5726	14.7844
AMRP_HUMAN	P30533	Alpha-2-macroglobulin receptor-associated protein OS=Homo sapiens OX=9606 GN=LRPAP1 PE=1 SV=1	42	23.0023	22.5355	23.8914	23.5469	23.2759	22.933	23.0148	24.7813	25.1904	24.5334	24.0285
AMZ2_HUMAN	Q86W34	Archaemetzincin-2 OS=Homo sapiens OX=9606 GN=AMZ2 PE=1 SV=2	6	20.9263	20.0272	20.1827	20.0685	20.8839	19.7098	20.3975	19.2355	19.4418	20.4783	19.5325
AN13A_HUMAN	Q8IZ07	Ankyrin repeat domain-containing protein 13A OS=Homo sapiens OX=9606 GN=ANKRD13A PE=1 SV=3	5	19.0569	18.9603	18.5919	18.296	19.1441	18.8672	19.6121	18.2928	19.0595	20.2271	18.4059
AN13C_HUMAN	Q8N6S4	Ankyrin repeat domain-containing protein 13C OS=Homo sapiens OX=9606 GN=ANKRD13C PE=2 SV=2	1	16.5621	16.2405	17.0399	16.7253	16.6826	16.8903	16.8735	17.2856	16.651	17.2963	17.43
AN13D_HUMAN	Q6ZTN6	Ankyrin repeat domain-containing protein 13D OS=Homo sapiens OX=9606 GN=ANKRD13D PE=1 SV=2	4	15.7878	15.2619	14.9644	15.2722	15.0064	15.534	15.609	15.2293	16.6648	15.4619	14.9314
AN30A_HUMAN	Q9BXX3	Ankyrin repeat domain-containing protein 30A OS=Homo sapiens OX=9606 GN=ANKRD30A PE=2 SV=3	1	15.7639	12.8979	14.7194	12.4725	12.3581	12.9386	12.5838	12.9134	12.7072	13.1593	12.9288
AN32A_HUMAN	P39687	Acidic leucine-rich nuclear phosphoprotein 32 family member A OS=Homo sapiens OX=9606 GN=ANP32A PE=1 SV=1	35	24.8293	24.2974	23.9984	24.0254	23.5863	22.9754	22.9754	23.0266	23.0966	22.7155	23.0677
AN32B_HUMAN	Q92688	Acidic leucine-rich nuclear phosphoprotein 32 family member B OS=Homo sapiens OX=9606 GN=ANP32B PE=1 SV=1	43	25.365	25.4812	25.6222	24.8498	25.05	24.6562	24.4851	25.1556	24.6353	24.5206	24.7322
AN32E_HUMAN	Q9BTT0	Acidic leucine-rich nuclear phosphoprotein 32 family member E OS=Homo sapiens OX=9606 GN=ANP32E PE=1 SV=1	16	21.3714	18.3369	20.7049	21.6354	21.7669	22.3164	22.3148	22.5962	24.4674	21.3266	22.5681
AN36A_HUMAN	A6QL64	Ankyrin repeat domain-containing protein 36A OS=Homo sapiens OX=9606 GN=ANKRD36 PE=2 SV=3	1	15.8022	15.3136	16.1061	14.5513	15.2106	14.3497	14.1959	13.4973	14.7501	14.9359	14.3786
AN36B_HUMAN	Q8N2N9	Ankyrin repeat domain-containing protein 36B OS=Homo sapiens OX=9606 GN=ANKRD36B PE=1 SV=4	1	15.8022	15.3136	16.1061	14.5513	15.2106	14.3497	14.1959	13.4973	14.7501	14.9359	14.3786
AN36C_HUMAN	Q5JPF3	Ankyrin repeat domain-containing protein 36C OS=Homo sapiens OX=9606 GN=ANKRD36C PE=1 SV=3	1	15.8022	15.3136	16.1061	14.5513	15.2106	14.3497	14.1959	13.4973	14.7501	14.9359	14.3786
ANAG_HUMAN	P54802	Alpha-N-acetylglucosaminidase OS=Homo sapiens OX=9606 GN=NAGLU PE=1 SV=2	7	20.0779	19.4613	19.2992	17.6287	19.4582	19.4582	17.1413	18.2487	17.1977	18.3453	18.6145
ANC2_HUMAN	Q9UJX6	Anaphase-promoting complex subunit 2 OS=Homo sapiens OX=9606 GN=ANAPC2 PE=1 SV=1	4	18.8396	18.4825	18.7874	18.8159	18.7385	18.9925	18.9046	18.7424	19.0064	18.7577	19.388
ANCHR_HUMAN	Q96K21	Abscission/NoCut checkpoint regulator OS=Homo sapiens OX=9606 GN=ZFYVE19 PE=1 SV=3	8	19.8903	18.9728	19.193	18.7215	18.521	18.759	18.549	17.773	19.7077	18.2432	18.6223
ANDR_HUMAN	P10275	Androgen receptor OS=Homo sapiens OX=9606 GN=AR PE=1 SV=3	3	18.8883	16.3754	18.104	13.9727	14.4423	13.3118	12.3825	15.5861	14.051	13.9389	14.0111
ANFY1_HUMAN	Q9P2R3	Rabankyrin-5 OS=Homo sapiens OX=9606 GN=ANKFY1 PE=1 SV=2	20	21.0679	21.5017	20.5988	20.6533	21.1652	21.1883	20.717	22.1038	20.6309	21.6347	21.5365
ANGE2_HUMAN	Q5VTE6	Protein angel homolog 2 OS=Homo sapiens OX=9606 GN=ANGEL2 PE=2 SV=1	6	19.2195	19.756	19.2952	19.5579	18.4084	18.2005	18.3629	18.7881	18.9268	18.5353	18.7166
ANK1_HUMAN	P16157	Ankyrin-1 OS=Homo sapiens OX=9606 GN=ANK1 PE=1 SV=3	24	18.1624	18.8865	18.5176	19.4545	19.0456	20.5198	20.2601	22.1309	19.2581	23.461	21.9224
ANK2_HUMAN	Q01484	Ankyrin-2 OS=Homo sapiens OX=9606 GN=ANK2 PE=1 SV=4	7	21.0267	21.1892	20.8409	20.0294	20.5092	21.6305	20.6472	20.2013	20.6124	20.9689	20.7267
ANK3_HUMAN	Q12955	Ankyrin-3 OS=Homo sapiens OX=9606 GN=ANK3 PE=1 SV=3	30	21.0544	22.2737	23.2255	20.8284	21.3949	20.0474	20.7518	19.0183	19.2215	19.4919	20.5714
ANKH1_HUMAN	Q8IWZ3	Ankyrin repeat and KH domain-containing protein 1 OS=Homo sapiens OX=9606 GN=ANKHD1 PE=1 SV=1	60	22.0765	22.3994	22.0319	22.2362	22.4239	22.608	22.213	22.5368	22.1719	22.4358	22.367
ANKL2_HUMAN	Q86XL3	Ankyrin repeat and LEM domain-containing protein 2 OS=Homo sapiens OX=9606 GN=ANKLE2 PE=1 SV=4	9	19.2897	19.5833	18.894	19.3387	18.9278	19.2434	20.3294	19.2792	19.2907	19.402	19.2003
ANKMT_HUMAN	Q9BQD7	Adenine nucleotide translocase lysine N-methyltransferase OS=Homo sapiens OX=9606 GN=ANTKMT PE=1 SV=1	1	15.7556	15.4284	15.3011	15.255	15.7454	14.8609	15.4928	15.0772	15.2604	15.311	15.5041
ANKY2_HUMAN	Q8IV38	Ankyrin repeat and MYND domain-containing protein 2 OS=Homo sapiens OX=9606 GN=ANKMY2 PE=1 SV=1	12	21.1174	21.0853	20.9502	19.0559	20.8247	22.3331	21.314	21.0136	20.8036	21.7581	21.9842
ANKZ1_HUMAN	Q9H8Y5	Ankyrin repeat and zinc finger domain-containing protein 1 OS=Homo sapiens OX=9606 GN=ANKZF1 PE=1 SV=1	15	20.1753	20.1603	21.2205	19.5496	19.1572	19.7854	20.4832	20.1603	20.7482	19.7841	20.2905
ANLN_HUMAN	Q9NQW6	Anillin OS=Homo sapiens OX=9606 GN=ANLN PE=1 SV=2	51	21.2372	21.4482	21.8702	24.3194	23.2747	23.7724	23.3159	24.2263	22.5009	23.0248	22.9595
ANM1_HUMAN	Q99873	Protein arginine N-methyltransferase 1 OS=Homo sapiens OX=9606 GN=PRMT1 PE=1 SV=3	25	22.5061	22.9023	22.9353	23.5531	22.4153	23.3621	23.6157	23.5898	23.055	24.3232	23.9908
ANM3_HUMAN	O60678	Protein arginine N-methyltransferase 3 OS=Homo sapiens OX=9606 GN=PRMT3 PE=1 SV=4	7	19.1343	20.0897	20.7796	20.8221	20.5761	19.3743	21.5138	19.3064	20.5152	19.9313	20.6037
ANM5_HUMAN	O14744	Protein arginine N-methyltransferase 5 OS=Homo sapiens OX=9606 GN=PRMT5 PE=1 SV=4	25	22.4471	22.4471	21.935	22.8077	23.2415	22.2389	22.8445	23.0397	22.5447	23.1102	23.0852
ANM6_HUMAN	Q96LA8	Protein arginine N-methyltransferase 6 OS=Homo sapiens OX=9606 GN=PRMT6 PE=1 SV=1	3	18.1074	17.9784	17.2885	15.627	17.7626	17.1695	17.0182	17.6076	17.3119	17.6461	16.4925
ANM7_HUMAN	Q9NVM4	Protein arginine N-methyltransferase 7 OS=Homo sapiens OX=9606 GN=PRMT7 PE=1 SV=1	7	18.1934	17.1241	18.2213	18.2062	18.1205	17.5065	17.7799	17.6178	17.606	17.6498	18.1767
ANM9_HUMAN	Q6P2P2	Protein arginine N-methyltransferase 9 OS=Homo sapiens OX=9606 GN=PRMT9 PE=1 SV=1	6	19.0916	18.6855	19.1307	18.4365	19.5465	19.074	18.6991	18.6842	19.9611	18.7938	19.6645
ANO10_HUMAN	Q9NW15	Anoctamin-10 OS=Homo sapiens OX=9606 GN=ANO10 PE=1 SV=2	8	20.5946	20.3285	20.3781	19.7769	19.6457	20.0897	19.9545	20.6154	19.3804	19.9953	19.6196
ANO1_HUMAN	Q5XXA6	Anoctamin-1 OS=Homo sapiens OX=9606 GN=ANO1 PE=1 SV=1	3	17.0126	18.858	17.6178	16.5226	16.9232	18.4883	17.4496	15.7899	15.3088	15.5719	15.7504
ANO4_HUMAN	Q32M45	Anoctamin-4 OS=Homo sapiens OX=9606 GN=ANO4 PE=2 SV=1	1	15.917	17.4522	16.5501	14.9149	15.5322	17.1071	16.2358	14.7795	14.7709	14.6301	14.8485
ANO6_HUMAN	Q4KMQ2	Anoctamin-6 OS=Homo sapiens OX=9606 GN=ANO6 PE=1 SV=2	2	16.3582	20.0868	19.6502	19.9769	19.5394	20.0553	17.903	19.1264	18.7968	19.2003	16.8805
ANO8_HUMAN	Q9HCE9	Anoctamin-8 OS=Homo sapiens OX=9606 GN=ANO8 PE=1 SV=3	3	15.9389	16.6826	16.6611	16.5034	15.9587	15.9419	15.8022	15.0338	16.1842	15.7214	15.2409
ANR10_HUMAN	Q9NXR5	Ankyrin repeat domain-containing protein 10 OS=Homo sapiens OX=9606 GN=ANKRD10 PE=1 SV=2	1	14.9715	16.8593	15.5699	16.3385	15.1275	15.3483	15.8089	15.527	15.1563	13.6948	15.4413
ANR11_HUMAN	Q6UB99	Ankyrin repeat domain-containing protein 11 OS=Homo sapiens OX=9606 GN=ANKRD11 PE=1 SV=3	8	17.4767	17.7825	17.7685	17.454	17.6382	17.8361	18.1008	17.8087	17.9654	17.9778	18.5256
ANR16_HUMAN	Q6P6B7	Ankyrin repeat domain-containing protein 16 OS=Homo sapiens OX=9606 GN=ANKRD16 PE=1 SV=1	2	17.4931	16.5069	18.2094	16.6641	16.7426	16.5898	16.4067	16.7214	16.3796	17.081	16.5163
ANR17_HUMAN	O75179	Ankyrin repeat domain-containing protein 17 OS=Homo sapiens OX=9606 GN=ANKRD17 PE=1 SV=3	45	22.0006	22.1754	21.8048	21.9299	22.039	22.0904	22.2683	22.2655	22.1746	22.2192	22.408
ANR26_HUMAN	Q9UPS8	Ankyrin repeat domain-containing protein 26 OS=Homo sapiens OX=9606 GN=ANKRD26 PE=1 SV=4	1	14.404	15.0679	15.7934	16.6835	16.7607	16.899	15.2949	16.2734	16.4521	16.7865	16.2043
ANR27_HUMAN	Q96NW4	Ankyrin repeat domain-containing protein 27 OS=Homo sapiens OX=9606 GN=ANKRD27 PE=1 SV=2	6	16.8924	17.3476	16.7534	17.6928	17.7158	16.7865	17.8781	17.959	17.9743	17.8153	17.6147
ANR28_HUMAN	O15084	Serine/threonine-protein phosphatase 6 regulatory ankyrin repeat subunit A OS=Homo sapiens OX=9606 GN=ANKRD28 PE=1 SV=5	16	19.4158	19.8542	20.4392	20.2494	20.3157	20.0098	20.1292	20.4067	20.4227	21.1428	19.9746
ANR40_HUMAN	Q6AI12	Ankyrin repeat domain-containing protein 40 OS=Homo sapiens OX=9606 GN=ANKRD40 PE=1 SV=2	2	18.4239	17.832	17.8947	18.1923	17.0671	17.1564	17.8445	16.6189	17.0337	16.8328	17.8542
ANR42_HUMAN	Q8N9B4	Ankyrin repeat domain-containing protein 42 OS=Homo sapiens OX=9606 GN=ANKRD42 PE=2 SV=2	2	16.9454	16.9051	16.5197	16.6117	16.431	16.8322	17.3439	17.1764	17.1511	16.7157	17.3712
ANR44_HUMAN	Q8N8A2	Serine/threonine-protein phosphatase 6 regulatory ankyrin repeat subunit B OS=Homo sapiens OX=9606 GN=ANKRD44 PE=1 SV=3	6	18.968	19.2306	19.5957	19.5546	19.4888	19.2452	19.1585	19.7215	19.73	20.2494	18.9241
ANR50_HUMAN	Q9ULJ7	Ankyrin repeat domain-containing protein 50 OS=Homo sapiens OX=9606 GN=ANKRD50 PE=1 SV=4	6	18.6921	18.3636	18.0798	17.7755	18.4817	17.7065	18.7424	18.4252	18.1983	19.0022	18.0886
ANR52_HUMAN	Q8NB46	Serine/threonine-protein phosphatase 6 regulatory ankyrin repeat subunit C OS=Homo sapiens OX=9606 GN=ANKRD52 PE=1 SV=3	5	18.0834	18.1863	20.1441	18.3208	19.4094	18.6013	19.0926	19.3937	19.0154	18.8952	20.0474
ANS1A_HUMAN	Q92625	Ankyrin repeat and SAM domain-containing protein 1A OS=Homo sapiens OX=9606 GN=ANKS1A PE=1 SV=4	13	19.7542	20.4565	20.8332	20.3689	19.9832	19.9839	20.2752	19.5489	19.3976	20.15	19.9329
ANT3_HUMAN	P01008	Antithrombin-III OS=Homo sapiens OX=9606 GN=SERPINC1 PE=1 SV=1	2	17.0858	17.1839	17.4902	17.09	16.2822	15.138	15.7556	16.4748	16.6258	16.0859	16.2034
ANTR1_HUMAN	Q9H6X2	Anthrax toxin receptor 1 OS=Homo sapiens OX=9606 GN=ANTXR1 PE=1 SV=2	5	17.1149	17.5065	17.5459	18.4876	17.7308	19.5344	17.6147	19.7637	18.2411	18.7714	18.3231
ANTR2_HUMAN	P58335	Anthrax toxin receptor 2 OS=Homo sapiens OX=9606 GN=ANTXR2 PE=1 SV=5	2	17.1695	16.3219	17.0691	17.4396	16.7178	17.0516	17.3306	19.3964	17.7575	17.9078	17.0337
ANX11_HUMAN	P50995	Annexin A11 OS=Homo sapiens OX=9606 GN=ANXA11 PE=1 SV=1	57	21.074	21.7344	24.8498	22.5228	22.8712	22.341	23.8914	23.4682	23.4074	23.2266	23.6736
ANXA1_HUMAN	P04083	Annexin A1 OS=Homo sapiens OX=9606 GN=ANXA1 PE=1 SV=2	128	21.6445	20.6747	27.9703	26.7236	27.9205	25.9932	27.1086	26.6938	26.8403	27.7362	25.6157
ANXA2_HUMAN	P07355	Annexin A2 OS=Homo sapiens OX=9606 GN=ANXA2 PE=1 SV=2	327	29.1023	27.37	28.7617	29.5476	29.2124	29.8754	29.0406	28.9632	29.7371	30.7377	28.4565
ANXA3_HUMAN	P12429	Annexin A3 OS=Homo sapiens OX=9606 GN=ANXA3 PE=1 SV=3	39	21.8616	21.2457	21.3649	24.9076	24.4243	24.8545	24.1544	21.4299	23.4593	24.7224	24.1587
ANXA4_HUMAN	P09525	Annexin A4 OS=Homo sapiens OX=9606 GN=ANXA4 PE=1 SV=4	55	24.0005	23.7527	24.24	23.81	23.7922	24.0194	22.6419	23.1586	23.6543	23.983	24.6231
ANXA5_HUMAN	P08758	Annexin A5 OS=Homo sapiens OX=9606 GN=ANXA5 PE=1 SV=2	137	25.6944	25.69	26.8558	25.256	25.5246	25.716	25.6527	26.7911	25.6455	26.2589	25.7122
ANXA6_HUMAN	P08133	Annexin A6 OS=Homo sapiens OX=9606 GN=ANXA6 PE=1 SV=3	108	25.8489	24.8899	25.3122	23.1814	24.3736	25.8428	24.0169	25.0705	26.0228	24.1236	25.2104
ANXA7_HUMAN	P20073	Annexin A7 OS=Homo sapiens OX=9606 GN=ANXA7 PE=1 SV=3	28	23.2906	22.9353	23.0805	23.3813	23.0061	23.1954	23.5211	22.3177	23.2806	23.3982	22.2995
ANXA8_HUMAN	P13928	Annexin A8 OS=Homo sapiens OX=9606 GN=ANXA8 PE=1 SV=3	27	22.0748	21.6512	21.8505	24.6153	24.0074	24.2743	24.7687	21.4476	22.2005	22.2216	21.9319
AP1AR_HUMAN	Q63HQ0	AP-1 complex-associated regulatory protein OS=Homo sapiens OX=9606 GN=AP1AR PE=1 SV=1	3	18.6647	18.1996	18.3137	18.5365	18.6272	18.4252	18.7916	18.1317	18.1552	18.1059	18.0008
AP1B1_HUMAN	Q10567	AP-1 complex subunit beta-1 OS=Homo sapiens OX=9606 GN=AP1B1 PE=1 SV=2	72	24.4651	23.7155	23.9732	24.1012	24.1132	23.9327	24.0503	23.8369	24.0409	23.9382	23.9272
AP1G1_HUMAN	O43747	AP-1 complex subunit gamma-1 OS=Homo sapiens OX=9606 GN=AP1G1 PE=1 SV=5	24	22.515	21.7994	22.1781	21.7994	22.5198	22.334	22.04	21.7754	21.5849	22.3707	22.2673
AP1G2_HUMAN	O75843	AP-1 complex subunit gamma-like 2 OS=Homo sapiens OX=9606 GN=AP1G2 PE=1 SV=1	16	22.1365	21.7243	21.209	21.738	21.4838	21.2309	20.8756	20.6874	21.2769	20.8647	21.026
AP1M1_HUMAN	Q9BXS5	AP-1 complex subunit mu-1 OS=Homo sapiens OX=9606 GN=AP1M1 PE=1 SV=3	38	21.8168	21.5099	22.341	21.903	21.8025	22.3994	21.789	22.281	22.1166	22.4692	22.4141
AP1M2_HUMAN	Q9Y6Q5	AP-1 complex subunit mu-2 OS=Homo sapiens OX=9606 GN=AP1M2 PE=1 SV=4	16	21.3455	20.2397	20.2013	20.1919	20.6301	20.3735	20.2228	19.7917	19.2235	19.8441	19.8748
AP1S1_HUMAN	P61966	AP-1 complex subunit sigma-1A OS=Homo sapiens OX=9606 GN=AP1S1 PE=1 SV=1	6	19.7613	18.7161	18.9363	18.357	19.5256	18.8425	18.6035	18.1899	18.9081	18.7098	18.1193
AP1S2_HUMAN	P56377	AP-1 complex subunit sigma-2 OS=Homo sapiens OX=9606 GN=AP1S2 PE=1 SV=1	5	16.0607	16.355	17.0452	17.6274	16.478	16.6286	15.9646	17.43	16.4205	17.5926	18.4295
AP2A1_HUMAN	O95782	AP-2 complex subunit alpha-1 OS=Homo sapiens OX=9606 GN=AP2A1 PE=1 SV=3	66	24.334	23.9475	24.1113	24.1853	24.1814	24.4096	24.3759	24.4194	24.0125	24.5718	24.0801
AP2A2_HUMAN	O94973	AP-2 complex subunit alpha-2 OS=Homo sapiens OX=9606 GN=AP2A2 PE=1 SV=2	49	23.4714	23.5784	23.3417	23.4738	23.4293	23.4869	23.9753	23.4499	23.4186	24.0169	23.6423
AP2A_HUMAN	P05549	Transcription factor AP-2-alpha OS=Homo sapiens OX=9606 GN=TFAP2A PE=1 SV=1	11	21.6794	22.7604	20.6858	19.8756	19.8875	19.3528	20.3157	19.8293	18.4773	19.8542	20.1201
AP2B1_HUMAN	P63010	AP-2 complex subunit beta OS=Homo sapiens OX=9606 GN=AP2B1 PE=1 SV=1	74	24.0329	23.7982	23.7208	23.6751	23.7401	23.9148	23.845	23.8485	23.2786	24.1153	23.8038
AP2B_HUMAN	Q92481	Transcription factor AP-2-beta OS=Homo sapiens OX=9606 GN=TFAP2B PE=1 SV=2	10	21.7485	22.7951	20.5044	19.679	19.7451	19.1478	20.0248	19.7492	18.6497	19.4613	19.6872
AP2C_HUMAN	Q92754	Transcription factor AP-2 gamma OS=Homo sapiens OX=9606 GN=TFAP2C PE=1 SV=1	2	20.6071	21.5732	19.4912	18.8924	19.0191	18.4324	19.0456	18.6476	17.4436	18.531	18.5623
AP2M1_HUMAN	Q96CW1	AP-2 complex subunit mu OS=Homo sapiens OX=9606 GN=AP2M1 PE=1 SV=2	24	22.5185	22.4345	22.3509	22.5869	22.3633	22.8077	23.1292	22.8406	22.341	23.1694	22.6287
AP2S1_HUMAN	P53680	AP-2 complex subunit sigma OS=Homo sapiens OX=9606 GN=AP2S1 PE=1 SV=2	7	20.4822	20.2494	20.1382	20.3203	20.1489	20.448	20.6955	20.4173	19.9027	20.7451	20.4244
AP3B1_HUMAN	O00203	AP-3 complex subunit beta-1 OS=Homo sapiens OX=9606 GN=AP3B1 PE=1 SV=3	68	23.9889	23.6118	24.0218	23.5211	23.2771	23.8848	23.7566	23.9077	23.3664	24.244	23.7671
AP3D1_HUMAN	O14617	AP-3 complex subunit delta-1 OS=Homo sapiens OX=9606 GN=AP3D1 PE=1 SV=1	36	23.1841	22.9115	23.3681	22.768	22.5533	23.19	23.2161	23.3281	22.8688	23.7922	23.2987
AP3M1_HUMAN	Q9Y2T2	AP-3 complex subunit mu-1 OS=Homo sapiens OX=9606 GN=AP3M1 PE=1 SV=1	19	22.0831	22.0585	22.608	21.8601	21.2756	22.2668	22.1886	22.5828	21.867	22.6845	22.4153
AP3M2_HUMAN	P53677	AP-3 complex subunit mu-2 OS=Homo sapiens OX=9606 GN=AP3M2 PE=2 SV=1	12	21.5886	21.0303	21.2188	20.9862	20.6981	21.1982	21.0242	21.5191	20.7621	21.9953	21.2859
AP3S1_HUMAN	Q92572	AP-3 complex subunit sigma-1 OS=Homo sapiens OX=9606 GN=AP3S1 PE=1 SV=1	14	22.1021	21.5138	22.4314	21.2001	20.8868	21.7435	22.3088	22.0538	21.4594	22.5599	21.9898
AP3S2_HUMAN	P59780	AP-3 complex subunit sigma-2 OS=Homo sapiens OX=9606 GN=AP3S2 PE=2 SV=1	3	18.5325	18.1383	17.3614	19.0326	18.7058	17.9316	14.8086	17.2983	18.5647	16.9691	18.0913
AP4A_HUMAN	P50583	Bis(5'-nucleosyl)-tetraphosphatase [asymmetrical] OS=Homo sapiens OX=9606 GN=NUDT2 PE=1 SV=3	3	19.2388	18.7722	19.0465	17.7616	18.9545	18.8116	18.3117	18.7284	18.7607	18.22	18.7466
AP4B1_HUMAN	Q9Y6B7	AP-4 complex subunit beta-1 OS=Homo sapiens OX=9606 GN=AP4B1 PE=1 SV=2	1	15.4518	14.6593	14.2862	14.0572	13.9433	14.0818	13.4773	14.4785	15.0041	14.5301	14.4496
AP4E1_HUMAN	Q9UPM8	AP-4 complex subunit epsilon-1 OS=Homo sapiens OX=9606 GN=AP4E1 PE=1 SV=2	5	18.5241	18.1658	18.2987	18.8873	18.6769	18.7563	18.5229	18.7126	18.8738	18.8633	18.5961
AP4M1_HUMAN	O00189	AP-4 complex subunit mu-1 OS=Homo sapiens OX=9606 GN=AP4M1 PE=1 SV=2	2	15.7198	15.627	15.2837	15.1563	15.1766	15.1447	14.8775	15.1684	15.5805	15.7129	15.0264
AP4S1_HUMAN	Q9Y587	AP-4 complex subunit sigma-1 OS=Homo sapiens OX=9606 GN=AP4S1 PE=1 SV=1	1	17.7507	16.6797	16.8744	17.341	17.3984	17.4346	17.3341	17.4911	17.7654	17.6338	17.2648
AP5B1_HUMAN	Q2VPB7	AP-5 complex subunit beta-1 OS=Homo sapiens OX=9606 GN=AP5B1 PE=1 SV=4	1	16.951	16.2938	16.5002	16.1785	16.1136	15.8552	14.7552	16.8972	17.3032	16.7724	16.1025
AP5M1_HUMAN	Q9H0R1	AP-5 complex subunit mu-1 OS=Homo sapiens OX=9606 GN=AP5M1 PE=1 SV=2	1	16.3969	16.014	16.371	15.0023	15.8633	15.8614	15.2469	15.5586	15.6751	15.7799	15.3571
AP5Z1_HUMAN	O43299	AP-5 complex subunit zeta-1 OS=Homo sapiens OX=9606 GN=AP5Z1 PE=1 SV=2	3	18.8496	18.2638	17.7299	18.1418	18.9856	18.9103	18.133	18.2034	18.4365	17.942	17.709
APAF_HUMAN	O14727	Apoptotic protease-activating factor 1 OS=Homo sapiens OX=9606 GN=APAF1 PE=1 SV=2	5	19.1716	19.4224	19.3725	17.4582	17.8429	18.2044	19.2009	19.3039	16.9054	18.9363	19.4046
APBA1_HUMAN	Q02410	Amyloid-beta A4 precursor protein-binding family A member 1 OS=Homo sapiens OX=9606 GN=APBA1 PE=1 SV=3	2	13.2005	15.1402	14.9105	13.5503	14.61	12.5959	14.8811	13.9297	16.1735	13.5503	16.8055
APBA2_HUMAN	Q99767	Amyloid-beta A4 precursor protein-binding family A member 2 OS=Homo sapiens OX=9606 GN=APBA2 PE=1 SV=3	3	16.3625	19.0162	18.559	16.3649	18.0518	16.3933	18.7515	17.1543	19.9899	16.2272	18.5738
APBA3_HUMAN	O96018	Amyloid-beta A4 precursor protein-binding family A member 3 OS=Homo sapiens OX=9606 GN=APBA3 PE=1 SV=1	1	14.2208	14.3663	13.7927	14.3846	13.9625	13.952	14.6124	13.9552	14.2524	14.1495	13.95
APBB2_HUMAN	Q92870	Amyloid-beta A4 precursor protein-binding family B member 2 OS=Homo sapiens OX=9606 GN=APBB2 PE=1 SV=3	4	16.674	17.4173	17.5131	17.0068	18.104	16.5514	17.4009	17.4211	17.9452	18.387	18.5065
APBP2_HUMAN	Q92624	Amyloid protein-binding protein 2 OS=Homo sapiens OX=9606 GN=APPBP2 PE=1 SV=2	1	15.0679	13.2622	13.804	13.2005	13.8946	13.7372	13.8146	13.7615	14.1959	13.4379	13.5956
APC10_HUMAN	Q9UM13	Anaphase-promoting complex subunit 10 OS=Homo sapiens OX=9606 GN=ANAPC10 PE=1 SV=1	2	16.6835	16.332	16.6239	16.7522	16.7083	16.548	16.9112	16.3815	17.0226	16.9752	16.7768
APC16_HUMAN	Q96DE5	Anaphase-promoting complex subunit 16 OS=Homo sapiens OX=9606 GN=ANAPC16 PE=1 SV=1	4	17.6888	17.549	17.6437	18.0913	17.6006	18.2458	17.5897	17.7332	17.4647	17.4672	18.5199
APC1_HUMAN	Q9H1A4	Anaphase-promoting complex subunit 1 OS=Homo sapiens OX=9606 GN=ANAPC1 PE=1 SV=1	9	19.5586	19.5605	19.9605	19.9232	19.9373	20.2426	20.2137	19.8441	20.0908	19.9089	20.4832
APC4_HUMAN	Q9UJX5	Anaphase-promoting complex subunit 4 OS=Homo sapiens OX=9606 GN=ANAPC4 PE=1 SV=2	2	16.2342	16.5171	17.0504	16.6168	16.651	17.1649	17.1491	16.8744	17.3707	17.4273	17.2397
APC5_HUMAN	Q9UJX4	Anaphase-promoting complex subunit 5 OS=Homo sapiens OX=9606 GN=ANAPC5 PE=1 SV=2	4	18.6682	18.5424	18.9268	18.759	18.8	19.0369	19.1065	18.6909	19.1698	18.6749	19.5385
APC7_HUMAN	Q9UJX3	Anaphase-promoting complex subunit 7 OS=Homo sapiens OX=9606 GN=ANAPC7 PE=1 SV=4	12	20.2601	20.3533	20.4375	20.7552	20.2701	20.6168	20.1959	20.3473	20.1051	19.8853	20.8398
APC_HUMAN	P25054	Adenomatous polyposis coli protein OS=Homo sapiens OX=9606 GN=APC PE=1 SV=2	5	15.3364	15.7319	16.2342	15.6451	15.4554	16.2833	15.9988	16.1881	15.824	16.5662	15.9233
APEX1_HUMAN	P27695	DNA-(apurinic or apyrimidinic site) lyase OS=Homo sapiens OX=9606 GN=APEX1 PE=1 SV=2	32	22.6701	22.9317	22.6634	22.8931	23.3681	22.6741	22.6316	23.2178	22.9817	22.9184	22.9697
APH1A_HUMAN	Q96BI3	Gamma-secretase subunit APH-1A OS=Homo sapiens OX=9606 GN=APH1A PE=1 SV=1	1	15.3736	15.5586	14.5153	14.5153	13.8554	14.6487	14.6593	15.4495	14.3637	13.7123	14.7795
API5_HUMAN	Q9BZZ5	Apoptosis inhibitor 5 OS=Homo sapiens OX=9606 GN=API5 PE=1 SV=3	57	23.7821	24.4715	23.7496	23.6663	23.7783	23.5061	23.5011	23.0416	24.367	23.5096	23.9475
APLP2_HUMAN	Q06481	Amyloid-like protein 2 OS=Homo sapiens OX=9606 GN=APLP2 PE=1 SV=2	17	20.3241	20.9677	20.1179	21.0805	21.1357	21.9461	21.5835	22.8578	20.7875	22.0538	21.4015
APMAP_HUMAN	Q9HDC9	Adipocyte plasma membrane-associated protein OS=Homo sapiens OX=9606 GN=APMAP PE=1 SV=2	63	24.8545	24.4353	22.977	24.5091	23.3472	22.0781	24.0801	24.3759	22.5368	23.5234	23.7566
APOB_HUMAN	P04114	Apolipoprotein B-100 OS=Homo sapiens OX=9606 GN=APOB PE=1 SV=2	8	18.5153	20.55	18.3891	19.5385	18.2432	20.5962	17.4507	23.3173	19.9509	20.1484	19.3708
APOC3_HUMAN	P02656	Apolipoprotein C-III OS=Homo sapiens OX=9606 GN=APOC3 PE=1 SV=1	2	16.6329	17.8765	15.1114	16.791	15.9491	15.9891	15.2865	16.9112	15.9268	16.3138	14.9982
APOD_HUMAN	P05090	Apolipoprotein D OS=Homo sapiens OX=9606 GN=APOD PE=1 SV=1	1	14.5356	17.2578	15.1239	16.785	14.6655	17.2648	14.7366	14.6655	14.1068	15.1042	15.6905
APOE_HUMAN	P02649	Apolipoprotein E OS=Homo sapiens OX=9606 GN=APOE PE=1 SV=1	4	17.3546	18.1842	17.6613	18.4301	18.1142	18.4143	18.2502	18.6749	18.4915	18.1668	17.9705
APOL2_HUMAN	Q9BQE5	Apolipoprotein L2 OS=Homo sapiens OX=9606 GN=APOL2 PE=1 SV=1	15	22.3024	19.0906	21.1522	21.5043	20.9677	21.2372	22.7718	21.6794	21.6767	22.7536	20.9263
APOL3_HUMAN	O95236	Apolipoprotein L3 OS=Homo sapiens OX=9606 GN=APOL3 PE=1 SV=3	1	13.3331	14.101	14.1068	14.5651	14.5774	13.5551	14.837	13.3018	14.9268	13.5618	13.8146
APTX_HUMAN	Q7Z2E3	Aprataxin OS=Homo sapiens OX=9606 GN=APTX PE=1 SV=2	5	20.2709	19.4338	18.8047	19.1744	19.0585	19.154	19.1367	19.6973	19.3064	19.4166	19.1478
APT_HUMAN	P07741	Adenine phosphoribosyltransferase OS=Homo sapiens OX=9606 GN=APRT PE=1 SV=2	14	21.5519	21.3522	21.3991	20.5119	21.9098	20.0999	20.5807	19.9642	20.5467	20.3932	20.9755
AQR_HUMAN	O60306	RNA helicase aquarius OS=Homo sapiens OX=9606 GN=AQR PE=1 SV=4	34	22.0437	22.4025	21.7513	21.8312	21.7123	21.8505	22.1038	21.5823	22.1132	21.6058	22.128
AR2BP_HUMAN	Q9Y2Y0	ADP-ribosylation factor-like protein 2-binding protein OS=Homo sapiens OX=9606 GN=ARL2BP PE=1 SV=1	2	17.2885	16.0178	17.5111	16.5683	17.25	16.3253	16.7028	16.2805	16.6673	16.1881	17.7654
AR6P4_HUMAN	Q66PJ3	ADP-ribosylation factor-like protein 6-interacting protein 4 OS=Homo sapiens OX=9606 GN=ARL6IP4 PE=1 SV=2	8	21.1037	22.2572	21.755	20.7201	21.9842	21.6826	21.7951	21.3981	22.0716	21.3832	21.7882
AR6P6_HUMAN	Q8N6S5	ADP-ribosylation factor-like protein 6-interacting protein 6 OS=Homo sapiens OX=9606 GN=ARL6IP6 PE=1 SV=1	2	16.6189	16.2125	16.618	16.6584	16.0859	17.3032	17.1959	16.5316	16.8593	16.7747	17.3476
ARAF_HUMAN	P10398	Serine/threonine-protein kinase A-Raf OS=Homo sapiens OX=9606 GN=ARAF PE=1 SV=2	14	20.8354	20.7875	21.4716	20.5039	20.6124	19.8795	20.4863	21.0648	20.9414	20.9773	20.5206
ARAID_HUMAN	Q6UW56	All-trans retinoic acid-induced differentiation factor OS=Homo sapiens OX=9606 GN=ATRAID PE=1 SV=2	1	17.2359	17.5122	17.3498	17.8173	17.6817	17.5581	18.0008	17.8635	17.8467	17.7718	17.8918
ARAP1_HUMAN	Q96P48	Arf-GAP with Rho-GAP domain, ANK repeat and PH domain-containing protein 1 OS=Homo sapiens OX=9606 GN=ARAP1 PE=1 SV=3	12	20.6045	18.4638	20.0287	20.1266	19.877	20.6606	21.3393	19.7576	21.1522	19.8428	20.4571
ARAP3_HUMAN	Q8WWN8	Arf-GAP with Rho-GAP domain, ANK repeat and PH domain-containing protein 3 OS=Homo sapiens OX=9606 GN=ARAP3 PE=1 SV=1	3	17.5452	16.837	16.6146	16.7111	16.8788	16.4646	16.9618	16.034	16.5034	16.7955	17.0658
ARBK1_HUMAN	P25098	Beta-adrenergic receptor kinase 1 OS=Homo sapiens OX=9606 GN=GRK2 PE=1 SV=2	11	20.9421	20.2928	20.1186	19.9178	20.3361	20.7826	21.05	20.4099	20.8839	20.5658	20.1186
ARC1A_HUMAN	Q92747	Actin-related protein 2/3 complex subunit 1A OS=Homo sapiens OX=9606 GN=ARPC1A PE=2 SV=2	9	20.8839	20.553	20.6623	20.0355	19.0398	19.1074	18.9214	19.9082	18.1281	19.9469	20.2641
ARC1B_HUMAN	O15143	Actin-related protein 2/3 complex subunit 1B OS=Homo sapiens OX=9606 GN=ARPC1B PE=1 SV=3	16	20.2581	19.5444	20.8354	20.9366	21.4759	21.6188	21.3926	21.3735	21.7411	21.7389	20.9734
ARCH_HUMAN	Q8IWT0	Protein archease OS=Homo sapiens OX=9606 GN=ZBTB8OS PE=1 SV=2	1	18.8749	18.0449	18.1074	18.2607	17.7575	17.7862	17.6437	18.3607	19.4499	17.9427	17.5714
ARF1_HUMAN	P84077	ADP-ribosylation factor 1 OS=Homo sapiens OX=9606 GN=ARF1 PE=1 SV=2	78	25.2126	25.1209	25.2126	24.5706	24.3628	24.6431	24.8275	25.2086	25.0723	24.9167	24.8356
ARF3_HUMAN	P61204	ADP-ribosylation factor 3 OS=Homo sapiens OX=9606 GN=ARF3 PE=1 SV=2	78	25.2126	25.1209	25.2126	24.5706	24.3628	24.6431	24.8275	25.2086	25.0723	24.9167	24.8356
ARF4_HUMAN	P18085	ADP-ribosylation factor 4 OS=Homo sapiens OX=9606 GN=ARF4 PE=1 SV=3	68	24.2825	24.0859	24.3601	23.6717	23.8071	24.1284	23.9327	24.7942	24.31	24.5505	24.2686
ARF5_HUMAN	P84085	ADP-ribosylation factor 5 OS=Homo sapiens OX=9606 GN=ARF5 PE=1 SV=2	63	24.8899	25.0271	25.09	24.2489	24.1787	24.6231	24.5852	24.7527	24.7322	24.7479	24.7289
ARF6_HUMAN	P62330	ADP-ribosylation factor 6 OS=Homo sapiens OX=9606 GN=ARF6 PE=1 SV=2	12	21.1937	21.0775	21.4164	21.0106	20.7318	20.8647	21.0136	21.5507	20.5313	21.9067	20.6704
ARFG1_HUMAN	Q8N6T3	ADP-ribosylation factor GTPase-activating protein 1 OS=Homo sapiens OX=9606 GN=ARFGAP1 PE=1 SV=2	18	22.4829	22.7464	23.1782	22.321	22.4935	23.1537	22.1518	22.7644	22.3177	23.3458	21.9252
ARFG2_HUMAN	Q8N6H7	ADP-ribosylation factor GTPase-activating protein 2 OS=Homo sapiens OX=9606 GN=ARFGAP2 PE=1 SV=1	20	20.7526	21.4243	21.4015	21.6401	21.6653	21.1319	21.4015	21.0404	21.5062	21.4095	21.4705
ARFG3_HUMAN	Q9NP61	ADP-ribosylation factor GTPase-activating protein 3 OS=Homo sapiens OX=9606 GN=ARFGAP3 PE=1 SV=1	18	22.1099	20.9216	21.6547	21.9224	21.303	22.093	22.0071	21.9461	22.4406	21.7485	22.3121
ARFP1_HUMAN	P53367	Arfaptin-1 OS=Homo sapiens OX=9606 GN=ARFIP1 PE=1 SV=2	21	21.5725	21.1883	21.1235	20.4883	21.3239	20.0931	20.0107	20.4708	20.1476	20.4218	20.523
ARFP2_HUMAN	P53365	Arfaptin-2 OS=Homo sapiens OX=9606 GN=ARFIP2 PE=1 SV=1	9	21.2309	20.4025	20.7442	19.5789	19.6153	18.9459	20.4745	18.7938	18.7776	19.8938	18.9152
ARFRP_HUMAN	Q13795	ADP-ribosylation factor-related protein 1 OS=Homo sapiens OX=9606 GN=ARFRP1 PE=1 SV=1	3	18.0763	17.3377	16.8139	15.5832	17.5722	17.7465	17.5143	16.9369	16.6892	17.5098	17.2314
ARG28_HUMAN	Q8N1W1	Rho guanine nucleotide exchange factor 28 OS=Homo sapiens OX=9606 GN=ARHGEF28 PE=1 SV=3	8	16.7196	17.4695	17.2983	18.9603	18.2034	18.9474	18.4324	18.6935	18.3523	19.7585	17.773
ARG39_HUMAN	Q8N4T4	Rho guanine nucleotide exchange factor 39 OS=Homo sapiens OX=9606 GN=ARHGEF39 PE=1 SV=1	1	14.9268	15.0264	15.2157	14.3893	14.9519	14.127	14.7844	16.0432	14.7257	14.5007	15.6964
ARGI2_HUMAN	P78540	Arginase-2, mitochondrial OS=Homo sapiens OX=9606 GN=ARG2 PE=1 SV=1	6	17.9628	16.9959	19.7444	16.4344	18.1089	18.7206	18.5081	16.7415	17.4273	17.549	16.7934
ARGL1_HUMAN	Q9NWB6	Arginine and glutamate-rich protein 1 OS=Homo sapiens OX=9606 GN=ARGLU1 PE=1 SV=1	15	20.9921	22.4579	22.1082	22.1983	22.0071	22.9051	22.745	22.7003	22.281	22.281	22.8236
ARH40_HUMAN	Q8TER5	Rho guanine nucleotide exchange factor 40 OS=Homo sapiens OX=9606 GN=ARHGEF40 PE=1 SV=3	6	17.3967	17.1356	17.6647	17.7591	17.5332	17.0126	16.6286	16.7934	18.0763	16.3564	17.1959
ARHG1_HUMAN	Q92888	Rho guanine nucleotide exchange factor 1 OS=Homo sapiens OX=9606 GN=ARHGEF1 PE=1 SV=2	35	22.0904	22.8633	22.682	22.367	22.3024	23.0023	21.9278	21.9547	22.0904	22.1403	21.9517
ARHG2_HUMAN	Q92974	Rho guanine nucleotide exchange factor 2 OS=Homo sapiens OX=9606 GN=ARHGEF2 PE=1 SV=4	43	21.8692	21.6896	22.4095	22.5942	22.7334	21.4069	21.8238	23.257	23.2672	21.7435	21.4849
ARHG3_HUMAN	Q9NR81	Rho guanine nucleotide exchange factor 3 OS=Homo sapiens OX=9606 GN=ARHGEF3 PE=1 SV=1	2	15.6656	16.8097	15.8571	15.9565	15.4693	16.1182	15.5665	15.2106	15.5679	16.0111	14.9406
ARHG5_HUMAN	Q12774	Rho guanine nucleotide exchange factor 5 OS=Homo sapiens OX=9606 GN=ARHGEF5 PE=1 SV=3	9	18.6013	18.9303	18.9028	18.2518	18.9227	18.5843	18.3009	18.297	18.1008	18.0018	18.7086
ARHG7_HUMAN	Q14155	Rho guanine nucleotide exchange factor 7 OS=Homo sapiens OX=9606 GN=ARHGEF7 PE=1 SV=2	17	21.0853	22.579	22.3731	21.9855	21.9574	22.7291	22.2083	22.161	22.2265	21.9417	22.086
ARHG8_HUMAN	Q7Z628	Neuroepithelial cell-transforming gene 1 protein OS=Homo sapiens OX=9606 GN=NET1 PE=1 SV=1	1	15.4782	16.4459	16.6974	16.3468	14.9436	16.0907	16.5211	15.937	14.9757	16.014	15.9609
ARHGA_HUMAN	O15013	Rho guanine nucleotide exchange factor 10 OS=Homo sapiens OX=9606 GN=ARHGEF10 PE=1 SV=4	9	18.4277	18.1767	20.6945	19.8096	19.3753	20.2239	20.7117	21.9759	21.0001	20.8608	21.145
ARHGB_HUMAN	O15085	Rho guanine nucleotide exchange factor 11 OS=Homo sapiens OX=9606 GN=ARHGEF11 PE=1 SV=1	9	19.1709	20.1279	19.862	18.4905	19.402	19.3436	19.3595	19.4535	19.7063	19.0955	19.8722
ARHGC_HUMAN	Q9NZN5	Rho guanine nucleotide exchange factor 12 OS=Homo sapiens OX=9606 GN=ARHGEF12 PE=1 SV=1	31	21.9855	22.2911	21.3727	20.4736	20.9988	20.8013	21.0764	21.1328	20.7545	21.4716	21.266
ARHGG_HUMAN	Q5VV41	Rho guanine nucleotide exchange factor 16 OS=Homo sapiens OX=9606 GN=ARHGEF16 PE=1 SV=1	21	22.018	21.8204	22.2953	21.5526	21.19	20.5019	21.9556	18.1719	20.3825	17.8587	19.8244
ARHGH_HUMAN	Q96PE2	Rho guanine nucleotide exchange factor 17 OS=Homo sapiens OX=9606 GN=ARHGEF17 PE=1 SV=1	7	18.1281	17.0485	17.2831	17.3306	17.4816	17.6076	17.8036	17.1897	17.3476	18.2669	17.5111
ARHGI_HUMAN	Q6ZSZ5	Rho guanine nucleotide exchange factor 18 OS=Homo sapiens OX=9606 GN=ARHGEF18 PE=1 SV=4	12	19.5045	19.1201	20.4438	20.7722	20.5225	20.7049	20.905	21.4434	20.0701	20.3845	20.5511
ARHGQ_HUMAN	Q96DR7	Rho guanine nucleotide exchange factor 26 OS=Homo sapiens OX=9606 GN=ARHGEF26 PE=1 SV=4	1	16.0228	16.1287	16.1947	14.5747	13.8286	15.1726	15.0361	13.7735	15.354	14.4738	15.3463
ARHL2_HUMAN	Q9NX46	ADP-ribose glycohydrolase ARH3 OS=Homo sapiens OX=9606 GN=ADPRHL2 PE=1 SV=1	24	22.362	21.7678	21.738	21.5109	21.5087	21.4291	21.2141	21.8743	22.2897	21.6628	21.5415
ARH_HUMAN	Q5SW96	Low density lipoprotein receptor adapter protein 1 OS=Homo sapiens OX=9606 GN=LDLRAP1 PE=1 SV=3	5	18.6232	18.5827	18.296	17.6558	17.7465	17.3418	18.1803	18.095	17.3134	17.9979	18.1296
ARI1A_HUMAN	O14497	AT-rich interactive domain-containing protein 1A OS=Homo sapiens OX=9606 GN=ARID1A PE=1 SV=3	30	21.3673	22.6166	20.9018	21.2801	20.87	21.2205	21.5212	21.6839	21.2732	20.7111	19.6943
ARI1B_HUMAN	Q8NFD5	AT-rich interactive domain-containing protein 1B OS=Homo sapiens OX=9606 GN=ARID1B PE=1 SV=2	13	19.5875	20.057	19.311	19.3064	18.531	19.3209	18.9668	19.4406	17.8221	18.9925	18.9502
ARI1_HUMAN	Q9Y4X5	E3 ubiquitin-protein ligase ARIH1 OS=Homo sapiens OX=9606 GN=ARIH1 PE=1 SV=2	7	18.9241	19.7629	20.82	20.5914	19.5423	19.0749	19.5808	19.9289	19.5675	20.0371	20.2795
ARI2_HUMAN	O95376	E3 ubiquitin-protein ligase ARIH2 OS=Homo sapiens OX=9606 GN=ARIH2 PE=1 SV=1	11	19.3976	19.4211	19.6176	19.3735	19.616	19.0585	18.6822	19.831	19.8947	20.0978	19.6447
ARI3A_HUMAN	Q99856	AT-rich interactive domain-containing protein 3A OS=Homo sapiens OX=9606 GN=ARID3A PE=1 SV=2	3	15.4377	15.2993	15.6288	14.4095	14.9215	15.5173	15.9891	15.0809	16.2489	14.8775	17.8719
ARI4A_HUMAN	P29374	AT-rich interactive domain-containing protein 4A OS=Homo sapiens OX=9606 GN=ARID4A PE=1 SV=3	4	17.4507	17.7158	18.9459	17.6793	17.2745	18.2244	16.7584	17.1441	17.3885	16.4141	17.4606
ARI4B_HUMAN	Q4LE39	AT-rich interactive domain-containing protein 4B OS=Homo sapiens OX=9606 GN=ARID4B PE=1 SV=2	14	19.7436	20.442	19.3687	19.7027	19.7931	19.386	19.8332	19.5278	20.356	19.3656	19.6132
ARI5B_HUMAN	Q14865	AT-rich interactive domain-containing protein 5B OS=Homo sapiens OX=9606 GN=ARID5B PE=1 SV=3	4	15.0996	14.8525	15.7598	14.1034	14.6624	15.0041	14.7452	15.2222	15.3516	15.2157	16.0193
ARID2_HUMAN	Q68CP9	AT-rich interactive domain-containing protein 2 OS=Homo sapiens OX=9606 GN=ARID2 PE=1 SV=2	9	19.6447	20.0255	20.0908	19.4436	19.0887	19.0795	19.3446	19.1091	19.2925	18.6486	20.1953
ARIP4_HUMAN	Q9Y4B4	Helicase ARIP4 OS=Homo sapiens OX=9606 GN=RAD54L2 PE=1 SV=4	4	17.4496	18.0518	17.8141	17.18	17.2596	17.1848	16.7991	17.2901	18.0159	17.6749	17.5926
ARK72_HUMAN	O43488	Aflatoxin B1 aldehyde reductase member 2 OS=Homo sapiens OX=9606 GN=AKR7A2 PE=1 SV=3	38	23.9854	22.7629	23.6915	22.118	23.1035	22.6946	22.2005	21.4939	21.6812	22.3836	22.1733
ARK73_HUMAN	O95154	Aflatoxin B1 aldehyde reductase member 3 OS=Homo sapiens OX=9606 GN=AKR7A3 PE=1 SV=2	10	23.5618	16.9178	20.8745	16.3046	16.7461	17.1951	17.0991	16.9399	16.5226	16.8222	16.6702
ARL10_HUMAN	Q8N8L6	ADP-ribosylation factor-like protein 10 OS=Homo sapiens OX=9606 GN=ARL10 PE=2 SV=1	2	16.7488	15.527	15.824	16.5467	16.0073	16.5878	15.65	16.6286	15.7397	15.9578	14.6833
ARL15_HUMAN	Q9NXU5	ADP-ribosylation factor-like protein 15 OS=Homo sapiens OX=9606 GN=ARL15 PE=1 SV=1	2	17.1305	17.784	16.5941	16.0187	14.934	14.6855	15.5586	16.5106	15.2993	15.9491	15.5529
ARL17_HUMAN	Q8IVW1	ADP-ribosylation factor-like protein 17 OS=Homo sapiens OX=9606 GN=ARL17A PE=2 SV=2	1	18.7166	18.4847	18.889	17.8957	18.3009	18.1624	18.0294	17.6086	17.4092	17.9665	18.159
ARL1_HUMAN	P40616	ADP-ribosylation factor-like protein 1 OS=Homo sapiens OX=9606 GN=ARL1 PE=1 SV=1	21	22.8089	22.0831	22.9023	22.213	22.3658	22.3024	22.3495	22.1832	22.4662	23.3263	22.2265
ARL2_HUMAN	P36404	ADP-ribosylation factor-like protein 2 OS=Homo sapiens OX=9606 GN=ARL2 PE=1 SV=4	13	20.8441	21.1402	20.904	21.9058	21.3297	21.4838	21.0853	21.5872	21.4196	22.5816	21.4498
ARL3_HUMAN	P36405	ADP-ribosylation factor-like protein 3 OS=Homo sapiens OX=9606 GN=ARL3 PE=1 SV=2	13	22.8978	23.0471	23.5147	21.3805	20.8194	21.6661	22.4197	22.2598	22.0129	22.0309	22.8878
ARL5A_HUMAN	Q9Y689	ADP-ribosylation factor-like protein 5A OS=Homo sapiens OX=9606 GN=ARL5A PE=1 SV=1	1	16.4713	15.9113	16.9178	16.1271	16.206	16.3754	16.888	16.5907	16.3406	16.618	16.1191
ARL6_HUMAN	Q9H0F7	ADP-ribosylation factor-like protein 6 OS=Homo sapiens OX=9606 GN=ARL6 PE=1 SV=1	1	16.0193	16.0859	16.9215	16.6762	15.6	15.4849	16.7704	17.0608	17.357	16.3993	16.0696
ARL8A_HUMAN	Q96BM9	ADP-ribosylation factor-like protein 8A OS=Homo sapiens OX=9606 GN=ARL8A PE=1 SV=1	15	23.2218	22.5615	22.8314	22.4239	22.5661	22.5493	22.9787	23.5305	23.2305	23.1459	22.1719
ARL8B_HUMAN	Q9NVJ2	ADP-ribosylation factor-like protein 8B OS=Homo sapiens OX=9606 GN=ARL8B PE=1 SV=1	15	23.2428	22.1573	22.7824	22.7032	22.9524	22.9353	23.1814	23.8989	23.5469	23.5211	22.3495
ARLY_HUMAN	P04424	Argininosuccinate lyase OS=Homo sapiens OX=9606 GN=ASL PE=1 SV=4	27	22.7526	21.9711	21.3735	21.7224	21.5997	22.3922	21.3805	20.044	23.1102	21.9989	21.2761
ARM10_HUMAN	Q8N2F6	Armadillo repeat-containing protein 10 OS=Homo sapiens OX=9606 GN=ARMC10 PE=1 SV=1	9	20.3116	21.822	20.8773	20.3716	20.7244	21.1799	20.6443	20.1425	21.1537	21.405	20.5741
ARMC1_HUMAN	Q9NVT9	Armadillo repeat-containing protein 1 OS=Homo sapiens OX=9606 GN=ARMC1 PE=1 SV=1	10	18.9668	18.7509	18.0144	18.5142	18.2987	18.5515	18.3961	18.8173	18.4638	18.171	18.1787
ARMC3_HUMAN	Q5W041	Armadillo repeat-containing protein 3 OS=Homo sapiens OX=9606 GN=ARMC3 PE=2 SV=2	1	16.7095	17.8488	18.0449	18.7776	18.0054	18.7755	16.7129	17.9452	18.6189	17.7407	16.3158
ARMC6_HUMAN	Q6NXE6	Armadillo repeat-containing protein 6 OS=Homo sapiens OX=9606 GN=ARMC6 PE=1 SV=2	8	20.6022	19.75	21.0117	20.4669	20.3611	20.4461	20.6783	21.2598	19.9982	20.9634	20.6336
ARMC8_HUMAN	Q8IUR7	Armadillo repeat-containing protein 8 OS=Homo sapiens OX=9606 GN=ARMC8 PE=1 SV=2	9	20.903	20.487	20.6218	20.5067	21.1374	20.0812	20.854	20.0287	20.0713	21.0953	20.9677
ARMC9_HUMAN	Q7Z3E5	LisH domain-containing protein ARMC9 OS=Homo sapiens OX=9606 GN=ARMC9 PE=1 SV=3	8	17.4253	19.0669	20.1341	18.4786	18.5346	19.693	19.5153	20.0931	20.1544	21.6794	20.274
ARMD3_HUMAN	Q5T2E6	Armadillo-like helical domain-containing protein 3 OS=Homo sapiens OX=9606 GN=ARMH3 PE=1 SV=1	5	20.523	19.6872	20.257	19.1951	19.2845	19.6447	20.1341	19.3983	19.4947	19.3147	19.6951
ARMT1_HUMAN	Q9H993	Damage-control phosphatase ARMT1 OS=Homo sapiens OX=9606 GN=ARMT1 PE=1 SV=1	13	22.2409	22.2016	21.5212	22.2856	21.0323	22.0047	22.4841	21.9751	21.7605	21.3465	23.237
ARMX1_HUMAN	Q9P291	Armadillo repeat-containing X-linked protein 1 OS=Homo sapiens OX=9606 GN=ARMCX1 PE=1 SV=1	4	16.6321	16.8788	16.9573	16.8105	17.263	17.2901	18.4365	20.6143	20.5953	20.5549	18.6301
ARMX2_HUMAN	Q7L311	Armadillo repeat-containing X-linked protein 2 OS=Homo sapiens OX=9606 GN=ARMCX2 PE=2 SV=1	4	17.3489	16.0328	16.6628	16.5234	16.0084	17.3077	18.0392	19.6981	19.0122	19.6223	18.0705
ARMX3_HUMAN	Q9UH62	Armadillo repeat-containing X-linked protein 3 OS=Homo sapiens OX=9606 GN=ARMCX3 PE=1 SV=1	15	21.3793	20.434	20.903	19.8613	20.9216	21.0136	20.6371	21.4243	21.9313	21.3673	20.6591
ARNT_HUMAN	P27540	Aryl hydrocarbon receptor nuclear translocator OS=Homo sapiens OX=9606 GN=ARNT PE=1 SV=1	2	14.7844	14.968	15.3942	14.7736	14.1394	15.1901	14.9105	15.2274	15.4747	14.2786	15.0215
AROS_HUMAN	Q86WX3	Active regulator of SIRT1 OS=Homo sapiens OX=9606 GN=RPS19BP1 PE=1 SV=1	3	18.3009	17.6613	18.178	17.976	17.8596	18.557	18.3231	17.8467	18.0686	18.0979	18.4372
ARP10_HUMAN	Q9NZ32	Actin-related protein 10 OS=Homo sapiens OX=9606 GN=ACTR10 PE=1 SV=1	6	19.191	18.9689	18.6682	18.4584	18.2792	18.3821	18.4417	18.851	18.7016	18.8962	18.3453
ARP2_HUMAN	P61160	Actin-related protein 2 OS=Homo sapiens OX=9606 GN=ACTR2 PE=1 SV=1	60	24.3252	23.7043	24.1153	23.9753	23.9818	24.044	23.9528	24.1559	24.1153	24.6004	24.0308
ARP3B_HUMAN	Q9P1U1	Actin-related protein 3B OS=Homo sapiens OX=9606 GN=ACTR3B PE=2 SV=1	13	21.738	20.8794	21.538	21.1357	21.3618	21.3039	21.3902	21.2866	21.2819	21.7308	21.2457
ARP3_HUMAN	P61158	Actin-related protein 3 OS=Homo sapiens OX=9606 GN=ACTR3 PE=1 SV=3	74	25.0358	24.3552	24.7289	24.6611	24.5852	24.8498	24.6611	24.934	24.6293	25.3573	24.7942
ARP5L_HUMAN	Q9BPX5	Actin-related protein 2/3 complex subunit 5-like protein OS=Homo sapiens OX=9606 GN=ARPC5L PE=1 SV=1	11	22.3177	21.5212	21.7216	21.8947	21.9694	22.036	21.8168	22.1746	22.0499	22.5163	21.7175
ARP5_HUMAN	Q9H9F9	Actin-related protein 5 OS=Homo sapiens OX=9606 GN=ACTR5 PE=1 SV=2	13	19.6714	19.3699	21.266	19.431	19.2719	18.5229	19.1969	18.7639	18.7834	19.1484	18.6581
ARP6_HUMAN	Q9GZN1	Actin-related protein 6 OS=Homo sapiens OX=9606 GN=ACTR6 PE=1 SV=1	2	18.8374	19.3209	18.994	18.6544	18.9303	18.0579	18.178	18.2432	18.7477	18.423	18.2558
ARP8_HUMAN	Q9H981	Actin-related protein 8 OS=Homo sapiens OX=9606 GN=ACTR8 PE=1 SV=2	5	18.7262	19.154	18.8485	18.7515	18.9738	18.9073	18.7161	19.1307	18.922	19.2549	19.4736
ARPC2_HUMAN	O15144	Actin-related protein 2/3 complex subunit 2 OS=Homo sapiens OX=9606 GN=ARPC2 PE=1 SV=1	46	24.2663	23.8054	24.1462	23.9927	23.9272	24.3232	23.9732	24.3144	24.0801	24.6817	24.2991
ARPC3_HUMAN	O15145	Actin-related protein 2/3 complex subunit 3 OS=Homo sapiens OX=9606 GN=ARPC3 PE=1 SV=3	8	21.9532	21.0465	21.1583	21.3171	21.3886	21.2526	20.903	21.4443	21.314	21.7928	21.1337
ARPC4_HUMAN	P59998	Actin-related protein 2/3 complex subunit 4 OS=Homo sapiens OX=9606 GN=ARPC4 PE=1 SV=3	23	23.4022	22.7155	23.2012	22.8314	22.8869	22.977	22.8406	23.0061	22.9576	23.5408	23.19
ARPC5_HUMAN	O15511	Actin-related protein 2/3 complex subunit 5 OS=Homo sapiens OX=9606 GN=ARPC5 PE=1 SV=3	18	23.5469	22.8712	23.3173	22.9754	23.0998	23.5713	23.1249	23.6136	23.3239	23.8989	23.1649
ARPIN_HUMAN	Q7Z6K5	Arpin OS=Homo sapiens OX=9606 GN=ARPIN PE=1 SV=1	12	18.8306	21.4585	21.482	21.0891	21.2474	21.5997	19.4005	19.8989	21.457	20.9862	20.834
ARRB1_HUMAN	P49407	Beta-arrestin-1 OS=Homo sapiens OX=9606 GN=ARRB1 PE=1 SV=2	11	19.7989	19.8465	19.8799	19.7033	19.02	18.6349	18.4255	17.745	18.3901	18.1562	18.5667
ARRB2_HUMAN	P32121	Beta-arrestin-2 OS=Homo sapiens OX=9606 GN=ARRB2 PE=1 SV=2	5	18.7009	18.7466	19.4285	18.7843	18.1719	18.531	18.6812	18.1562	18.0772	17.7551	18.2335
ARRC_HUMAN	P36575	Arrestin-C OS=Homo sapiens OX=9606 GN=ARR3 PE=1 SV=2	1	15.3641	15.7397	15.5428	15.8614	14.7232	14.8336	14.3893	15.138	14.4526	16.1661	14.6454
ARRD1_HUMAN	Q8N5I2	Arrestin domain-containing protein 1 OS=Homo sapiens OX=9606 GN=ARRDC1 PE=1 SV=1	4	20.2479	18.851	18.2019	18.0757	18.2724	18.1562	18.423	17.0367	18.1205	17.7726	18.1142
ARSA_HUMAN	P15289	Arylsulfatase A OS=Homo sapiens OX=9606 GN=ARSA PE=1 SV=3	5	20.7482	18.4526	18.8678	16.7214	19.1022	18.5451	17.0305	17.3171	17.1138	19.3359	18.2464
ARSB_HUMAN	P15848	Arylsulfatase B OS=Homo sapiens OX=9606 GN=ARSB PE=1 SV=1	3	17.986	18.5288	17.4483	18.5353	17.0595	17.7018	17.4699	18.5346	18.6349	18.1752	19.2343
ARSD_HUMAN	P51689	Arylsulfatase D OS=Homo sapiens OX=9606 GN=ARSD PE=1 SV=2	1	13.4542	13.9689	15.1901	12.9607	14.2554	14.0269	13.2483	13.7252	13.9865	14.5328	13.9782
ARVC_HUMAN	O00192	Armadillo repeat protein deleted in velo-cardio-facial syndrome OS=Homo sapiens OX=9606 GN=ARVCF PE=1 SV=1	11	19.1256	20.3031	19.2529	18.6835	18.8024	17.9001	18.6682	17.7591	17.4737	17.5514	18.6135
ARY1_HUMAN	P18440	Arylamine N-acetyltransferase 1 OS=Homo sapiens OX=9606 GN=NAT1 PE=1 SV=2	4	17.6524	16.6201	18.236	17.5289	17.7543	16.7635	16.5542	16.8463	17.5315	17.5703	16.3796
AS3MT_HUMAN	Q9HBK9	Arsenite methyltransferase OS=Homo sapiens OX=9606 GN=AS3MT PE=1 SV=3	4	15.2199	19.7385	15.3153	17.2373	18.7538	18.8347	18.3768	17.3238	18.9132	18.3129	19.4791
ASAH1_HUMAN	Q13510	Acid ceramidase OS=Homo sapiens OX=9606 GN=ASAH1 PE=1 SV=5	21	23.0099	21.3957	23.0659	20.0541	20.8828	20.5412	20.1827	20.0607	22.0437	20.5972	20.8453
ASAP1_HUMAN	Q9ULH1	Arf-GAP with SH3 domain, ANK repeat and PH domain-containing protein 1 OS=Homo sapiens OX=9606 GN=ASAP1 PE=1 SV=4	18	19.5883	19.5332	19.2065	19.8173	20.1428	21.6235	21.0813	21.208	21.0557	21.0328	19.9966
ASAP2_HUMAN	O43150	Arf-GAP with SH3 domain, ANK repeat and PH domain-containing protein 2 OS=Homo sapiens OX=9606 GN=ASAP2 PE=1 SV=3	9	18.9007	19.4458	19.9475	18.5674	19.1233	19.5065	19.4427	18.5065	19.6402	18.8791	18.9052
ASAP3_HUMAN	Q8TDY4	Arf-GAP with SH3 domain, ANK repeat and PH domain-containing protein 3 OS=Homo sapiens OX=9606 GN=ASAP3 PE=1 SV=1	4	19.0064	19.2992	19.1299	17.126	19.3588	17.9291	17.6507	18.1213	17.311	18.3208	18.1317
ASB18_HUMAN	Q6ZVZ8	Ankyrin repeat and SOCS box protein 18 OS=Homo sapiens OX=9606 GN=ASB18 PE=2 SV=2	1	12.9556	14.5246	14.8775	14.5191	15.1152	15.071	14.4763	15.0925	16.0588	14.3162	16.014
ASB6_HUMAN	Q9NWX5	Ankyrin repeat and SOCS box protein 6 OS=Homo sapiens OX=9606 GN=ASB6 PE=1 SV=1	2	16.7875	16.5907	16.9274	16.8344	16.8751	16.8344	17.0382	17.5345	17.0833	17.2944	16.7415
ASB7_HUMAN	Q9H672	Ankyrin repeat and SOCS box protein 7 OS=Homo sapiens OX=9606 GN=ASB7 PE=1 SV=2	1	14.8609	14.4149	14.2585	15.6067	13.8333	14.9425	14.9925	14.0539	14.5912	14.185	13.8914
ASCC1_HUMAN	Q8N9N2	Activating signal cointegrator 1 complex subunit 1 OS=Homo sapiens OX=9606 GN=ASCC1 PE=1 SV=1	6	19.4277	18.7826	19.1793	19.2661	19.2549	19.412	19.3482	19.5374	18.8694	19.1108	19.1646
ASCC2_HUMAN	Q9H1I8	Activating signal cointegrator 1 complex subunit 2 OS=Homo sapiens OX=9606 GN=ASCC2 PE=1 SV=3	6	20.1142	19.7131	20.0931	20.4519	20.259	20.166	20.5573	20.3987	20.0414	19.9822	20.0006
ASCC3_HUMAN	Q8N3C0	Activating signal cointegrator 1 complex subunit 3 OS=Homo sapiens OX=9606 GN=ASCC3 PE=1 SV=3	31	22.258	21.8279	21.8868	22.2842	22.0479	22.0129	22.3177	22.3707	22.0522	21.781	21.9574
ASC_HUMAN	Q9ULZ3	Apoptosis-associated speck-like protein containing a CARD OS=Homo sapiens OX=9606 GN=PYCARD PE=1 SV=2	2	19.0825	17.6147	15.401	15.7102	19.4111	16.289	18.7048	11.9606	16.5832	14.0306	14.9962
ASF1A_HUMAN	Q9Y294	Histone chaperone ASF1A OS=Homo sapiens OX=9606 GN=ASF1A PE=1 SV=1	5	19.4707	19.782	19.21	19.3039	18.5094	18.8318	18.579	19.3946	19.782	18.403	19.9077
ASF1B_HUMAN	Q9NVP2	Histone chaperone ASF1B OS=Homo sapiens OX=9606 GN=ASF1B PE=1 SV=1	1	13.8615	14.62	13.2923	13.6398	12.2956	14.1789	12.5593	13.0486	13.6554	13.0044	14.0848
ASGL1_HUMAN	Q7L266	Isoaspartyl peptidase/L-asparaginase OS=Homo sapiens OX=9606 GN=ASRGL1 PE=1 SV=2	6	20.5618	21.497	19.944	20.7745	20.0019	19.9555	19.4166	18.8694	20.6915	17.8834	23.4529
ASH1L_HUMAN	Q9NR48	Histone-lysine N-methyltransferase ASH1L OS=Homo sapiens OX=9606 GN=ASH1L PE=1 SV=2	1	13.1956	13.0269	12.3216	13.0196	13.0651	12.6835	13.2082	13.2784	12.849	12.8403	12.4651
ASH2L_HUMAN	Q9UBL3	Set1/Ash2 histone methyltransferase complex subunit ASH2 OS=Homo sapiens OX=9606 GN=ASH2L PE=1 SV=1	17	22.0716	22.3121	22.9299	21.4684	21.5083	21.4482	21.4939	21.4372	21.1799	22.1933	21.5052
ASHWN_HUMAN	Q9BVC5	Ashwin OS=Homo sapiens OX=9606 GN=C2orf49 PE=1 SV=1	4	17.8416	17.544	18.6157	19.0767	18.5081	18.7215	18.5647	17.7794	19.4671	18.4365	18.5418
ASM3A_HUMAN	Q92484	Acid sphingomyelinase-like phosphodiesterase 3a OS=Homo sapiens OX=9606 GN=SMPDL3A PE=1 SV=2	2	19.9585	17.2683	16.7236	14.837	13.6093	13.9727	15.0772	14.5791	15.6429	14.8141	14.4561
ASML_HUMAN	O95671	Probable bifunctional dTTP/UTP pyrophosphatase/methyltransferase protein OS=Homo sapiens OX=9606 GN=ASMTL PE=1 SV=3	30	22.256	19.9746	23.7758	20.696	22.3945	22.4614	22.0815	22.0555	22.0071	21.6377	22.6492
ASNA_HUMAN	O43681	ATPase ASNA1 OS=Homo sapiens OX=9606 GN=ASNA1 PE=1 SV=2	25	22.6224	21.8189	22.8562	21.3491	22.4205	22.5547	21.9532	21.2948	21.8525	21.4594	21.1856
ASNS_HUMAN	P08243	Asparagine synthetase [glutamine-hydrolyzing] OS=Homo sapiens OX=9606 GN=ASNS PE=1 SV=4	50	23.2806	22.8164	24.3311	23.1932	23.6335	23.565	23.1537	24.1853	23.6335	24.1888	24.8232
ASPC1_HUMAN	Q9BZE9	Tether containing UBX domain for GLUT4 OS=Homo sapiens OX=9606 GN=ASPSCR1 PE=1 SV=1	13	19.5675	19.5595	19.4446	20.721	19.5083	18.9146	19.8244	19.2651	18.8873	20.4959	19.3083
ASPG_HUMAN	P20933	N(4)-(beta-N-acetylglucosaminyl)-L-asparaginase OS=Homo sapiens OX=9606 GN=AGA PE=1 SV=2	8	21.9385	20.8812	19.616	18.9103	20.8332	18.7316	19.7667	17.4052	18.6386	19.4499	19.1256
ASPH_HUMAN	Q12797	Aspartyl/asparaginyl beta-hydroxylase OS=Homo sapiens OX=9606 GN=ASPH PE=1 SV=3	45	24.411	22.1797	22.5309	24.1358	23.4166	22.5077	22.9437	23.4293	23.6663	21.8728	22.7342
ASPM_HUMAN	Q8IZT6	Abnormal spindle-like microcephaly-associated protein OS=Homo sapiens OX=9606 GN=ASPM PE=1 SV=2	6	18.4286	18.7086	18.4883	19.0113	18.4255	18.5065	18.3092	18.7577	18.6822	18.8781	18.9728
ASPP1_HUMAN	Q96KQ4	Apoptosis-stimulating of p53 protein 1 OS=Homo sapiens OX=9606 GN=PPP1R13B PE=1 SV=3	4	17.1425	17.4945	17.1401	17.3933	17.1543	16.7291	17.3266	16.5386	17.006	16.7129	17.3032
ASPP2_HUMAN	Q13625	Apoptosis-stimulating of p53 protein 2 OS=Homo sapiens OX=9606 GN=TP53BP2 PE=1 SV=2	16	19.1805	20.5198	20.1292	20.8459	20.4016	21.0648	20.6502	21.0106	21.7344	20.6521	20.6755
ASSY_HUMAN	P00966	Argininosuccinate synthase OS=Homo sapiens OX=9606 GN=ASS1 PE=1 SV=2	40	24.3953	24.4194	23.2515	24.5672	25.94	23.5729	23.089	22.7209	23.7947	19.9642	24.2308
ASTRA_HUMAN	Q96CP6	Protein Aster-A OS=Homo sapiens OX=9606 GN=GRAMD1A PE=1 SV=2	4	16.4141	16.2309	16.5587	15.9528	15.8392	15.4669	15.4975	16.1573	16.6549	16.1993	14.989
ASTRC_HUMAN	Q8IYS0	Protein Aster-C OS=Homo sapiens OX=9606 GN=GRAMD1C PE=1 SV=2	1	19.8216	20.5436	20.5063	20.0674	20.8441	20.7934	20.402	20.9043	21.2141	20.3168	20.9441
ASURF_HUMAN	L0R819	ASNSD1 upstream open reading frame protein OS=Homo sapiens OX=9606 GN=ASDURF PE=1 SV=1	2	17.2839	18.0225	16.3564	17.0952	16.8593	17.2289	17.9871	16.9611	16.8204	17.5819	16.7196
ASXL1_HUMAN	Q8IXJ9	Polycomb group protein ASXL1 OS=Homo sapiens OX=9606 GN=ASXL1 PE=1 SV=4	2	16.4294	16.6408	16.8651	17.3707	16.8105	17.0595	16.5419	17.1059	17.3396	16.6941	16.9431
ASXL2_HUMAN	Q76L83	Putative Polycomb group protein ASXL2 OS=Homo sapiens OX=9606 GN=ASXL2 PE=1 SV=1	3	16.1661	16.6027	16.6641	16.4867	16.4169	16.4536	16.4995	16.343	15.9043	16.2517	16.4344
AT10A_HUMAN	O60312	Probable phospholipid-transporting ATPase VA OS=Homo sapiens OX=9606 GN=ATP10A PE=2 SV=2	1	16.7382	16.8328	16.6657	16.2938	16.3625	16.4867	16.0055	16.377	16.6752	16.1647	16.3625
AT11A_HUMAN	P98196	Probable phospholipid-transporting ATPase IH OS=Homo sapiens OX=9606 GN=ATP11A PE=1 SV=3	5	16.74	17.7084	17.6421	17.3063	17.5239	18.7874	18.3727	17.9665	18.9453	17.3582	18.4526
AT11C_HUMAN	Q8NB49	Phospholipid-transporting ATPase IG OS=Homo sapiens OX=9606 GN=ATP11C PE=1 SV=3	3	17.4582	18.5081	17.0574	16.1117	17.2813	17.5503	17.6587	19.6707	18.1239	19.0191	18.6883
AT131_HUMAN	Q9HD20	Manganese-transporting ATPase 13A1 OS=Homo sapiens OX=9606 GN=ATP13A1 PE=1 SV=2	27	22.7889	22.4543	23.2348	21.4601	21.9744	21.753	20.6923	21.8082	21.4882	21.0428	21.8106
AT133_HUMAN	Q9H7F0	Probable cation-transporting ATPase 13A3 OS=Homo sapiens OX=9606 GN=ATP13A3 PE=1 SV=4	6	19.1074	18.8425	19.2845	19.4177	19.7567	19.1698	19.5437	18.9403	19.0027	18.5805	18.753
AT1A1_HUMAN	P05023	Sodium/potassium-transporting ATPase subunit alpha-1 OS=Homo sapiens OX=9606 GN=ATP1A1 PE=1 SV=1	164	25.3215	25.5009	24.8186	25.7904	26.7102	25.726	25.7355	25.96	25.0783	25.7394	25.4343
AT1A3_HUMAN	P13637	Sodium/potassium-transporting ATPase subunit alpha-3 OS=Homo sapiens OX=9606 GN=ATP1A3 PE=1 SV=3	79	24.3759	24.5308	23.9302	24.8597	25.7122	24.7758	24.7448	25.0975	24.198	24.7869	24.5178
AT1B1_HUMAN	P05026	Sodium/potassium-transporting ATPase subunit beta-1 OS=Homo sapiens OX=9606 GN=ATP1B1 PE=1 SV=1	20	23.1814	23.5514	21.4145	23.7566	24.5445	22.7182	21.4654	20.824	22.5228	22.0071	22.5163
AT1B3_HUMAN	P54709	Sodium/potassium-transporting ATPase subunit beta-3 OS=Homo sapiens OX=9606 GN=ATP1B3 PE=1 SV=1	22	22.2083	20.9441	22.3053	21.9532	23.2786	22.634	23.2941	23.6617	22.0634	23.0805	22.4871
AT2A2_HUMAN	P16615	Sarcoplasmic/endoplasmic reticulum calcium ATPase 2 OS=Homo sapiens OX=9606 GN=ATP2A2 PE=1 SV=1	90	24.8186	25.0053	25.2067	25.2484	24.6715	23.9114	26.0159	24.6058	24.1659	24.2743	24.5132
AT2A3_HUMAN	Q93084	Sarcoplasmic/endoplasmic reticulum calcium ATPase 3 OS=Homo sapiens OX=9606 GN=ATP2A3 PE=1 SV=2	27	22.2544	23.786	22.7701	22.6933	22.0943	21.4434	23.3263	21.769	21.5693	21.5725	21.769
AT2B1_HUMAN	P20020	Plasma membrane calcium-transporting ATPase 1 OS=Homo sapiens OX=9606 GN=ATP2B1 PE=1 SV=4	52	22.4442	21.4488	21.9915	23.0107	22.63	23.0387	22.7182	24.6153	22.231	23.4515	22.3718
AT2B3_HUMAN	Q16720	Plasma membrane calcium-transporting ATPase 3 OS=Homo sapiens OX=9606 GN=ATP2B3 PE=1 SV=3	27	21.5542	19.9632	20.8846	21.8628	21.781	21.9078	21.7802	23.6736	21.4243	22.9398	21.264
AT2B4_HUMAN	P23634	Plasma membrane calcium-transporting ATPase 4 OS=Homo sapiens OX=9606 GN=ATP2B4 PE=1 SV=2	55	22.8914	20.6618	22.0641	23.0365	23.3218	23.1223	23.1447	25.0934	23.0852	24.7366	22.5734
AT2C1_HUMAN	P98194	Calcium-transporting ATPase type 2C member 1 OS=Homo sapiens OX=9606 GN=ATP2C1 PE=1 SV=3	19	20.546	20.7769	20.4077	20.9634	20.3435	20.8042	20.784	21.0286	20.0349	20.601	20.3326
AT2L2_HUMAN	Q8IUZ5	5-phosphohydroxy-L-lysine phospho-lyase OS=Homo sapiens OX=9606 GN=PHYKPL PE=1 SV=1	1	16.4105	13.516	17.3853	14.9962	16.1647	15.7102	14.3408	15.2311	15.1649	14.619	14.5328
AT5EL_HUMAN	Q5VTU8	ATP synthase subunit epsilon-like protein, mitochondrial OS=Homo sapiens OX=9606 GN=ATP5F1EP2 PE=1 SV=1	2	22.0043	21.8809	21.7846	20.9463	21.2444	21.4353	21.2016	21.3931	21.3866	21.9582	21.4045
AT5F1_HUMAN	P24539	ATP synthase F(0) complex subunit B1, mitochondrial OS=Homo sapiens OX=9606 GN=ATP5PB PE=1 SV=2	24	23.7922	23.5147	23.5164	22.5521	22.4841	23.0306	22.4471	22.9832	23.1649	23.1303	23.1635
AT7L3_HUMAN	Q14CW9	Ataxin-7-like protein 3 OS=Homo sapiens OX=9606 GN=ATXN7L3 PE=1 SV=1	1	17.6209	18.8024	18.248	18.83	18.2071	18.4348	18.4649	17.9565	18.3055	18.248	18.8159
AT8B1_HUMAN	O43520	Phospholipid-transporting ATPase IC OS=Homo sapiens OX=9606 GN=ATP8B1 PE=1 SV=3	4	18.83	18.0957	17.8985	17.1951	16.8159	17.3444	17.0461	17.3682	16.6718	18.1943	17.9249
ATAD1_HUMAN	Q8NBU5	ATPase family AAA domain-containing protein 1 OS=Homo sapiens OX=9606 GN=ATAD1 PE=1 SV=1	5	22.2027	21.7255	21.7401	21.8616	18.2279	21.3387	21.9475	20.9387	20.7849	21.2234	21.3582
ATAD2_HUMAN	Q6PL18	ATPase family AAA domain-containing protein 2 OS=Homo sapiens OX=9606 GN=ATAD2 PE=1 SV=1	42	22.3596	21.1717	21.3378	21.8816	21.0136	21.7983	22.8597	21.937	21.9021	20.6849	22.2572
ATAD5_HUMAN	Q96QE3	ATPase family AAA domain-containing protein 5 OS=Homo sapiens OX=9606 GN=ATAD5 PE=1 SV=4	2	16.5529	16.5501	16.4141	16.944	16.4965	16.1735	16.0156	16.686	16.7268	16.1191	17.7289
ATAT_HUMAN	Q5SQI0	Alpha-tubulin N-acetyltransferase 1 OS=Homo sapiens OX=9606 GN=ATAT1 PE=1 SV=1	2	14.7736	16.478	15.014	16.0034	15.1901	17.9375	17.5684	16.6941	17.6953	15.5918	17.7009
ATD2B_HUMAN	Q9ULI0	ATPase family AAA domain-containing protein 2B OS=Homo sapiens OX=9606 GN=ATAD2B PE=1 SV=3	6	19.3482	19.7451	18.9214	18.8694	18.159	18.6717	19.3676	18.6661	18.3806	17.8776	19.4187
ATD3A_HUMAN	Q9NVI7	ATPase family AAA domain-containing protein 3A OS=Homo sapiens OX=9606 GN=ATAD3A PE=1 SV=2	85	24.4443	24.0308	24.6231	24.3976	24.24	24.2639	24.28	24.6004	24.5041	23.9096	24.4415
ATD3B_HUMAN	Q5T9A4	ATPase family AAA domain-containing protein 3B OS=Homo sapiens OX=9606 GN=ATAD3B PE=1 SV=1	61	23.9174	23.394	24.087	23.7208	23.7232	23.5499	23.7268	24.198	24.1462	23.2759	23.9436
ATE1_HUMAN	O95260	Arginyl-tRNA--protein transferase 1 OS=Homo sapiens OX=9606 GN=ATE1 PE=1 SV=2	13	21.7786	20.501	21.4915	21.5946	22.1443	21.1235	21.6812	20.3193	20.9961	20.1612	21.7287
ATF1_HUMAN	P18846	Cyclic AMP-dependent transcription factor ATF-1 OS=Homo sapiens OX=9606 GN=ATF1 PE=1 SV=2	5	20.0181	19.783	19.9013	19.8821	19.5644	19.4947	19.9351	19.3094	19.1592	19.2022	19.7603
ATF2_HUMAN	P15336	Cyclic AMP-dependent transcription factor ATF-2 OS=Homo sapiens OX=9606 GN=ATF2 PE=1 SV=4	5	19.5465	19.9329	19.5653	19.1406	19.5332	19.7141	20.1073	19.8828	19.9839	19.7338	19.8216
ATF6A_HUMAN	P18850	Cyclic AMP-dependent transcription factor ATF-6 alpha OS=Homo sapiens OX=9606 GN=ATF6 PE=1 SV=3	2	13.9625	14.051	14.6313	14.7025	14.1164	14.3846	14.2749	14.691	14.0848	14.5985	14.3247
ATF7_HUMAN	P17544	Cyclic AMP-dependent transcription factor ATF-7 OS=Homo sapiens OX=9606 GN=ATF7 PE=1 SV=2	8	19.6819	19.8668	20.0812	19.5766	19.6558	19.7224	20.3051	20.1097	19.659	20.0969	20.0627
ATG12_HUMAN	O94817	Ubiquitin-like protein ATG12 OS=Homo sapiens OX=9606 GN=ATG12 PE=1 SV=1	1	19.2549	18.5365	19.1394	18.5028	17.9784	17.9282	18.2581	18.725	18.7466	18.6497	18.2239
ATG13_HUMAN	O75143	Autophagy-related protein 13 OS=Homo sapiens OX=9606 GN=ATG13 PE=1 SV=1	3	16.9486	17.0317	17.0991	18.05	17.1839	17.3462	16.6146	18.0405	18.2195	17.5065	17.4911
ATG2A_HUMAN	Q2TAZ0	Autophagy-related protein 2 homolog A OS=Homo sapiens OX=9606 GN=ATG2A PE=1 SV=3	5	18.4691	17.9316	17.6713	17.6147	18.1602	17.341	16.6597	17.216	18.2756	17.9951	17.6802
ATG2B_HUMAN	Q96BY7	Autophagy-related protein 2 homolog B OS=Homo sapiens OX=9606 GN=ATG2B PE=1 SV=5	4	16.2125	15.5599	15.7167	15.3501	15.3719	15.5131	15.9656	15.5699	15.5173	15.1417	15.7034
ATG3_HUMAN	Q9NT62	Ubiquitin-like-conjugating enzyme ATG3 OS=Homo sapiens OX=9606 GN=ATG3 PE=1 SV=1	11	21.9252	21.4735	22.4153	21.4546	22.2598	20.4702	21.5519	21.719	21.616	21.5946	21.6031
ATG4B_HUMAN	Q9Y4P1	Cysteine protease ATG4B OS=Homo sapiens OX=9606 GN=ATG4B PE=1 SV=2	2	18.4124	19.2003	18.7385	18.7058	17.4173	18.6289	17.6382	19.0767	18.4684	19.4888	19.3209
ATG5_HUMAN	Q9H1Y0	Autophagy protein 5 OS=Homo sapiens OX=9606 GN=ATG5 PE=1 SV=2	9	20.7231	20.1682	20.5313	19.747	19.3656	19.8722	20.0349	20.3781	20.3468	20.0304	20.1292
ATG7_HUMAN	O95352	Ubiquitin-like modifier-activating enzyme ATG7 OS=Homo sapiens OX=9606 GN=ATG7 PE=1 SV=1	18	20.3457	20.5152	20.6783	20.8839	21.3957	20.4261	19.7651	22.2695	21.6521	21.0921	20.3176
ATG9A_HUMAN	Q7Z3C6	Autophagy-related protein 9A OS=Homo sapiens OX=9606 GN=ATG9A PE=1 SV=3	5	16.5047	16.5123	17.5188	17.1632	16.2155	17.2733	17.357	17.5889	16.7196	17.5258	17.2359
ATGA1_HUMAN	Q9BSB4	Autophagy-related protein 101 OS=Homo sapiens OX=9606 GN=ATG101 PE=1 SV=1	3	17.2555	17.1752	17.5722	17.8438	17.4647	17.1169	17.2944	17.8011	17.6461	17.5382	17.1827
ATIF1_HUMAN	Q9UII2	ATPase inhibitor, mitochondrial OS=Homo sapiens OX=9606 GN=ATP5IF1 PE=1 SV=1	9	21.3749	22.1788	21.7287	20.8113	22.5382	21.5228	20.9743	21.704	21.7951	22.2842	20.6794
ATL1_HUMAN	Q8N6G6	ADAMTS-like protein 1 OS=Homo sapiens OX=9606 GN=ADAMTSL1 PE=1 SV=4	1	13.1361	16.4114	17.1169	16.115	14.8378	17.5612	17.9743	16.5022	15.9723	16.5034	17.5032
ATLA1_HUMAN	Q8WXF7	Atlastin-1 OS=Homo sapiens OX=9606 GN=ATL1 PE=1 SV=1	7	18.4837	19.389	19.023	19.3853	18.9474	19.2757	19.5045	19.8814	18.6675	18.9774	18.8347
ATLA2_HUMAN	Q8NHH9	Atlastin-2 OS=Homo sapiens OX=9606 GN=ATL2 PE=1 SV=2	19	20.7148	20.704	19.896	20.9743	20.0162	20.7178	21.9319	20.7079	20.9784	20.4261	21.2948
ATLA3_HUMAN	Q6DD88	Atlastin-3 OS=Homo sapiens OX=9606 GN=ATL3 PE=1 SV=1	37	24.1723	23.4814	22.8597	23.2238	23.8319	22.7492	22.579	24.3039	22.9009	24.3144	23.2178
ATM_HUMAN	Q13315	Serine-protein kinase ATM OS=Homo sapiens OX=9606 GN=ATM PE=1 SV=4	12	18.9103	18.9698	18.4817	18.5117	18.8518	19.2227	19.733	19.5731	18.7262	19.19	19.2831
ATN1_HUMAN	P54259	Atrophin-1 OS=Homo sapiens OX=9606 GN=ATN1 PE=1 SV=3	5	19.6902	19.3026	19.1453	18.4837	18.9046	18.9351	18.8016	18.3813	19.191	18.8672	18.5882
ATOX1_HUMAN	O00244	Copper transport protein ATOX1 OS=Homo sapiens OX=9606 GN=ATOX1 PE=1 SV=1	3	23.7444	22.98	22.7032	22.1589	22.3531	22.8712	21.1472	23.1376	22.7334	22.9317	21.3957
ATP5E_HUMAN	P56381	ATP synthase subunit epsilon, mitochondrial OS=Homo sapiens OX=9606 GN=ATP5F1E PE=1 SV=2	2	22.0043	21.8809	21.7846	20.9463	21.2444	21.4353	21.2016	21.3931	21.3866	21.9582	21.4045
ATP5H_HUMAN	O75947	ATP synthase subunit d, mitochondrial OS=Homo sapiens OX=9606 GN=ATP5PD PE=1 SV=3	18	23.2006	22.9009	22.7492	22.1021	22.2389	22.5478	22.3283	22.6492	22.6553	22.9134	22.9907
ATP5I_HUMAN	P56385	ATP synthase subunit e, mitochondrial OS=Homo sapiens OX=9606 GN=ATP5ME PE=1 SV=2	5	21.2598	21.074	20.3157	20.159	19.9632	19.747	19.3039	20.166	20.4783	20.3735	19.9469
ATP5J_HUMAN	P18859	ATP synthase-coupling factor 6, mitochondrial OS=Homo sapiens OX=9606 GN=ATP5PF PE=1 SV=1	12	19.8244	19.862	18.7166	18.9201	18.9146	18.5753	18.1078	19.3548	19.0191	19.174	18.5975
ATP5L_HUMAN	O75964	ATP synthase subunit g, mitochondrial OS=Homo sapiens OX=9606 GN=ATP5MG PE=1 SV=3	13	22.4358	22.2683	22.1842	20.9988	20.9665	21.4214	20.9394	21.1675	21.753	21.6026	21.6966
ATP5S_HUMAN	Q99766	ATP synthase subunit s, mitochondrial OS=Homo sapiens OX=9606 GN=DMAC2L PE=1 SV=3	3	19.7385	19.6605	19.1744	18.5153	19.733	18.7826	18.4725	18.1515	17.8719	18.6842	18.3791
ATP68_HUMAN	P56378	ATP synthase subunit ATP5MPL, mitochondrial OS=Homo sapiens OX=9606 GN=ATP5MPL PE=1 SV=1	2	22.8314	22.6316	22.2459	21.3721	21.3721	21.7786	21.555	21.8453	21.9628	21.5179	22.0566
ATP7A_HUMAN	Q04656	Copper-transporting ATPase 1 OS=Homo sapiens OX=9606 GN=ATP7A PE=1 SV=4	5	18.3289	17.3032	17.588	17.9778	17.4931	17.3755	17.8059	17.7616	17.3296	17.7437	17.2065
ATP9A_HUMAN	O75110	Probable phospholipid-transporting ATPase IIA OS=Homo sapiens OX=9606 GN=ATP9A PE=1 SV=3	5	16.8579	18.5325	18.328	17.0715	18.1983	17.7422	17.7768	17.097	17.2797	17.2745	18.8518
ATP9B_HUMAN	O43861	Probable phospholipid-transporting ATPase IIB OS=Homo sapiens OX=9606 GN=ATP9B PE=2 SV=4	4	17.2245	16.7747	16.9112	16.4471	16.0034	16.6826	15.8803	15.6508	16.1243	16.611	16.611
ATPA_HUMAN	P25705	ATP synthase subunit alpha, mitochondrial OS=Homo sapiens OX=9606 GN=ATP5F1A PE=1 SV=1	192	26.8132	27.1502	27.0796	26.0379	25.751	26.5934	26.0539	26.4449	26.6785	26.7808	27.0137
ATPB_HUMAN	P06576	ATP synthase subunit beta, mitochondrial OS=Homo sapiens OX=9606 GN=ATP5F1B PE=1 SV=3	251	27.1502	27.5165	27.4658	26.2652	26.2589	27.0137	26.4564	27.0137	27.2214	26.9259	27.414
ATPD_HUMAN	P30049	ATP synthase subunit delta, mitochondrial OS=Homo sapiens OX=9606 GN=ATP5F1D PE=1 SV=2	10	21.6767	21.3735	21.0813	20.4448	20.9366	20.5063	20.3116	20.6409	20.9597	20.9697	20.7148
ATPF1_HUMAN	Q5TC12	ATP synthase mitochondrial F1 complex assembly factor 1 OS=Homo sapiens OX=9606 GN=ATPAF1 PE=1 SV=1	8	20.2078	19.6839	19.5164	19.7803	19.8866	19.2043	20.5313	19.5565	19.8516	19.4034	20.2097
ATPF2_HUMAN	Q8N5M1	ATP synthase mitochondrial F1 complex assembly factor 2 OS=Homo sapiens OX=9606 GN=ATPAF2 PE=1 SV=1	2	16.042	16.7129	16.3219	16.265	16.1462	16.4248	16.0952	16.0607	16.0969	16.6781	16.2977
ATPG_HUMAN	P36542	ATP synthase subunit gamma, mitochondrial OS=Homo sapiens OX=9606 GN=ATP5F1C PE=1 SV=1	48	25.1502	25.4438	25.1556	24.2455	24.3252	24.9757	24.536	24.7869	24.8983	25.2384	25.1806
ATPK_HUMAN	P56134	ATP synthase subunit f, mitochondrial OS=Homo sapiens OX=9606 GN=ATP5MF PE=1 SV=3	7	18.4932	18.5256	18.362	17.6761	17.6159	18.1632	18.0686	17.9749	18.0315	18.2631	18.2638
ATPMD_HUMAN	Q96IX5	ATP synthase membrane subunit DAPIT, mitochondrial OS=Homo sapiens OX=9606 GN=ATP5MD PE=1 SV=1	1	15.2311	15.4202	15.2444	14.9737	14.0703	14.9436	14.3914	14.1748	14.9032	15.3942	14.5316
ATPO_HUMAN	P48047	ATP synthase subunit O, mitochondrial OS=Homo sapiens OX=9606 GN=ATP5PO PE=1 SV=1	50	24.4415	24.6293	24.392	23.3918	23.3634	23.881	23.4293	23.6996	24.0483	24.0529	24.3834
ATRAP_HUMAN	Q6RW13	Type-1 angiotensin II receptor-associated protein OS=Homo sapiens OX=9606 GN=AGTRAP PE=1 SV=1	5	18.9168	18.7515	19.5496	19.0585	19.5316	19.3629	19.8613	18.9576	18.851	17.216	18.7968
ATRIP_HUMAN	Q8WXE1	ATR-interacting protein OS=Homo sapiens OX=9606 GN=ATRIP PE=1 SV=1	1	13.9367	14.9962	14.5316	13.6031	14.5577	13.3283	14.2685	14.5872	14.3663	14.8298	14.8651
ATRN_HUMAN	O75882	Attractin OS=Homo sapiens OX=9606 GN=ATRN PE=1 SV=2	2	18.0188	18.6647	17.606	17.7874	18.1562	17.3306	17.2397	18.0008	17.588	17.263	18.2827
ATRX_HUMAN	P46100	Transcriptional regulator ATRX OS=Homo sapiens OX=9606 GN=ATRX PE=1 SV=5	37	21.7112	22.9232	22.04	22.4954	21.8679	22.3323	21.6009	22.3148	22.2842	22.1038	22.5493
ATR_HUMAN	Q13535	Serine/threonine-protein kinase ATR OS=Homo sapiens OX=9606 GN=ATR PE=1 SV=3	6	18.2708	18.4805	18.531	18.8091	18.4437	18.2374	19.2052	18.4059	18.0033	18.4394	18.4437
ATS5_HUMAN	Q9UNA0	A disintegrin and metalloproteinase with thrombospondin motifs 5 OS=Homo sapiens OX=9606 GN=ADAMTS5 PE=1 SV=2	1	18.3346	16.9637	16.9047	17.3032	18.5553	17.2201	16.7475	18.7722	19.1269	18.8356	16.4521
ATX10_HUMAN	Q9UBB4	Ataxin-10 OS=Homo sapiens OX=9606 GN=ATXN10 PE=1 SV=1	26	23.1249	21.4926	22.1132	22.7291	22.1546	22.6994	23.0092	22.4345	21.7255	21.8168	23.5784
ATX1L_HUMAN	P0C7T5	Ataxin-1-like OS=Homo sapiens OX=9606 GN=ATXN1L PE=1 SV=1	2	16.6584	16.1462	16.5022	16.6494	16.6433	16.7545	16.4489	16.8071	16.5171	16.5341	16.674
ATX1_HUMAN	P54253	Ataxin-1 OS=Homo sapiens OX=9606 GN=ATXN1 PE=1 SV=2	2	17.4483	16.0093	18.4095	16.0952	16.1536	16.2709	15.9203	15.8392	14.9075	16.3027	14.5301
ATX2L_HUMAN	Q8WWM7	Ataxin-2-like protein OS=Homo sapiens OX=9606 GN=ATXN2L PE=1 SV=2	62	22.3968	23.4682	23.1519	23.9302	23.0642	23.0521	23.0659	22.9524	23.3472	23.2147	23.3634
ATX2_HUMAN	Q99700	Ataxin-2 OS=Homo sapiens OX=9606 GN=ATXN2 PE=1 SV=2	22	20.8013	21.2794	21.9265	21.9658	21.71	21.6026	22.3008	21.5212	22.0624	21.566	22.0555
ATX3_HUMAN	P54252	Ataxin-3 OS=Homo sapiens OX=9606 GN=ATXN3 PE=1 SV=5	7	19.3983	18.7009	19.6239	19.4264	18.9592	18.9592	19.4187	19.0485	18.6571	18.5443	18.7577
AUHM_HUMAN	Q13825	Methylglutaconyl-CoA hydratase, mitochondrial OS=Homo sapiens OX=9606 GN=AUH PE=1 SV=1	5	17.9784	19.9605	18.2158	18.1431	18.4751	19.6902	18.1523	18.229	19.9196	18.7678	19.3256
AUP1_HUMAN	Q9Y679	Ancient ubiquitous protein 1 OS=Homo sapiens OX=9606 GN=AUP1 PE=1 SV=2	13	19.6991	20.3708	19.5505	21.0207	20.5729	21.5294	21.5247	20.8695	21.7678	21.3197	21.2674
AURKA_HUMAN	O14965	Aurora kinase A OS=Homo sapiens OX=9606 GN=AURKA PE=1 SV=2	9	18.6973	19.3139	19.414	20.3019	19.9077	19.7234	20.2192	20.8966	20.1942	20.1259	19.8057
AURKB_HUMAN	Q96GD4	Aurora kinase B OS=Homo sapiens OX=9606 GN=AURKB PE=1 SV=3	11	20.0196	20.4089	20.4565	21.457	20.7526	20.1919	21.6377	21.4601	21.1159	21.1221	21.5212
AVEN_HUMAN	Q9NQS1	Cell death regulator Aven OS=Homo sapiens OX=9606 GN=AVEN PE=1 SV=1	6	17.544	17.6006	17.2016	16.6363	17.6338	17.2129	17.4077	17.4469	18.0509	17.0441	18.4595
AVL9_HUMAN	Q8NBF6	Late secretory pathway protein AVL9 homolog OS=Homo sapiens OX=9606 GN=AVL9 PE=1 SV=1	8	19.1467	20.1044	19.1242	18.6379	19.3804	19.1716	18.7037	19.1133	19.152	18.7357	19.1418
AXIN1_HUMAN	O15169	Axin-1 OS=Homo sapiens OX=9606 GN=AXIN1 PE=1 SV=2	2	13.9782	14.6896	14.1101	14.079	13.3509	13.4934	15.4761	13.4379	13.3479	13.7299	14.4948
AZI2_HUMAN	Q9H6S1	5-azacytidine-induced protein 2 OS=Homo sapiens OX=9606 GN=AZI2 PE=1 SV=1	4	17.9749	17.0452	17.4092	17.1225	16.6272	16.3807	16.4899	17.4795	16.8043	16.4628	17.1605
AZIN2_HUMAN	Q96A70	Antizyme inhibitor 2 OS=Homo sapiens OX=9606 GN=AZIN2 PE=1 SV=1	3	18.5071	18.9408	18.3607	18.5081	17.874	18.8024	18.612	18.3517	17.6829	17.8931	18.3262
B2CL1_HUMAN	Q07817	Bcl-2-like protein 1 OS=Homo sapiens OX=9606 GN=BCL2L1 PE=1 SV=1	7	20.9091	20.7679	20.6246	21.4347	21.2103	21.4594	21.0323	20.4277	20.9237	21.5138	20.5027
B2CL2_HUMAN	Q92843	Bcl-2-like protein 2 OS=Homo sapiens OX=9606 GN=BCL2L2 PE=1 SV=2	1	13.4379	15.3832	14.5937	15.1484	15.5832	13.5503	14.7969	14.8715	15.4878	15.2704	14.008
B2L11_HUMAN	O43521	Bcl-2-like protein 11 OS=Homo sapiens OX=9606 GN=BCL2L11 PE=1 SV=1	1	13.8985	15.1087	14.6143	15.0885	14.4826	13.7252	15.0023	14.3269	14.4785	14.5106	14.1577
B2L12_HUMAN	Q9HB09	Bcl-2-like protein 12 OS=Homo sapiens OX=9606 GN=BCL2L12 PE=1 SV=1	2	15.2852	14.8811	14.9925	15.0361	14.9845	14.393	14.9715	14.4561	15.2293	14.8336	14.6998
B2L13_HUMAN	Q9BXK5	Bcl-2-like protein 13 OS=Homo sapiens OX=9606 GN=BCL2L13 PE=1 SV=1	6	19.938	18.5132	18.9881	20.9394	20.3203	19.8542	19.6598	19.7989	19.2681	19.6884	19.251
B2MG_HUMAN	P61769	Beta-2-microglobulin OS=Homo sapiens OX=9606 GN=B2M PE=1 SV=1	8	24.5228	20.9717	22.2201	24.7007	25.3492	24.6948	24.3583	24.2489	24.2686	24.5132	21.7786
B3A2_HUMAN	P04920	Anion exchange protein 2 OS=Homo sapiens OX=9606 GN=SLC4A2 PE=1 SV=4	20	21.898	20.9932	19.4804	20.7875	20.0371	20.3836	19.1461	21.271	22.0509	20.3435	21.074
B3GA3_HUMAN	O94766	Galactosylgalactosylxylosylprotein 3-beta-glucuronosyltransferase 3 OS=Homo sapiens OX=9606 GN=B3GAT3 PE=1 SV=2	9	20.5761	19.8969	20.0304	18.7744	19.635	19.0465	19.023	21.0901	20.5795	20.2137	19.5662
B3GL1_HUMAN	O75752	UDP-GalNAc:beta-1,3-N-acetylgalactosaminyltransferase 1 OS=Homo sapiens OX=9606 GN=B3GALNT1 PE=1 SV=1	1	15.9952	13.2706	14.9778	13.3729	13.2706	14.2786	14.8729	13.6626	12.3532	14.003	14.8609
B3GLT_HUMAN	Q6Y288	Beta-1,3-glucosyltransferase OS=Homo sapiens OX=9606 GN=B3GLCT PE=1 SV=2	3	18.7732	18.997	18.4084	18.4143	18.6571	18.2551	18.1431	19.3359	16.9274	18.3517	18.99
B3GN3_HUMAN	Q9Y2A9	N-acetyllactosaminide beta-1,3-N-acetylglucosaminyltransferase 3 OS=Homo sapiens OX=9606 GN=B3GNT3 PE=1 SV=2	1	15.5131	15.5406	15.6051	15.1402	15.7915	16.2342	15.3916	16.3236	15.9093	15.032	15.7397
B3GN9_HUMAN	Q6UX72	UDP-GlcNAc:betaGal beta-1,3-N-acetylglucosaminyltransferase 9 OS=Homo sapiens OX=9606 GN=B3GNT9 PE=2 SV=1	2	14.7832	13.7335	15.8058	14.3329	15.4044	14.4714	14.7157	14.0818	13.229	14.3991	12.9183
B3GT6_HUMAN	Q96L58	Beta-1,3-galactosyltransferase 6 OS=Homo sapiens OX=9606 GN=B3GALT6 PE=1 SV=2	5	18.6521	19.1723	19.1016	18.5562	18.6289	18.2708	18.4533	20.0693	18.5334	19.3471	19.0887
B4GA1_HUMAN	O43505	Beta-1,4-glucuronyltransferase 1 OS=Homo sapiens OX=9606 GN=B4GAT1 PE=1 SV=1	3	19.8613	18.6533	18.2683	18.6053	18.8456	19.7444	18.8292	19.3785	18.7075	19.2215	19.1233
B4GN3_HUMAN	Q6L9W6	Beta-1,4-N-acetylgalactosaminyltransferase 3 OS=Homo sapiens OX=9606 GN=B4GALNT3 PE=1 SV=2	1	15.259	15.0112	14.5001	15.872	15.4816	16.1776	17.4427	17.8324	15.4615	16.668	16.6235
B4GN4_HUMAN	Q76KP1	N-acetyl-beta-glucosaminyl-glycoprotein 4-beta-N-acetylgalactosaminyltransferase 1 OS=Homo sapiens OX=9606 GN=B4GALNT4 PE=1 SV=1	1	15.259	15.0112	14.5001	15.872	15.4816	16.1776	17.4427	17.8324	15.4615	16.668	16.6235
B4GT1_HUMAN	P15291	Beta-1,4-galactosyltransferase 1 OS=Homo sapiens OX=9606 GN=B4GALT1 PE=1 SV=5	8	17.5956	16.7313	16.8316	17.6507	16.7475	17.216	16.3017	18.4255	17.1187	16.2474	16.133
B4GT3_HUMAN	O60512	Beta-1,4-galactosyltransferase 3 OS=Homo sapiens OX=9606 GN=B4GALT3 PE=1 SV=2	1	18.4759	18.3102	17.2733	16.8139	17.1577	16.5419	16.4083	16.4294	16.5089	15.0861	15.7686
B4GT4_HUMAN	O60513	Beta-1,4-galactosyltransferase 4 OS=Homo sapiens OX=9606 GN=B4GALT4 PE=1 SV=1	5	18.4041	17.7543	19.73	18.2487	20.0541	17.9166	19.5444	18.4883	19.3256	19.0264	19.3446
B4GT5_HUMAN	O43286	Beta-1,4-galactosyltransferase 5 OS=Homo sapiens OX=9606 GN=B4GALT5 PE=1 SV=1	3	16.2043	16.8693	16.2922	16.3745	17.3933	17.5671	16.8337	16.286	17.8213	17.1467	16.4031
B4GT7_HUMAN	Q9UBV7	Beta-1,4-galactosyltransferase 7 OS=Homo sapiens OX=9606 GN=B4GALT7 PE=1 SV=1	1	13.7735	14.5123	15.0064	14.3302	14.7572	15.1253	14.171	14.008	14.6031	14.8833	14.6811
BABA1_HUMAN	Q9NWV8	BRISC and BRCA1-A complex member 1 OS=Homo sapiens OX=9606 GN=BABAM1 PE=1 SV=1	12	20.3495	20.2657	20.9634	20.2408	20.2283	19.715	20.4067	19.2937	19.9178	19.5188	19.8516
BABA2_HUMAN	Q9NXR7	BRISC and BRCA1-A complex member 2 OS=Homo sapiens OX=9606 GN=BABAM2 PE=1 SV=2	3	18.8047	18.1309	18.8837	18.5767	18.9363	18.5674	18.9256	17.962	18.0979	18.7667	18.7497
BACH1_HUMAN	O14867	Transcription regulator protein BACH1 OS=Homo sapiens OX=9606 GN=BACH1 PE=1 SV=2	4	16.8914	16.5766	16.5723	16.0356	16.7648	18.1832	18.0594	16.6702	18.1955	16.83	17.6737
BACH_HUMAN	O00154	Cytosolic acyl coenzyme A thioester hydrolase OS=Homo sapiens OX=9606 GN=ACOT7 PE=1 SV=3	72	23.8567	22.7367	25.074	24.5463	24.5411	24.392	25.2233	24.1321	24.9599	24.6485	24.0637
BAD_HUMAN	Q92934	Bcl2-associated agonist of cell death OS=Homo sapiens OX=9606 GN=BAD PE=1 SV=3	1	16.3993	16.3126	14.9492	15.7556	16.3754	16.2464	16.0622	16.2555	16.6146	17.0552	15.55
BAF_HUMAN	O75531	Barrier-to-autointegration factor OS=Homo sapiens OX=9606 GN=BANF1 PE=1 SV=1	6	22.8042	21.5985	21.1834	22.0887	22.018	20.7761	20.4879	22.1719	21.8337	21.7137	21.0485
BAG1_HUMAN	Q99933	BAG family molecular chaperone regulator 1 OS=Homo sapiens OX=9606 GN=BAG1 PE=1 SV=4	4	18.5016	18.6145	17.9573	16.7648	17.1605	16.1811	16.6811	17.6421	18.0512	17.703	16.9743
BAG2_HUMAN	O95816	BAG family molecular chaperone regulator 2 OS=Homo sapiens OX=9606 GN=BAG2 PE=1 SV=1	19	19.192	17.8901	18.2335	19.0955	20.4208	20.7366	21.6127	21.1103	20.9852	21.1276	21.555
BAG3_HUMAN	O95817	BAG family molecular chaperone regulator 3 OS=Homo sapiens OX=9606 GN=BAG3 PE=1 SV=3	10	19.0326	18.3727	20.7375	20.1796	20.0633	19.6269	21.1017	20.2881	21.0699	20.281	19.3574
BAG4_HUMAN	O95429	BAG family molecular chaperone regulator 4 OS=Homo sapiens OX=9606 GN=BAG4 PE=1 SV=1	8	17.108	17.4346	18.4684	17.2885	16.5247	17.3489	17.5131	17.3925	17.272	18.7628	17.792
BAG5_HUMAN	Q9UL15	BAG family molecular chaperone regulator 5 OS=Homo sapiens OX=9606 GN=BAG5 PE=1 SV=1	14	20.7336	20.8398	20.0091	20.8773	20.311	19.9545	20.434	20.6124	20.1055	20.2147	19.9168
BAG6_HUMAN	P46379	Large proline-rich protein BAG6 OS=Homo sapiens OX=9606 GN=BAG6 PE=1 SV=2	34	21.6058	21.2063	21.535	21.7663	21.9319	22.1863	22.406	21.7767	21.4891	21.7963	21.4898
BAIP2_HUMAN	Q9UQB8	Brain-specific angiogenesis inhibitor 1-associated protein 2 OS=Homo sapiens OX=9606 GN=BAIAP2 PE=1 SV=1	38	22.4692	21.7634	21.6365	22.6542	22.5816	22.5681	23.6663	20.9344	22.0479	23.725	22.9134
BAK_HUMAN	Q16611	Bcl-2 homologous antagonist/killer OS=Homo sapiens OX=9606 GN=BAK1 PE=1 SV=1	2	16.9257	16.2272	16.951	16.2368	16.9473	16.611	16.9887	16.355	16.3846	17.0147	16.5329
BAMBI_HUMAN	Q13145	BMP and activin membrane-bound inhibitor homolog OS=Homo sapiens OX=9606 GN=BAMBI PE=1 SV=1	1	18.1613	17.7862	18.1515	18.248	18.1474	17.501	15.8995	18.5297	18.6252	15.5586	19.5202
BANP_HUMAN	Q8N9N5	Protein BANP OS=Homo sapiens OX=9606 GN=BANP PE=1 SV=3	1	16.7561	16.0396	16.4646	16.206	16.4294	16.308	16.7768	16.1536	16.0731	16.5083	16.4471
BAP18_HUMAN	Q8IXM2	Chromatin complexes subunit BAP18 OS=Homo sapiens OX=9606 GN=BAP18 PE=1 SV=1	1	14.9962	17.0722	16.6826	15.2222	15.982	15.5599	15.3805	16.0859	15.5428	15.0008	15.8219
BAP1_HUMAN	Q92560	Ubiquitin carboxyl-terminal hydrolase BAP1 OS=Homo sapiens OX=9606 GN=BAP1 PE=1 SV=2	8	17.773	18.9925	18.9698	19.0027	18.6111	18.8749	18.3688	18.856	18.8318	18.4905	19.0027
BAP29_HUMAN	Q9UHQ4	B-cell receptor-associated protein 29 OS=Homo sapiens OX=9606 GN=BCAP29 PE=1 SV=2	12	20.1767	20.8138	21.708	20.842	20.3583	21.6365	20.8518	21.2922	20.6623	21.2439	20.6955
BAP31_HUMAN	P51572	B-cell receptor-associated protein 31 OS=Homo sapiens OX=9606 GN=BCAP31 PE=1 SV=3	90	26.9735	25.3417	25.9199	25.5642	25.0325	25.6222	25.244	26.4349	26.8922	26.2298	25.0934
BASI_HUMAN	P35613	Basigin OS=Homo sapiens OX=9606 GN=BSG PE=1 SV=2	19	20.5001	20.9755	21.7882	23.0565	24.0664	23.4937	23.8519	24.1544	23.8127	24.2263	23.0397
BASP1_HUMAN	P80723	Brain acid soluble protein 1 OS=Homo sapiens OX=9606 GN=BASP1 PE=1 SV=2	34	20.0868	21.3378	20.8731	24.7198	22.8271	24.139	20.553	24.6817	24.1436	24.2879	21.6188
BAX_HUMAN	Q07812	Apoptosis regulator BAX OS=Homo sapiens OX=9606 GN=BAX PE=1 SV=1	16	20.9203	22.0017	19.9571	21.2141	20.6938	21.0614	21.5872	21.3039	20.5741	21.3151	21.1737
BAZ1A_HUMAN	Q9NRL2	Bromodomain adjacent to zinc finger domain protein 1A OS=Homo sapiens OX=9606 GN=BAZ1A PE=1 SV=2	31	21.3973	22.3053	21.7427	21.52	21.05	20.7267	21.616	21.4759	21.4628	20.805	21.2161
BAZ1B_HUMAN	Q9UIG0	Tyrosine-protein kinase BAZ1B OS=Homo sapiens OX=9606 GN=BAZ1B PE=1 SV=2	73	23.2415	24.6353	23.0835	22.8394	23.0023	23.4858	22.2192	23.4383	24.0308	23.02	23.9342
BAZ2A_HUMAN	Q9UIF9	Bromodomain adjacent to zinc finger domain protein 2A OS=Homo sapiens OX=9606 GN=BAZ2A PE=1 SV=4	10	19.2355	18.8932	19.4936	19.5472	18.9214	18.7305	18.8442	18.8442	19.0559	18.5334	19.0916
BAZ2B_HUMAN	Q9UIF8	Bromodomain adjacent to zinc finger domain protein 2B OS=Homo sapiens OX=9606 GN=BAZ2B PE=1 SV=3	3	16.7795	16.6549	16.7768	16.3993	16.5401	17.0399	17.0007	16.8337	16.7253	16.9499	16.6363
BBS2_HUMAN	Q9BXC9	Bardet-Biedl syndrome 2 protein OS=Homo sapiens OX=9606 GN=BBS2 PE=1 SV=1	1	13.9948	14.1207	13.8725	14.1468	14.0848	13.8725	13.8521	14.0399	13.7735	14.0111	14.1928
BBS7_HUMAN	Q8IWZ6	Bardet-Biedl syndrome 7 protein OS=Homo sapiens OX=9606 GN=BBS7 PE=1 SV=2	1	13.8178	13.8146	13.5224	13.9195	13.9816	14.1101	13.5956	13.6512	13.6512	13.9865	13.7092
BBX_HUMAN	Q8WY36	HMG box transcription factor BBX OS=Homo sapiens OX=9606 GN=BBX PE=1 SV=1	8	19.0133	19.8656	20.3457	19.2457	19.8533	19.794	20.3495	19.3349	19.711	19.2757	19.6116
BCAM_HUMAN	P50895	Basal cell adhesion molecule OS=Homo sapiens OX=9606 GN=BCAM PE=1 SV=2	25	21.6776	19.6851	19.3327	20.0713	20.8773	20.1388	18.9459	18.2581	19.5472	18.095	20.6097
BCAR1_HUMAN	P56945	Breast cancer anti-estrogen resistance protein 1 OS=Homo sapiens OX=9606 GN=BCAR1 PE=1 SV=2	18	19.0022	18.2571	19.1248	20.1341	20.2426	20.0399	20.6492	21.1685	19.6204	20.8272	19.9273
BCAR3_HUMAN	O75815	Breast cancer anti-estrogen resistance protein 3 OS=Homo sapiens OX=9606 GN=BCAR3 PE=1 SV=1	10	19.9153	17.9524	19.1673	19.2317	19.9136	19.6828	19.6132	20.5628	18.6544	20.5142	18.7111
BCAS1_HUMAN	O75363	Breast carcinoma-amplified sequence 1 OS=Homo sapiens OX=9606 GN=BCAS1 PE=1 SV=2	3	16.33	17.2091	16.6048	16.0228	16.4933	16.3062	16.3457	15.9877	15.8571	16.6926	15.6022
BCAS3_HUMAN	Q9H6U6	Breast carcinoma-amplified sequence 3 OS=Homo sapiens OX=9606 GN=BCAS3 PE=1 SV=3	5	18.2883	18.095	17.9986	18.3952	18.3102	18.5553	17.5159	17.5819	17.3819	17.8874	17.1632
BCAT1_HUMAN	P54687	Branched-chain-amino-acid aminotransferase, cytosolic OS=Homo sapiens OX=9606 GN=BCAT1 PE=1 SV=3	13	17.0367	17.167	17.3695	17.9641	19.9168	22.3576	23.16	21.9821	23.7444	23.1519	23.6196
BCAT2_HUMAN	O15382	Branched-chain-amino-acid aminotransferase, mitochondrial OS=Homo sapiens OX=9606 GN=BCAT2 PE=1 SV=2	7	21.4601	21.8542	19.7385	20.3919	19.6729	20.3987	20.8453	19.1299	19.3735	20.0878	20.0999
BCCIP_HUMAN	Q9P287	BRCA2 and CDKN1A-interacting protein OS=Homo sapiens OX=9606 GN=BCCIP PE=1 SV=1	13	21.4528	21.0764	21.1174	21.4594	21.8325	21.5732	22.5462	21.0775	21.6235	21.3512	21.6026
BCD1_HUMAN	Q9NWK9	Box C/D snoRNA protein 1 OS=Homo sapiens OX=9606 GN=ZNHIT6 PE=1 SV=1	6	18.9576	18.8016	18.278	20.2283	19.7613	18.5858	18.2699	19.5518	19.2263	19.182	19.3743
BCKD_HUMAN	O14874	[3-methyl-2-oxobutanoate dehydrogenase [lipoamide]] kinase, mitochondrial OS=Homo sapiens OX=9606 GN=BCKDK PE=1 SV=2	6	21.6999	21.5955	20.9843	21.208	22.4614	21.6127	21.271	21.4838	21.1308	21.2103	20.8942
BCL10_HUMAN	O95999	B-cell lymphoma/leukemia 10 OS=Homo sapiens OX=9606 GN=BCL10 PE=1 SV=1	4	19.4473	19.188	18.8421	20.1827	19.6902	19.6063	19.1716	21.0045	20.688	19.5278	18.9989
BCL3_HUMAN	P20749	B-cell lymphoma 3 protein OS=Homo sapiens OX=9606 GN=BCL3 PE=1 SV=2	1	16.4599	15.8728	15.6304	15.8948	15.5972	16.582	16.4867	16.5898	16.0372	16.206	15.4693
BCL7B_HUMAN	Q9BQE9	B-cell CLL/lymphoma 7 protein family member B OS=Homo sapiens OX=9606 GN=BCL7B PE=1 SV=1	2	20.918	22.2633	20.5925	19.9153	20.0812	19.9389	20.2309	20.1044	21.019	19.208	20.4173
BCL7C_HUMAN	Q8WUZ0	B-cell CLL/lymphoma 7 protein family member C OS=Homo sapiens OX=9606 GN=BCL7C PE=1 SV=3	1	16.9126	17.0769	17.1187	17.1988	16.7724	17.3296	17.637	17.0627	16.7111	17.4593	17.2963
BCL9L_HUMAN	Q86UU0	B-cell CLL/lymphoma 9-like protein OS=Homo sapiens OX=9606 GN=BCL9L PE=1 SV=1	3	16.9819	16.5234	16.9743	16.6454	17.3695	16.7214	17.3049	16.6835	16.7724	17.4965	16.8772
BCL9_HUMAN	O00512	B-cell CLL/lymphoma 9 protein OS=Homo sapiens OX=9606 GN=BCL9 PE=1 SV=4	3	14.6932	16.5376	15.1582	15.0644	13.875	14.9215	14.6706	14.6507	15.2655	14.6474	16.7439
BCLA3_HUMAN	A2AJT9	BCLAF1 and THRAP3 family member 3 OS=Homo sapiens OX=9606 GN=BCLAF3 PE=1 SV=1	1	13.2854	14.8651	15.3558	12.7745	12.8927	14.3616	12.8403	13.1794	13.2854	14.4423	13.245
BCLF1_HUMAN	Q9NYF8	Bcl-2-associated transcription factor 1 OS=Homo sapiens OX=9606 GN=BCLAF1 PE=1 SV=2	57	23.7783	24.7645	24.139	24.6255	23.835	24.0125	24.04	23.8599	24.1544	23.9818	24.2593
BCORL_HUMAN	Q5H9F3	BCL-6 corepressor-like protein 1 OS=Homo sapiens OX=9606 GN=BCORL1 PE=1 SV=1	3	17.4133	17.4383	17.3682	17.2359	17.1338	17.2171	17.1883	17.3695	17.6015	17.311	17.6658
BCOR_HUMAN	Q6W2J9	BCL-6 corepressor OS=Homo sapiens OX=9606 GN=BCOR PE=1 SV=1	3	15.2365	16.0432	15.8022	14.3497	14.5089	14.583	14.8298	14.7404	14.769	14.7627	14.8934
BCR_HUMAN	P11274	Breakpoint cluster region protein OS=Homo sapiens OX=9606 GN=BCR PE=1 SV=2	20	21.3599	22.0047	21.4488	22.0815	21.5936	20.6928	21.4214	21.1883	22.0286	21.4939	21.616
BCS1_HUMAN	Q9Y276	Mitochondrial chaperone BCS1 OS=Homo sapiens OX=9606 GN=BCS1L PE=1 SV=1	16	20.2928	20.1441	19.8441	19.6457	19.1633	20.6108	19.98	20.3583	19.6215	20.7468	19.7068
BD1L1_HUMAN	Q8NFC6	Biorientation of chromosomes in cell division protein 1-like 1 OS=Homo sapiens OX=9606 GN=BOD1L1 PE=1 SV=2	60	21.2423	22.8466	22.2737	22.43	21.903	22.3824	22.1733	22.1099	22.8219	22.5748	22.4954
BDH2_HUMAN	Q9BUT1	3-hydroxybutyrate dehydrogenase type 2 OS=Homo sapiens OX=9606 GN=BDH2 PE=1 SV=2	6	18.9445	19.2881	20.5962	17.3341	18.9774	20.1682	16.8421	17.311	19.0258	16.8337	20.1742
BDH_HUMAN	Q02338	D-beta-hydroxybutyrate dehydrogenase, mitochondrial OS=Homo sapiens OX=9606 GN=BDH1 PE=1 SV=3	8	23.3006	21.6947	21.9872	19.2868	21.7322	20.9159	21.2703	19.4367	18.9749	19.5737	20.5019
BDP1_HUMAN	A6H8Y1	Transcription factor TFIIIB component B'' homolog OS=Homo sapiens OX=9606 GN=BDP1 PE=1 SV=3	1	11.4535	11.8991	12.1247	11.7647	10.537	11.5507	12.1247	12.366	11.6724	12.4897	12.3581
BECN1_HUMAN	Q14457	Beclin-1 OS=Homo sapiens OX=9606 GN=BECN1 PE=1 SV=2	8	19.1499	18.8555	19.7704	19.0273	18.6179	18.8485	18.7667	18.8738	18.7714	19.0408	18.7026
BEGIN_HUMAN	Q9BUH8	Brain-enriched guanylate kinase-associated protein OS=Homo sapiens OX=9606 GN=BEGAIN PE=1 SV=1	1	16.2768	15.8328	16.5316	16.2709	15.9609	15.8712	16.3846	16.4184	16.034	16.3457	16.238
BEND3_HUMAN	Q5T5X7	BEN domain-containing protein 3 OS=Homo sapiens OX=9606 GN=BEND3 PE=1 SV=1	4	16.4555	16.7028	16.042	16.4808	16.3138	16.2258	16.2249	16.5878	17.4357	16.2683	16.1735
BET1L_HUMAN	Q9NYM9	BET1-like protein OS=Homo sapiens OX=9606 GN=BET1L PE=1 SV=1	3	18.4876	17.9173	17.9665	16.9919	17.5419	16.7268	16.2185	17.3997	17.4714	17.8299	17.2745
BET1_HUMAN	O15155	BET1 homolog OS=Homo sapiens OX=9606 GN=BET1 PE=1 SV=1	4	18.7183	19.3256	19.3429	18.6145	18.8365	19.5188	18.8006	18.9122	19.8533	18.984	19.4299
BGAL_HUMAN	P16278	Beta-galactosidase OS=Homo sapiens OX=9606 GN=GLB1 PE=1 SV=2	21	22.5216	21.6481	22.2695	20.7049	21.2983	20.905	21.0124	19.4982	21.2188	20.1373	21.8525
BGH3_HUMAN	Q15582	Transforming growth factor-beta-induced protein ig-h3 OS=Homo sapiens OX=9606 GN=TGFBI PE=1 SV=1	2	15.1347	15.0431	15.465	17.4632	16.2517	17.3039	16.1191	17.3707	15.0191	15.8427	14.7969
BGLR_HUMAN	P08236	Beta-glucuronidase OS=Homo sapiens OX=9606 GN=GUSB PE=1 SV=2	5	20.8787	21.864	19.5306	20.3473	19.2327	20.5273	18.8845	19.0133	19.9605	19.6529	19.3656
BI1_HUMAN	P55061	Bax inhibitor 1 OS=Homo sapiens OX=9606 GN=TMBIM6 PE=1 SV=2	2	20.5297	19.8598	19.264	19.1091	18.7843	18.849	19.1032	18.6666	18.5451	18.9329	19.3946
BI2L1_HUMAN	Q9UHR4	Brain-specific angiogenesis inhibitor 1-associated protein 2-like protein 1 OS=Homo sapiens OX=9606 GN=BAIAP2L1 PE=1 SV=2	24	20.646	23.0953	22.4422	22.2826	22.9232	23.1142	22.8042	21.2571	23.7464	22.6872	21.9299
BICC1_HUMAN	Q9H694	Protein bicaudal C homolog 1 OS=Homo sapiens OX=9606 GN=BICC1 PE=1 SV=2	3	14.9581	14.4561	15.0389	14.6487	15.2655	15.4444	14.9581	15.6203	15.3501	14.769	16.0093
BICD1_HUMAN	Q96G01	Protein bicaudal D homolog 1 OS=Homo sapiens OX=9606 GN=BICD1 PE=1 SV=3	9	16.9974	18.357	19.6016	19.0064	19.8479	19.7791	20.167	19.5211	20.6688	20.6656	20.3069
BICD2_HUMAN	Q8TD16	Protein bicaudal D homolog 2 OS=Homo sapiens OX=9606 GN=BICD2 PE=1 SV=1	40	20.5628	20.242	21.4607	21.5219	22.1237	21.7146	22.4314	22.1683	22.8662	22.6577	22.2937
BICRA_HUMAN	Q9NZM4	BRD4-interacting chromatin-remodeling complex-associated protein OS=Homo sapiens OX=9606 GN=BICRA PE=1 SV=2	3	14.0572	15.6917	14.1654	14.6681	14.061	14.7331	15.0008	14.3786	14.8409	14.6143	15.0121
BID_HUMAN	P55957	BH3-interacting domain death agonist OS=Homo sapiens OX=9606 GN=BID PE=1 SV=1	7	17.9887	18.0834	18.7086	18.8016	19.5095	18.5094	19.7721	18.7563	18.862	17.8119	17.6225
BIEA_HUMAN	P53004	Biliverdin reductase A OS=Homo sapiens OX=9606 GN=BLVRA PE=1 SV=2	19	21.6317	23.3045	22.745	22.3396	22.3509	23.0805	22.341	22.0479	21.8714	22.1961	21.7401
BIG1_HUMAN	Q9Y6D6	Brefeldin A-inhibited guanine nucleotide-exchange protein 1 OS=Homo sapiens OX=9606 GN=ARFGEF1 PE=1 SV=2	32	21.8514	21.5872	21.5043	21.6589	21.2937	21.5017	21.2032	21.8118	21.0784	21.3812	21.6497
BIG2_HUMAN	Q9Y6D5	Brefeldin A-inhibited guanine nucleotide-exchange protein 2 OS=Homo sapiens OX=9606 GN=ARFGEF2 PE=1 SV=3	40	22.4841	22.5117	22.2362	21.9574	21.8383	22.1333	21.9898	22.2362	22.1886	22.0755	21.937
BIG3_HUMAN	Q5TH69	Brefeldin A-inhibited guanine nucleotide-exchange protein 3 OS=Homo sapiens OX=9606 GN=ARFGEF3 PE=1 SV=3	24	23.4166	21.71	21.9711	19.2711	19.4505	19.8899	20.4586	20.0236	21.0591	19.4707	19.715
BIN1_HUMAN	O00499	Myc box-dependent-interacting protein 1 OS=Homo sapiens OX=9606 GN=BIN1 PE=1 SV=1	10	16.0842	16.8869	17.6101	18.1875	19.0064	19.1572	19.0493	20.6923	22.2526	19.8583	20.4773
BIN3_HUMAN	Q9NQY0	Bridging integrator 3 OS=Homo sapiens OX=9606 GN=BIN3 PE=1 SV=1	3	19.0258	18.9829	18.2607	18.1249	18.759	18.8496	18.99	20.3069	18.2772	16.8273	18.2119
BIP_HUMAN	P11021	Endoplasmic reticulum chaperone BiP OS=Homo sapiens OX=9606 GN=HSPA5 PE=1 SV=2	331	27.1086	26.6785	26.9735	27.3569	28.2489	27.8123	28.81	28.6529	27.9703	28.0961	27.8456
BIRC1_HUMAN	Q13075	Baculoviral IAP repeat-containing protein 1 OS=Homo sapiens OX=9606 GN=NAIP PE=1 SV=3	1	17.3582	16.4867	16.3027	15.6318	16.0178	14.3408	15.4542	15.3308	15.3463	15.1817	15.2106
BIRC2_HUMAN	Q13490	Baculoviral IAP repeat-containing protein 2 OS=Homo sapiens OX=9606 GN=BIRC2 PE=1 SV=2	12	19.6541	19.3184	19.0536	18.858	18.9965	19.3588	18.918	19.8321	19.2688	19.5505	19.0022
BIRC5_HUMAN	O15392	Baculoviral IAP repeat-containing protein 5 OS=Homo sapiens OX=9606 GN=BIRC5 PE=1 SV=3	2	15.7275	15.9877	15.7878	16.6027	16.5201	16.0802	16.3807	17.1716	16.8924	16.9431	16.5851
BIRC6_HUMAN	Q9NR09	Baculoviral IAP repeat-containing protein 6 OS=Homo sapiens OX=9606 GN=BIRC6 PE=1 SV=2	33	21.0965	20.7366	21.2457	20.975	21.0797	21.3599	21.5304	20.7423	20.8731	20.6652	21.5439
BL1S4_HUMAN	Q9NUP1	Biogenesis of lysosome-related organelles complex 1 subunit 4 OS=Homo sapiens OX=9606 GN=BLOC1S4 PE=1 SV=1	1	16.1618	15.9723	15.7999	15.7525	15.3153	15.3902	15.0622	15.2758	14.9715	15.7188	15.4639
BL1S5_HUMAN	Q8TDH9	Biogenesis of lysosome-related organelles complex 1 subunit 5 OS=Homo sapiens OX=9606 GN=BLOC1S5 PE=1 SV=1	3	20.4879	20.4552	19.6383	19.693	19.9049	19.1779	19.7444	18.7509	19.0493	19.0727	19.1375
BL1S6_HUMAN	Q9UL45	Biogenesis of lysosome-related organelles complex 1 subunit 6 OS=Homo sapiens OX=9606 GN=BLOC1S6 PE=1 SV=1	1	12.8927	12.9222	12.3302	11.1928	11.7239	11.2743	11.8013	12.1592	11.8753	11.7852	12.3074
BLMH_HUMAN	Q13867	Bleomycin hydrolase OS=Homo sapiens OX=9606 GN=BLMH PE=1 SV=1	26	22.3383	22.5772	23.1015	22.4369	22.6047	23.0565	23.0905	22.1483	21.384	22.3008	23.0148
BLM_HUMAN	P54132	Bloom syndrome protein OS=Homo sapiens OX=9606 GN=BLM PE=1 SV=1	9	20.3084	20.1873	20.8934	21.1254	20.9981	21.6274	20.8148	21.2234	21.2608	22.2117	20.5102
BLNK_HUMAN	Q8WV28	B-cell linker protein OS=Homo sapiens OX=9606 GN=BLNK PE=1 SV=2	1	15.9139	13.6846	15.9928	13.571	14.4353	14.124	14.3087	13.6238	14.3546	14.4591	13.7735
BLVRB_HUMAN	P30043	Flavin reductase (NADPH) OS=Homo sapiens OX=9606 GN=BLVRB PE=1 SV=3	50	26.737	24.2345	25.9502	24.7268	25.1263	23.7117	24.5308	23.2987	24.2142	23.496	23.4186
BMI1_HUMAN	P35226	Polycomb complex protein BMI-1 OS=Homo sapiens OX=9606 GN=BMI1 PE=1 SV=2	6	22.1719	22.6093	23.1392	21.0428	20.8013	21.0582	20.3953	21.1989	21.4808	21.6325	21.3096
BMP1_HUMAN	P13497	Bone morphogenetic protein 1 OS=Homo sapiens OX=9606 GN=BMP1 PE=1 SV=2	1	13.7208	13.7154	13.6885	15.582	14.4763	15.401	14.0922	15.8571	14.6681	15.0264	14.4648
BMP2K_HUMAN	Q9NSY1	BMP-2-inducible protein kinase OS=Homo sapiens OX=9606 GN=BMP2K PE=1 SV=2	7	17.2813	17.5654	16.2081	17.544	16.6528	17.4507	17.595	18.7323	17.3925	18.3678	17.9749
BMPR2_HUMAN	Q13873	Bone morphogenetic protein receptor type-2 OS=Homo sapiens OX=9606 GN=BMPR2 PE=1 SV=2	1	14.8002	15.9437	14.3637	14.1823	13.9865	15.7443	14.6313	16.478	14.4843	14.9644	15.5515
BMS1_HUMAN	Q14692	Ribosome biogenesis protein BMS1 homolog OS=Homo sapiens OX=9606 GN=BMS1 PE=1 SV=1	25	20.3131	20.5761	21.026	21.1583	21.2851	21.5022	21.6481	20.9403	21.708	21.0805	21.5276
BN3D2_HUMAN	Q7Z5W3	RNA 5'-monophosphate methyltransferase OS=Homo sapiens OX=9606 GN=BCDIN3D PE=1 SV=1	1	14.5056	15.55	14.7045	14.127	13.4466	12.4603	12.7233	13.7154	13.1906	13.0568	13.8433
BNIP2_HUMAN	Q12982	BCL2/adenovirus E1B 19 kDa protein-interacting protein 2 OS=Homo sapiens OX=9606 GN=BNIP2 PE=1 SV=1	3	17.7755	17.7118	18.0666	18.1089	17.5188	17.5168	17.0595	17.4997	18.2213	17.544	17.7272
BNIP3_HUMAN	Q12983	BCL2/adenovirus E1B 19 kDa protein-interacting protein 3 OS=Homo sapiens OX=9606 GN=BNIP3 PE=1 SV=3	2	20.2629	17.2676	18.1031	15.5699	16.8485	16.6611	15.7304	20.058	20.7812	18.4334	16.1587
BOD1_HUMAN	Q96IK1	Biorientation of chromosomes in cell division protein 1 OS=Homo sapiens OX=9606 GN=BOD1 PE=1 SV=2	2	17.1632	17.9697	17.6542	17.5283	17.5131	17.8552	17.5065	18.22	17.9692	17.976	17.9303
BOLA1_HUMAN	Q9Y3E2	BolA-like protein 1 OS=Homo sapiens OX=9606 GN=BOLA1 PE=1 SV=1	2	18.2571	18.1174	17.7507	18.0274	17.797	17.5211	17.2963	17.3489	17.5131	17.43	17.8781
BOLA2_HUMAN	Q9H3K6	BolA-like protein 2 OS=Homo sapiens OX=9606 GN=BOLA2 PE=1 SV=1	5	21.3582	21.8692	21.8421	21.5365	21.5908	20.4077	21.3127	21.0813	20.2542	21.9734	20.1125
BOLA3_HUMAN	Q53S33	BolA-like protein 3 OS=Homo sapiens OX=9606 GN=BOLA3 PE=1 SV=1	6	19.6657	19.2065	18.9385	19.3413	19.1242	19.5083	19.5394	19.1375	19.721	19.8552	18.9925
BOP1_HUMAN	Q14137	Ribosome biogenesis protein BOP1 OS=Homo sapiens OX=9606 GN=BOP1 PE=1 SV=2	16	22.3459	21.7162	22.2228	23.1249	22.7082	22.7342	22.9849	22.8314	22.6994	22.2995	22.6913
BORC5_HUMAN	Q969J3	BLOC-1-related complex subunit 5 OS=Homo sapiens OX=9606 GN=BORCS5 PE=1 SV=1	1	14.8747	14.6575	15.5322	15.2311	15.2425	15.6339	16.0228	15.4186	15.079	15.5298	15.5984
BORC6_HUMAN	Q96GS4	BLOC-1-related complex subunit 6 OS=Homo sapiens OX=9606 GN=BORCS6 PE=1 SV=2	6	16.0055	16.4808	16.9536	15.8219	15.9314	15.7525	16.5898	16.5138	16.3219	16.5922	16.3582
BORC7_HUMAN	Q96B45	BLOC-1-related complex subunit 7 OS=Homo sapiens OX=9606 GN=BORCS7 PE=3 SV=2	1	16.6903	16.3184	16.2822	15.2469	15.4267	15.6974	15.2963	15.3346	15.8974	15.5557	15.9671
BORC8_HUMAN	Q96FH0	BLOC-1-related complex subunit 8 OS=Homo sapiens OX=9606 GN=BORCS8 PE=1 SV=1	1	17.456	17.5694	17.1389	16.2249	16.9385	15.935	16.6309	16.6974	16.784	15.9952	16.9047
BOREA_HUMAN	Q53HL2	Borealin OS=Homo sapiens OX=9606 GN=CDCA8 PE=1 SV=2	7	18.403	18.894	18.9789	19.6638	19.156	19.017	19.3813	20.0434	19.4086	19.834	19.8899
BORG1_HUMAN	O14613	Cdc42 effector protein 2 OS=Homo sapiens OX=9606 GN=CDC42EP2 PE=1 SV=1	1	16.5234	17.1225	16.7922	16.6433	15.8195	16.4046	17.1127	15.9988	17.5475	16.5047	16.5574
BORG2_HUMAN	Q9UKI2	Cdc42 effector protein 3 OS=Homo sapiens OX=9606 GN=CDC42EP3 PE=1 SV=1	1	11.9913	13.5287	14.8651	15.2482	14.7025	15.4284	15.2604	16.1747	14.9944	17.1059	14.4289
BORG4_HUMAN	Q9H3Q1	Cdc42 effector protein 4 OS=Homo sapiens OX=9606 GN=CDC42EP4 PE=1 SV=1	20	18.856	20.3825	20.1125	20.7254	20.3702	20.4941	20.603	20.619	20.4792	21.1787	21.2257
BORG5_HUMAN	Q00587	Cdc42 effector protein 1 OS=Homo sapiens OX=9606 GN=CDC42EP1 PE=1 SV=1	3	17.2662	15.4267	17.1685	17.595	17.2555	16.6016	17.2245	18.0345	17.1109	17.1376	16.0055
BPHL_HUMAN	Q86WA6	Valacyclovir hydrolase OS=Homo sapiens OX=9606 GN=BPHL PE=1 SV=1	5	22.0102	22.3109	21.6026	20.8148	21.1244	20.9441	20.3097	20.7366	20.9091	21.5287	21.0493
BPIB2_HUMAN	Q8N4F0	BPI fold-containing family B member 2 OS=Homo sapiens OX=9606 GN=BPIFB2 PE=1 SV=2	1	14.643	15.0831	15.079	14.404	14.5277	14.3442	15.1216	15.0041	14.7914	14.735	14.3573
BPL1_HUMAN	P50747	Biotin--protein ligase OS=Homo sapiens OX=9606 GN=HLCS PE=1 SV=1	11	18.3821	18.7652	19.3905	18.9278	19.3471	19.1237	19.188	19.0191	18.6232	18.5815	19.4146
BPNT1_HUMAN	O95861	3'(2'),5'-bisphosphate nucleotidase 1 OS=Homo sapiens OX=9606 GN=BPNT1 PE=1 SV=1	26	24.4944	23.3653	22.8541	22.9832	23.237	22.2228	22.6845	22.1797	23.2198	22.1483	21.5955
BPTF_HUMAN	Q12830	Nucleosome-remodeling factor subunit BPTF OS=Homo sapiens OX=9606 GN=BPTF PE=1 SV=3	36	22.6634	22.2409	21.7199	21.993	21.4585	21.4898	21.9964	21.0912	20.9729	21.1485	22.0831
BRAF_HUMAN	P15056	Serine/threonine-protein kinase B-raf OS=Homo sapiens OX=9606 GN=BRAF PE=1 SV=4	11	20.5436	20.6176	21.1513	20.2377	20.3966	19.6991	20.3213	20.7855	20.7016	20.7949	20.3504
BRAP_HUMAN	Q7Z569	BRCA1-associated protein OS=Homo sapiens OX=9606 GN=BRAP PE=1 SV=2	10	19.0926	18.8686	19.7875	19.0252	19.312	18.6145	19.6819	19.1282	18.8173	19.4111	19.402
BRAT1_HUMAN	Q6PJG6	BRCA1-associated ATM activator 1 OS=Homo sapiens OX=9606 GN=BRAT1 PE=1 SV=2	8	18.3727	18.9081	18.0426	18.6401	18.609	18.5767	19.34	19.0347	19.0536	18.3252	18.9803
BRCA1_HUMAN	P38398	Breast cancer type 1 susceptibility protein OS=Homo sapiens OX=9606 GN=BRCA1 PE=1 SV=2	6	16.6611	17.5298	17.3032	17.5874	16.4982	17.4052	17.25	17.3834	16.5922	17.1883	17.6475
BRCA2_HUMAN	P51587	Breast cancer type 2 susceptibility protein OS=Homo sapiens OX=9606 GN=BRCA2 PE=1 SV=3	2	16.5012	16.1947	16.9349	18.5524	16.2555	17.1517	16.5843	17.3976	17.2813	18.1767	17.2
BRCC3_HUMAN	P46736	Lys-63-specific deubiquitinase BRCC36 OS=Homo sapiens OX=9606 GN=BRCC3 PE=1 SV=2	6	21.0732	20.6769	20.6097	20.5906	20.805	20.7648	20.4816	20.235	20.155	20.0349	20.7187
BRD1_HUMAN	O95696	Bromodomain-containing protein 1 OS=Homo sapiens OX=9606 GN=BRD1 PE=1 SV=1	10	20.1125	19.5211	19.352	19.074	18.8714	19.1022	18.5738	18.8056	19.6951	18.8421	19.766
BRD2_HUMAN	P25440	Bromodomain-containing protein 2 OS=Homo sapiens OX=9606 GN=BRD2 PE=1 SV=2	18	21.0572	21.8847	21.9047	21.6295	21.5257	21.4115	22.6192	21.6512	21.6097	21.616	21.8293
BRD3_HUMAN	Q15059	Bromodomain-containing protein 3 OS=Homo sapiens OX=9606 GN=BRD3 PE=1 SV=1	17	20.8467	22.0337	21.6661	21.5138	21.0352	21.208	20.8593	21.0582	21.5415	20.4461	21.3079
BRD4_HUMAN	O60885	Bromodomain-containing protein 4 OS=Homo sapiens OX=9606 GN=BRD4 PE=1 SV=2	39	21.9452	21.9821	22.3707	23.7783	22.4856	23.2266	22.5661	22.449	22.2192	22.1919	22.4175
BRD7_HUMAN	Q9NPI1	Bromodomain-containing protein 7 OS=Homo sapiens OX=9606 GN=BRD7 PE=1 SV=1	11	18.6416	19.0009	19.2126	18.5051	18.297	18.7183	18.6272	18.0943	18.5176	18.2342	19.3753
BRD8_HUMAN	Q9H0E9	Bromodomain-containing protein 8 OS=Homo sapiens OX=9606 GN=BRD8 PE=1 SV=2	5	17.2415	17.8552	18.1049	17.8153	17.5324	17.8205	18.174	17.8792	17.6346	17.685	17.9697
BRD9_HUMAN	Q9H8M2	Bromodomain-containing protein 9 OS=Homo sapiens OX=9606 GN=BRD9 PE=1 SV=2	6	18.4974	19.2688	18.5994	18.262	17.8339	18.3129	18.6835	17.8141	18.779	18.1469	18.9767
BRE1A_HUMAN	Q5VTR2	E3 ubiquitin-protein ligase BRE1A OS=Homo sapiens OX=9606 GN=RNF20 PE=1 SV=2	54	22.9576	23.6803	23.3785	23.3587	23.1989	23.257	22.3426	23.1537	22.9638	23.3495	23.1276
BRE1B_HUMAN	O75150	E3 ubiquitin-protein ligase BRE1B OS=Homo sapiens OX=9606 GN=RNF40 PE=1 SV=5	61	22.9009	23.5672	23.3006	23.3173	23.1537	23.1467	22.3294	22.977	22.8748	23.2829	23.1694
BRF2_HUMAN	Q9HAW0	Transcription factor IIIB 50 kDa subunit OS=Homo sapiens OX=9606 GN=BRF2 PE=1 SV=1	2	16.1182	16.2081	17.3546	16.286	15.5861	16.148	16.5621	16.586	16.0859	17.7654	16.4748
BRI3B_HUMAN	Q8WY22	BRI3-binding protein OS=Homo sapiens OX=9606 GN=BRI3BP PE=1 SV=1	4	19.9475	20.0762	19.9673	19.4671	19.3053	18.3806	20.1802	18.3768	20.1753	18.2708	19.5131
BRI3_HUMAN	O95415	Brain protein I3 OS=Homo sapiens OX=9606 GN=BRI3 PE=1 SV=1	1	16.9112	18.2034	17.0516	17.0461	16.7922	18.5263	17.7169	18.5071	17.7561	17.6879	17.3735
BRK1_HUMAN	Q8WUW1	Protein BRICK1 OS=Homo sapiens OX=9606 GN=BRK1 PE=1 SV=1	4	19.7338	19.5153	20.2129	19.4318	20.2981	19.7532	19.553	19.782	20.1742	19.8881	19.7413
BRM1L_HUMAN	Q5PSV4	Breast cancer metastasis-suppressor 1-like protein OS=Homo sapiens OX=9606 GN=BRMS1L PE=1 SV=2	6	18.01	16.9782	18.1684	18.0532	17.8119	17.1187	17.6451	17.5625	17.0367	17.2016	17.4246
BRMS1_HUMAN	Q9HCU9	Breast cancer metastasis-suppressor 1 OS=Homo sapiens OX=9606 GN=BRMS1 PE=1 SV=1	3	17.0651	18.278	16.5738	17.4092	16.8693	17.7477	17.2228	17.0277	17.5684	16.4521	17.1425
BROX_HUMAN	Q5VW32	BRO1 domain-containing protein BROX OS=Homo sapiens OX=9606 GN=BROX PE=1 SV=1	17	23.4235	23.5061	21.6776	23.2598	21.9942	21.2122	21.3159	21.0965	21.0582	20.5646	20.7238
BRPF1_HUMAN	P55201	Peregrin OS=Homo sapiens OX=9606 GN=BRPF1 PE=1 SV=2	4	18.7549	19.1551	19.3743	18.9122	18.5124	18.174	18.1832	19.0477	19.3209	18.8758	18.6935
BRPF3_HUMAN	Q9ULD4	Bromodomain and PHD finger-containing protein 3 OS=Homo sapiens OX=9606 GN=BRPF3 PE=1 SV=2	1	15.5465	16.286	14.7082	14.9492	14.7736	15.5108	14.3329	15.2696	15.0155	15.8961	16.2805
BRWD1_HUMAN	Q9NSI6	Bromodomain and WD repeat-containing protein 1 OS=Homo sapiens OX=9606 GN=BRWD1 PE=1 SV=4	3	17.278	17.0938	16.8485	16.4822	16.7341	16.7415	17.0651	16.3641	16.3669	16.169	16.8014
BRX1_HUMAN	Q8TDN6	Ribosome biogenesis protein BRX1 homolog OS=Homo sapiens OX=9606 GN=BRIX1 PE=1 SV=2	23	21.1267	21.5191	22.2633	22.3836	22.8334	23.3886	22.8435	22.4153	23.4449	22.99	22.2683
BSDC1_HUMAN	Q9NW68	BSD domain-containing protein 1 OS=Homo sapiens OX=9606 GN=BSDC1 PE=1 SV=1	3	18.6401	17.6261	17.8247	17.2065	18.1008	17.1249	18.047	18.5949	18.5515	18.2538	17.3462
BSN_HUMAN	Q9UPA5	Protein bassoon OS=Homo sapiens OX=9606 GN=BSN PE=1 SV=4	4	22.6393	24.8826	22.8931	23.5618	23.1712	23.3813	23.386	23.1782	22.7367	22.9232	23.627
BSPRY_HUMAN	Q5W0U4	B box and SPRY domain-containing protein OS=Homo sapiens OX=9606 GN=BSPRY PE=2 SV=1	4	19.1688	19.6638	19.717	19.0493	19.386	18.5738	18.8065	17.6613	18.2438	18.6693	18.4348
BST2_HUMAN	Q10589	Bone marrow stromal antigen 2 OS=Homo sapiens OX=9606 GN=BST2 PE=1 SV=1	1	17.9743	14.1959	15.55	15.0121	17.1752	16.4431	16.8666	17.5308	17.4483	19.0974	15.3364
BT1A1_HUMAN	Q13410	Butyrophilin subfamily 1 member A1 OS=Homo sapiens OX=9606 GN=BTN1A1 PE=1 SV=3	2	20.0878	20.086	20.4631	19.5892	19.5505	20.2531	21.6999	21.2688	20.3395	20.6409	20.2861
BT2A1_HUMAN	Q7KYR7	Butyrophilin subfamily 2 member A1 OS=Homo sapiens OX=9606 GN=BTN2A1 PE=1 SV=3	2	15.0529	15.6905	15.3364	15.4911	15.3364	15.7319	15.818	16.4431	15.7468	16.478	15.8995
BT3A2_HUMAN	P78410	Butyrophilin subfamily 3 member A2 OS=Homo sapiens OX=9606 GN=BTN3A2 PE=1 SV=2	2	15.0556	14.9845	15.0103	14.62	16.0547	16.8403	16.1573	15.4044	15.0467	16.0656	14.3475
BT3L4_HUMAN	Q96K17	Transcription factor BTF3 homolog 4 OS=Homo sapiens OX=9606 GN=BTF3L4 PE=1 SV=1	18	24.3552	24.8727	24.5505	24.6293	24.6153	24.3368	24.9441	25.0194	24.7391	24.7758	24.8983
BTAF1_HUMAN	O14981	TATA-binding protein-associated factor 172 OS=Homo sapiens OX=9606 GN=BTAF1 PE=1 SV=2	25	20.9534	21.113	20.851	20.9784	20.2147	20.7695	21.4607	21.3364	20.8647	21.1834	21.05
BTBD1_HUMAN	Q9H0C5	BTB/POZ domain-containing protein 1 OS=Homo sapiens OX=9606 GN=BTBD1 PE=1 SV=1	1	16.0505	15.9542	15.5832	16.388	15.2335	15.7639	16.2423	15.6865	16.7129	15.9861	16.388
BTBD2_HUMAN	Q9BX70	BTB/POZ domain-containing protein 2 OS=Homo sapiens OX=9606 GN=BTBD2 PE=1 SV=1	3	17.8781	17.4647	17.116	17.0881	17.2694	17.1868	17.5514	17.4161	17.0671	17.9382	17.4417
BTBD3_HUMAN	Q9Y2F9	BTB/POZ domain-containing protein 3 OS=Homo sapiens OX=9606 GN=BTBD3 PE=2 SV=1	1	13.9173	14.035	13.4335	13.7372	13.469	14.097	14.393	13.8471	13.9727	14.1878	15.0831
BTBD9_HUMAN	Q96Q07	BTB/POZ domain-containing protein 9 OS=Homo sapiens OX=9606 GN=BTBD9 PE=1 SV=2	1	15.2425	15.137	14.2749	14.5577	14.0757	14.7025	14.8204	15.0191	14.0572	14.6786	14.7627
BTBDA_HUMAN	Q9BSF8	BTB/POZ domain-containing protein 10 OS=Homo sapiens OX=9606 GN=BTBD10 PE=1 SV=2	2	14.6215	14.9906	15.1944	15.3516	15.2865	14.837	16.5514	15.6733	15.4391	16.1536	15.1318
BTD_HUMAN	P43251	Biotinidase OS=Homo sapiens OX=9606 GN=BTD PE=1 SV=2	3	18.9565	18.8772	19.3946	19.289	18.573	18.3009	17.6178	19.2242	16.7095	19.8349	17.1024
BTF3_HUMAN	P20290	Transcription factor BTF3 OS=Homo sapiens OX=9606 GN=BTF3 PE=1 SV=1	51	24.4802	25.09	25.2597	25.2184	25.0666	24.9498	25.6048	25.5471	25.2233	25.3321	25.5607
BTG3_HUMAN	Q14201	Protein BTG3 OS=Homo sapiens OX=9606 GN=BTG3 PE=1 SV=3	1	14.143	14.5106	13.9782	14.8279	14.393	13.9297	14.619	14.3616	14.4066	13.9689	14.2749
BTNL3_HUMAN	Q6UXE8	Butyrophilin-like protein 3 OS=Homo sapiens OX=9606 GN=BTNL3 PE=2 SV=2	1	17.9166	15.1042	16.5988	16.7795	16.1926	16.8593	15.6522	16.1069	14.5937	16.899	17.4396
BTNLA_HUMAN	A8MVZ5	Butyrophilin-like protein 10 OS=Homo sapiens OX=9606 GN=BTNL10 PE=5 SV=2	1	18.984	18.3688	17.0595	18.2792	17.8299	17.997	17.2934	18.062	17.5289	17.797	17.3743
BUB1B_HUMAN	O60566	Mitotic checkpoint serine/threonine-protein kinase BUB1 beta OS=Homo sapiens OX=9606 GN=BUB1B PE=1 SV=3	23	20.4504	20.2122	20.7512	20.9549	20.0645	20.1292	21.2114	20.601	20.864	20.0802	21.384
BUB1_HUMAN	O43683	Mitotic checkpoint serine/threonine-protein kinase BUB1 OS=Homo sapiens OX=9606 GN=BUB1 PE=1 SV=1	3	16.0892	16.0588	16.3895	16.5437	16.289	16.6007	16.826	16.5467	16.611	17.1605	16.6528
BUB3_HUMAN	O43684	Mitotic checkpoint protein BUB3 OS=Homo sapiens OX=9606 GN=BUB3 PE=1 SV=1	28	23.16	23.3918	22.8764	23.0248	23.1049	22.9524	23.1841	22.8236	22.8175	22.6062	23.1087
BUD13_HUMAN	Q9BRD0	BUD13 homolog OS=Homo sapiens OX=9606 GN=BUD13 PE=1 SV=1	16	19.8285	20.6362	20.1873	19.7812	20.1368	19.9966	20.3926	19.987	19.9594	20.166	20.4261
BUD23_HUMAN	O43709	Probable 18S rRNA (guanine-N(7))-methyltransferase OS=Homo sapiens OX=9606 GN=BUD23 PE=1 SV=2	10	18.297	19.4723	18.8781	18.3184	18.5451	19.5737	18.5418	18.7703	20.3912	19.2402	19.5969
BUD31_HUMAN	P41223	Protein BUD31 homolog OS=Homo sapiens OX=9606 GN=BUD31 PE=1 SV=2	8	20.1252	20.949	20.5583	20.1173	20.1464	20.4486	20.1051	20.7254	20.9831	20.654	20.4504
BYST_HUMAN	Q13895	Bystin OS=Homo sapiens OX=9606 GN=BYSL PE=1 SV=3	20	20.4597	21.7322	21.2922	21.5238	21.8279	22.0734	21.9767	22.1321	22.298	21.9872	22.3911
BZW1_HUMAN	Q7L1Q6	Basic leucine zipper and W2 domain-containing protein 1 OS=Homo sapiens OX=9606 GN=BZW1 PE=1 SV=1	46	25.5313	25.3383	24.3252	25.4438	25.3122	25.4204	25.3764	25.2233	26.369	25.7643	25.9932
BZW2_HUMAN	Q9Y6E2	Basic leucine zipper and W2 domain-containing protein 2 OS=Homo sapiens OX=9606 GN=BZW2 PE=1 SV=1	43	23.8054	23.5305	23.9818	23.0835	23.1673	23.6052	24.1236	23.5829	22.4025	23.6031	23.9114
C102A_HUMAN	Q96A19	Coiled-coil domain-containing protein 102A OS=Homo sapiens OX=9606 GN=CCDC102A PE=1 SV=2	4	17.6862	17.7591	17.6898	17.3785	18.0772	17.6086	17.9901	17.7139	18.2176	17.7994	18.5609
C170B_HUMAN	Q9Y4F5	Centrosomal protein of 170 kDa protein B OS=Homo sapiens OX=9606 GN=CEP170B PE=1 SV=4	22	20.798	20.379	20.5273	22.0792	20.4617	20.6154	20.9645	20.3593	20.8488	20.7504	19.944
C19L1_HUMAN	Q69YN2	CWF19-like protein 1 OS=Homo sapiens OX=9606 GN=CWF19L1 PE=1 SV=2	21	21.785	22.1309	21.7871	21.933	20.9597	21.5922	21.9636	21.5304	21.6197	21.3378	21.6347
C19L2_HUMAN	Q2TBE0	CWF19-like protein 2 OS=Homo sapiens OX=9606 GN=CWF19L2 PE=1 SV=4	9	20.1582	20.1388	20.4692	19.5921	19.9654	19.8814	20.5962	19.5675	19.5063	20.1091	20.1272
C1GLC_HUMAN	Q96EU7	C1GALT1-specific chaperone 1 OS=Homo sapiens OX=9606 GN=C1GALT1C1 PE=1 SV=1	1	12.3074	11.526	12.0823	12.535	12.669	12.7645	11.9732	13.8217	12.5913	12.2862	12.6418
C1GLT_HUMAN	Q9NS00	Glycoprotein-N-acetylgalactosamine 3-beta-galactosyltransferase 1 OS=Homo sapiens OX=9606 GN=C1GALT1 PE=1 SV=1	5	17.5412	17.3296	17.1338	18.8569	18.5805	19.1765	19.1572	20.3131	19.4927	19.1216	18.6386
C1QBP_HUMAN	Q07021	Complement component 1 Q subcomponent-binding protein, mitochondrial OS=Homo sapiens OX=9606 GN=C1QBP PE=1 SV=1	24	22.7779	23.7268	23.2672	24.1132	23.16	23.925	24.2854	24.2854	23.1856	23.9674	23.8537
C1TC_HUMAN	P11586	C-1-tetrahydrofolate synthase, cytoplasmic OS=Homo sapiens OX=9606 GN=MTHFD1 PE=1 SV=3	162	26.282	25.7029	26.7911	26.4626	26.4449	25.7961	25.3734	26.0918	25.3817	25.94	26.2652
C1TM_HUMAN	Q6UB35	Monofunctional C1-tetrahydrofolate synthase, mitochondrial OS=Homo sapiens OX=9606 GN=MTHFD1L PE=1 SV=1	49	22.0337	21.5946	22.2856	23.1794	22.4217	22.8334	22.3718	23.134	23.2428	22.2424	23.4074
C2AIL_HUMAN	Q96HQ2	CDKN2AIP N-terminal-like protein OS=Homo sapiens OX=9606 GN=CDKN2AIPNL PE=1 SV=1	3	17.9654	18.6511	16.863	18.8257	17.7768	17.2075	17.3898	18.0579	17.0595	18.0798	18.2249
C2C2L_HUMAN	O14523	Phospholipid transfer protein C2CD2L OS=Homo sapiens OX=9606 GN=C2CD2L PE=1 SV=3	3	17.43	17.9558	16.9408	16.7584	16.8177	16.4503	17.1505	17.1467	17.0269	17.9291	16.4129
C2C4C_HUMAN	Q8TF44	C2 calcium-dependent domain-containing protein 4C OS=Homo sapiens OX=9606 GN=C2CD4C PE=1 SV=2	1	20.9981	19.0369	20.2155	18.9911	17.4451	18.9629	18.9629	17.9232	17.3624	18.1955	17.5587
C2CD2_HUMAN	Q9Y426	C2 domain-containing protein 2 OS=Homo sapiens OX=9606 GN=C2CD2 PE=1 SV=2	4	15.5222	19.4499	15.5366	18.0018	18.1668	17.784	18.9343	17.5992	18.3439	17.3862	17.6911
C2CD5_HUMAN	Q86YS7	C2 domain-containing protein 5 OS=Homo sapiens OX=9606 GN=C2CD5 PE=1 SV=1	12	20.6443	21.2703	20.5994	20.2228	20.3634	20.4148	20.6623	20.242	20.4198	20.8934	20.1789
C2D1A_HUMAN	Q6P1N0	Coiled-coil and C2 domain-containing protein 1A OS=Homo sapiens OX=9606 GN=CC2D1A PE=1 SV=1	38	22.9754	22.4197	24.0751	22.1797	23.0224	22.6393	22.6634	22.1573	22.3552	22.0887	22.123
C2D1B_HUMAN	Q5T0F9	Coiled-coil and C2 domain-containing protein 1B OS=Homo sapiens OX=9606 GN=CC2D1B PE=1 SV=1	23	21.6151	21.6661	21.0404	20.9502	20.7826	21.4788	20.9941	21.9047	21.321	22.1842	21.5464
C42S2_HUMAN	Q9NRR3	CDC42 small effector protein 2 OS=Homo sapiens OX=9606 GN=CDC42SE2 PE=1 SV=1	5	17.4647	17.3933	16.1167	17.0217	17.7289	17.0485	17.1272	17.1425	16.3786	17.3489	17.1149
C8AP2_HUMAN	Q9UKL3	CASP8-associated protein 2 OS=Homo sapiens OX=9606 GN=CASP8AP2 PE=1 SV=1	1	12.3581	13.504	13.1666	13.1794	12.7233	12.4651	12.849	13.3881	12.6576	12.7376	12.6368
CA021_HUMAN	Q9H246	Uncharacterized protein C1orf21 OS=Homo sapiens OX=9606 GN=C1orf21 PE=1 SV=1	3	15.137	15.3618	17.6487	14.3048	15.0556	15.3185	16.1618	15.917	16.7991	16.1368	14.6143
CA043_HUMAN	Q9BWL3	Uncharacterized protein C1orf43 OS=Homo sapiens OX=9606 GN=C1orf43 PE=2 SV=1	1	14.101	14.2911	14.0111	12.7233	13.3187	13.9782	13.0369	13.952	13.6093	12.9072	13.8471
CA050_HUMAN	Q9BV19	Uncharacterized protein C1orf50 OS=Homo sapiens OX=9606 GN=C1orf50 PE=1 SV=2	2	17.7169	16.8071	17.1839	16.1766	16.7111	16.2977	16.9743	16.6083	16.5281	16.8693	16.9989
CA052_HUMAN	Q8N6N3	UPF0690 protein C1orf52 OS=Homo sapiens OX=9606 GN=C1orf52 PE=1 SV=1	1	16.2489	17.1788	16.289	16.9473	16.3158	16.8105	16.32	17.2934	17.0651	17.5874	16.8914
CA112_HUMAN	Q9NSG2	Uncharacterized protein C1orf112 OS=Homo sapiens OX=9606 GN=C1orf112 PE=1 SV=1	1	14.61	15.0529	13.9195	14.1878	13.3018	14.5316	13.6885	13.8821	13.952	12.8821	13.9727
CA122_HUMAN	Q6ZSJ8	Uncharacterized protein C1orf122 OS=Homo sapiens OX=9606 GN=C1orf122 PE=4 SV=2	1	16.5851	16.4695	16.2392	15.9694	16.1061	14.7946	15.6149	16.0731	15.6522	16.5788	16.2613
CA131_HUMAN	Q8NDD1	Uncharacterized protein C1orf131 OS=Homo sapiens OX=9606 GN=C1orf131 PE=1 SV=4	7	17.9641	18.9989	18.5875	18.5683	18.2607	18.6204	18.3652	18.1704	18.3149	18.6661	18.6693
CA174_HUMAN	Q8IYL3	UPF0688 protein C1orf174 OS=Homo sapiens OX=9606 GN=C1orf174 PE=1 SV=2	5	17.6802	18.9028	19.3695	18.4974	18.0686	18.2787	19.3053	18.7955	18.3914	18.1355	19.3294
CA198_HUMAN	Q9H425	Uncharacterized protein C1orf198 OS=Homo sapiens OX=9606 GN=C1orf198 PE=1 SV=1	8	18.919	19.0945	18.1351	18.6339	18.3961	17.3862	18.7834	17.8957	18.5058	17.6542	18.712
CA226_HUMAN	A1L170	Uncharacterized protein C1orf226 OS=Homo sapiens OX=9606 GN=C1orf226 PE=1 SV=1	1	14.1495	15.0361	14.3408	14.9644	15.6693	14.9845	14.4591	14.8886	14.9195	14.7452	15.3916
CA2D1_HUMAN	P54289	Voltage-dependent calcium channel subunit alpha-2/delta-1 OS=Homo sapiens OX=9606 GN=CACNA2D1 PE=1 SV=3	1	14.7869	13.9367	14.6407	15.7167	15.5131	16.7028	15.3844	15.8077	15.6964	15.9113	17.5684
CAAP1_HUMAN	Q9H8G2	Caspase activity and apoptosis inhibitor 1 OS=Homo sapiens OX=9606 GN=CAAP1 PE=1 SV=2	7	19.9168	20.2192	20.0174	18.8056	19.4436	19.8088	19.2263	20.0355	19.8428	19.7603	19.9042
CAB39_HUMAN	Q9Y376	Calcium-binding protein 39 OS=Homo sapiens OX=9606 GN=CAB39 PE=1 SV=1	24	23.1102	22.7142	22.4579	22.1788	22.304	22.7404	23.3621	22.3267	22.1617	22.6209	22.3984
CAB45_HUMAN	Q9BRK5	45 kDa calcium-binding protein OS=Homo sapiens OX=9606 GN=SDF4 PE=1 SV=1	23	22.4811	21.7146	21.1244	21.8743	21.4324	22.2673	22.2856	22.3852	20.5337	21.5693	21.7112
CABIN_HUMAN	Q9Y6J0	Calcineurin-binding protein cabin-1 OS=Homo sapiens OX=9606 GN=CABIN1 PE=1 SV=1	2	17.2201	16.4671	16.7268	16.2272	16.3689	16.3948	16.6007	16.2034	16.3661	16.2977	16.4503
CABL1_HUMAN	Q8TDN4	CDK5 and ABL1 enzyme substrate 1 OS=Homo sapiens OX=9606 GN=CABLES1 PE=1 SV=2	1	14.051	14.2652	14.8204	13.4236	13.9297	13.9096	13.9948	12.8304	13.3809	13.8725	13.6948
CABL2_HUMAN	Q9BTV7	CDK5 and ABL1 enzyme substrate 2 OS=Homo sapiens OX=9606 GN=CABLES2 PE=1 SV=3	2	17.0868	18.159	16.9887	17.3735	16.9887	17.5228	17.8957	17.3538	17.8799	17.9558	17.7264
CABP7_HUMAN	Q86V35	Calcium-binding protein 7 OS=Homo sapiens OX=9606 GN=CABP7 PE=1 SV=1	3	19.182	16.6892	20.9316	20.1055	20.6578	21.3151	19.5211	21.4628	21.1005	22.3426	21.3491
CAC1S_HUMAN	Q13698	Voltage-dependent L-type calcium channel subunit alpha-1S OS=Homo sapiens OX=9606 GN=CACNA1S PE=1 SV=4	1	14.7667	15.7624	14.9032	15.5599	14.0138	15.0668	14.5301	14.6054	15.2787	13.6141	14.6575
CACB3_HUMAN	P54284	Voltage-dependent L-type calcium channel subunit beta-3 OS=Homo sapiens OX=9606 GN=CACNB3 PE=1 SV=1	3	15.6258	16.8805	16.2951	15.2787	14.1207	15.0986	15.7598	15.6067	15.2773	14.5791	16.2951
CACL1_HUMAN	Q86Y37	CDK2-associated and cullin domain-containing protein 1 OS=Homo sapiens OX=9606 GN=CACUL1 PE=1 SV=1	3	17.3296	17.6978	17.414	17.4377	17.1098	17.826	18.3901	16.7898	17.4124	17.6777	17.7465
CACO1_HUMAN	Q9P1Z2	Calcium-binding and coiled-coil domain-containing protein 1 OS=Homo sapiens OX=9606 GN=CALCOCO1 PE=1 SV=2	12	18.4703	18.339	18.7058	18.7509	19.9122	19.5256	18.8432	19.8038	18.6612	20.959	18.5843
CACO2_HUMAN	Q13137	Calcium-binding and coiled-coil domain-containing protein 2 OS=Homo sapiens OX=9606 GN=CALCOCO2 PE=1 SV=1	5	19.5239	19.4158	18.4455	19.1982	18.6252	18.3537	18.3666	19.4882	18.3358	18.6914	18.531
CACP_HUMAN	P43155	Carnitine O-acetyltransferase OS=Homo sapiens OX=9606 GN=CRAT PE=1 SV=5	37	25.7792	21.2398	23.8127	21.5083	20.9932	22.54	19.6371	22.9868	23.1035	22.4527	21.3272
CAD23_HUMAN	Q9H251	Cadherin-23 OS=Homo sapiens OX=9606 GN=CDH23 PE=1 SV=2	1	16.265	16.0656	19.4245	16.2601	16.4646	16.3046	15.1114	16.4925	17.0928	15.0809	16.6686
CADH1_HUMAN	P12830	Cadherin-1 OS=Homo sapiens OX=9606 GN=CDH1 PE=1 SV=3	17	20.0919	23.287	22.7629	22.4286	22.8142	21.3957	21.5985	20.0755	19.9219	19.6964	20.2386
CADH2_HUMAN	P19022	Cadherin-2 OS=Homo sapiens OX=9606 GN=CDH2 PE=1 SV=4	10	18.9432	17.3546	18.4847	20.5363	18.3768	21.0941	18.2772	21.321	20.5396	21.1745	20.6231
CADH3_HUMAN	P22223	Cadherin-3 OS=Homo sapiens OX=9606 GN=CDH3 PE=1 SV=2	7	18.2558	19.9122	19.4905	20.3975	20.4198	19.6571	20.1368	19.5202	18.0868	18.4184	18.5507
CADM4_HUMAN	Q8NFZ8	Cell adhesion molecule 4 OS=Homo sapiens OX=9606 GN=CADM4 PE=1 SV=1	4	16.1499	18.8924	16.0999	17.4025	17.0356	17.3178	16.0518	16.4911	16.1573	16.8941	18.0808
CAF17_HUMAN	Q5T440	Putative transferase CAF17, mitochondrial OS=Homo sapiens OX=9606 GN=IBA57 PE=1 SV=1	3	19.4005	18.6921	17.6507	17.5634	18.5515	17.1272	18.4605	17.126	17.1389	16.9473	17.6965
CAF1A_HUMAN	Q13111	Chromatin assembly factor 1 subunit A OS=Homo sapiens OX=9606 GN=CHAF1A PE=1 SV=3	8	19.6484	19.6188	19.1551	19.6912	19.2661	18.9965	19.484	19.703	19.2392	19.1325	20.4686
CAF1B_HUMAN	Q13112	Chromatin assembly factor 1 subunit B OS=Homo sapiens OX=9606 GN=CHAF1B PE=1 SV=1	10	19.2287	19.6277	18.9894	20.0072	19.3349	19.4776	20.0897	20.3468	19.5444	19.5637	20.7492
CAH12_HUMAN	O43570	Carbonic anhydrase 12 OS=Homo sapiens OX=9606 GN=CA12 PE=1 SV=1	5	22.6872	17.773	21.1775	16.5766	19.0937	15.4362	17.5907	18.2699	19.3994	15.4669	20.6262
CAH13_HUMAN	Q8N1Q1	Carbonic anhydrase 13 OS=Homo sapiens OX=9606 GN=CA13 PE=1 SV=1	1	15.2619	16.1117	15.5805	16.7768	15.7504	17.0928	15.6223	17.4077	16.8517	16.5281	15.3335
CAH2_HUMAN	P00918	Carbonic anhydrase 2 OS=Homo sapiens OX=9606 GN=CA2 PE=1 SV=2	17	18.1474	23.1814	18.387	24.7366	20.7397	17.2326	19.8668	20.0999	19.862	16.7782	24.4353
CAH8_HUMAN	P35219	Carbonic anhydrase-related protein OS=Homo sapiens OX=9606 GN=CA8 PE=1 SV=3	4	18.7411	14.6165	16.9808	20.1802	15.1726	14.6124	17.1977	15.9904	18.0081	13.9367	22.2083
CAH9_HUMAN	Q16790	Carbonic anhydrase 9 OS=Homo sapiens OX=9606 GN=CA9 PE=1 SV=2	3	17.4864	16.6903	17.6328	17.8129	17.6192	17.5828	17.544	17.8221	18.9073	17.8113	17.749
CAHD1_HUMAN	Q5VU97	VWFA and cache domain-containing protein 1 OS=Homo sapiens OX=9606 GN=CACHD1 PE=2 SV=2	1	14.6454	14.2731	14.3497	14.9695	14.5985	14.7257	14.5277	14.9047	14.9581	14.9499	14.6874
CALB1_HUMAN	P05937	Calbindin OS=Homo sapiens OX=9606 GN=CALB1 PE=1 SV=2	5	15.4895	16.4396	16.7505	20.7504	20.5254	18.1875	18.4252	17.9008	18.2607	17.8707	19.5394
CALB2_HUMAN	P22676	Calretinin OS=Homo sapiens OX=9606 GN=CALB2 PE=2 SV=2	21	17.4837	17.8438	18.9585	23.4499	23.7268	21.1402	18.7703	19.4071	20.5019	20.2861	19.4264
CALD1_HUMAN	Q05682	Caldesmon OS=Homo sapiens OX=9606 GN=CALD1 PE=1 SV=3	73	18.9616	21.708	19.1384	22.9595	22.661	24.7198	22.515	24.5334	23.7671	23.8022	25.6944
CALL5_HUMAN	Q9NZT1	Calmodulin-like protein 5 OS=Homo sapiens OX=9606 GN=CALML5 PE=1 SV=2	16	22.6779	20.7106	19.0357	19.5565	19.8764	17.8971	20.1851	16.8715	17.4333	16.8957	17.3158
CALM1_HUMAN	P0DP23	Calmodulin-1 OS=Homo sapiens OX=9606 GN=CALM1 PE=1 SV=1	27	21.6874	21.794	20.8364	22.2192	21.2382	20.2309	20.3697	21.6947	21.0912	21.1308	20.9394
CALM2_HUMAN	P0DP24	Calmodulin-2 OS=Homo sapiens OX=9606 GN=CALM2 PE=1 SV=1	27	21.6874	21.794	20.8364	22.2192	21.2382	20.2309	20.3697	21.6947	21.0912	21.1308	20.9394
CALM3_HUMAN	P0DP25	Calmodulin-3 OS=Homo sapiens OX=9606 GN=CALM3 PE=1 SV=1	27	21.6874	21.794	20.8364	22.2192	21.2382	20.2309	20.3697	21.6947	21.0912	21.1308	20.9394
CALR_HUMAN	P27797	Calreticulin OS=Homo sapiens OX=9606 GN=CALR PE=1 SV=1	69	26.369	26.3041	26.5051	26.3041	26.3535	27.1502	27.5165	27.27	26.2212	26.9881	26.3601
CALU_HUMAN	O43852	Calumenin OS=Homo sapiens OX=9606 GN=CALU PE=1 SV=2	44	22.6031	23.5234	24.221	23.7078	23.4577	24.8597	23.5531	24.2663	24.7366	24.3736	24.0169
CALX_HUMAN	P27824	Calnexin OS=Homo sapiens OX=9606 GN=CANX PE=1 SV=2	122	25.3939	25.4204	26.3874	26.6041	26.3944	26.4247	26.2298	26.18	26.2916	26.2435	25.5093
CAMLG_HUMAN	P49069	Calcium signal-modulating cyclophilin ligand OS=Homo sapiens OX=9606 GN=CAMLG PE=1 SV=1	4	18.0918	18.1562	18.1668	17.4124	17.8834	18.8825	19.1141	18.646	18.2084	19.0887	18.4481
CAMP1_HUMAN	Q5T5Y3	Calmodulin-regulated spectrin-associated protein 1 OS=Homo sapiens OX=9606 GN=CAMSAP1 PE=1 SV=2	12	20.2155	20.6669	20.2641	20.2844	20.2408	19.9219	20.281	20.8209	21.0604	20.5198	20.7244
CAMP2_HUMAN	Q08AD1	Calmodulin-regulated spectrin-associated protein 2 OS=Homo sapiens OX=9606 GN=CAMSAP2 PE=1 SV=3	15	20.6945	21.5429	21.3111	21.0692	20.7111	20.8066	22.377	21.209	21.482	21.3949	21.3039
CAMP3_HUMAN	Q9P1Y5	Calmodulin-regulated spectrin-associated protein 3 OS=Homo sapiens OX=9606 GN=CAMSAP3 PE=1 SV=2	18	21.3991	21.6401	21.2495	20.2861	20.7155	20.9597	21.1698	19.5306	20.0098	19.5354	20.4156
CAN13_HUMAN	Q6MZZ7	Calpain-13 OS=Homo sapiens OX=9606 GN=CAPN13 PE=1 SV=2	2	17.5889	16.0187	17.009	13.8554	13.5503	12.6368	12.9495	12.4407	13.3881	12.2186	13.4094
CAN15_HUMAN	O75808	Calpain-15 OS=Homo sapiens OX=9606 GN=CAPN15 PE=1 SV=1	4	16.5376	16.6611	16.7461	16.8246	16.6538	17.0461	17.4184	17.2228	16.8567	17.3434	17.1059
CAN1_HUMAN	P07384	Calpain-1 catalytic subunit OS=Homo sapiens OX=9606 GN=CAPN1 PE=1 SV=1	59	24.4748	24.1787	24.0074	24.536	25.3764	24.5463	24.2172	23.8519	24.4819	25.5822	24.5091
CAN2_HUMAN	P17655	Calpain-2 catalytic subunit OS=Homo sapiens OX=9606 GN=CAPN2 PE=1 SV=6	29	22.3852	22.4856	20.8085	22.9419	22.5748	22.4517	20.9344	23.7444	22.5493	23.7078	21.9759
CAN5_HUMAN	O15484	Calpain-5 OS=Homo sapiens OX=9606 GN=CAPN5 PE=1 SV=2	4	16.2517	16.0622	16.438	18.5827	17.2676	18.6427	17.1904	17.341	17.1876	18.1049	16.9499
CAN7_HUMAN	Q9Y6W3	Calpain-7 OS=Homo sapiens OX=9606 GN=CAPN7 PE=1 SV=1	9	20.7128	19.553	19.5851	19.3804	19.8096	19.9432	20.0236	20.3655	19.9881	20.0494	20.0485
CANB1_HUMAN	P63098	Calcineurin subunit B type 1 OS=Homo sapiens OX=9606 GN=PPP3R1 PE=1 SV=2	1	14.3162	14.0138	14.5577	13.5894	14.2443	13.4335	14.4313	12.7376	13.3909	13.7786	12.5546
CAND1_HUMAN	Q86VP6	Cullin-associated NEDD8-dissociated protein 1 OS=Homo sapiens OX=9606 GN=CAND1 PE=1 SV=2	160	25.2484	26.215	25.8188	26.9142	24.9379	24.9783	24.9224	25.3573	25.6587	25.593	25.2698
CAND2_HUMAN	O75155	Cullin-associated NEDD8-dissociated protein 2 OS=Homo sapiens OX=9606 GN=CAND2 PE=1 SV=3	22	22.6383	23.2695	23.1694	24.4315	22.2878	22.2789	22.408	22.6759	22.9545	22.9437	22.5888
CANT1_HUMAN	Q8WVQ1	Soluble calcium-activated nucleotidase 1 OS=Homo sapiens OX=9606 GN=CANT1 PE=1 SV=1	5	20.6755	20.1919	20.2823	19.8576	20.0693	20.0339	19.776	19.3209	19.193	20.356	18.5919
CAP1_HUMAN	Q01518	Adenylyl cyclase-associated protein 1 OS=Homo sapiens OX=9606 GN=CAP1 PE=1 SV=5	72	24.8789	24.5933	24.6817	24.7813	24.6255	25.3215	25.4542	25.813	25.5471	25.9932	24.8293
CAP2_HUMAN	P40123	Adenylyl cyclase-associated protein 2 OS=Homo sapiens OX=9606 GN=CAP2 PE=1 SV=1	30	22.6274	20.9102	21.8238	22.2878	22.2856	23.4814	22.2826	23.2089	23.3681	23.5605	22.3658
CAPAM_HUMAN	Q9H4Z3	mRNA (2'-O-methyladenosine-N(6)-)-methyltransferase OS=Homo sapiens OX=9606 GN=PCIF1 PE=1 SV=1	7	18.6985	18.1523	18.3358	17.6514	18.0932	18.0913	17.8558	17.6397	17.2373	17.7255	17.3256
CAPG_HUMAN	P40121	Macrophage-capping protein OS=Homo sapiens OX=9606 GN=CAPG PE=1 SV=2	55	23.3134	20.0594	21.9417	23.0148	24.6644	25.1767	22.5806	24.3368	23.6751	22.8314	21.4324
CAPON_HUMAN	O75052	Carboxyl-terminal PDZ ligand of neuronal nitric oxide synthase protein OS=Homo sapiens OX=9606 GN=NOS1AP PE=1 SV=3	4	17.4593	19.1623	18.0384	18.5667	19.9057	18.9343	17.8901	18.5153	18.403	18.3942	19.5066
CAPR1_HUMAN	Q14444	Caprin-1 OS=Homo sapiens OX=9606 GN=CAPRIN1 PE=1 SV=2	54	23.5367	23.7758	23.5037	23.7821	23.725	23.1586	24.598	23.3538	23.9034	23.7354	23.9634
CAPS2_HUMAN	Q86UW7	Calcium-dependent secretion activator 2 OS=Homo sapiens OX=9606 GN=CADPS2 PE=1 SV=2	2	17.6675	17.7781	18.1281	16.9553	16.5419	16.6916	16.7214	16.3372	17.1037	16.5953	16.5766
CAPZB_HUMAN	P47756	F-actin-capping protein subunit beta OS=Homo sapiens OX=9606 GN=CAPZB PE=1 SV=4	68	24.6353	24.2743	24.4549	24.2947	24.28	24.6096	24.2608	24.7145	23.996	24.934	24.6293
CAR10_HUMAN	Q9BWT7	Caspase recruitment domain-containing protein 10 OS=Homo sapiens OX=9606 GN=CARD10 PE=1 SV=2	3	15.1563	15.3942	15.7721	15.8262	16.4521	15.7843	16.0193	15.9008	15.3558	15.1766	15.0622
CAR11_HUMAN	Q9BXL7	Caspase recruitment domain-containing protein 11 OS=Homo sapiens OX=9606 GN=CARD11 PE=1 SV=3	1	13.8652	13.7786	14.1124	14.0399	14.1959	13.9323	15.0248	14.9944	14.8141	14.2554	13.6031
CAR19_HUMAN	Q96LW7	Caspase recruitment domain-containing protein 19 OS=Homo sapiens OX=9606 GN=CARD19 PE=1 SV=1	4	17.8957	17.6558	18.3055	18.8845	19.2032	19.2537	17.7699	19.1989	19.5141	19.5164	17.9326
CARD6_HUMAN	Q9BX69	Caspase recruitment domain-containing protein 6 OS=Homo sapiens OX=9606 GN=CARD6 PE=1 SV=2	2	14.0138	14.419	14.167	14.4066	14.8554	15.5379	15.8039	14.5007	14.6655	14.5433	14.1207
CARF_HUMAN	Q9NXV6	CDKN2A-interacting protein OS=Homo sapiens OX=9606 GN=CDKN2AIP PE=1 SV=3	25	20.2823	20.9524	19.9389	20.1388	20.1091	21.0076	20.9403	20.4924	20.4417	20.603	20.584
CARL1_HUMAN	Q5VZK9	F-actin-uncapping protein LRRC16A OS=Homo sapiens OX=9606 GN=CARMIL1 PE=1 SV=1	33	21.9751	21.9833	21.4864	21.0864	21.8692	21.9574	22.1059	21.6569	20.8194	21.4456	22.5927
CARM1_HUMAN	Q86X55	Histone-arginine methyltransferase CARM1 OS=Homo sapiens OX=9606 GN=CARM1 PE=1 SV=3	17	21.7745	22.2083	22.43	21.9711	22.5888	23.9057	23.2747	22.7526	22.1819	22.9787	22.9353
CARME_HUMAN	Q8N4J0	Carnosine N-methyltransferase OS=Homo sapiens OX=9606 GN=CARNMT1 PE=1 SV=1	3	17.8812	17.1441	19.2537	17.8508	17.9056	17.5188	18.443	17.739	18.1128	17.8862	18.1431
CASC3_HUMAN	O15234	Protein CASC3 OS=Homo sapiens OX=9606 GN=CASC3 PE=1 SV=2	4	18.4084	19.4046	19.2306	19.569	19.9082	19.3446	19.5586	19.1951	19.2651	19.5063	19.5789
CASC4_HUMAN	Q6P4E1	Protein CASC4 OS=Homo sapiens OX=9606 GN=CASC4 PE=1 SV=2	12	22.0596	21.3555	21.8649	21.9238	21.2743	21.5341	21.8014	21.1943	22.1532	21.1892	21.3926
CASD1_HUMAN	Q96PB1	N-acetylneuraminate 9-O-acetyltransferase OS=Homo sapiens OX=9606 GN=CASD1 PE=1 SV=1	1	16.791	16.0193	16.5153	15.3335	16.371	16.4911	16.206	15.9646	15.5735	15.776	16.8105
CASP1_HUMAN	P29466	Caspase-1 OS=Homo sapiens OX=9606 GN=CASP1 PE=1 SV=1	3	14.6727	14.2208	13.6554	15.7359	17.278	17.1904	20.1259	14.5407	16.4536	15.1958	16.1069
CASP2_HUMAN	P42575	Caspase-2 OS=Homo sapiens OX=9606 GN=CASP2 PE=1 SV=2	2	17.6817	18.1576	16.9486	16.9752	17.1624	16.5941	15.3292	16.674	16.7002	16.5832	17.1356
CASP3_HUMAN	P42574	Caspase-3 OS=Homo sapiens OX=9606 GN=CASP3 PE=1 SV=2	4	20.7695	20.4283	18.8714	19.7269	20.4543	20.2377	20.3246	20.4679	20.0219	19.6176	20.8896
CASP4_HUMAN	P49662	Caspase-4 OS=Homo sapiens OX=9606 GN=CASP4 PE=1 SV=1	9	20.2948	19.2845	19.0559	20.6528	21.3673	21.4872	22.6407	21.354	22.3718	19.8969	21.0931
CASP6_HUMAN	P55212	Caspase-6 OS=Homo sapiens OX=9606 GN=CASP6 PE=1 SV=2	9	21.1513	21.2296	20.5198	20.5818	20.2693	20.601	20.8794	19.8803	21.2513	20.6826	21.0941
CASP7_HUMAN	P55210	Caspase-7 OS=Homo sapiens OX=9606 GN=CASP7 PE=1 SV=1	6	20.6618	18.8442	19.2355	20.4208	19.7595	19.5364	20.9216	18.9385	20.6574	19.3436	19.7542
CASP8_HUMAN	Q14790	Caspase-8 OS=Homo sapiens OX=9606 GN=CASP8 PE=1 SV=1	18	19.4631	20.2981	19.4346	19.6049	20.4307	20.0371	20.8247	20.1286	21.4156	20.2935	20.4208
CASPA_HUMAN	Q92851	Caspase-10 OS=Homo sapiens OX=9606 GN=CASP10 PE=1 SV=3	1	13.4649	13.5551	13.1361	13.0981	12.7559	12.6757	13.229	13.229	13.2706	12.9607	12.7482
CASPE_HUMAN	P31944	Caspase-14 OS=Homo sapiens OX=9606 GN=CASP14 PE=1 SV=2	25	21.2134	19.5256	22.0701	22.634	23.6996	22.406	19.5095	19.8134	20.0685	19.6753	19.2263
CASP_HUMAN	Q13948	Protein CASP OS=Homo sapiens OX=9606 GN=CUX1 PE=1 SV=2	27	21.2636	20.839	21.2257	20.2479	20.8823	21.3714	21.1603	19.9932	21.026	20.9117	20.6434
CAST1_HUMAN	Q8WTX7	Cytosolic arginine sensor for mTORC1 subunit 1 OS=Homo sapiens OX=9606 GN=CASTOR1 PE=1 SV=1	1	18.062	17.0048	17.8395	17.2146	18.0579	17.3984	18.248	17.3717	17.6749	18.4171	17.5131
CASZ1_HUMAN	Q86V15	Zinc finger protein castor homolog 1 OS=Homo sapiens OX=9606 GN=CASZ1 PE=1 SV=4	6	18.922	19.311	19.3528	17.5111	17.4041	17.0821	17.543	16.3468	16.3895	16.4304	16.3649
CATA_HUMAN	P04040	Catalase OS=Homo sapiens OX=9606 GN=CAT PE=1 SV=3	36	22.3495	22.5641	22.2572	21.2241	23.1249	22.2856	25.122	22.0234	21.8126	22.401	22.1252
CATB_HUMAN	P07858	Cathepsin B OS=Homo sapiens OX=9606 GN=CTSB PE=1 SV=3	13	19.2372	17.6411	19.4972	19.7567	21.236	19.8533	22.6524	21.1121	21.6976	19.1592	20.3246
CATC_HUMAN	P53634	Dipeptidyl peptidase 1 OS=Homo sapiens OX=9606 GN=CTSC PE=1 SV=2	4	19.6176	21.4815	19.9421	20.3845	20.287	19.5202	21.3599	18.559	19.8875	19.0926	20.273
CATD_HUMAN	P07339	Cathepsin D OS=Homo sapiens OX=9606 GN=CTSD PE=1 SV=1	79	25.3908	24.2825	24.3791	25.0194	25.587	25.074	23.8764	24.2142	24.4802	24.9702	24.0909
CATF_HUMAN	Q9UBX1	Cathepsin F OS=Homo sapiens OX=9606 GN=CTSF PE=1 SV=1	1	15.4167	16.4129	13.504	14.1326	14.9406	17.4417	14.8409	15.4542	14.6054	15.2387	15.3029
CATH_HUMAN	P09668	Pro-cathepsin H OS=Homo sapiens OX=9606 GN=CTSH PE=1 SV=4	2	14.9982	17.5889	15.2031	17.4184	18.5875	17.2438	17.9394	14.619	14.6313	14.9436	15.8597
CATIN_HUMAN	Q8WUQ7	Cactin OS=Homo sapiens OX=9606 GN=CACTIN PE=1 SV=3	12	19.208	19.7862	19.3294	20.1272	19.3853	19.6714	20.0467	19.703	19.5332	19.6431	19.8274
CATL1_HUMAN	P07711	Cathepsin L1 OS=Homo sapiens OX=9606 GN=CTSL PE=1 SV=2	8	20.6168	21.6256	21.4798	21.5732	21.5464	20.8179	21.5228	23.254	21.8168	20.7297	21.0214
CATL2_HUMAN	O60911	Cathepsin L2 OS=Homo sapiens OX=9606 GN=CTSV PE=1 SV=2	3	20.4631	21.5164	21.3618	21.5145	21.2971	20.5978	21.4182	22.634	21.3364	20.3097	20.8559
CATZ_HUMAN	Q9UBR2	Cathepsin Z OS=Homo sapiens OX=9606 GN=CTSZ PE=1 SV=1	3	18.3042	20.546	19.9313	19.193	19.9113	20.3716	20.0294	18.236	19.6811	20.3769	20.0853
CAV1_HUMAN	Q03135	Caveolin-1 OS=Homo sapiens OX=9606 GN=CAV1 PE=1 SV=4	27	19.6028	20.8085	20.7504	25.5983	24.598	27.1086	26.3257	26.9142	23.4656	26.9017	24.3552
CAV2_HUMAN	P51636	Caveolin-2 OS=Homo sapiens OX=9606 GN=CAV2 PE=1 SV=2	3	12.945	13.3971	12.8304	17.5459	16.83	19.0064	19.1133	18.4156	15.8597	19.4224	17.3296
CAVN1_HUMAN	Q6NZI2	Caveolae-associated protein 1 OS=Homo sapiens OX=9606 GN=CAVIN1 PE=1 SV=1	87	21.1799	20.6222	20.4806	24.2743	24.2663	25.7355	24.7607	25.6667	23.1537	26.4247	23.6751
CAVN2_HUMAN	O95810	Caveolae-associated protein 2 OS=Homo sapiens OX=9606 GN=CAVIN2 PE=1 SV=3	8	18.4199	17.7422	18.5297	21.1537	19.2173	18.7639	20.4173	20.5592	18.5325	21.903	21.0444
CAVN3_HUMAN	Q969G5	Caveolae-associated protein 3 OS=Homo sapiens OX=9606 GN=CAVIN3 PE=1 SV=3	7	16.438	16.1209	16.6101	19.3077	19.5943	20.55	19.5671	20.2942	17.9512	21.3973	17.3594
CAYP1_HUMAN	Q13938	Calcyphosin OS=Homo sapiens OX=9606 GN=CAPS PE=1 SV=2	4	16.2573	13.7894	21.3251	18.7894	19.5193	15.7227	14.3809	14.8053	15.3269	15.041	17.2301
CAZA1_HUMAN	P52907	F-actin-capping protein subunit alpha-1 OS=Homo sapiens OX=9606 GN=CAPZA1 PE=1 SV=3	59	23.9927	23.627	23.6246	23.5305	23.8679	23.5829	23.5729	23.8209	23.5672	23.9436	23.5254
CAZA2_HUMAN	P47755	F-actin-capping protein subunit alpha-2 OS=Homo sapiens OX=9606 GN=CAPZA2 PE=1 SV=3	34	22.9728	22.5927	22.8406	22.1463	22.1532	22.9562	22.2228	22.5249	21.8911	22.8445	23.2006
CB069_HUMAN	Q8N8R5	UPF0565 protein C2orf69 OS=Homo sapiens OX=9606 GN=C2orf69 PE=1 SV=1	2	18.6738	18.7916	17.595	18.5635	18.4876	17.6829	18.6223	19.0669	18.7497	18.5994	17.9665
CB076_HUMAN	Q3KRA6	UPF0538 protein C2orf76 OS=Homo sapiens OX=9606 GN=C2orf76 PE=1 SV=3	1	15.5795	14.812	15.4554	13.6512	14.7479	14.4843	14.4095	14.4388	14.2155	14.3214	15.2536
CB39L_HUMAN	Q9H9S4	Calcium-binding protein 39-like OS=Homo sapiens OX=9606 GN=CAB39L PE=1 SV=3	8	22.6243	21.1005	21.7071	20.5889	20.8113	21.2487	21.6794	20.7356	20.6742	21.1079	20.8036
CBLB_HUMAN	Q13191	E3 ubiquitin-protein ligase CBL-B OS=Homo sapiens OX=9606 GN=CBLB PE=1 SV=2	1	14.7366	15.5379	14.5513	14.1164	14.1468	14.7969	15.3483	14.8436	14.427	14.2072	15.6402
CBL_HUMAN	P22681	E3 ubiquitin-protein ligase CBL OS=Homo sapiens OX=9606 GN=CBL PE=1 SV=2	13	19.5947	19.7428	19.7769	20.1298	20.4044	20.4035	20.823	21.037	20.2942	21.2001	20.1641
CBPA4_HUMAN	Q9UI42	Carboxypeptidase A4 OS=Homo sapiens OX=9606 GN=CPA4 PE=1 SV=2	12	18.8604	18.6636	19.5344	19.49	19.0899	20.0665	21.4324	20.6692	19.0408	23.6392	19.6176
CBPC1_HUMAN	Q9UPW5	Cytosolic carboxypeptidase 1 OS=Homo sapiens OX=9606 GN=AGTPBP1 PE=1 SV=3	6	16.5738	17.6658	17.4965	17.2301	16.9289	17.6225	17.2265	18.4239	18.6157	17.9892	18.1996
CBPC3_HUMAN	Q8NEM8	Cytosolic carboxypeptidase 3 OS=Homo sapiens OX=9606 GN=AGBL3 PE=2 SV=2	1	17.3256	16.5941	17.0147	17.7169	17.1037	17.4837	16.651	17.2016	17.4025	16.4933	17.4804
CBPC5_HUMAN	Q8NDL9	Cytosolic carboxypeptidase-like protein 5 OS=Homo sapiens OX=9606 GN=AGBL5 PE=1 SV=1	1	17.9042	16.1647	17.0019	16.0111	16.2582	16.2368	16.0802	15.1152	15.776	15.4554	17.0938
CBPD_HUMAN	O75976	Carboxypeptidase D OS=Homo sapiens OX=9606 GN=CPD PE=1 SV=2	40	22.634	22.7024	21.8877	21.6839	22.5309	23.0625	22.128	21.5219	21.4029	21.5475	22.7536
CBPM_HUMAN	P14384	Carboxypeptidase M OS=Homo sapiens OX=9606 GN=CPM PE=1 SV=2	5	16.5969	17.6461	16.3846	20.2581	18.22	18.7166	17.8587	20.6336	18.1456	20.167	16.9101
CBPQ_HUMAN	Q9Y646	Carboxypeptidase Q OS=Homo sapiens OX=9606 GN=CPQ PE=1 SV=1	2	16.1766	17.3743	17.8781	17.6209	16.7028	16.8517	16.618	17.3077	16.8579	14.9695	17.4273
CBPZ_HUMAN	Q66K79	Carboxypeptidase Z OS=Homo sapiens OX=9606 GN=CPZ PE=1 SV=2	1	14.8886	15.431	15.3775	14.2155	14.3735	13.9367	14.8903	14.4948	14.6979	14.5123	14.6407
CBP_HUMAN	Q92793	CREB-binding protein OS=Homo sapiens OX=9606 GN=CREBBP PE=1 SV=3	12	20.1033	20.584	19.6188	19.9113	19.0511	19.0899	19.4026	18.8749	18.5704	18.2249	20.3051
CBR1_HUMAN	P16152	Carbonyl reductase [NADPH] 1 OS=Homo sapiens OX=9606 GN=CBR1 PE=1 SV=3	31	19.6729	22.256	23.1954	22.9524	23.4738	22.9245	23.9194	23.3417	23.3071	22.9474	22.3459
CBR3_HUMAN	O75828	Carbonyl reductase [NADPH] 3 OS=Homo sapiens OX=9606 GN=CBR3 PE=1 SV=3	16	21.5802	21.0312	21.2937	21.303	21.822	21.2282	22.0716	22.0114	21.5145	21.1563	21.545
CBR4_HUMAN	Q8N4T8	Carbonyl reductase family member 4 OS=Homo sapiens OX=9606 GN=CBR4 PE=1 SV=3	9	21.2042	20.7155	19.1226	19.5095	21.7255	21.442	20.5869	18.6035	19.0278	19.2159	20.0693
CBSL_HUMAN	P0DN79	Cystathionine beta-synthase-like protein OS=Homo sapiens OX=9606 GN=CBSL PE=1 SV=1	11	22.9489	19.2047	21.3341	21.4803	20.9616	21.5142	19.9053	20.9593	18.9634	21.0896	22.532
CBS_HUMAN	P35520	Cystathionine beta-synthase OS=Homo sapiens OX=9606 GN=CBS PE=1 SV=2	11	22.9489	19.2047	21.3341	21.4803	20.9616	21.5142	19.9053	20.9593	18.9634	21.0896	22.532
CBWD1_HUMAN	Q9BRT8	COBW domain-containing protein 1 OS=Homo sapiens OX=9606 GN=CBWD1 PE=2 SV=1	12	20.0028	20.6688	20.7162	19.5799	20.7901	19.0278	20.272	19.8156	20.1864	20.193	20.3953
CBX1_HUMAN	P83916	Chromobox protein homolog 1 OS=Homo sapiens OX=9606 GN=CBX1 PE=1 SV=1	63	24.4589	24.7198	24.1659	23.9889	24.1462	23.632	24.4045	23.5839	23.9057	23.3281	24.1755
CBX2_HUMAN	Q14781	Chromobox protein homolog 2 OS=Homo sapiens OX=9606 GN=CBX2 PE=1 SV=2	9	17.1413	20.9432	20.2057	18.4462	17.4876	19.1141	18.0247	18.5524	18.6486	18.6366	18.8678
CBX3_HUMAN	Q13185	Chromobox protein homolog 3 OS=Homo sapiens OX=9606 GN=CBX3 PE=1 SV=4	73	24.6134	25.2288	24.6715	24.4776	24.9783	24.3311	25.4705	24.1519	24.3858	23.9487	24.5648
CBX4_HUMAN	O00257	E3 SUMO-protein ligase CBX4 OS=Homo sapiens OX=9606 GN=CBX4 PE=1 SV=3	8	20.281	20.1562	20.7669	20.3375	20.218	19.9662	20.3361	19.6645	20.5638	20.2897	20.524
CBX5_HUMAN	P45973	Chromobox protein homolog 5 OS=Homo sapiens OX=9606 GN=CBX5 PE=1 SV=1	15	22.6047	22.2055	21.9646	22.2092	21.8968	21.9067	20.9292	21.7605	20.9191	21.2674	22.933
CBX6_HUMAN	O95503	Chromobox protein homolog 6 OS=Homo sapiens OX=9606 GN=CBX6 PE=1 SV=1	2	15.9877	15.1923	16.0372	15.3902	15.1563	15.657	15.2852	15.9891	15.5379	16.4671	15.4568
CBX8_HUMAN	Q9HC52	Chromobox protein homolog 8 OS=Homo sapiens OX=9606 GN=CBX8 PE=1 SV=3	12	20.3825	20.6391	20.854	20.379	19.3629	19.5789	20.3331	19.7688	19.936	20.1161	20.1537
CC020_HUMAN	Q8ND61	Uncharacterized protein C3orf20 OS=Homo sapiens OX=9606 GN=C3orf20 PE=2 SV=2	1	16.1368	16.4503	16.2034	15.36	16.8567	16.0746	15.892	16.0779	16.2258	16.1209	15.5059
CC033_HUMAN	Q6P1S2	Protein C3orf33 OS=Homo sapiens OX=9606 GN=C3orf33 PE=1 SV=2	1	15.9289	15.7915	16.0073	14.8096	15.4079	15.647	15.3088	14.2487	15.2335	15.2293	15.1152
CC038_HUMAN	Q5JPI3	Uncharacterized protein C3orf38 OS=Homo sapiens OX=9606 GN=C3orf38 PE=1 SV=1	6	19.6153	19.6943	19.9321	19.9281	19.569	19.7688	19.5637	20.0745	20.2013	20.1942	20.0908
CC106_HUMAN	Q9BWC9	Coiled-coil domain-containing protein 106 OS=Homo sapiens OX=9606 GN=CCDC106 PE=1 SV=1	1	16.2204	15.8101	16.3888	14.097	15.1582	15.4219	14.079	14.5513	15.8162	15.5108	14.0269
CC115_HUMAN	Q96NT0	Coiled-coil domain-containing protein 115 OS=Homo sapiens OX=9606 GN=CCDC115 PE=1 SV=1	2	18.6379	18.2458	19.1755	19.5675	18.557	18.5028	18.3537	19.0795	18.1899	19.193	18.5241
CC117_HUMAN	Q8IWD4	Coiled-coil domain-containing protein 117 OS=Homo sapiens OX=9606 GN=CCDC117 PE=1 SV=1	6	18.4492	17.9382	18.3821	18.5479	17.9492	18.2518	17.773	18.2249	18.2304	17.874	19.02
CC120_HUMAN	Q96HB5	Coiled-coil domain-containing protein 120 OS=Homo sapiens OX=9606 GN=CCDC120 PE=1 SV=1	1	14.129	13.1794	14.1509	13.1117	13.3614	12.9836	13.7927	12.502	12.7832	12.9134	12.9937
CC124_HUMAN	Q96CT7	Coiled-coil domain-containing protein 124 OS=Homo sapiens OX=9606 GN=CCDC124 PE=1 SV=1	25	20.0645	21.4535	23.5367	21.3973	21.4551	22.3495	21.9021	21.7994	21.6673	22.3121	22.6533
CC127_HUMAN	Q96BQ5	Coiled-coil domain-containing protein 127 OS=Homo sapiens OX=9606 GN=CCDC127 PE=1 SV=1	6	19.3925	19.0456	18.9494	19.3606	19.4187	19.5637	19.9089	19.1141	19.1418	19.2142	19.208
CC130_HUMAN	P13994	Coiled-coil domain-containing protein 130 OS=Homo sapiens OX=9606 GN=CCDC130 PE=1 SV=2	2	18.9856	17.8236	18.2845	18.4817	18.5827	17.509	18.2497	17.6918	17.9925	18.1182	17.5986
CC134_HUMAN	Q9H6E4	Coiled-coil domain-containing protein 134 OS=Homo sapiens OX=9606 GN=CCDC134 PE=1 SV=1	8	20.6606	19.5969	20.5076	21.5228	20.6176	20.1033	20.4351	20.7634	19.7925	19.5931	20.567
CC137_HUMAN	Q6PK04	Coiled-coil domain-containing protein 137 OS=Homo sapiens OX=9606 GN=CCDC137 PE=1 SV=1	15	19.679	20.7504	20.5053	20.4656	20.5426	21.303	21.0823	20.5889	20.5215	21.1685	20.6533
CC149_HUMAN	Q6ZUS6	Coiled-coil domain-containing protein 149 OS=Homo sapiens OX=9606 GN=CCDC149 PE=2 SV=2	2	18.5142	18.1351	18.9316	16.3158	16.2734	15.8122	15.9509	17.0441	16.7448	14.7552	16.7815
CC174_HUMAN	Q6PII3	Coiled-coil domain-containing protein 174 OS=Homo sapiens OX=9606 GN=CCDC174 PE=1 SV=3	2	17.0504	17.3434	17.5032	16.863	16.8579	16.7359	16.6168	16.5738	17.549	16.9948	16.7622
CC175_HUMAN	P0C221	Coiled-coil domain-containing protein 175 OS=Homo sapiens OX=9606 GN=CCDC175 PE=4 SV=2	2	14.9215	15.1624	14.2554	14.167	15.0668	16.0892	13.9096	17.7056	18.0818	16.3592	14.0678
CC186_HUMAN	Q7Z3E2	Coiled-coil domain-containing protein 186 OS=Homo sapiens OX=9606 GN=CCDC186 PE=1 SV=2	7	18.1658	17.8719	17.9749	17.903	17.5587	17.7889	18.2746	17.4849	18.1923	17.7889	17.7738
CC28B_HUMAN	Q9BUN5	Coiled-coil domain-containing protein 28B OS=Homo sapiens OX=9606 GN=CCDC28B PE=1 SV=2	1	14.989	14.061	13.0568	13.4094	13.0431	14.0437	14.0178	14.2335	15.3618	13.948	15.2655
CC50A_HUMAN	Q9NV96	Cell cycle control protein 50A OS=Homo sapiens OX=9606 GN=TMEM30A PE=1 SV=1	5	17.9016	18.8837	18.9712	18.8199	19.1688	19.7085	19.3359	19.8088	19.388	19.8028	19.4071
CC50B_HUMAN	Q3MIR4	Cell cycle control protein 50B OS=Homo sapiens OX=9606 GN=TMEM30B PE=1 SV=1	3	18.1239	17.1326	16.1661	16.1926	15.5679	14.4785	14.9868	13.4883	12.2768	12.6368	11.8753
CC71L_HUMAN	Q8N9Z2	Coiled-coil domain-containing protein 71L OS=Homo sapiens OX=9606 GN=CCDC71L PE=1 SV=2	3	15.7377	17.2039	16.8354	16.7488	18.0763	19.1723	17.7616	17.4227	18.3579	17.7507	16.8354
CC85C_HUMAN	A6NKD9	Coiled-coil domain-containing protein 85C OS=Homo sapiens OX=9606 GN=CCDC85C PE=1 SV=1	5	18.4365	19.087	18.3929	18.2044	18.3733	17.5926	18.5815	16.9782	18.6835	17.955	18.5016
CC88B_HUMAN	A6NC98	Coiled-coil domain-containing protein 88B OS=Homo sapiens OX=9606 GN=CCDC88B PE=1 SV=1	1	15.5173	15.7581	15.8874	15.5918	15.7977	15.3736	15.3223	15.094	14.5106	15.0431	14.8086
CCAR1_HUMAN	Q8IX12	Cell division cycle and apoptosis regulator protein 1 OS=Homo sapiens OX=9606 GN=CCAR1 PE=1 SV=2	60	23.8071	24.0503	23.2906	23.5992	23.0092	23.3173	23.5379	23.3366	23.2711	23.2641	23.6086
CCAR2_HUMAN	Q8N163	Cell cycle and apoptosis regulator protein 2 OS=Homo sapiens OX=9606 GN=CCAR2 PE=1 SV=2	52	24.0909	24.4273	23.7998	23.2218	23.6196	24.0254	23.4449	24.8621	23.6928	23.6969	24.6784
CCD12_HUMAN	Q8WUD4	Coiled-coil domain-containing protein 12 OS=Homo sapiens OX=9606 GN=CCDC12 PE=1 SV=1	9	21.6839	23.1766	21.8947	21.8896	21.7401	21.6041	22.6209	21.7777	22.2459	21.9976	22.0251
CCD13_HUMAN	Q8IYE1	Coiled-coil domain-containing protein 13 OS=Homo sapiens OX=9606 GN=CCDC13 PE=1 SV=2	5	20.345	20.6866	20.235	20.5747	20.4077	20.3825	20.3655	20.7178	20.8441	20.5053	20.6938
CCD14_HUMAN	Q49A88	Coiled-coil domain-containing protein 14 OS=Homo sapiens OX=9606 GN=CCDC14 PE=1 SV=3	1	13.9096	13.6626	14.6124	15.3011	14.6706	14.2208	14.143	14.9845	15.1747	14.5089	15.3223
CCD18_HUMAN	Q5T9S5	Coiled-coil domain-containing protein 18 OS=Homo sapiens OX=9606 GN=CCDC18 PE=1 SV=1	2	19.9997	19.1951	20.2955	20.4764	21.113	20.1179	20.5102	20.4448	19.9486	20.6081	20.0771
CCD22_HUMAN	O60826	Coiled-coil domain-containing protein 22 OS=Homo sapiens OX=9606 GN=CCDC22 PE=1 SV=1	23	21.1382	20.5978	21.236	20.839	20.9323	20.0685	20.2518	20.6108	20.7607	20.7703	20.6022
CCD25_HUMAN	Q86WR0	Coiled-coil domain-containing protein 25 OS=Homo sapiens OX=9606 GN=CCDC25 PE=1 SV=2	7	20.2505	20.4543	22.2754	20.4089	21.1775	20.959	20.1186	22.2138	20.9755	21.3582	21.4214
CCD40_HUMAN	Q4G0X9	Coiled-coil domain-containing protein 40 OS=Homo sapiens OX=9606 GN=CCDC40 PE=2 SV=2	1	16.9215	18.3498	16.6083	16.8941	15.7843	15.2963	14.3048	15.2722	16.8328	14.1207	16.3835
CCD43_HUMAN	Q96MW1	Coiled-coil domain-containing protein 43 OS=Homo sapiens OX=9606 GN=CCDC43 PE=1 SV=2	6	19.3676	19.925	19.402	20.1201	20.6168	20.3331	20.2105	19.3905	19.4094	19.7989	19.896
CCD47_HUMAN	Q96A33	Coiled-coil domain-containing protein 47 OS=Homo sapiens OX=9606 GN=CCDC47 PE=1 SV=1	46	22.977	22.4795	22.171	22.4718	22.5806	22.2754	22.7321	22.3646	21.9721	21.9898	22.3426
CCD50_HUMAN	Q8IVM0	Coiled-coil domain-containing protein 50 OS=Homo sapiens OX=9606 GN=CCDC50 PE=1 SV=1	13	19.5278	20.6416	20.8924	21.7963	22.258	21.7233	21.704	22.099	21.3618	23.3756	22.1518
CCD58_HUMAN	Q4VC31	Coiled-coil domain-containing protein 58 OS=Homo sapiens OX=9606 GN=CCDC58 PE=1 SV=1	1	15.1923	15.1747	14.3573	14.5985	16.0297	14.0178	15.4823	14.9105	15.6223	14.6751	15.0155
CCD71_HUMAN	Q8IV32	Coiled-coil domain-containing protein 71 OS=Homo sapiens OX=9606 GN=CCDC71 PE=1 SV=3	1	17.3695	17.5854	17.457	16.9165	17.1225	17.9492	17.5747	17.5032	17.1742	17.606	17.8947
CCD73_HUMAN	Q6ZRK6	Coiled-coil domain-containing protein 73 OS=Homo sapiens OX=9606 GN=CCDC73 PE=2 SV=2	1	17.7994	16.169	18.4255	18.856	18.61	17.3362	17.9565	14.6932	14.4763	18.3315	15.4864
CCD78_HUMAN	A2IDD5	Coiled-coil domain-containing protein 78 OS=Homo sapiens OX=9606 GN=CCDC78 PE=2 SV=1	1	15.8974	16.8834	16.9346	16.7359	15.9008	16.1167	16.9081	16.5201	16.2805	16.2613	17.0208
CCD82_HUMAN	Q8N4S0	Coiled-coil domain-containing protein 82 OS=Homo sapiens OX=9606 GN=CCDC82 PE=1 SV=2	1	14.6474	14.3214	14.4785	16.2464	16.1368	17.3171	16.83	17.2075	17.1564	17.4714	17.0552
CCD86_HUMAN	Q9H6F5	Coiled-coil domain-containing protein 86 OS=Homo sapiens OX=9606 GN=CCDC86 PE=1 SV=1	16	20.8324	20.6081	21.074	21.9288	21.6692	21.8743	22.2535	22.1021	21.7563	22.2378	22.1696
CCD91_HUMAN	Q7Z6B0	Coiled-coil domain-containing protein 91 OS=Homo sapiens OX=9606 GN=CCDC91 PE=1 SV=2	13	20.0908	19.8552	21.2333	20.9806	20.9441	20.8794	21.5191	20.6794	20.9271	21.0337	19.9545
CCD93_HUMAN	Q567U6	Coiled-coil domain-containing protein 93 OS=Homo sapiens OX=9606 GN=CCDC93 PE=1 SV=2	30	22.3071	21.6223	21.864	21.9612	22.0674	21.3793	21.4594	21.7634	21.9855	21.8453	21.6365
CCD97_HUMAN	Q96F63	Coiled-coil domain-containing protein 97 OS=Homo sapiens OX=9606 GN=CCDC97 PE=1 SV=1	2	15.6223	15.7899	16.0746	15.3641	15.4377	13.7335	14.4526	15.0264	14.5316	14.7194	15.2993
CCD9B_HUMAN	Q6ZUT6	Coiled-coil domain-containing protein 9B OS=Homo sapiens OX=9606 GN=CCDC9B PE=1 SV=1	11	17.4825	18.1111	18.1972	18.0749	19.4005	18.9494	18.4847	17.7212	19.5724	19.7812	17.7599
CCDB1_HUMAN	O95273	Cyclin-D1-binding protein 1 OS=Homo sapiens OX=9606 GN=CCNDBP1 PE=1 SV=2	3	17.7158	16.2985	16.7545	18.4095	17.4103	16.1926	17.4795	16.2204	18.0666	17.2359	17.1685
CCDC6_HUMAN	Q16204	Coiled-coil domain-containing protein 6 OS=Homo sapiens OX=9606 GN=CCDC6 PE=1 SV=2	82	24.2033	23.81	25.1967	24.1083	23.5037	23.0699	23.5469	22.9368	23.1618	23.8319	23.0835
CCDC9_HUMAN	Q9Y3X0	Coiled-coil domain-containing protein 9 OS=Homo sapiens OX=9606 GN=CCDC9 PE=1 SV=1	9	19.2205	19.8332	19.3266	19.871	19.129	19.3994	19.7875	19.6091	17.7197	19.2407	19.8149
CCHCR_HUMAN	Q8TD31	Coiled-coil alpha-helical rod protein 1 OS=Homo sapiens OX=9606 GN=CCHCR1 PE=1 SV=2	1	17.2075	16.1863	16.3001	17.2289	16.972	16.169	17.8153	16.7888	16.3339	17.3639	16.5341
CCHL_HUMAN	P53701	Cytochrome c-type heme lyase OS=Homo sapiens OX=9606 GN=HCCS PE=1 SV=1	1	15.0121	14.2554	14.7232	13.4883	14.445	14.0637	14.7423	15.032	15.8948	15.5352	14.9617
CCKN_HUMAN	P06307	Cholecystokinin OS=Homo sapiens OX=9606 GN=CCK PE=1 SV=1	1	17.9173	19.616	18.443	18.4654	17.6015	17.7078	17.6086	17.0147	18.8211	14.6855	19.5518
CCM2_HUMAN	Q9BSQ5	Cerebral cavernous malformations 2 protein OS=Homo sapiens OX=9606 GN=CCM2 PE=1 SV=1	3	18.8686	19.2187	17.9249	18.8103	17.9999	18.8758	18.5988	19.2767	17.7065	18.9103	18.7659
CCN1_HUMAN	O00622	CCN family member 1 OS=Homo sapiens OX=9606 GN=CCN1 PE=1 SV=1	2	15.8314	15.3069	15.892	17.6303	16.6101	17.4522	16.6376	19.1009	17.5854	19.311	16.3169
CCNA2_HUMAN	P20248	Cyclin-A2 OS=Homo sapiens OX=9606 GN=CCNA2 PE=1 SV=2	6	18.3332	19.0238	19.6391	19.9654	19.5457	19.9475	20.5206	20.4764	19.2944	20.1179	20.6409
CCNB1_HUMAN	P14635	G2/mitotic-specific cyclin-B1 OS=Homo sapiens OX=9606 GN=CCNB1 PE=1 SV=1	7	18.9689	19.3804	20.0154	20.5988	19.63	20.0771	20.1864	21.2012	19.8881	20.8364	20.5747
CCNB2_HUMAN	O95067	G2/mitotic-specific cyclin-B2 OS=Homo sapiens OX=9606 GN=CCNB2 PE=1 SV=1	6	19.484	19.2516	17.7361	20.3468	19.2187	18.9728	19.3954	19.2944	19.5969	19.218	19.9219
CCNC_HUMAN	P24863	Cyclin-C OS=Homo sapiens OX=9606 GN=CCNC PE=1 SV=2	1	17.7692	18.0018	17.773	17.9335	17.172	17.6397	18.0384	17.6978	17.6911	17.1977	18.0426
CCNH_HUMAN	P51946	Cyclin-H OS=Homo sapiens OX=9606 GN=CCNH PE=1 SV=1	6	20.2453	19.7063	19.6714	20.1179	20.0908	20.3845	20.7812	20.2518	20.3309	20.3702	20.4025
CCNK_HUMAN	O75909	Cyclin-K OS=Homo sapiens OX=9606 GN=CCNK PE=1 SV=2	5	17.7654	18.3929	17.8299	18.0579	18.1431	18.3831	18.4514	18.3733	18.1644	18.104	18.0943
CCNL1_HUMAN	Q9UK58	Cyclin-L1 OS=Homo sapiens OX=9606 GN=CCNL1 PE=1 SV=1	3	17.8467	18.5418	18.4316	18.3883	18.2683	18.7477	18.1911	18.0081	18.6943	18.1431	18.1418
CCNL2_HUMAN	Q96S94	Cyclin-L2 OS=Homo sapiens OX=9606 GN=CCNL2 PE=1 SV=1	2	19.8474	19.4631	18.9668	18.4021	17.7551	17.8931	18.8538	18.5623	18.8518	17.8751	19.7063
CCNT1_HUMAN	O60563	Cyclin-T1 OS=Homo sapiens OX=9606 GN=CCNT1 PE=1 SV=1	9	19.311	19.9585	19.9042	19.5875	19.4127	19.8947	19.9673	19.6472	19.3083	19.3735	19.4982
CCNY_HUMAN	Q8ND76	Cyclin-Y OS=Homo sapiens OX=9606 GN=CCNY PE=1 SV=2	5	19.4804	19.715	19.689	19.3457	20.3309	20.3416	19.8866	19.3299	18.6855	19.5615	20.1009
CCPG1_HUMAN	Q9ULG6	Cell cycle progression protein 1 OS=Homo sapiens OX=9606 GN=CCPG1 PE=1 SV=3	12	18.6111	18.9394	19.0238	20.8077	19.2688	19.8205	18.9894	19.7946	20.2505	20.3697	19.7841
CCSAP_HUMAN	Q6IQ19	Centriole, cilia and spindle-associated protein OS=Homo sapiens OX=9606 GN=CCSAP PE=1 SV=2	1	14.9519	15.2086	15.2913	14.6855	14.8775	14.3048	15.1021	14.5056	15.9671	14.7667	15.1114
CCS_HUMAN	O14618	Copper chaperone for superoxide dismutase OS=Homo sapiens OX=9606 GN=CCS PE=1 SV=1	3	18.1174	16.8005	17.2662	17.0842	17.4804	17.9799	17.9705	16.9092	17.6216	17.2797	16.7426
CCYL1_HUMAN	Q8N7R7	Cyclin-Y-like protein 1 OS=Homo sapiens OX=9606 GN=CCNYL1 PE=1 SV=2	4	18.3149	18.062	18.1719	18.6985	18.8645	18.357	19.156	17.8707	17.9382	17.8846	18.4817
CCZ1B_HUMAN	P86790	Vacuolar fusion protein CCZ1 homolog B OS=Homo sapiens OX=9606 GN=CCZ1B PE=1 SV=1	17	20.4144	20.5997	20.5727	20.5552	20.9417	20.7992	20.5005	20.9857	21.1378	20.935	20.7002
CCZ1_HUMAN	P86791	Vacuolar fusion protein CCZ1 homolog OS=Homo sapiens OX=9606 GN=CCZ1 PE=1 SV=1	17	20.4144	20.5997	20.5727	20.5552	20.9417	20.7992	20.5005	20.9857	21.1378	20.935	20.7002
CD003_HUMAN	Q8WVX3	Uncharacterized protein C4orf3 OS=Homo sapiens OX=9606 GN=C4orf3 PE=1 SV=2	2	16.2444	16.7768	15.2293	15.5322	14.6507	14.7596	14.7795	15.1239	15.5352	15.6508	14.4353
CD048_HUMAN	Q5BLP8	Neuropeptide-like protein C4orf48 OS=Homo sapiens OX=9606 GN=C4orf48 PE=1 SV=3	1	13.1412	14.0637	14.3007	14.1995	13.5804	14.3247	14.3942	15.1544	15.6892	15.7965	14.2885
CD109_HUMAN	Q6YHK3	CD109 antigen OS=Homo sapiens OX=9606 GN=CD109 PE=1 SV=2	17	18.1355	18.5124	19.2242	21.497	20.7409	20.4604	19.7305	20.6434	19.8748	20.1729	19.4936
CD11A_HUMAN	Q9UQ88	Cyclin-dependent kinase 11A OS=Homo sapiens OX=9606 GN=CDK11A PE=1 SV=4	22	22.3684	22.5042	22.53	22.3323	21.6569	22.3658	22.2459	22.5009	22.2343	21.7605	22.3707
CD11B_HUMAN	P21127	Cyclin-dependent kinase 11B OS=Homo sapiens OX=9606 GN=CDK11B PE=1 SV=4	25	22.9817	22.8814	22.8869	22.5698	22.3008	22.6363	22.5508	22.784	22.5508	22.0319	22.7242
CD123_HUMAN	O75794	Cell division cycle protein 123 homolog OS=Homo sapiens OX=9606 GN=CDC123 PE=1 SV=1	10	20.5215	20.327	22.0624	21.4372	20.8583	21.4189	22.0701	21.8793	21.9354	22.3658	22.1599
CD14_HUMAN	P08571	Monocyte differentiation antigen CD14 OS=Homo sapiens OX=9606 GN=CD14 PE=1 SV=2	1	12.1592	11.1928	12.6203	13.7927	15.9139	12.6482	12.6055	12.0823	14.6301	10.8915	12.1247
CD151_HUMAN	P48509	CD151 antigen OS=Homo sapiens OX=9606 GN=CD151 PE=1 SV=3	1	16.9299	16.8125	15.9988	16.1013	16.115	17.2016	17.0081	17.09	16.4459	17.8247	16.7178
CD166_HUMAN	Q13740	CD166 antigen OS=Homo sapiens OX=9606 GN=ALCAM PE=1 SV=2	52	23.6118	23.6996	22.2433	23.4593	20.5747	22.408	22.3742	23.5367	20.5583	22.8271	22.2271
CD276_HUMAN	Q5ZPR3	CD276 antigen OS=Homo sapiens OX=9606 GN=CD276 PE=1 SV=1	3	14.6054	19.9545	17.6558	19.0049	18.3546	18.1752	18.2518	18.3315	18.7722	15.582	17.9091
CD2AP_HUMAN	Q9Y5K6	CD2-associated protein OS=Homo sapiens OX=9606 GN=CD2AP PE=1 SV=1	49	23.4121	22.8878	23.0699	23.8662	23.3801	24.4819	24.198	22.9317	23.3399	23.7208	24.5287
CD2B2_HUMAN	O95400	CD2 antigen cytoplasmic tail-binding protein 2 OS=Homo sapiens OX=9606 GN=CD2BP2 PE=1 SV=1	19	20.9622	21.5022	20.6718	21.2851	21.015	21.2174	20.4335	20.7389	20.7366	21.6758	20.8042
CD37L_HUMAN	Q7L3B6	Hsp90 co-chaperone Cdc37-like 1 OS=Homo sapiens OX=9606 GN=CDC37L1 PE=1 SV=1	3	16.5171	16.2517	16.2021	15.4229	17.356	16.2331	17.0277	17.278	16.2392	16.6826	16.5969
CD44_HUMAN	P16070	CD44 antigen OS=Homo sapiens OX=9606 GN=CD44 PE=1 SV=3	46	18.339	18.9616	19.1461	24.5961	23.7959	23.8742	25.716	25.3908	24.5091	25.4438	22.745
CD47_HUMAN	Q08722	Leukocyte surface antigen CD47 OS=Homo sapiens OX=9606 GN=CD47 PE=1 SV=1	9	18.7563	19.776	19.0326	20.4933	20.7621	20.6747	20.654	20.7804	20.0853	19.9337	19.3436
CD4_HUMAN	P01730	T-cell surface glycoprotein CD4 OS=Homo sapiens OX=9606 GN=CD4 PE=1 SV=1	2	16.5211	15.6964	16.2249	15.4362	16.3866	15.5059	15.2482	16.0457	15.8744	15.4495	16.8567
CD63_HUMAN	P08962	CD63 antigen OS=Homo sapiens OX=9606 GN=CD63 PE=1 SV=2	1	17.1658	14.9778	16.5869	16.1842	16.5869	17.5986	15.4466	18.7236	16.882	17.4009	17.1816
CD70_HUMAN	P32970	CD70 antigen OS=Homo sapiens OX=9606 GN=CD70 PE=1 SV=2	1	14.8086	15.657	15.4143	15.9491	16.7323	16.618	16.1035	18.3369	15.1402	15.014	14.6593
CD81_HUMAN	P60033	CD81 antigen OS=Homo sapiens OX=9606 GN=CD81 PE=1 SV=1	7	18.9421	20.0693	18.8686	19.2043	18.83	19.4613	18.2638	19.7131	18.9403	20.1953	19.6981
CD82_HUMAN	P27701	CD82 antigen OS=Homo sapiens OX=9606 GN=CD82 PE=1 SV=1	1	18.5081	17.9261	16.5672	17.3196	18.9705	19.065	18.0648	18.1431	17.853	15.255	15.8728
CD97_HUMAN	P48960	CD97 antigen OS=Homo sapiens OX=9606 GN=CD97 PE=1 SV=4	9	17.6243	17.2458	17.492	21.1308	20.7106	21.3127	19.6729	18.3055	21.3079	19.6063	18.1224
CD99_HUMAN	P14209	CD99 antigen OS=Homo sapiens OX=9606 GN=CD99 PE=1 SV=1	3	17.09	18.2084	18.3042	15.9928	17.1547	17.0938	16.5644	17.2676	18.1632	18.3274	18.4837
CD9_HUMAN	P21926	CD9 antigen OS=Homo sapiens OX=9606 GN=CD9 PE=1 SV=4	8	21.9547	22.036	20.5754	19.9524	21.1965	20.495	20.0454	20.2324	19.1009	21.4196	19.8645
CDA7L_HUMAN	Q96GN5	Cell division cycle-associated 7-like protein OS=Homo sapiens OX=9606 GN=CDCA7L PE=1 SV=2	3	15.3483	14.9169	15.1402	15.3346	15.6672	16.2309	15.5832	15.8141	16.1785	16.0297	15.1328
CDAN1_HUMAN	Q8IWY9	Codanin-1 OS=Homo sapiens OX=9606 GN=CDAN1 PE=1 SV=4	5	17.4092	17.9743	17.7575	17.4009	16.9101	16.7461	17.8395	16.1254	18.2683	17.126	18.1019
CDC16_HUMAN	Q13042	Cell division cycle protein 16 homolog OS=Homo sapiens OX=9606 GN=CDC16 PE=1 SV=2	6	18.1855	18.4514	19.191	18.646	18.6533	19.4747	18.9532	18.9316	18.8467	18.6401	19.4353
CDC20_HUMAN	Q12834	Cell division cycle protein 20 homolog OS=Homo sapiens OX=9606 GN=CDC20 PE=1 SV=2	6	17.5978	17.7507	17.5874	19.5431	17.9579	18.2869	19.4094	19.693	19.1499	19.7532	19.2052
CDC23_HUMAN	Q9UJX2	Cell division cycle protein 23 homolog OS=Homo sapiens OX=9606 GN=CDC23 PE=1 SV=3	7	18.9762	19.0503	19.7033	19.5989	19.4458	19.8049	19.7961	19.3336	19.4574	19.3336	20.0098
CDC27_HUMAN	P30260	Cell division cycle protein 27 homolog OS=Homo sapiens OX=9606 GN=CDC27 PE=1 SV=2	22	20.6434	20.4996	20.6443	20.9852	20.6515	21.5781	20.7607	20.9323	20.7397	20.7621	21.7327
CDC37_HUMAN	Q16543	Hsp90 co-chaperone Cdc37 OS=Homo sapiens OX=9606 GN=CDC37 PE=1 SV=1	55	24.3486	23.6447	24.0782	24.1723	24.5068	25.6944	24.834	24.3601	24.8015	24.9565	24.2263
CDC42_HUMAN	P60953	Cell division control protein 42 homolog OS=Homo sapiens OX=9606 GN=CDC42 PE=1 SV=2	43	24.3601	24.2516	24.3976	24.5068	24.3272	24.1998	24.0529	24.2593	23.9475	24.815	24.3129
CDC45_HUMAN	O75419	Cell division control protein 45 homolog OS=Homo sapiens OX=9606 GN=CDC45 PE=1 SV=1	3	18.0971	16.8551	17.1004	18.8221	17.4695	17.0418	17.9042	17.3049	17.3809	17.3682	18.3332
CDC5L_HUMAN	Q99459	Cell division cycle 5-like protein OS=Homo sapiens OX=9606 GN=CDC5L PE=1 SV=2	78	23.4258	24.1083	23.1814	23.8567	24.1257	23.8127	23.835	23.872	23.6357	23.881	23.8874
CDC6_HUMAN	Q99741	Cell division control protein 6 homolog OS=Homo sapiens OX=9606 GN=CDC6 PE=1 SV=1	2	14.8859	15.255	15.0743	15.2837	15.4061	15.1114	15.2243	15.5204	15.55	15.4693	15.8412
CDC73_HUMAN	Q6P1J9	Parafibromin OS=Homo sapiens OX=9606 GN=CDC73 PE=1 SV=1	26	22.9638	23.3078	22.4662	22.7003	22.298	22.3898	22.5061	22.6902	23.1223	22.5185	23.1426
CDC7_HUMAN	O00311	Cell division cycle 7-related protein kinase OS=Homo sapiens OX=9606 GN=CDC7 PE=1 SV=1	3	18.1431	18.6476	17.9349	18.7659	17.5059	17.7994	18.2607	18.171	17.685	17.9697	18.8569
CDCA2_HUMAN	Q69YH5	Cell division cycle-associated protein 2 OS=Homo sapiens OX=9606 GN=CDCA2 PE=1 SV=2	9	18.8791	18.9329	18.7357	19.7011	19.4427	19.4853	17.8311	21.1799	19.2327	19.8038	19.9294
CDCA5_HUMAN	Q96FF9	Sororin OS=Homo sapiens OX=9606 GN=CDCA5 PE=1 SV=1	3	16.5587	17.0538	17.0331	17.8552	16.5123	17.5357	17.3984	17.9433	17.8542	18.137	17.4377
CDCA7_HUMAN	Q9BWT1	Cell division cycle-associated protein 7 OS=Homo sapiens OX=9606 GN=CDCA7 PE=1 SV=1	2	15.4229	16.7076	15.8728	15.8818	15.2482	14.619	14.9075	15.354	14.713	14.6706	17.595
CDCP1_HUMAN	Q9H5V8	CUB domain-containing protein 1 OS=Homo sapiens OX=9606 GN=CDCP1 PE=1 SV=3	15	19.7841	20.5102	18.5843	20.3735	19.4346	19.9578	19.7189	22.359	20.3697	19.7704	17.6898
CDD_HUMAN	P32320	Cytidine deaminase OS=Homo sapiens OX=9606 GN=CDA PE=1 SV=2	1	13.7894	14.0269	14.2098	16.2768	16.2787	16.0859	16.8551	15.0248	12.7977	18.1128	14.7082
CDHR1_HUMAN	Q96JP9	Cadherin-related family member 1 OS=Homo sapiens OX=9606 GN=CDHR1 PE=1 SV=2	1	15.8427	15.7504	15.7147	15.5186	17.0627	15.7147	15.7843	17.2215	15.4589	15.4975	15.2425
CDIPT_HUMAN	O14735	CDP-diacylglycerol--inositol 3-phosphatidyltransferase OS=Homo sapiens OX=9606 GN=CDIPT PE=1 SV=1	2	20.5467	20.9941	21.1675	20.7194	21.6558	20.6688	20.0607	20.1812	19.8756	20.4156	19.9953
CDK10_HUMAN	Q15131	Cyclin-dependent kinase 10 OS=Homo sapiens OX=9606 GN=CDK10 PE=1 SV=1	2	14.583	14.4388	14.1495	14.3524	12.8214	14.8409	12.945	14.9962	14.3214	16.1167	14.5774
CDK12_HUMAN	Q9NYV4	Cyclin-dependent kinase 12 OS=Homo sapiens OX=9606 GN=CDK12 PE=1 SV=2	20	20.6995	21.4388	21.2794	21.3981	21.1496	21.6681	21.9361	21.3136	21.4798	21.5464	21.5758
CDK13_HUMAN	Q14004	Cyclin-dependent kinase 13 OS=Homo sapiens OX=9606 GN=CDK13 PE=1 SV=2	12	19.1216	20.3246	19.5766	19.4086	19.9103	19.8321	19.5969	19.3413	19.2669	19.4661	19.7524
CDK14_HUMAN	O94921	Cyclin-dependent kinase 14 OS=Homo sapiens OX=9606 GN=CDK14 PE=1 SV=3	1	16.4764	15.7566	16.4431	16.2185	15.5529	15.4823	15.776	15.8623	15.7054	15.7504	16.1603
CDK16_HUMAN	Q00536	Cyclin-dependent kinase 16 OS=Homo sapiens OX=9606 GN=CDK16 PE=1 SV=1	13	20.3342	20.1632	21.2122	20.0701	20.8608	19.8274	20.3682	20.3176	21.0196	20.949	20.553
CDK17_HUMAN	Q00537	Cyclin-dependent kinase 17 OS=Homo sapiens OX=9606 GN=CDK17 PE=1 SV=2	5	18.2683	17.6599	17.8339	17.6613	17.8019	17.738	18.7678	18.3598	18.178	18.4021	18.7323
CDK18_HUMAN	Q07002	Cyclin-dependent kinase 18 OS=Homo sapiens OX=9606 GN=CDK18 PE=1 SV=4	5	21.6692	20.9634	21.3917	21.5849	21.3127	20.1161	21.5341	20.6262	20.9843	21.8405	20.7308
CDK19_HUMAN	Q9BWU1	Cyclin-dependent kinase 19 OS=Homo sapiens OX=9606 GN=CDK19 PE=1 SV=1	2	17.8059	18.856	19.1264	18.2005	17.6829	18.1431	18.112	18.5189	18.1257	17.9705	18.9214
CDK1_HUMAN	P06493	Cyclin-dependent kinase 1 OS=Homo sapiens OX=9606 GN=CDK1 PE=1 SV=3	42	23.9114	23.5839	24.6644	24.2308	23.055	23.4656	24.3552	24.3552	24.2033	24.5068	24.1544
CDK2_HUMAN	P24941	Cyclin-dependent kinase 2 OS=Homo sapiens OX=9606 GN=CDK2 PE=1 SV=2	24	21.9354	22.3088	21.9491	21.8421	21.6347	21.3735	22.1214	22.1842	21.6547	21.6387	22.3742
CDK3_HUMAN	Q00526	Cyclin-dependent kinase 3 OS=Homo sapiens OX=9606 GN=CDK3 PE=1 SV=1	7	20.3149	20.2788	20.6409	20.167	19.546	19.3548	20.3523	20.1033	20.1959	20.1044	20.3241
CDK4_HUMAN	P11802	Cyclin-dependent kinase 4 OS=Homo sapiens OX=9606 GN=CDK4 PE=1 SV=2	28	21.5062	21.5087	21.5748	21.209	21.3159	21.8793	20.235	22.9754	22.0142	24.7289	22.794
CDK5_HUMAN	Q00535	Cyclin-dependent-like kinase 5 OS=Homo sapiens OX=9606 GN=CDK5 PE=1 SV=3	11	21.8896	22.1293	21.3532	20.8559	20.778	21.7287	20.0079	20.5027	21.9915	21.2382	20.6928
CDK6_HUMAN	Q00534	Cyclin-dependent kinase 6 OS=Homo sapiens OX=9606 GN=CDK6 PE=1 SV=1	5	17.2289	16.2922	18.7667	19.7119	19.3147	20.6423	20.4597	20.6502	19.19	19.5662	19.6804
CDK7_HUMAN	P50613	Cyclin-dependent kinase 7 OS=Homo sapiens OX=9606 GN=CDK7 PE=1 SV=1	11	21.1787	20.8659	20.9216	20.9191	20.6704	21.3455	21.5099	21.0655	21.1513	21.4961	21.1627
CDK8_HUMAN	P49336	Cyclin-dependent kinase 8 OS=Homo sapiens OX=9606 GN=CDK8 PE=1 SV=1	2	17.0595	17.7477	17.8834	17.3134	16.8344	17.3658	17.8874	17.501	17.3077	16.7875	17.9138
CDK9_HUMAN	P50750	Cyclin-dependent kinase 9 OS=Homo sapiens OX=9606 GN=CDK9 PE=1 SV=3	10	20.1373	19.8782	19.8205	19.3053	19.7841	19.7778	20.0116	19.5579	19.7057	19.0154	20.0434
CDKA1_HUMAN	O14519	Cyclin-dependent kinase 2-associated protein 1 OS=Homo sapiens OX=9606 GN=CDK2AP1 PE=1 SV=1	2	14.8298	15.8346	13.5503	14.6454	13.9894	14.0922	14.8378	14.4313	15.4693	14.7776	14.9032
CDKAL_HUMAN	Q5VV42	Threonylcarbamoyladenosine tRNA methylthiotransferase OS=Homo sapiens OX=9606 GN=CDKAL1 PE=1 SV=1	8	18.4684	19.2434	18.7968	19.8088	19.6091	19.6251	19.4505	19.2992	18.5667	19.1375	19.3387
CDN1B_HUMAN	P46527	Cyclin-dependent kinase inhibitor 1B OS=Homo sapiens OX=9606 GN=CDKN1B PE=1 SV=1	6	19.8947	20.3116	19.1351	18.3914	18.2158	18.5365	18.0081	17.8727	18.2471	18.759	20.6742
CDN2A_HUMAN	P42771	Cyclin-dependent kinase inhibitor 2A OS=Homo sapiens OX=9606 GN=CDKN2A PE=1 SV=2	8	17.5545	17.1685	17.3489	17.5907	20.4565	19.896	16.4184	21.8935	20.4184	21.1121	17.8502
CDN2C_HUMAN	P42773	Cyclin-dependent kinase 4 inhibitor C OS=Homo sapiens OX=9606 GN=CDKN2C PE=1 SV=1	1	16.2005	16.6309	15.6508	15.2743	15.2993	14.0375	14.3369	17.9846	15.3425	16.0251	14.3269
CDR2L_HUMAN	Q86X02	Cerebellar degeneration-related protein 2-like OS=Homo sapiens OX=9606 GN=CDR2L PE=1 SV=2	20	22.8062	19.6819	20.5747	20.3385	19.634	19.023	19.7119	19.2372	19.925	20.8113	20.3299
CDR2_HUMAN	Q01850	Cerebellar degeneration-related protein 2 OS=Homo sapiens OX=9606 GN=CDR2 PE=1 SV=2	5	17.2185	17.8889	18.0554	17.9282	17.5714	17.0356	17.8834	17.6841	17.7099	18.3523	17.7943
CDS1_HUMAN	Q92903	Phosphatidate cytidylyltransferase 1 OS=Homo sapiens OX=9606 GN=CDS1 PE=2 SV=2	3	20.0827	19.4747	18.849	18.2813	19.6291	18.9445	19.2424	17.0382	17.8862	17.792	19.2253
CDS2_HUMAN	O95674	Phosphatidate cytidylyltransferase 2 OS=Homo sapiens OX=9606 GN=CDS2 PE=1 SV=1	12	20.7512	21.4443	20.5019	21.234	21.5247	20.2955	20.4016	20.7545	20.8683	20.7178	20.6821
CDV3_HUMAN	Q9UKY7	Protein CDV3 homolog OS=Homo sapiens OX=9606 GN=CDV3 PE=1 SV=1	11	19.3026	20.0639	19.8417	20.5412	20.3149	19.5921	20.5747	20.5467	20.6821	20.237	19.5552
CDYL_HUMAN	Q9Y232	Chromodomain Y-like protein OS=Homo sapiens OX=9606 GN=CDYL PE=1 SV=2	9	18.5609	18.9122	19.0154	19.3147	18.0326	19.389	19.9839	19.1331	18.8837	19.5675	19.0258
CE022_HUMAN	Q49AR2	UPF0489 protein C5orf22 OS=Homo sapiens OX=9606 GN=C5orf22 PE=1 SV=2	2	13.8146	16.2331	16.5709	15.8297	14.812	16.4396	15.4413	15.1563	15.7556	15.7598	15.4167
CE024_HUMAN	Q7Z6I8	UPF0461 protein C5orf24 OS=Homo sapiens OX=9606 GN=C5orf24 PE=1 SV=1	6	18.1863	19.2581	17.826	17.946	17.7422	18.2195	17.9749	18.3252	18.013	18.3463	18.9278
CE030_HUMAN	Q96GV9	UNC119-binding protein C5orf30 OS=Homo sapiens OX=9606 GN=C5orf30 PE=1 SV=1	1	16.0239	16.7724	15.8856	15.6656	15.041	15.917	16.2309	16.2185	15.6818	16.0779	15.8022
CE051_HUMAN	A6NDU8	UPF0600 protein C5orf51 OS=Homo sapiens OX=9606 GN=C5orf51 PE=1 SV=1	6	18.2836	18.4021	19.7363	17.7551	18.8569	18.9819	18.3891	18.1193	17.9472	19.3053	18.2869
CE120_HUMAN	Q8N960	Centrosomal protein of 120 kDa OS=Homo sapiens OX=9606 GN=CEP120 PE=1 SV=2	1	12.9495	11.8013	12.7307	12.1906	12.3216	12.3976	12.8739	12.8214	13.1069	12.1459	13.0099
CE128_HUMAN	Q6ZU80	Centrosomal protein of 128 kDa OS=Homo sapiens OX=9606 GN=CEP128 PE=1 SV=2	3	17.7626	18.2675	18.2772	18.6717	18.3252	18.1182	16.3649	17.7561	18.296	16.8354	16.1035
CE152_HUMAN	O94986	Centrosomal protein of 152 kDa OS=Homo sapiens OX=9606 GN=CEP152 PE=1 SV=4	1	16.0432	15.5918	16.0696	16.7977	16.2573	15.6917	16.2114	16.2833	16.7439	16.1117	16.1618
CE162_HUMAN	Q5TB80	Centrosomal protein of 162 kDa OS=Homo sapiens OX=9606 GN=CEP162 PE=1 SV=2	1	16.8222	17.2397	16.9797	15.9634	15.6339	15.387	16.1061	15.6149	16.2874	15.6818	15.3682
CE164_HUMAN	Q9UPV0	Centrosomal protein of 164 kDa OS=Homo sapiens OX=9606 GN=CEP164 PE=1 SV=3	1	12.869	13.229	13.6184	12.5546	13.5894	12.8651	13.5658	13.7092	14.101	13.7372	13.3971
CE170_HUMAN	Q5SW79	Centrosomal protein of 170 kDa OS=Homo sapiens OX=9606 GN=CEP170 PE=1 SV=1	55	20.9117	22.5172	21.9461	22.6872	21.6958	22.7128	22.7629	23.1223	23.881	22.8615	22.4127
CE192_HUMAN	Q8TEP8	Centrosomal protein of 192 kDa OS=Homo sapiens OX=9606 GN=CEP192 PE=1 SV=3	9	17.9215	18.2195	17.8508	18.9038	18.3999	18.8421	18.7126	18.5507	18.4199	18.9256	18.7874
CE290_HUMAN	O15078	Centrosomal protein of 290 kDa OS=Homo sapiens OX=9606 GN=CEP290 PE=1 SV=2	14	20.3735	20.6849	20.5735	20.6578	20.3708	20.6255	20.5281	20.8382	21.0692	20.5729	20.8884
CE295_HUMAN	Q9C0D2	Centrosomal protein of 295 kDa OS=Homo sapiens OX=9606 GN=CEP295 PE=1 SV=4	1	16.7291	17.0627	17.8213	17.2228	18.0995	16.9959	17.6397	17.1883	18.0554	17.2171	17.2944
CE350_HUMAN	Q5VT06	Centrosome-associated protein 350 OS=Homo sapiens OX=9606 GN=CEP350 PE=1 SV=1	12	18.7755	19.4146	19.7946	19.0536	18.8318	18.7075	19.3372	18.8456	19.6364	18.6145	19.1716
CE57L_HUMAN	Q8IYX8	Centrosomal protein CEP57L1 OS=Homo sapiens OX=9606 GN=CEP57L1 PE=1 SV=1	1	11.2743	12.203	13.0369	12.3825	12.5407	12.4725	13.0044	12.8575	13.5618	12.3302	12.4407
CEBPB_HUMAN	P17676	CCAAT/enhancer-binding protein beta OS=Homo sapiens OX=9606 GN=CEBPB PE=1 SV=2	7	18.5288	17.588	19.4574	20.3039	21.1111	20.9755	21.4488	20.4853	21.3749	19.0485	19.2135
CEBPZ_HUMAN	Q03701	CCAAT/enhancer-binding protein zeta OS=Homo sapiens OX=9606 GN=CEBPZ PE=1 SV=3	36	22.0879	22.933	22.7971	22.5857	23.3134	23.6303	24.3858	22.6507	23.5096	22.8931	23.4351
CEGT_HUMAN	Q16739	Ceramide glucosyltransferase OS=Homo sapiens OX=9606 GN=UGCG PE=1 SV=1	3	16.2034	15.8744	16.4585	17.0246	16.951	18.851	18.3384	21.0511	18.4492	18.9881	17.962
CEIP2_HUMAN	Q9UHN6	Cell surface hyaluronidase OS=Homo sapiens OX=9606 GN=CEMIP2 PE=1 SV=1	11	18.2397	18.4133	18.0844	20.6382	19.5164	19.6529	18.6021	19.5875	18.7628	19.3327	19.7141
CELF1_HUMAN	Q92879	CUGBP Elav-like family member 1 OS=Homo sapiens OX=9606 GN=CELF1 PE=1 SV=2	15	21.2122	21.4607	21.2372	21.2309	21.2134	21.0604	21.4838	21.4898	21.7857	21.3626	21.5802
CELF6_HUMAN	Q96J87	CUGBP Elav-like family member 6 OS=Homo sapiens OX=9606 GN=CELF6 PE=1 SV=1	1	14.6301	12.9072	12.9874	12.4837	12.5783	12.7376	13.5427	14.5433	12.1592	12.6055	13.0317
CELR1_HUMAN	Q9NYQ6	Cadherin EGF LAG seven-pass G-type receptor 1 OS=Homo sapiens OX=9606 GN=CELSR1 PE=1 SV=1	3	17.0552	16.5621	15.8633	17.4699	16.9486	17.853	17.0671	16.7475	17.605	17.1951	17.8635
CELR2_HUMAN	Q9HCU4	Cadherin EGF LAG seven-pass G-type receptor 2 OS=Homo sapiens OX=9606 GN=CELSR2 PE=1 SV=1	1	11.1928	13.4527	13.076	14.2982	14.2292	13.5106	14.2937	14.4714	11.3361	14.3637	14.5246
CENPB_HUMAN	P07199	Major centromere autoantigen B OS=Homo sapiens OX=9606 GN=CENPB PE=1 SV=2	10	18.849	19.6541	19.2881	19.7731	19.2581	19.4046	19.5188	19.5913	18.8403	20.0639	19.0784
CENPC_HUMAN	Q03188	Centromere protein C OS=Homo sapiens OX=9606 GN=CENPC PE=1 SV=2	9	18.2735	18.828	17.9743	18.0648	17.7699	18.7111	18.3453	18.0673	17.9215	17.6287	18.4156
CENPE_HUMAN	Q02224	Centromere-associated protein E OS=Homo sapiens OX=9606 GN=CENPE PE=1 SV=2	17	18.8151	18.6749	19.07	19.064	20.1355	19.218	19.9997	19.5364	19.2009	19.7731	19.2549
CENPF_HUMAN	P49454	Centromere protein F OS=Homo sapiens OX=9606 GN=CENPF PE=1 SV=3	67	22.6577	23.089	22.7334	23.0224	22.5681	22.4718	22.8801	23.0159	22.6363	22.5493	22.9023
CENPH_HUMAN	Q9H3R5	Centromere protein H OS=Homo sapiens OX=9606 GN=CENPH PE=1 SV=1	2	14.6896	15.1216	14.968	15.7198	15.0971	14.4123	14.3475	15.1347	15.1513	15.4717	15.3736
CENPI_HUMAN	Q92674	Centromere protein I OS=Homo sapiens OX=9606 GN=CENPI PE=1 SV=2	3	18.4334	19.2388	18.4394	19.2126	18.8825	19.3708	19.0347	19.4277	19.5095	19.6259	19.7338
CENPJ_HUMAN	Q9HC77	Centromere protein J OS=Homo sapiens OX=9606 GN=CENPJ PE=1 SV=2	2	15.8392	15.4619	16.3274	15.4284	15.5719	15.2031	15.8101	15.9528	15.884	15.2311	15.5243
CENPK_HUMAN	Q9BS16	Centromere protein K OS=Homo sapiens OX=9606 GN=CENPK PE=1 SV=1	1	11.5507	12.8575	11.7852	12.203	11.6647	12.3216	12.2186	12.3532	11.6458	11.5693	12.1746
CENPL_HUMAN	Q8N0S6	Centromere protein L OS=Homo sapiens OX=9606 GN=CENPL PE=1 SV=2	1	12.9874	12.1906	12.1746	12.2476	12.6368	13.0099	11.4535	12.5546	13.1117	12.517	12.366
CENPM_HUMAN	Q9NSP4	Centromere protein M OS=Homo sapiens OX=9606 GN=CENPM PE=1 SV=1	1	15.3292	14.9832	14.6811	15.1874	15.534	14.5747	14.5872	15.9233	15.4028	13.9195	14.8867
CENPP_HUMAN	Q6IPU0	Centromere protein P OS=Homo sapiens OX=9606 GN=CENPP PE=1 SV=1	2	16.0328	15.7076	15.7504	16.4886	15.8013	15.974	15.9801	15.8948	15.982	15.7915	16.6494
CENPQ_HUMAN	Q7L2Z9	Centromere protein Q OS=Homo sapiens OX=9606 GN=CENPQ PE=1 SV=1	1	14.9195	15.4249	15.1958	15.8698	15.7413	16.2423	15.9341	16.2709	15.7188	16.5843	16.2215
CENPS_HUMAN	Q8N2Z9	Centromere protein S OS=Homo sapiens OX=9606 GN=CENPS PE=1 SV=1	3	18.5674	18.6914	18.1863	17.6911	16.5788	16.3169	17.8719	17.4825	17.0034	17.7118	18.3546
CENPU_HUMAN	Q71F23	Centromere protein U OS=Homo sapiens OX=9606 GN=CENPU PE=1 SV=1	2	16.0251	16.4852	15.6905	16.4695	16.4105	15.9437	15.6791	15.9587	15.465	16.0842	16.6016
CENPV_HUMAN	Q7Z7K6	Centromere protein V OS=Homo sapiens OX=9606 GN=CENPV PE=1 SV=1	6	17.5565	21.5773	17.4989	19.2881	19.4519	20.2935	19.5675	19.8506	20.2844	20.0098	21.3447
CEP41_HUMAN	Q9BYV8	Centrosomal protein of 41 kDa OS=Homo sapiens OX=9606 GN=CEP41 PE=1 SV=1	8	17.8668	19.3379	18.2034	18.8962	19.1951	19.8828	18.9712	19.7413	20.1428	19.8479	18.0876
CEP44_HUMAN	Q9C0F1	Centrosomal protein of 44 kDa OS=Homo sapiens OX=9606 GN=CEP44 PE=1 SV=2	2	16.343	17.1024	15.3425	15.6751	16.042	17.6777	16.9197	18.8758	18.6842	18.0188	16.5376
CEP55_HUMAN	Q53EZ4	Centrosomal protein of 55 kDa OS=Homo sapiens OX=9606 GN=CEP55 PE=1 SV=3	9	19.486	19.8533	20.273	20.3932	20.0842	19.7189	21.8803	21.2398	20.8966	21.1982	21.0053
CEP57_HUMAN	Q86XR8	Centrosomal protein of 57 kDa OS=Homo sapiens OX=9606 GN=CEP57 PE=1 SV=2	1	15.7214	15.5874	15.166	14.9032	15.4434	15.1239	15.5108	15.5781	15.1484	15.354	15.4348
CEP72_HUMAN	Q9P209	Centrosomal protein of 72 kDa OS=Homo sapiens OX=9606 GN=CEP72 PE=1 SV=2	2	14.9132	15.2046	17.278	15.9217	18.8661	15.2655	15.1347	16.3027	16.289	16.2125	15.8077
CEP76_HUMAN	Q8TAP6	Centrosomal protein of 76 kDa OS=Homo sapiens OX=9606 GN=CEP76 PE=1 SV=1	2	15.1958	14.6998	15.1874	15.2335	15.4518	17.1592	15.8446	16.7196	15.1624	18.1523	13.4773
CEP85_HUMAN	Q6P2H3	Centrosomal protein of 85 kDa OS=Homo sapiens OX=9606 GN=CEP85 PE=1 SV=1	8	18.0913	18.3523	18.676	19.0091	18.5399	18.1174	18.855	18.521	18.3652	17.8467	18.3079
CEP97_HUMAN	Q8IW35	Centrosomal protein of 97 kDa OS=Homo sapiens OX=9606 GN=CEP97 PE=1 SV=1	9	18.9894	19.5411	18.6223	19.2776	19.1585	18.8221	19.8656	20.0181	20.4208	19.1186	19.4671
CEPT1_HUMAN	Q9Y6K0	Choline/ethanolaminephosphotransferase 1 OS=Homo sapiens OX=9606 GN=CEPT1 PE=1 SV=1	2	17.2694	17.2839	18.037	17.9188	19.1478	17.2618	17.942	17.7299	16.8125	17.737	17.1778
CERS1_HUMAN	P27544	Ceramide synthase 1 OS=Homo sapiens OX=9606 GN=CERS1 PE=1 SV=1	3	16.5357	16.9112	18.3029	18.2386	17.7212	19.1171	17.9715	18.2772	18.5562	17.4483	19.2392
CERS2_HUMAN	Q96G23	Ceramide synthase 2 OS=Homo sapiens OX=9606 GN=CERS2 PE=1 SV=1	9	21.3151	20.5592	21.558	20.2023	19.7027	19.8752	20.2097	20.4933	21.3409	20.4773	19.8293
CERS4_HUMAN	Q9HA82	Ceramide synthase 4 OS=Homo sapiens OX=9606 GN=CERS4 PE=1 SV=2	1	15.7319	17.4246	15.9389	15.693	17.838	16.973	16.6125	14.7045	16.704	14.2911	14.3115
CERS6_HUMAN	Q6ZMG9	Ceramide synthase 6 OS=Homo sapiens OX=9606 GN=CERS6 PE=1 SV=1	3	22.401	21.6558	20.848	19.877	19.5744	19.7401	20.2397	20.247	20.2004	20.1753	19.5931
CERT_HUMAN	Q9Y5P4	Ceramide transfer protein OS=Homo sapiens OX=9606 GN=CERT PE=1 SV=1	19	22.7745	21.2783	21.9759	21.4291	21.0242	21.364	22.3596	21.7786	21.5632	22.2928	22.9009
CETN2_HUMAN	P41208	Centrin-2 OS=Homo sapiens OX=9606 GN=CETN2 PE=1 SV=1	9	21.566	20.9872	21.0214	20.5511	20.3889	20.6704	20.8008	21.1745	22.3968	21.5997	20.7995
CETN3_HUMAN	O15182	Centrin-3 OS=Homo sapiens OX=9606 GN=CETN3 PE=1 SV=2	5	22.0641	21.2801	22.4974	22.0319	21.8069	21.4254	22.3707	20.7599	21.7902	21.3687	22.0142
CF047_HUMAN	O95873	Uncharacterized protein C6orf47 OS=Homo sapiens OX=9606 GN=C6orf47 PE=1 SV=2	1	17.0452	15.7943	15.341	17.718	16.8644	17.6192	17.3056	17.5897	15.1684	17.7747	16.7076
CF132_HUMAN	Q5T0Z8	Uncharacterized protein C6orf132 OS=Homo sapiens OX=9606 GN=C6orf132 PE=1 SV=4	6	18.5715	18.457	18.1193	18.0264	18.7037	18.6366	18.9545	17.0259	17.1491	17.4041	17.3377
CF298_HUMAN	P57076	Cilia- and flagella-associated protein 298 OS=Homo sapiens OX=9606 GN=CFAP298 PE=1 SV=1	4	17.2516	17.4211	17.4066	18.5988	17.732	16.5457	17.4864	17.8356	18.229	16.5106	17.2533
CF410_HUMAN	O43822	Cilia- and flagella-associated protein 410 OS=Homo sapiens OX=9606 GN=CFAP410 PE=1 SV=1	3	16.5163	15.6865	16.4729	16.4925	16.3017	16.1386	16.2636	15.7022	16.4239	16.2805	16.1117
CFA20_HUMAN	Q9Y6A4	Cilia- and flagella-associated protein 20 OS=Homo sapiens OX=9606 GN=CFAP20 PE=1 SV=1	8	20.7687	20.1266	20.6915	20.5606	20.6081	20.3385	20.7599	20.0189	20.1425	20.2514	21.1067
CFA36_HUMAN	Q96G28	Cilia- and flagella-associated protein 36 OS=Homo sapiens OX=9606 GN=CFAP36 PE=1 SV=2	6	21.6603	20.2479	22.5569	21.9734	22.7209	21.5693	21.3697	22.0943	21.866	22.4992	20.9237
CFAB_HUMAN	P00751	Complement factor B OS=Homo sapiens OX=9606 GN=CFB PE=1 SV=2	4	14.9737	14.7423	15.1684	17.116	18.013	19.6074	15.9694	18.9956	17.5514	17.8918	15.0861
CFDP1_HUMAN	Q9UEE9	Craniofacial development protein 1 OS=Homo sapiens OX=9606 GN=CFDP1 PE=1 SV=1	13	21.1103	21.8177	22.4286	21.7267	22.5368	22.0225	21.8714	21.2957	20.6161	21.9354	22.0634
CG025_HUMAN	Q9BPX7	UPF0415 protein C7orf25 OS=Homo sapiens OX=9606 GN=C7orf25 PE=1 SV=1	5	18.2464	18.6883	18.3636	18.6179	18.7411	18.7161	18.0188	18.7607	18.5975	19.0038	18.8071
CG050_HUMAN	Q9BRJ6	Uncharacterized protein C7orf50 OS=Homo sapiens OX=9606 GN=C7orf50 PE=1 SV=1	19	21.2174	22.1617	21.4359	20.4392	21.5004	21.9452	22.3109	21.781	21.2889	20.442	21.7513
CGAS_HUMAN	Q8N884	Cyclic GMP-AMP synthase OS=Homo sapiens OX=9606 GN=CGAS PE=1 SV=2	19	19.6391	17.7642	18.4208	21.6414	21.6031	21.3056	21.7233	21.113	22.7918	20.5001	19.4631
CGAT1_HUMAN	Q8TDX6	Chondroitin sulfate N-acetylgalactosaminyltransferase 1 OS=Homo sapiens OX=9606 GN=CSGALNACT1 PE=1 SV=2	1	16.0779	16.0547	16.6549	16.8666	16.5907	16.2405	17.263	16.1209	15.2046	16.1603	15.8633
CGAT2_HUMAN	Q8N6G5	Chondroitin sulfate N-acetylgalactosaminyltransferase 2 OS=Homo sapiens OX=9606 GN=CSGALNACT2 PE=1 SV=1	1	13.7252	13.9816	13.5287	14.5316	13.9042	13.4542	14.3007	14.7596	14.7331	14.0481	12.6055
CGBP1_HUMAN	Q9UFW8	CGG triplet repeat-binding protein 1 OS=Homo sapiens OX=9606 GN=CGGBP1 PE=1 SV=2	5	19.896	20.2674	19.2944	19.6103	18.8604	19.1343	18.5437	19.4427	19.6132	19.1133	19.7119
CGL_HUMAN	P32929	Cystathionine gamma-lyase OS=Homo sapiens OX=9606 GN=CTH PE=1 SV=3	9	18.259	18.3184	18.9749	19.1805	18.7776	19.0945	21.0485	18.3883	18.612	19.4427	22.768
CGNL1_HUMAN	Q0VF96	Cingulin-like protein 1 OS=Homo sapiens OX=9606 GN=CGNL1 PE=1 SV=2	21	18.423	20.1222	18.5132	18.9241	18.5656	18.3972	18.9408	18.6043	19.1108	19.8756	21.9166
CGT_HUMAN	Q16880	2-hydroxyacylsphingosine 1-beta-galactosyltransferase OS=Homo sapiens OX=9606 GN=UGT8 PE=2 SV=2	1	15.401	17.6569	15.585	15.6791	14.6277	15.7426	15.0155	14.5937	15.6073	15.3997	14.9268
CH033_HUMAN	Q9H7E9	UPF0488 protein C8orf33 OS=Homo sapiens OX=9606 GN=C8orf33 PE=1 SV=1	8	20.4198	20.59	19.6439	20.5486	21.558	20.1073	20.4853	21.0207	20.7297	19.5283	19.9153
CH037_HUMAN	Q96NL8	Protein C8orf37 OS=Homo sapiens OX=9606 GN=C8orf37 PE=1 SV=1	1	15.0431	15.0622	15.4028	14.7157	16.0055	15.1021	14.7025	15.2773	15.3292	14.9242	15.1168
CH082_HUMAN	Q6P1X6	UPF0598 protein C8orf82 OS=Homo sapiens OX=9606 GN=C8orf82 PE=1 SV=2	2	19.7098	17.9016	17.7825	17.0164	18.8173	18.5389	18.3506	18.1309	18.2432	17.3853	17.4383
CH10_HUMAN	P61604	10 kDa heat shock protein, mitochondrial OS=Homo sapiens OX=9606 GN=HSPE1 PE=1 SV=2	48	26.18	27.2818	26.0539	25.9073	27.4516	26.1512	26.1702	25.751	26.9735	25.0862	25.8865
CH60_HUMAN	P10809	60 kDa heat shock protein, mitochondrial OS=Homo sapiens OX=9606 GN=HSPD1 PE=1 SV=2	404	28.9194	28.7159	28.6529	28.0961	30.0858	28.6302	29.4955	28.3121	29.9613	28.4796	28.5827
CHAC2_HUMAN	Q8WUX2	Glutathione-specific gamma-glutamylcyclotransferase 2 OS=Homo sapiens OX=9606 GN=CHAC2 PE=1 SV=1	3	19.0009	18.259	19.0716	19.503	18.3861	18.5189	19.9196	18.296	19.5423	20.2105	19.34
CHAP1_HUMAN	Q96JM3	Chromosome alignment-maintaining phosphoprotein 1 OS=Homo sapiens OX=9606 GN=CHAMP1 PE=1 SV=2	32	21.755	23.1782	22.6363	21.9085	21.3873	22.63	21.7983	22.2151	23.0737	21.538	22.4205
CHCH2_HUMAN	Q9Y6H1	Coiled-coil-helix-coiled-coil-helix domain-containing protein 2 OS=Homo sapiens OX=9606 GN=CHCHD2 PE=1 SV=1	2	15.4258	16.8467	15.6722	17.7149	16.3737	17.9754	15.9017	16.2301	16.3256	16.9715	15.7435
CHCH9_HUMAN	Q5T1J5	Putative coiled-coil-helix-coiled-coil-helix domain-containing protein CHCHD2P9, mitochondrial OS=Homo sapiens OX=9606 GN=CHCHD2P9 PE=5 SV=1	2	15.4258	16.8467	15.6722	17.7149	16.3737	17.9754	15.9017	16.2301	16.3256	16.9715	15.7435
CHD1L_HUMAN	Q86WJ1	Chromodomain-helicase-DNA-binding protein 1-like OS=Homo sapiens OX=9606 GN=CHD1L PE=1 SV=3	24	21.9166	22.0225	21.7833	21.4716	20.2752	21.566	21.6966	21.5145	22.7901	21.2859	21.8061
CHD1_HUMAN	O14646	Chromodomain-helicase-DNA-binding protein 1 OS=Homo sapiens OX=9606 GN=CHD1 PE=1 SV=2	19	20.5592	21.0784	21.6758	21.2819	20.7865	21.0655	21.6031	21.3687	21.1319	20.9414	21.5329
CHD2_HUMAN	O14647	Chromodomain-helicase-DNA-binding protein 2 OS=Homo sapiens OX=9606 GN=CHD2 PE=1 SV=2	22	20.6783	20.951	20.5384	20.5853	21.457	20.6623	20.4933	20.3051	20.8913	20.4269	20.7714
CHD3_HUMAN	Q12873	Chromodomain-helicase-DNA-binding protein 3 OS=Homo sapiens OX=9606 GN=CHD3 PE=1 SV=3	47	22.6093	23.5164	23.1498	22.661	22.347	22.6779	22.54	22.7304	22.9081	22.4175	23.3495
CHD4_HUMAN	Q14839	Chromodomain-helicase-DNA-binding protein 4 OS=Homo sapiens OX=9606 GN=CHD4 PE=1 SV=2	111	24.536	25.1047	24.6784	24.4715	23.8485	24.24	24.1587	23.7982	24.4353	23.9412	24.392
CHD5_HUMAN	Q8TDI0	Chromodomain-helicase-DNA-binding protein 5 OS=Homo sapiens OX=9606 GN=CHD5 PE=1 SV=1	37	22.7065	23.3718	23.0306	22.5478	22.1696	22.4974	22.4141	22.3881	22.7267	22.2484	23.0092
CHD6_HUMAN	Q8TD26	Chromodomain-helicase-DNA-binding protein 6 OS=Homo sapiens OX=9606 GN=CHD6 PE=1 SV=4	10	18.9803	19.978	19.2897	19.2737	19.6116	19.721	19.5943	19.4927	19.5266	19.3708	19.7343
CHD7_HUMAN	Q9P2D1	Chromodomain-helicase-DNA-binding protein 7 OS=Homo sapiens OX=9606 GN=CHD7 PE=1 SV=3	9	19.0503	19.6259	19.6671	19.4211	19.677	19.9273	19.8301	19.9013	20.0248	19.6598	19.8428
CHD8_HUMAN	Q9HCK8	Chromodomain-helicase-DNA-binding protein 8 OS=Homo sapiens OX=9606 GN=CHD8 PE=1 SV=5	27	21.1965	21.7802	20.6809	21.5968	21.6206	21.7592	21.6673	21.7802	22.097	21.3749	21.6414
CHD9_HUMAN	Q3L8U1	Chromodomain-helicase-DNA-binding protein 9 OS=Homo sapiens OX=9606 GN=CHD9 PE=1 SV=2	11	19.7481	19.7215	19.4888	19.7401	20.0969	20.0062	20.1044	19.8899	20.1315	19.7436	20.4227
CHDH_HUMAN	Q8NE62	Choline dehydrogenase, mitochondrial OS=Homo sapiens OX=9606 GN=CHDH PE=1 SV=2	11	19.4888	20.3836	18.2279	18.6308	17.903	17.7962	16.0187	16.042	16.435	16.332	18.2034
CHERP_HUMAN	Q8IWX8	Calcium homeostasis endoplasmic reticulum protein OS=Homo sapiens OX=9606 GN=CHERP PE=1 SV=3	23	21.849	22.362	22.3576	22.3164	21.6387	21.9238	21.8453	21.5758	21.8136	21.5748	22.231
CHFR_HUMAN	Q96EP1	E3 ubiquitin-protein ligase CHFR OS=Homo sapiens OX=9606 GN=CHFR PE=1 SV=2	1	15.6865	15.305	14.6454	15.4391	14.9132	14.7914	13.7006	15.0389	14.8268	14.6681	14.1748
CHID1_HUMAN	Q9BWS9	Chitinase domain-containing protein 1 OS=Homo sapiens OX=9606 GN=CHID1 PE=1 SV=1	14	22.5009	22.7032	22.6124	22.2055	22.584	22.9923	23.3961	23.0835	21.6794	23.1586	23.3134
CHIP_HUMAN	Q9UNE7	E3 ubiquitin-protein ligase CHIP OS=Homo sapiens OX=9606 GN=STUB1 PE=1 SV=2	15	23.0355	22.1403	22.1345	21.037	21.2114	21.4235	22.0083	21.2971	20.633	21.1365	21.7646
CHK1_HUMAN	O14757	Serine/threonine-protein kinase Chk1 OS=Homo sapiens OX=9606 GN=CHEK1 PE=1 SV=2	8	20.1083	20.2228	20.0713	19.9722	20.2046	19.6196	20.5337	20.1272	20.0727	20.0511	20.3697
CHK2_HUMAN	O96017	Serine/threonine-protein kinase Chk2 OS=Homo sapiens OX=9606 GN=CHEK2 PE=1 SV=1	13	20.6794	19.569	21.3491	20.8324	20.1186	20.4025	18.9849	20.3005	20.8272	19.8821	19.7057
CHKA_HUMAN	P35790	Choline kinase alpha OS=Homo sapiens OX=9606 GN=CHKA PE=1 SV=3	4	18.6704	18.5189	18.1602	18.229	18.9689	18.6867	17.7794	18.215	18.0405	18.2044	18.7126
CHKB_HUMAN	Q9Y259	Choline/ethanolamine kinase OS=Homo sapiens OX=9606 GN=CHKB PE=1 SV=3	5	19.4066	18.6991	19.0836	18.5139	18.6855	19.0937	19.152	17.8781	18.3727	18.2084	19.3767
CHM1A_HUMAN	Q9HD42	Charged multivesicular body protein 1a OS=Homo sapiens OX=9606 GN=CHMP1A PE=1 SV=1	7	21.4907	21.7411	21.4005	21.4227	22.4197	21.6966	21.3735	21.3481	20.9766	21.8505	21.5399
CHM1B_HUMAN	Q7LBR1	Charged multivesicular body protein 1b OS=Homo sapiens OX=9606 GN=CHMP1B PE=1 SV=1	5	21.2545	22.4406	21.2042	21.9098	21.8136	23.4137	21.0063	21.1583	19.9266	21.8616	20.8737
CHM2A_HUMAN	O43633	Charged multivesicular body protein 2a OS=Homo sapiens OX=9606 GN=CHMP2A PE=1 SV=1	28	22.7503	22.8219	24.3759	21.6699	22.9941	22.258	24.5814	22.1696	22.2737	23.0387	22.5615
CHM2B_HUMAN	Q9UQN3	Charged multivesicular body protein 2b OS=Homo sapiens OX=9606 GN=CHMP2B PE=1 SV=1	19	22.0129	22.1099	22.5216	22.5599	21.7745	23.0485	21.6097	22.7128	22.6701	23.2457	21.5961
CHM4A_HUMAN	Q9BY43	Charged multivesicular body protein 4a OS=Homo sapiens OX=9606 GN=CHMP4A PE=1 SV=3	15	21.2743	20.3623	20.5396	21.3251	21.442	20.5906	20.9973	20.9502	21.5791	21.5429	21.0604
CHM4B_HUMAN	Q9H444	Charged multivesicular body protein 4b OS=Homo sapiens OX=9606 GN=CHMP4B PE=1 SV=1	30	23.7671	23.8829	24.0961	23.8225	23.4099	23.5879	23.7982	22.8814	23.7724	23.237	22.7779
CHM4C_HUMAN	Q96CF2	Charged multivesicular body protein 4c OS=Homo sapiens OX=9606 GN=CHMP4C PE=1 SV=1	4	18.7477	18.2249	18.6581	18.6966	18.178	18.0426	18.1309	16.6781	18.137	17.8947	16.9274
CHMP3_HUMAN	Q9Y3E7	Charged multivesicular body protein 3 OS=Homo sapiens OX=9606 GN=CHMP3 PE=1 SV=3	8	19.9622	20.0139	19.6828	19.9196	19.5325	19.1959	18.1161	18.8091	19.1484	19.2529	19.2881
CHMP5_HUMAN	Q9NZZ3	Charged multivesicular body protein 5 OS=Homo sapiens OX=9606 GN=CHMP5 PE=1 SV=1	22	22.784	22.3531	22.2802	22.6444	22.1863	21.827	22.1269	22.6224	22.6147	22.0451	21.7472
CHMP6_HUMAN	Q96FZ7	Charged multivesicular body protein 6 OS=Homo sapiens OX=9606 GN=CHMP6 PE=1 SV=3	9	19.1673	19.6804	19.4026	19.6143	19.4936	19.8474	19.5999	19.4338	19.017	20.0362	19.4833
CHMP7_HUMAN	Q8WUX9	Charged multivesicular body protein 7 OS=Homo sapiens OX=9606 GN=CHMP7 PE=1 SV=1	19	20.7634	20.5032	20.805	20.8209	20.312	20.7423	20.3758	22.2092	21.2783	21.0224	21.4551
CHP1_HUMAN	Q99653	Calcineurin B homologous protein 1 OS=Homo sapiens OX=9606 GN=CHP1 PE=1 SV=3	9	19.9919	19.7803	18.8873	19.8552	19.7651	18.7709	18.8267	19.2845	19.1216	19.4604	18.6675
CHPF2_HUMAN	Q9P2E5	Chondroitin sulfate glucuronyltransferase OS=Homo sapiens OX=9606 GN=CHPF2 PE=2 SV=2	5	17.5808	19.0536	17.7699	18.1263	17.4314	18.8975	17.2788	18.9459	18.7206	19.0836	18.236
CHPT1_HUMAN	Q8WUD6	Cholinephosphotransferase 1 OS=Homo sapiens OX=9606 GN=CHPT1 PE=1 SV=1	1	14.7616	14.3408	15.0361	14.1495	13.9232	14.4994	15.4301	14.3872	14.4881	16.0568	14.735
CHRC1_HUMAN	Q9NRG0	Chromatin accessibility complex protein 1 OS=Homo sapiens OX=9606 GN=CHRAC1 PE=1 SV=1	3	17.2473	17.605	16.83	18.7722	18.0979	17.454	18.0584	17.9335	18.2708	16.8567	17.0641
CHRD1_HUMAN	Q9UHD1	Cysteine and histidine-rich domain-containing protein 1 OS=Homo sapiens OX=9606 GN=CHORDC1 PE=1 SV=2	17	21.9953	21.5179	22.258	22.4871	23.0905	22.0319	23.595	22.6466	22.2953	22.4718	23.0454
CHSP1_HUMAN	Q9Y2V2	Calcium-regulated heat-stable protein 1 OS=Homo sapiens OX=9606 GN=CARHSP1 PE=1 SV=2	11	22.9961	23.8209	22.359	23.1537	22.7983	22.4153	22.3509	21.6026	22.7526	21.4476	21.8588
CHSS1_HUMAN	Q86X52	Chondroitin sulfate synthase 1 OS=Homo sapiens OX=9606 GN=CHSY1 PE=1 SV=3	3	16.2097	16.6648	15.6389	16.1587	16.0823	16.8337	16.2293	16.8703	16.639	16.5077	16.2169
CHSS2_HUMAN	Q8IZ52	Chondroitin sulfate synthase 2 OS=Homo sapiens OX=9606 GN=CHPF PE=1 SV=2	5	17.1505	16.6465	16.2097	17.0868	16.3835	18.0876	16.6048	16.9553	16.3625	18.3498	17.4161
CHST1_HUMAN	O43916	Carbohydrate sulfotransferase 1 OS=Homo sapiens OX=9606 GN=CHST1 PE=1 SV=1	1	15.3964	16.1785	13.7735	14.2885	14.097	14.3637	13.9894	13.5894	14.5407	14.9149	14.0306
CHST7_HUMAN	Q9NS84	Carbohydrate sulfotransferase 7 OS=Homo sapiens OX=9606 GN=CHST7 PE=1 SV=2	1	11.7239	11.3922	12.0376	12.6418	12.1592	11.6647	11.526	12.2476	12.4603	13.6184	11.9913
CHSTE_HUMAN	Q8NCH0	Carbohydrate sulfotransferase 14 OS=Homo sapiens OX=9606 GN=CHST14 PE=1 SV=2	3	17.7111	18.2943	17.4522	18.0808	17.0182	17.7928	17.0574	16.9974	17.6599	17.6359	18.5888
CHTOP_HUMAN	Q9Y3Y2	Chromatin target of PRMT1 protein OS=Homo sapiens OX=9606 GN=CHTOP PE=1 SV=2	14	21.2319	21.4111	20.6769	20.7482	20.9681	21.1856	20.8659	20.837	20.9981	20.1298	21.2504
CI016_HUMAN	Q9BUW7	UPF0184 protein C9orf16 OS=Homo sapiens OX=9606 GN=C9orf16 PE=1 SV=1	2	15.041	14.8096	14.9757	14.1394	15.7129	14.6932	14.6855	14.5965	15.4782	15.0389	14.7479
CI040_HUMAN	Q8IXQ3	Uncharacterized protein C9orf40 OS=Homo sapiens OX=9606 GN=C9orf40 PE=1 SV=1	2	14.7452	16.5083	16.4503	16.33	16.1766	15.4995	16.0311	17.2387	16.5953	16.8344	16.5069
CI072_HUMAN	Q96LT7	Guanine nucleotide exchange C9orf72 OS=Homo sapiens OX=9606 GN=C9orf72 PE=1 SV=2	1	14.7709	14.9075	14.6002	14.6896	14.5726	14.6215	14.8268	15.2199	15.5131	14.7892	14.7776
CI114_HUMAN	Q5T280	Putative methyltransferase C9orf114 OS=Homo sapiens OX=9606 GN=SPOUT1 PE=1 SV=3	9	18.7111	18.5399	18.3142	18.8518	19.0009	18.8257	18.676	18.2071	19.8821	18.8678	19.1532
CIA2A_HUMAN	Q9H5X1	Cytosolic iron-sulfur assembly component 2A OS=Homo sapiens OX=9606 GN=CIAO2A PE=1 SV=1	2	18.5035	18.0716	18.5738	18.7009	18.0046	17.2301	17.3489	17.1624	18.8865	17.0833	17.738
CIA2B_HUMAN	Q9Y3D0	Cytosolic iron-sulfur assembly component 2B OS=Homo sapiens OX=9606 GN=CIAO2B PE=1 SV=1	2	17.6829	17.0504	16.7622	17.5228	17.4767	16.9974	18.0018	16.7323	17.4503	17.0164	17.8059
CIA30_HUMAN	Q9Y375	Complex I intermediate-associated protein 30, mitochondrial OS=Homo sapiens OX=9606 GN=NDUFAF1 PE=1 SV=2	7	20.7025	20.4622	20.5426	20.0969	20.6208	19.9196	20.7587	19.2565	19.6707	19.8687	19.8838
CIAO1_HUMAN	O76071	Probable cytosolic iron-sulfur protein assembly protein CIAO1 OS=Homo sapiens OX=9606 GN=CIAO1 PE=1 SV=1	1	15.7934	15.6946	15.6429	15.8552	15.387	15.094	15.7624	15.2444	16.0952	15.2482	15.7624
CIAO3_HUMAN	Q9H6Q4	Cytosolic iron-sulfur assembly component 3 OS=Homo sapiens OX=9606 GN=CIAO3 PE=1 SV=1	4	19.3785	20.4617	18.6521	19.0238	18.4805	18.6442	18.8091	18.9152	18.7323	18.968	19.2215
CIB1_HUMAN	Q99828	Calcium and integrin-binding protein 1 OS=Homo sapiens OX=9606 GN=CIB1 PE=1 SV=4	2	16.7686	13.9323	15.9268	15.3308	16.2021	14.7452	14.1654	14.5726	15.0517	13.5804	14.097
CIC_HUMAN	Q96RK0	Protein capicua homolog OS=Homo sapiens OX=9606 GN=CIC PE=1 SV=2	1	12.7832	13.1494	13.4773	12.669	12.2304	12.4897	12.8304	12.7141	12.3416	12.5959	12.0933
CIKS_HUMAN	O43734	Adapter protein CIKS OS=Homo sapiens OX=9606 GN=TRAF3IP2 PE=1 SV=3	1	15.3618	14.185	14.2366	14.2937	14.1878	14.5106	14.9492	14.8859	14.1207	13.5956	13.8877
CING_HUMAN	Q9P2M7	Cingulin OS=Homo sapiens OX=9606 GN=CGN PE=1 SV=2	43	22.3694	21.8793	23.9658	22.0201	21.654	22.3961	21.5748	20.85	21.0053	21.5265	21.5781
CINP_HUMAN	Q9BW66	Cyclin-dependent kinase 2-interacting protein OS=Homo sapiens OX=9606 GN=CINP PE=1 SV=1	1	16.5988	16.5694	16.6686	16.2846	16.4114	16.8551	17.4346	17.0182	16.6702	17.6694	17.356
CIP2A_HUMAN	Q8TCG1	Protein CIP2A OS=Homo sapiens OX=9606 GN=CIP2A PE=1 SV=2	20	20.5352	19.5947	20.3349	21.2991	20.9862	20.2192	21.5507	21.4849	21.8159	20.9843	21.8279
CIP4_HUMAN	Q15642	Cdc42-interacting protein 4 OS=Homo sapiens OX=9606 GN=TRIP10 PE=1 SV=3	38	22.1763	22.1993	21.8911	23.1856	23.8537	22.7878	24.0859	22.6913	23.1548	23.2255	22.0297
CIRBP_HUMAN	Q14011	Cold-inducible RNA-binding protein OS=Homo sapiens OX=9606 GN=CIRBP PE=1 SV=1	22	23.496	22.6062	21.8628	22.8062	22.2842	22.0006	21.4535	21.8679	21.1121	21.8253	22.5117
CISD1_HUMAN	Q9NZ45	CDGSH iron-sulfur domain-containing protein 1 OS=Homo sapiens OX=9606 GN=CISD1 PE=1 SV=1	7	20.4434	21.3159	21.2819	20.1476	19.8195	20.9387	21.4961	21.1952	21.2571	22.298	19.8605
CISD2_HUMAN	Q8N5K1	CDGSH iron-sulfur domain-containing protein 2 OS=Homo sapiens OX=9606 GN=CISD2 PE=1 SV=1	5	21.8743	21.5083	21.0931	20.778	21.8505	21.1079	21.6041	21.4005	20.904	21.4513	21.0161
CISD3_HUMAN	P0C7P0	CDGSH iron-sulfur domain-containing protein 3, mitochondrial OS=Homo sapiens OX=9606 GN=CISD3 PE=1 SV=1	1	16.6628	18.0033	15.7866	14.5937	15.8571	14.3133	15.5937	14.3187	14.8618	15.2722	14.9242
CISY_HUMAN	O75390	Citrate synthase, mitochondrial OS=Homo sapiens OX=9606 GN=CS PE=1 SV=2	80	24.8407	25.1836	24.7448	25.0607	24.0711	24.4353	24.7043	24.5648	24.7448	24.0125	24.4131
CIZ1_HUMAN	Q9ULV3	Cip1-interacting zinc finger protein OS=Homo sapiens OX=9606 GN=CIZ1 PE=1 SV=2	2	14.1928	14.5965	14.61	14.6533	14.2685	15.5287	14.7232	15.693	15.2577	15.3964	15.7965
CK054_HUMAN	Q9H0W9	Ester hydrolase C11orf54 OS=Homo sapiens OX=9606 GN=C11orf54 PE=1 SV=1	3	21.535	20.3331	20.1055	19.1779	20.7587	19.2464	18.2342	19.2529	19.9432	19.2937	18.8116
CK068_HUMAN	Q9H3H3	UPF0696 protein C11orf68 OS=Homo sapiens OX=9606 GN=C11orf68 PE=1 SV=3	2	18.5451	18.112	18.7477	18.3405	18.8127	19.156	19.6465	20.0531	18.9363	21.1765	18.3055
CK098_HUMAN	E9PRG8	Uncharacterized protein C11orf98 OS=Homo sapiens OX=9606 GN=C11orf98 PE=4 SV=2	21	21.5287	22.1059	22.0472	22.784	21.8337	22.9458	22.4165	22.3596	22.8836	22.745	22.773
CK5P1_HUMAN	Q96SZ6	CDK5 regulatory subunit-associated protein 1 OS=Homo sapiens OX=9606 GN=CDK5RAP1 PE=1 SV=2	14	20.5818	20.6443	20.2067	21.2398	20.7492	20.4417	20.9932	20.6222	21.0655	20.3889	20.3758
CK5P2_HUMAN	Q96SN8	CDK5 regulatory subunit-associated protein 2 OS=Homo sapiens OX=9606 GN=CDK5RAP2 PE=1 SV=5	23	21.145	20.4679	21.6354	20.6081	20.949	20.3369	20.4798	21.497	21.4563	20.9562	21.0921
CK5P3_HUMAN	Q96JB5	CDK5 regulatory subunit-associated protein 3 OS=Homo sapiens OX=9606 GN=CDK5RAP3 PE=1 SV=2	14	21.6041	20.7049	21.4788	21.1685	21.3455	20.6866	20.5953	20.0942	20.7512	20.577	20.4638
CKAP2_HUMAN	Q8WWK9	Cytoskeleton-associated protein 2 OS=Homo sapiens OX=9606 GN=CKAP2 PE=1 SV=1	17	20.4679	20.3801	21.1037	21.755	20.3769	21.558	21.442	22.3576	20.9743	21.0124	21.2983
CKAP4_HUMAN	Q07065	Cytoskeleton-associated protein 4 OS=Homo sapiens OX=9606 GN=CKAP4 PE=1 SV=2	158	24.088	26.369	25.6091	25.5406	24.2033	25.3908	26.3874	25.6222	25.0153	26.2916	26.0918
CKAP5_HUMAN	Q14008	Cytoskeleton-associated protein 5 OS=Homo sapiens OX=9606 GN=CKAP5 PE=1 SV=3	122	23.9658	24.5961	24.6611	25.2516	24.2593	24.5264	24.9881	25.122	25.4438	25.2149	24.9257
CKLF6_HUMAN	Q9NX76	CKLF-like MARVEL transmembrane domain-containing protein 6 OS=Homo sapiens OX=9606 GN=CMTM6 PE=1 SV=1	1	16.863	19.692	19.8969	21.2769	20.1753	20.8884	21.2122	20.501	19.7576	19.944	19.9113
CKLF7_HUMAN	Q96FZ5	CKLF-like MARVEL transmembrane domain-containing protein 7 OS=Homo sapiens OX=9606 GN=CMTM7 PE=2 SV=1	1	14.7194	14.5558	18.1431	17.2458	18.2176	17.8087	17.5819	16.2613	16.9473	16.5296	17.5897
CKP2L_HUMAN	Q8IYA6	Cytoskeleton-associated protein 2-like OS=Homo sapiens OX=9606 GN=CKAP2L PE=1 SV=4	6	17.25	16.6702	16.8022	17.9226	18.0666	18.178	18.7509	18.5132	18.1383	18.3092	17.7928
CKS1_HUMAN	P61024	Cyclin-dependent kinases regulatory subunit 1 OS=Homo sapiens OX=9606 GN=CKS1B PE=1 SV=1	3	21.4864	21.0076	21.0784	21.366	20.1266	19.4034	20.1789	21.1392	20.2935	20.273	20.3551
CL004_HUMAN	Q9NQ89	Protein C12orf4 OS=Homo sapiens OX=9606 GN=C12orf4 PE=1 SV=1	1	15.9025	15.8297	16.1811	15.7965	16.1429	16.2021	16.289	15.5874	15.7737	16.2499	15.6632
CL029_HUMAN	Q8N999	Uncharacterized protein C12orf29 OS=Homo sapiens OX=9606 GN=C12orf29 PE=1 SV=2	3	18.5888	18.1393	18.8604	18.8738	18.0543	17.9472	18.8952	18.7874	18.7338	18.6179	18.8912
CL045_HUMAN	Q8N5I9	Uncharacterized protein C12orf45 OS=Homo sapiens OX=9606 GN=C12orf45 PE=1 SV=2	7	19.8881	20.6143	20.218	20.5323	20.102	18.7424	21.3512	20.5914	19.7215	19.936	20.5273
CL065_HUMAN	Q9H3J6	Probable peptide chain release factor C12orf65, mitochondrial OS=Homo sapiens OX=9606 GN=C12orf65 PE=2 SV=1	1	17.4377	18.1832	17.5514	17.1977	17.3665	17.297	17.9816	17.1577	17.8286	17.0331	17.9816
CL073_HUMAN	Q69YU5	Uncharacterized protein C12orf73 OS=Homo sapiens OX=9606 GN=C12orf73 PE=3 SV=2	2	16.9868	19.0338	18.0018	17.6898	17.6675	17.7272	18.0844	17.2245	17.8356	17.9999	17.8812
CL16A_HUMAN	Q2KHT3	Protein CLEC16A OS=Homo sapiens OX=9606 GN=CLEC16A PE=1 SV=2	8	21.7199	21.753	21.1111	21.4324	21.4621	21.719	21.8525	21.6256	21.5507	21.7882	21.9721
CLAP1_HUMAN	Q7Z460	CLIP-associating protein 1 OS=Homo sapiens OX=9606 GN=CLASP1 PE=1 SV=1	48	21.4127	22.0038	22.2655	22.3646	21.7327	22.4662	21.9067	22.3524	22.4871	22.794	22.5698
CLAP2_HUMAN	O75122	CLIP-associating protein 2 OS=Homo sapiens OX=9606 GN=CLASP2 PE=1 SV=3	27	20.8138	22.0142	22.0654	21.609	20.7222	21.4513	21.562	21.3171	21.4528	21.3171	21.9452
CLASR_HUMAN	Q8N2M8	CLK4-associating serine/arginine rich protein OS=Homo sapiens OX=9606 GN=CLASRP PE=1 SV=4	5	19.1133	19.5316	19.0862	19.1242	18.7183	18.9867	18.8338	18.3523	19.1091	18.8837	18.9532
CLCA2_HUMAN	Q9UQC9	Calcium-activated chloride channel regulator 2 OS=Homo sapiens OX=9606 GN=CLCA2 PE=1 SV=2	18	23.1747	18.0345	20.2029	17.3266	18.3629	16.9331	19.1384	17.4483	17.0147	17.2875	17.0833
CLCA_HUMAN	P09496	Clathrin light chain A OS=Homo sapiens OX=9606 GN=CLTA PE=1 SV=1	13	23.9302	23.4738	22.3684	22.6845	23.0275	22.9171	22.6668	22.3443	21.6151	22.4108	23.4043
CLCB_HUMAN	P09497	Clathrin light chain B OS=Homo sapiens OX=9606 GN=CLTB PE=1 SV=1	12	21.8204	20.6382	21.1685	20.9681	21.555	20.7244	20.6108	19.776	20.1796	21.4254	20.6154
CLCC1_HUMAN	Q96S66	Chloride channel CLIC-like protein 1 OS=Homo sapiens OX=9606 GN=CLCC1 PE=1 SV=1	17	21.384	21.6966	22.0058	22.0071	22.5163	22.2928	21.9821	21.6453	21.3429	22.4707	22.1059
CLCN1_HUMAN	P35523	Chloride channel protein 1 OS=Homo sapiens OX=9606 GN=CLCN1 PE=1 SV=3	1	15.0481	14.6624	14.4648	14.2133	13.9323	13.9042	13.6031	14.3214	14.4496	14.3329	14.6031
CLCN3_HUMAN	P51790	H(+)/Cl(-) exchange transporter 3 OS=Homo sapiens OX=9606 GN=CLCN3 PE=1 SV=2	4	17.685	17.7699	16.9553	17.5765	17.605	17.9784	17.1897	17.4459	16.8354	16.8055	17.5168
CLCN7_HUMAN	P51798	H(+)/Cl(-) exchange transporter 7 OS=Homo sapiens OX=9606 GN=CLCN7 PE=1 SV=2	6	19.9654	20.3997	20.0594	20.2316	20.1341	20.9102	20.0006	21.4115	20.4552	20.8453	19.8591
CLD11_HUMAN	O75508	Claudin-11 OS=Homo sapiens OX=9606 GN=CLDN11 PE=1 SV=2	2	13.7475	13.9973	14.9436	14.0539	16.2709	22.0373	21.7581	16.4657	14.404	19.8067	17.5239
CLD12_HUMAN	P56749	Claudin-12 OS=Homo sapiens OX=9606 GN=CLDN12 PE=1 SV=1	1	13.8877	14.4807	13.4094	13.6668	13.245	14.2414	13.0821	13.644	15.1923	12.6147	13.4466
CLD1_HUMAN	O95832	Claudin-1 OS=Homo sapiens OX=9606 GN=CLDN1 PE=1 SV=1	2	16.5709	15.9289	16.3661	17.8656	17.8051	18.1704	17.2387	17.6112	16.4555	17.5792	16.9808
CLD3_HUMAN	O15551	Claudin-3 OS=Homo sapiens OX=9606 GN=CLDN3 PE=1 SV=1	4	19.8293	19.4912	19.575	17.9799	18.3301	17.9925	16.8022	15.5665	16.9022	16.4867	18.8478
CLD4_HUMAN	O14493	Claudin-4 OS=Homo sapiens OX=9606 GN=CLDN4 PE=1 SV=1	1	16.401	18.0294	16.6067	16.7341	16.582	16.8354	16.4105	15.3641	14.8378	15.0586	15.627
CLGN_HUMAN	O14967	Calmegin OS=Homo sapiens OX=9606 GN=CLGN PE=1 SV=1	7	19.6781	19.721	20.1942	20.4504	19.6484	20.225	19.8349	19.7697	20.2453	19.8628	19.3336
CLH1_HUMAN	Q00610	Clathrin heavy chain 1 OS=Homo sapiens OX=9606 GN=CLTC PE=1 SV=5	202	26.3769	26.2916	25.9288	25.5471	25.726	26.2652	25.6847	25.0607	24.9498	26.0228	26.1884
CLIC1_HUMAN	O00299	Chloride intracellular channel protein 1 OS=Homo sapiens OX=9606 GN=CLIC1 PE=1 SV=4	31	24.5796	24.2263	24.4802	24.7778	24.2516	24.5228	24.7813	24.7322	24.044	24.9316	24.8407
CLIC3_HUMAN	O95833	Chloride intracellular channel protein 3 OS=Homo sapiens OX=9606 GN=CLIC3 PE=1 SV=2	8	21.7802	16.2951	18.1875	16.122	17.8792	17.081	17.9065	15.919	16.5621	18.3301	18.1632
CLIC4_HUMAN	Q9Y696	Chloride intracellular channel protein 4 OS=Homo sapiens OX=9606 GN=CLIC4 PE=1 SV=4	20	20.3309	22.3852	22.4841	20.7458	23.496	23.3768	22.5185	23.5081	22.9204	23.8242	23.3886
CLIC5_HUMAN	Q9NZA1	Chloride intracellular channel protein 5 OS=Homo sapiens OX=9606 GN=CLIC5 PE=1 SV=3	2	16.8545	17.4112	17.059	17.0259	16.5316	17.0651	16.863	15.9437	16.623	16.4748	18.0326
CLIP1_HUMAN	P30622	CAP-Gly domain-containing linker protein 1 OS=Homo sapiens OX=9606 GN=CLIP1 PE=1 SV=2	94	23.2348	23.3417	23.6423	23.9605	23.996	23.3756	24.4353	23.8537	24.8115	24.3194	23.6663
CLIP2_HUMAN	Q9UDT6	CAP-Gly domain-containing linker protein 2 OS=Homo sapiens OX=9606 GN=CLIP2 PE=1 SV=1	39	20.4277	21.1937	21.3949	21.769	21.794	22.7426	22.3945	21.3812	23.1694	22.8688	21.647
CLK1_HUMAN	P49759	Dual specificity protein kinase CLK1 OS=Homo sapiens OX=9606 GN=CLK1 PE=1 SV=2	4	17.8299	18.1803	17.4997	17.7227	17.703	17.5298	18.1602	17.6382	18.0069	17.0952	17.8019
CLK2_HUMAN	P49760	Dual specificity protein kinase CLK2 OS=Homo sapiens OX=9606 GN=CLK2 PE=1 SV=1	3	16.7162	17.8059	17.2839	16.4239	16.5554	16.7111	17.1577	16.1025	16.837	15.9761	17.4133
CLK3_HUMAN	P49761	Dual specificity protein kinase CLK3 OS=Homo sapiens OX=9606 GN=CLK3 PE=1 SV=3	2	16.9006	17.18	16.9597	17.457	16.5738	16.7686	17.3743	17.2596	17.3158	16.6201	17.0418
CLMN_HUMAN	Q96JQ2	Calmin OS=Homo sapiens OX=9606 GN=CLMN PE=1 SV=1	12	19.6493	19.896	18.8211	19.6578	19.7033	18.7509	18.104	18.154	18.8645	18.2239	17.3353
CLMP_HUMAN	Q9H6B4	CXADR-like membrane protein OS=Homo sapiens OX=9606 GN=CLMP PE=1 SV=1	3	15.4028	14.6786	15.3136	15.5937	16.9834	17.1413	15.3449	19.3482	16.2734	16.1069	15.2963
CLN5_HUMAN	O75503	Ceroid-lipofuscinosis neuronal protein 5 OS=Homo sapiens OX=9606 GN=CLN5 PE=1 SV=2	3	18.4324	18.531	17.962	17.0538	17.4503	17.3967	16.2985	16.7083	16.0656	16.7545	18.4267
CLOCK_HUMAN	O15516	Circadian locomoter output cycles protein kaput OS=Homo sapiens OX=9606 GN=CLOCK PE=1 SV=1	1	16.2703	16.5888	15.8321	16.3791	15.8499	15.4194	16.5017	16.2071	16.0304	15.753	15.7178
CLP1L_HUMAN	Q96KA5	Cleft lip and palate transmembrane protein 1-like protein OS=Homo sapiens OX=9606 GN=CLPTM1L PE=1 SV=1	13	19.5595	19.5021	19.6332	20.5019	20.1211	20.6176	20.1703	20.3425	19.8381	20.6561	19.4535
CLP1_HUMAN	Q92989	Polyribonucleotide 5'-hydroxyl-kinase Clp1 OS=Homo sapiens OX=9606 GN=CLP1 PE=1 SV=1	6	20.3997	20.3443	20.4986	20.1649	20.3655	19.8694	20.4269	20.0541	20.2105	20.1173	20.4863
CLPB_HUMAN	Q9H078	Caseinolytic peptidase B protein homolog OS=Homo sapiens OX=9606 GN=CLPB PE=1 SV=1	23	21.2889	22.1949	21.2032	21.0714	21.6628	21.8728	21.8337	21.7581	21.4214	21.8477	21.1892
CLPP_HUMAN	Q16740	ATP-dependent Clp protease proteolytic subunit, mitochondrial OS=Homo sapiens OX=9606 GN=CLPP PE=1 SV=1	21	21.5022	21.8337	21.314	20.2113	20.9378	19.9463	21.3893	20.5375	20.388	20.9681	21.0972
CLPT1_HUMAN	O96005	Cleft lip and palate transmembrane protein 1 OS=Homo sapiens OX=9606 GN=CLPTM1 PE=1 SV=1	23	21.2257	20.7949	19.9186	21.3917	21.1428	21.2457	20.1009	21.3999	20.7079	21.6692	21.0692
CLPX_HUMAN	O76031	ATP-dependent Clp protease ATP-binding subunit clpX-like, mitochondrial OS=Homo sapiens OX=9606 GN=CLPX PE=1 SV=2	43	23.3309	23.0931	23.1426	22.98	22.8001	22.8988	22.6224	22.5547	22.874	22.4753	23.3508
CLSPN_HUMAN	Q9HAW4	Claspin OS=Homo sapiens OX=9606 GN=CLSPN PE=1 SV=3	5	17.7862	17.8582	17.4825	19.1233	17.5684	17.6287	17.8019	18.522	18.6358	18.3405	18.5515
CLUA1_HUMAN	Q96AJ1	Clusterin-associated protein 1 OS=Homo sapiens OX=9606 GN=CLUAP1 PE=1 SV=4	1	14.4826	15.7413	15.8262	14.9169	14.8609	15.7377	15.4747	15.0361	14.4149	15.431	15.8893
CLUS_HUMAN	P10909	Clusterin OS=Homo sapiens OX=9606 GN=CLU PE=1 SV=1	8	22.4625	20.7433	21.7634	20.22	19.3617	19.7974	19.8205	21.3455	18.9881	20.388	19.7803
CLU_HUMAN	O75153	Clustered mitochondria protein homolog OS=Homo sapiens OX=9606 GN=CLUH PE=1 SV=2	47	22.8466	23.386	23.3016	23.2048	23.5305	23.4361	23.9634	23.8186	24.0329	23.2238	23.8054
CLYBL_HUMAN	Q8N0X4	Citramalyl-CoA lyase, mitochondrial OS=Homo sapiens OX=9606 GN=CLYBL PE=1 SV=2	7	16.8204	19.0784	19.0678	19.1765	18.1899	19.9077	16.5683	18.2675	18.7955	17.2901	18.0584
CM046_HUMAN	A0A1B0GUA9	Uncharacterized protein C13orf46 OS=Homo sapiens OX=9606 GN=C13orf46 PE=4 SV=2	1	17.2788	16.4512	16.8005	17.6569	17.2788	14.6165	15.5379	14.4289	17.2788	14.9105	16.1103
CMBL_HUMAN	Q96DG6	Carboxymethylenebutenolidase homolog OS=Homo sapiens OX=9606 GN=CMBL PE=1 SV=1	20	23.872	21.0493	24.1888	18.9532	20.704	20.3425	22.207	20.1161	20.3051	21.1572	20.8828
CMC1_HUMAN	O75746	Calcium-binding mitochondrial carrier protein Aralar1 OS=Homo sapiens OX=9606 GN=SLC25A12 PE=1 SV=2	31	21.9265	22.8236	22.5287	21.7513	22.2241	22.7065	22.3935	21.9186	22.5934	21.9556	22.2117
CMC2_HUMAN	Q9UJS0	Calcium-binding mitochondrial carrier protein Aralar2 OS=Homo sapiens OX=9606 GN=SLC25A13 PE=1 SV=2	42	22.3531	23.9634	22.5625	22.0499	21.9786	23.6287	22.5309	22.8129	23.2006	22.256	23.6392
CMIP_HUMAN	Q8IY22	C-Maf-inducing protein OS=Homo sapiens OX=9606 GN=CMIP PE=1 SV=3	1	14.2443	14.5433	15.8465	15.5204	16.1386	15.3088	16.8204	15.534	15.8961	16.2169	15.6751
CMKMT_HUMAN	Q7Z624	Calmodulin-lysine N-methyltransferase OS=Homo sapiens OX=9606 GN=CAMKMT PE=1 SV=2	1	15.2536	15.4975	15.9217	14.8966	14.6215	14.7627	14.9737	14.7844	14.9007	14.445	14.9569
CMPK2_HUMAN	Q5EBM0	UMP-CMP kinase 2, mitochondrial OS=Homo sapiens OX=9606 GN=CMPK2 PE=1 SV=3	3	18.3914	18.1632	19.3131	17.006	19.0099	18.1049	17.356	18.4638	19.1613	16.3534	19.5153
CMS1_HUMAN	Q9BQ75	Protein CMSS1 OS=Homo sapiens OX=9606 GN=CMSS1 PE=1 SV=2	7	19.503	20.6198	20.0494	21.0834	20.8284	20.8138	21.2636	20.6443	21.4952	20.2608	20.6277
CMTD1_HUMAN	Q86VU5	Catechol O-methyltransferase domain-containing protein 1 OS=Homo sapiens OX=9606 GN=COMTD1 PE=1 SV=1	2	19.0183	18.5767	20.22	18.1456	17.7065	18.3498	18.0716	18.7098	18.1393	19.5316	17.9452
CMTR1_HUMAN	Q8N1G2	Cap-specific mRNA (nucleoside-2'-O-)-methyltransferase 1 OS=Homo sapiens OX=9606 GN=CMTR1 PE=1 SV=1	16	21.7499	21.3886	20.8683	21.2644	21.4705	22.4258	21.9574	21.9597	21.3465	22.6542	21.6673
CMTR2_HUMAN	Q8IYT2	Cap-specific mRNA (nucleoside-2'-O-)-methyltransferase 2 OS=Homo sapiens OX=9606 GN=CMTR2 PE=1 SV=2	3	18.3117	17.6793	17.9078	17.8846	18.4301	17.9215	18.3274	17.6126	18.0834	18.1923	18.2631
CN119_HUMAN	Q9NWQ9	Uncharacterized protein C14orf119 OS=Homo sapiens OX=9606 GN=C14orf119 PE=1 SV=1	2	16.7545	16.0802	15.3483	16.0802	17.1288	16.0969	16.8014	17.321	16.3608	16.6038	16.5467
CN37_HUMAN	P09543	2',3'-cyclic-nucleotide 3'-phosphodiesterase OS=Homo sapiens OX=9606 GN=CNP PE=1 SV=2	38	22.3524	22.8175	22.401	22.5888	23.2829	23.7982	23.1856	23.7117	23.244	23.7464	23.8567
CND1_HUMAN	Q15021	Condensin complex subunit 1 OS=Homo sapiens OX=9606 GN=NCAPD2 PE=1 SV=3	47	21.3851	22.0499	22.2271	23.1115	22.5615	22.579	23.207	22.8633	22.2544	22.6741	23.5124
CND2_HUMAN	Q15003	Condensin complex subunit 2 OS=Homo sapiens OX=9606 GN=NCAPH PE=1 SV=3	34	21.8005	22.7321	22.7809	23.9017	23.0416	22.9697	23.7117	23.2238	22.867	23.0023	24.1132
CND3_HUMAN	Q9BPX3	Condensin complex subunit 3 OS=Homo sapiens OX=9606 GN=NCAPG PE=1 SV=1	30	20.778	21.5936	21.5562	22.3935	21.8238	21.8136	22.401	22.1819	21.6826	21.878	22.9638
CNDD3_HUMAN	P42695	Condensin-2 complex subunit D3 OS=Homo sapiens OX=9606 GN=NCAPD3 PE=1 SV=2	12	19.2944	19.5822	19.2424	19.0825	19.1959	18.833	19.9561	20.233	19.6153	19.7451	20.0219
CNDG2_HUMAN	Q86XI2	Condensin-2 complex subunit G2 OS=Homo sapiens OX=9606 GN=NCAPG2 PE=1 SV=1	8	18.9629	19.3471	18.8173	18.7916	18.8924	18.8781	18.984	19.7981	19.4936	19.0465	19.4499
CNDH2_HUMAN	Q6IBW4	Condensin-2 complex subunit H2 OS=Homo sapiens OX=9606 GN=NCAPH2 PE=1 SV=1	5	16.972	17.5249	17.2373	17.588	17.1024	17.0007	17.3809	18.1474	17.5565	17.1456	17.9524
CNDP1_HUMAN	Q96KN2	Beta-Ala-His dipeptidase OS=Homo sapiens OX=9606 GN=CNDP1 PE=1 SV=4	1	14.7082	14.3872	14.8336	15.7147	15.2852	16.3895	14.6474	15.2963	14.9242	15.4413	14.4526
CNDP2_HUMAN	Q96KP4	Cytosolic non-specific dipeptidase OS=Homo sapiens OX=9606 GN=CNDP2 PE=1 SV=2	70	24.6485	24.5411	24.6096	24.9599	23.1392	24.0457	22.3731	24.0529	23.9889	24.5264	24.4651
CNEP1_HUMAN	O95476	CTD nuclear envelope phosphatase 1 OS=Homo sapiens OX=9606 GN=CTDNEP1 PE=1 SV=2	1	16.0879	16.6048	16.2272	17.1857	16.826	17.4582	17.2683	17.6862	16.7686	17.7009	17.4997
CNIH4_HUMAN	Q9P003	Protein cornichon homolog 4 OS=Homo sapiens OX=9606 GN=CNIH4 PE=1 SV=1	5	18.1504	18.7639	17.8727	17.6634	17.5258	17.7532	18.0033	18.0971	17.8668	18.6581	17.9173
CNKR1_HUMAN	Q969H4	Connector enhancer of kinase suppressor of ras 1 OS=Homo sapiens OX=9606 GN=CNKSR1 PE=1 SV=1	1	17.4246	16.5723	17.2091	16.9178	16.6584	16.8139	15.9619	15.5131	15.5699	15.3449	15.8744
CNN2_HUMAN	Q99439	Calponin-2 OS=Homo sapiens OX=9606 GN=CNN2 PE=1 SV=4	39	24.3194	22.1894	24.7391	23.7842	23.8848	24.2516	24.1559	24.5613	24.2916	24.6255	25.6791
CNN3_HUMAN	Q15417	Calponin-3 OS=Homo sapiens OX=9606 GN=CNN3 PE=1 SV=1	50	24.4131	23.456	24.6058	23.786	23.686	23.6894	23.4656	24.8685	24.0375	24.4819	25.3009
CNNM3_HUMAN	Q8NE01	Metal transporter CNNM3 OS=Homo sapiens OX=9606 GN=CNNM3 PE=1 SV=1	11	20.5384	20.7267	20.1083	20.6915	20.4638	20.281	20.0812	19.7269	20.0627	19.7746	20.2113
CNNM4_HUMAN	Q6P4Q7	Metal transporter CNNM4 OS=Homo sapiens OX=9606 GN=CNNM4 PE=1 SV=3	7	19.7027	19.8613	18.9001	20.1211	19.8681	19.6419	19.2464	18.5994	19.3946	18.4208	18.725
CNO10_HUMAN	Q9H9A5	CCR4-NOT transcription complex subunit 10 OS=Homo sapiens OX=9606 GN=CNOT10 PE=1 SV=1	12	21.0764	20.5807	20.824	20.6755	20.904	20.7201	20.5914	20.3666	20.6783	20.0853	20.8868
CNO11_HUMAN	Q9UKZ1	CCR4-NOT transcription complex subunit 11 OS=Homo sapiens OX=9606 GN=CNOT11 PE=1 SV=1	9	20.0897	19.386	19.7931	19.5211	19.725	19.4353	19.7011	19.0986	19.5943	19.2916	19.5671
CNO6L_HUMAN	Q96LI5	CCR4-NOT transcription complex subunit 6-like OS=Homo sapiens OX=9606 GN=CNOT6L PE=1 SV=2	4	19.0099	18.4623	18.9849	18.3231	18.4542	18.8047	18.7453	18.387	18.5949	18.9514	18.8749
CNOT1_HUMAN	A5YKK6	CCR4-NOT transcription complex subunit 1 OS=Homo sapiens OX=9606 GN=CNOT1 PE=1 SV=2	71	23.2651	22.8869	22.9659	22.8939	23.0485	22.8466	22.7024	22.7662	23.1569	22.7032	23.2771
CNOT2_HUMAN	Q9NZN8	CCR4-NOT transcription complex subunit 2 OS=Homo sapiens OX=9606 GN=CNOT2 PE=1 SV=1	16	20.7346	20.6231	20.6849	20.3131	20.4244	20.0562	20.218	19.6605	20.442	20.233	20.2479
CNOT3_HUMAN	O75175	CCR4-NOT transcription complex subunit 3 OS=Homo sapiens OX=9606 GN=CNOT3 PE=1 SV=1	12	20.9872	21.4372	21.5138	21.5507	21.1174	21.1037	21.2902	20.784	21.0038	20.7162	21.2732
CNOT4_HUMAN	O95628	CCR4-NOT transcription complex subunit 4 OS=Homo sapiens OX=9606 GN=CNOT4 PE=1 SV=3	5	17.4323	17.9999	18.0121	17.539	17.3819	18.2034	17.9008	17.9427	17.9573	17.7591	17.7507
CNOT6_HUMAN	Q9ULM6	CCR4-NOT transcription complex subunit 6 OS=Homo sapiens OX=9606 GN=CNOT6 PE=1 SV=2	5	19.6638	19.3446	20.3131	19.2109	19.3209	19.3695	19.4613	19.174	19.5535	19.5385	19.6502
CNOT7_HUMAN	Q9UIV1	CCR4-NOT transcription complex subunit 7 OS=Homo sapiens OX=9606 GN=CNOT7 PE=1 SV=3	6	19.1367	19.3656	19.0585	19.3708	19.5875	18.8442	19.017	19.5344	19.7234	19.4567	19.4034
CNOT8_HUMAN	Q9UFF9	CCR4-NOT transcription complex subunit 8 OS=Homo sapiens OX=9606 GN=CNOT8 PE=1 SV=1	4	18.1296	17.0785	17.3582	16.9711	17.3735	16.7795	16.9448	15.6238	16.7768	16.1905	17.1241
CNOT9_HUMAN	Q92600	CCR4-NOT transcription complex subunit 9 OS=Homo sapiens OX=9606 GN=CNOT9 PE=1 SV=1	9	20.5363	20.257	20.2239	19.6529	20.1484	19.6862	19.8729	19.8576	20.2271	19.7098	20.2004
CNPY2_HUMAN	Q9Y2B0	Protein canopy homolog 2 OS=Homo sapiens OX=9606 GN=CNPY2 PE=1 SV=1	13	20.0211	20.0355	19.6683	20.5215	20.1573	19.3866	18.8678	20.5179	19.6541	19.5437	19.5489
CNPY3_HUMAN	Q9BT09	Protein canopy homolog 3 OS=Homo sapiens OX=9606 GN=CNPY3 PE=1 SV=1	9	18.2787	19.6529	18.9523	20.2601	19.5799	20.3361	20.6081	21.3017	19.0213	21.2474	20.3361
CNPY4_HUMAN	Q8N129	Protein canopy homolog 4 OS=Homo sapiens OX=9606 GN=CNPY4 PE=2 SV=1	1	15.4554	16.3385	14.6349	14.4948	14.1544	14.8053	14.445	16.0178	14.6811	15.1649	15.1293
CNRP1_HUMAN	Q96F85	CB1 cannabinoid receptor-interacting protein 1 OS=Homo sapiens OX=9606 GN=CNRIP1 PE=1 SV=1	1	14.5007	14.5301	13.8652	14.3115	13.6846	16.5672	13.5551	18.0518	16.4184	14.7751	14.0703
CNST_HUMAN	Q6PJW8	Consortin OS=Homo sapiens OX=9606 GN=CNST PE=1 SV=3	1	15.9656	15.0088	15.8195	15.6304	14.9644	14.98	14.98	15.0088	15.5298	15.1595	14.769
CNTP1_HUMAN	P78357	Contactin-associated protein 1 OS=Homo sapiens OX=9606 GN=CNTNAP1 PE=1 SV=1	6	16.5262	16.5089	16.9126	17.0019	16.1819	18.0648	16.7522	18.0757	19.0678	17.8339	17.5382
CNTP3_HUMAN	Q9BZ76	Contactin-associated protein-like 3 OS=Homo sapiens OX=9606 GN=CNTNAP3 PE=2 SV=3	1	14.4496	13.8946	13.9367	14.643	14.167	14.8226	14.5056	17.1368	13.8178	14.1626	13.9276
CNTP4_HUMAN	Q9C0A0	Contactin-associated protein-like 4 OS=Homo sapiens OX=9606 GN=CNTNAP4 PE=1 SV=3	1	21.1982	19.3015	18.4649	16.308	16.9652	16.3107	14.8966	15.014	14.6143	16.6648	14.7892
CNTRB_HUMAN	Q8N137	Centrobin OS=Homo sapiens OX=9606 GN=CNTROB PE=1 SV=1	1	14.3497	16.1661	14.3991	15.3618	14.9868	13.8085	14.643	14.1725	14.7751	14.129	14.5356
CNTRL_HUMAN	Q7Z7A1	Centriolin OS=Homo sapiens OX=9606 GN=CNTRL PE=1 SV=2	2	14.3269	14.4881	14.5328	14.5884	15.1736	15.1058	16.0457	17.5808	15.0264	15.5428	15.0556
CO041_HUMAN	Q9Y2V0	Protein C15orf41 OS=Homo sapiens OX=9606 GN=C15orf41 PE=1 SV=2	1	17.976	18.5507	18.1576	18.3042	17.773	17.8918	18.3517	18.0509	18.8306	18.0666	18.6204
CO1A1_HUMAN	P02452	Collagen alpha-1(I) chain OS=Homo sapiens OX=9606 GN=COL1A1 PE=1 SV=5	7	16.4221	16.7584	16.2977	16.8957	16.4141	16.5587	16.438	20.2967	16.4628	17.2618	16.5621
CO1A2_HUMAN	P08123	Collagen alpha-2(I) chain OS=Homo sapiens OX=9606 GN=COL1A2 PE=1 SV=7	8	16.9289	16.4317	16.7815	16.888	16.0656	16.2474	15.8281	21.1056	16.4264	17.5249	16.5644
CO2A1_HUMAN	P02458	Collagen alpha-1(II) chain OS=Homo sapiens OX=9606 GN=COL2A1 PE=1 SV=3	1	14.1207	13.7092	13.3971	13.4527	13.1117	13.9173	13.3479	13.4542	13.4527	14.2265	12.8403
CO3A1_HUMAN	P02461	Collagen alpha-1(III) chain OS=Homo sapiens OX=9606 GN=COL3A1 PE=1 SV=4	9	17.739	17.25	18.5162	18.2119	18.0638	17.4133	17.4931	22.4829	18.1968	19.2537	18.2724
CO3_HUMAN	P01024	Complement C3 OS=Homo sapiens OX=9606 GN=C3 PE=1 SV=2	35	19.6981	19.8479	19.7085	22.6093	22.6316	22.9728	21.9199	20.4366	21.4263	19.9159	19.8321
CO4A_HUMAN	P0C0L4	Complement C4-A OS=Homo sapiens OX=9606 GN=C4A PE=1 SV=2	1	18.9042	19.2322	18.6608	18.4614	18.4899	17.3203	16.3873	18.8534	18.2346	17.3403	17.5396
CO4B_HUMAN	P0C0L5	Complement C4-B OS=Homo sapiens OX=9606 GN=C4B PE=1 SV=2	1	18.9042	19.2322	18.6608	18.4614	18.4899	17.3203	16.3873	18.8534	18.2346	17.3403	17.5396
CO5A1_HUMAN	P20908	Collagen alpha-1(V) chain OS=Homo sapiens OX=9606 GN=COL5A1 PE=1 SV=3	5	16.5694	16.2751	16.0505	18.2279	17.5889	19.3482	16.9431	20.9961	18.3289	17.2788	17.0356
CO6A1_HUMAN	P12109	Collagen alpha-1(VI) chain OS=Homo sapiens OX=9606 GN=COL6A1 PE=1 SV=3	19	18.7577	18.689	19.831	23.7724	22.0337	22.7334	21.0557	21.3186	19.9673	19.7697	21.0853
CO6A2_HUMAN	P12110	Collagen alpha-2(VI) chain OS=Homo sapiens OX=9606 GN=COL6A2 PE=1 SV=4	4	15.544	16.3979	16.4995	19.2792	17.8827	20.1529	17.5978	18.0303	17.6086	16.5055	17.0821
CO7A1_HUMAN	Q02388	Collagen alpha-1(VII) chain OS=Homo sapiens OX=9606 GN=COL7A1 PE=1 SV=2	2	12.1247	12.9386	12.6835	12.8403	12.4516	13.5804	13.4605	12.849	12.8073	13.076	12.6973
CO9A1_HUMAN	P20849	Collagen alpha-1(IX) chain OS=Homo sapiens OX=9606 GN=COL9A1 PE=1 SV=3	1	14.167	15.0668	14.4423	14.0306	14.3048	14.167	14.4907	14.4615	14.2585	14.2292	14.1878
COA1_HUMAN	Q9GZY4	Cytochrome c oxidase assembly factor 1 homolog OS=Homo sapiens OX=9606 GN=COA1 PE=1 SV=1	5	19.7077	19.5325	19.8799	19.8516	19.7224	20.2823	19.3946	19.7353	19.733	19.6028	19.3425
COA3_HUMAN	Q9Y2R0	Cytochrome c oxidase assembly factor 3 homolog, mitochondrial OS=Homo sapiens OX=9606 GN=COA3 PE=1 SV=1	3	18.1955	20.2239	18.137	19.4418	18.9514	17.7289	18.3607	18.4267	18.6366	18.1875	18.4222
COA4_HUMAN	Q9NYJ1	Cytochrome c oxidase assembly factor 4 homolog, mitochondrial OS=Homo sapiens OX=9606 GN=COA4 PE=1 SV=2	1	15.9801	16.5953	16.0802	15.7319	16.4431	14.9384	15.9542	17.1592	15.8077	16.944	15.6844
COA6_HUMAN	Q5JTJ3	Cytochrome c oxidase assembly factor 6 homolog OS=Homo sapiens OX=9606 GN=COA6 PE=1 SV=1	2	16.5878	17.5765	15.2365	16.0759	16.5262	15.1563	15.2803	16.9868	15.8058	16.5376	15.2199
COA7_HUMAN	Q96BR5	Cytochrome c oxidase assembly factor 7 OS=Homo sapiens OX=9606 GN=COA7 PE=1 SV=2	6	21.6127	20.8221	19.8568	20.8868	20.7761	20.2681	20.4227	21.7255	21.2114	20.9203	20.7599
COASY_HUMAN	Q13057	Bifunctional coenzyme A synthase OS=Homo sapiens OX=9606 GN=COASY PE=1 SV=4	12	19.6283	19.889	19.733	19.1325	21.0901	20.2518	19.5344	19.7098	19.5586	19.9654	19.6419
COBA1_HUMAN	P12107	Collagen alpha-1(XI) chain OS=Homo sapiens OX=9606 GN=COL11A1 PE=1 SV=4	1	16.9925	17.8147	17.4612	17.7443	17.1487	16.9814	17.7443	17.8617	17.8163	17.1076	18.0624
COBA2_HUMAN	P13942	Collagen alpha-2(XI) chain OS=Homo sapiens OX=9606 GN=COL11A2 PE=1 SV=5	1	16.9925	17.8147	17.4612	17.7443	17.1487	16.9814	17.7443	17.8617	17.8163	17.1076	18.0624
COBL1_HUMAN	Q53SF7	Cordon-bleu protein-like 1 OS=Homo sapiens OX=9606 GN=COBLL1 PE=1 SV=3	21	21.303	20.4669	20.6161	22.1152	21.0016	19.3094	21.7344	21.4227	20.4843	19.7567	23.3325
COCA1_HUMAN	Q99715	Collagen alpha-1(XII) chain OS=Homo sapiens OX=9606 GN=COL12A1 PE=1 SV=2	40	19.4499	18.4715	19.2003	22.5661	20.9502	20.7016	21.4585	23.2457	20.2259	22.4841	23.0521
CODA1_HUMAN	Q5TAT6	Collagen alpha-1(XIII) chain OS=Homo sapiens OX=9606 GN=COL13A1 PE=1 SV=1	2	14.1124	13.9645	14.0006	14.2427	14.1034	14.1725	14.3546	15.6402	13.7988	13.8784	13.7894
COF1_HUMAN	P23528	Cofilin-1 OS=Homo sapiens OX=9606 GN=CFL1 PE=1 SV=3	114	27.9703	27.8712	27.4978	27.6513	27.5995	27.3569	27.8712	28.0394	27.6513	28.5537	27.4845
COF2_HUMAN	Q9Y281	Cofilin-2 OS=Homo sapiens OX=9606 GN=CFL2 PE=1 SV=1	38	27.7081	27.4978	27.0533	27.3022	27.0042	27.0533	27.4332	27.4978	27.2134	27.9485	27.0796
COFA1_HUMAN	P39059	Collagen alpha-1(XV) chain OS=Homo sapiens OX=9606 GN=COL15A1 PE=1 SV=2	3	15.2469	14.5937	15.3501	15.818	15.4864	14.2937	14.9757	20.5818	15.5892	16.5316	15.0925
COG1_HUMAN	Q8WTW3	Conserved oligomeric Golgi complex subunit 1 OS=Homo sapiens OX=9606 GN=COG1 PE=1 SV=1	24	21.2911	20.4806	21.781	20.8617	21.3378	21.2626	21.1221	20.5215	21.0751	20.4571	21.0001
COG2_HUMAN	Q14746	Conserved oligomeric Golgi complex subunit 2 OS=Homo sapiens OX=9606 GN=COG2 PE=1 SV=1	18	21.6896	19.9178	21.3582	20.1425	20.5946	20.4227	20.3781	20.0211	20.3867	19.8899	20.2681
COG3_HUMAN	Q96JB2	Conserved oligomeric Golgi complex subunit 3 OS=Homo sapiens OX=9606 GN=COG3 PE=1 SV=3	15	21.3555	19.3557	21.2057	19.862	20.603	20.1252	20.0701	19.5175	19.9515	19.1633	19.7713
COG4_HUMAN	Q9H9E3	Conserved oligomeric Golgi complex subunit 4 OS=Homo sapiens OX=9606 GN=COG4 PE=1 SV=3	22	22.3646	20.423	22.0956	20.85	21.6197	21.1254	21.037	20.6907	20.9468	20.7397	21.1976
COG5_HUMAN	Q9UP83	Conserved oligomeric Golgi complex subunit 5 OS=Homo sapiens OX=9606 GN=COG5 PE=1 SV=3	22	21.0511	20.7961	21.9354	20.7088	20.9952	20.8878	20.3504	20.3213	20.8169	20.8221	20.7934
COG6_HUMAN	Q9Y2V7	Conserved oligomeric Golgi complex subunit 6 OS=Homo sapiens OX=9606 GN=COG6 PE=1 SV=2	7	18.8538	17.9827	19.3275	18.0898	18.4295	18.0858	18.2053	17.9101	17.8834	17.9963	18.213
COG7_HUMAN	P83436	Conserved oligomeric Golgi complex subunit 7 OS=Homo sapiens OX=9606 GN=COG7 PE=1 SV=1	13	20.1397	19.9611	21.0572	19.6872	20.0685	19.8117	19.0955	19.1841	19.9005	19.635	19.7492
COG8_HUMAN	Q96MW5	Conserved oligomeric Golgi complex subunit 8 OS=Homo sapiens OX=9606 GN=COG8 PE=1 SV=2	7	20.1959	18.8338	20.0474	19.1133	19.4747	19.4245	18.7346	19.0536	18.8781	18.55	20.3533
COIA1_HUMAN	P39060	Collagen alpha-1(XVIII) chain OS=Homo sapiens OX=9606 GN=COL18A1 PE=1 SV=5	2	14.1626	13.3283	14.8886	17.5412	15.8297	16.171	14.9089	16.4471	15.1087	15.7319	16.582
COIL_HUMAN	P38432	Coilin OS=Homo sapiens OX=9606 GN=COIL PE=1 SV=1	19	19.9469	21.6078	21.3056	22.0437	21.1159	21.5329	21.3821	19.95	20.6391	20.1425	21.3687
COMD1_HUMAN	Q8N668	COMM domain-containing protein 1 OS=Homo sapiens OX=9606 GN=COMMD1 PE=1 SV=1	4	18.5004	18.1976	18.5189	18.5805	17.9166	18.4295	17.4459	17.9291	18.4664	18.4286	18.3883
COMD2_HUMAN	Q86X83	COMM domain-containing protein 2 OS=Homo sapiens OX=9606 GN=COMMD2 PE=1 SV=2	3	19.9942	19.7946	20.2765	19.8814	19.9849	19.925	19.0122	19.4436	19.3446	20.058	19.7667
COMD3_HUMAN	Q9UBI1	COMM domain-containing protein 3 OS=Homo sapiens OX=9606 GN=COMMD3 PE=1 SV=1	4	19.3512	19.3327	19.5981	19.4245	19.5306	19.4822	18.1031	19.0605	18.994	19.783	19.2516
COMD4_HUMAN	Q9H0A8	COMM domain-containing protein 4 OS=Homo sapiens OX=9606 GN=COMMD4 PE=1 SV=1	5	18.7955	18.4905	18.9485	19.0429	19.1307	19.3937	18.6282	18.6647	19.0716	19.3039	19.4912
COMD5_HUMAN	Q9GZQ3	COMM domain-containing protein 5 OS=Homo sapiens OX=9606 GN=COMMD5 PE=1 SV=1	1	17.718	17.0019	18.4041	16.2582	16.968	16.0607	15.9904	16.3385	17.216	16.6597	16.3357
COMD7_HUMAN	Q86VX2	COMM domain-containing protein 7 OS=Homo sapiens OX=9606 GN=COMMD7 PE=1 SV=2	8	20.166	19.6409	19.8903	19.553	19.5444	19.0878	19.7372	18.998	19.7552	19.4277	19.3617
COMD8_HUMAN	Q9NX08	COMM domain-containing protein 8 OS=Homo sapiens OX=9606 GN=COMMD8 PE=1 SV=1	1	18.7598	18.6416	18.5656	18.8065	18.5379	18.4966	14.61	18.2708	18.9712	18.5389	19.0906
COMD9_HUMAN	Q9P000	COMM domain-containing protein 9 OS=Homo sapiens OX=9606 GN=COMMD9 PE=1 SV=2	2	17.1577	17.0382	18.1552	16.6067	17.6978	16.6673	17.1839	16.739	17.3546	16.9782	16.4105
COMDA_HUMAN	Q9Y6G5	COMM domain-containing protein 10 OS=Homo sapiens OX=9606 GN=COMMD10 PE=1 SV=1	1	18.0415	17.1368	17.5324	16.8014	17.2566	16.99	16.704	16.9637	17.3323	17.2301	16.9752
COMT_HUMAN	P21964	Catechol O-methyltransferase OS=Homo sapiens OX=9606 GN=COMT PE=1 SV=2	18	23.8848	22.2544	23.7882	24.5411	23.7658	22.6805	21.7513	22.0624	20.8008	22.118	21.1603
COP1_HUMAN	Q8NHY2	E3 ubiquitin-protein ligase COP1 OS=Homo sapiens OX=9606 GN=COP1 PE=1 SV=1	1	16.32	16.32	16.7291	15.071	16.1191	16.4521	16.308	16.0892	16.5554	16.2392	16.7686
COPA_HUMAN	P53621	Coatomer subunit alpha OS=Homo sapiens OX=9606 GN=COPA PE=1 SV=2	96	24.6817	24.7366	24.8621	24.3791	24.5672	24.7479	24.7758	24.9881	24.9129	25.2344	24.8597
COPB2_HUMAN	P35606	Coatomer subunit beta' OS=Homo sapiens OX=9606 GN=COPB2 PE=1 SV=2	75	24.0194	23.9984	24.2686	23.6687	23.983	23.9732	24.2686	24.2702	24.2778	24.7268	24.2489
COPB_HUMAN	P53618	Coatomer subunit beta OS=Homo sapiens OX=9606 GN=COPB1 PE=1 SV=3	90	24.5206	24.6004	24.6753	24.2064	24.3953	24.5041	25.3383	24.7177	24.8597	25.0975	24.7887
COPD_HUMAN	P48444	Coatomer subunit delta OS=Homo sapiens OX=9606 GN=ARCN1 PE=1 SV=1	83	25.0325	25.0325	25.2698	24.7108	25.0271	24.9825	25.9199	25.1967	25.4161	25.5246	25.256
COPE_HUMAN	O14579	Coatomer subunit epsilon OS=Homo sapiens OX=9606 GN=COPE PE=1 SV=3	11	21.7983	21.4254	21.7767	21.3821	21.6879	21.0485	21.099	21.5739	21.3582	21.4988	21.1254
COPG1_HUMAN	Q9Y678	Coatomer subunit gamma-1 OS=Homo sapiens OX=9606 GN=COPG1 PE=1 SV=1	63	23.3218	22.6419	23.4218	22.9817	23.3813	22.9204	23.815	23.6335	23.6591	23.845	23.0295
COPG2_HUMAN	Q9UBF2	Coatomer subunit gamma-2 OS=Homo sapiens OX=9606 GN=COPG2 PE=1 SV=1	39	22.6805	23.5211	23.0985	22.334	22.1763	23.1832	22.5433	21.9805	22.6047	22.6014	23.622
COPRS_HUMAN	Q9NQ92	Coordinator of PRMT5 and differentiation stimulator OS=Homo sapiens OX=9606 GN=COPRS PE=1 SV=3	3	17.3743	17.341	16.6781	16.3669	17.0441	16.064	16.6363	17.3341	16.8055	16.791	17.4357
COPT1_HUMAN	O15431	High affinity copper uptake protein 1 OS=Homo sapiens OX=9606 GN=SLC31A1 PE=1 SV=1	5	17.6681	18.22	17.3396	17.6675	18.689	17.6879	17.5368	18.4041	18.6021	17.8582	17.7699
COPZ1_HUMAN	P61923	Coatomer subunit zeta-1 OS=Homo sapiens OX=9606 GN=COPZ1 PE=1 SV=1	15	21.4773	20.8768	21.5341	20.4996	21.1685	20.9271	21.464	21.1815	21.2598	21.6481	21.4312
COQ3_HUMAN	Q9NZJ6	Ubiquinone biosynthesis O-methyltransferase, mitochondrial OS=Homo sapiens OX=9606 GN=COQ3 PE=1 SV=3	2	16.4933	16.5832	16.0251	15.9469	15.5108	15.2409	15.6693	15.4249	15.9694	15.138	15.7698
COQ5_HUMAN	Q5HYK3	2-methoxy-6-polyprenyl-1,4-benzoquinol methylase, mitochondrial OS=Homo sapiens OX=9606 GN=COQ5 PE=1 SV=2	8	19.0456	19.4582	18.8518	18.9403	18.5028	18.159	18.4348	18.3419	17.7902	17.9042	18.7063
COQ6_HUMAN	Q9Y2Z9	Ubiquinone biosynthesis monooxygenase COQ6, mitochondrial OS=Homo sapiens OX=9606 GN=COQ6 PE=1 SV=2	3	19.7791	19.6729	18.9019	18.7693	18.3055	17.7902	17.5357	17.6411	17.4323	17.2201	17.8194
COQ7_HUMAN	Q99807	5-demethoxyubiquinone hydroxylase, mitochondrial OS=Homo sapiens OX=9606 GN=COQ7 PE=1 SV=3	4	19.711	20.4295	19.4776	19.4285	18.4861	17.544	18.7853	18.1923	18.5443	17.3444	18.0686
COQ8A_HUMAN	Q8NI60	Atypical kinase COQ8A, mitochondrial OS=Homo sapiens OX=9606 GN=COQ8A PE=1 SV=1	6	18.853	20.2935	18.4156	18.4222	18.1249	17.9427	19.4353	17.9558	18.5117	17.0452	17.8416
COQ8B_HUMAN	Q96D53	Atypical kinase COQ8B, mitochondrial OS=Homo sapiens OX=9606 GN=COQ8B PE=1 SV=2	7	19.1065	18.8738	17.9016	17.7726	17.7928	18.4404	17.735	17.7852	17.9394	17.3521	19.3157
COQ9_HUMAN	O75208	Ubiquinone biosynthesis protein COQ9, mitochondrial OS=Homo sapiens OX=9606 GN=COQ9 PE=1 SV=1	8	20.8488	20.5818	20.1044	19.766	20.5592	19.1418	19.4528	19.5586	19.1866	18.7398	19.2424
COR1A_HUMAN	P31146	Coronin-1A OS=Homo sapiens OX=9606 GN=CORO1A PE=1 SV=4	11	17.3158	22.449	21.2423	21.3364	20.9355	20.5426	21.8692	20.1513	20.7178	18.9007	20.0139
COR1B_HUMAN	Q9BR76	Coronin-1B OS=Homo sapiens OX=9606 GN=CORO1B PE=1 SV=1	32	25.8865	24.1587	26.8797	23.8209	24.1153	24.5933	23.9272	23.9818	23.6052	24.6412	23.6953
COR1C_HUMAN	Q9ULV4	Coronin-1C OS=Homo sapiens OX=9606 GN=CORO1C PE=1 SV=1	29	22.3134	22.8187	23.2619	23.595	23.4022	23.4383	24.6753	24.0218	23.5829	24.3039	23.8299
COR2A_HUMAN	Q92828	Coronin-2A OS=Homo sapiens OX=9606 GN=CORO2A PE=1 SV=2	7	20.5638	19.7269	21.6865	20.3435	21.1267	20.8719	21.1212	19.0022	19.5153	20.0127	18.9168
CORO7_HUMAN	P57737	Coronin-7 OS=Homo sapiens OX=9606 GN=CORO7 PE=1 SV=2	14	20.7409	22.0286	20.3168	20.1851	19.4707	20.6143	20.9203	20.0713	21.4705	20.1896	20.3406
COT2_HUMAN	P24468	COUP transcription factor 2 OS=Homo sapiens OX=9606 GN=NR2F2 PE=1 SV=1	6	19.5789	17.4902	18.0303	17.3386	17.0952	17.6942	18.1576	18.9467	18.6804	19.1331	20.8354
COTL1_HUMAN	Q14019	Coactosin-like protein OS=Homo sapiens OX=9606 GN=COTL1 PE=1 SV=3	45	21.9898	21.2644	22.3134	24.3759	25.8537	24.7007	25.0666	24.4776	23.8225	25.2516	24.3953
COX14_HUMAN	Q96I36	Cytochrome c oxidase assembly protein COX14 OS=Homo sapiens OX=9606 GN=COX14 PE=1 SV=1	3	18.178	18.855	18.1934	17.7264	17.946	17.8236	17.7599	18.4124	17.4459	18.0315	17.9728
COX15_HUMAN	Q7KZN9	Cytochrome c oxidase assembly protein COX15 homolog OS=Homo sapiens OX=9606 GN=COX15 PE=1 SV=1	2	19.5505	19.4567	19.5325	19.1282	19.174	19.659	20.6821	19.5354	18.7916	19.9421	19.5731
COX16_HUMAN	Q9P0S2	Cytochrome c oxidase assembly protein COX16 homolog, mitochondrial OS=Homo sapiens OX=9606 GN=COX16 PE=1 SV=1	1	15.5719	14.8934	14.3942	14.5277	14.8423	13.8985	14.4388	14.6002	13.9433	14.1034	14.185
COX19_HUMAN	Q49B96	Cytochrome c oxidase assembly protein COX19 OS=Homo sapiens OX=9606 GN=COX19 PE=1 SV=1	1	16.1049	16.7635	15.5529	15.9419	16.5386	16.1603	16.0084	15.7488	15.9904	15.9509	15.8427
COX20_HUMAN	Q5RI15	Cytochrome c oxidase assembly protein COX20, mitochondrial OS=Homo sapiens OX=9606 GN=COX20 PE=1 SV=2	3	19.3413	18.2699	18.6935	18.7938	18.3498	18.8538	18.9722	18.8825	18.7166	18.8211	18.3009
COX2_HUMAN	P00403	Cytochrome c oxidase subunit 2 OS=Homo sapiens OX=9606 GN=MT-CO2 PE=1 SV=1	13	21.0312	22.3871	20.2397	20.3867	21.0076	20.4966	17.5032	20.701	21.0475	20.2581	20.9689
COX41_HUMAN	P13073	Cytochrome c oxidase subunit 4 isoform 1, mitochondrial OS=Homo sapiens OX=9606 GN=COX4I1 PE=1 SV=1	19	23.627	25.244	23.0224	23.8969	24.2544	23.2969	23.3173	23.6392	23.9658	23.1015	23.4593
COX5A_HUMAN	P20674	Cytochrome c oxidase subunit 5A, mitochondrial OS=Homo sapiens OX=9606 GN=COX5A PE=1 SV=2	10	20.6502	21.9475	19.486	20.7968	21.4254	19.499	19.6502	20.5879	20.4543	20.0189	19.6598
COX5B_HUMAN	P10606	Cytochrome c oxidase subunit 5B, mitochondrial OS=Homo sapiens OX=9606 GN=COX5B PE=1 SV=2	11	23.3378	24.7479	21.8438	23.1182	23.5839	21.7678	21.9098	22.8541	23.0642	22.0297	22.6192
COX6C_HUMAN	P09669	Cytochrome c oxidase subunit 6C OS=Homo sapiens OX=9606 GN=COX6C PE=1 SV=2	2	20.0541	21.0337	18.7853	20.6714	20.1179	19.2009	19.4927	20.1132	19.21	19.2688	19.4026
COX7B_HUMAN	P24311	Cytochrome c oxidase subunit 7B, mitochondrial OS=Homo sapiens OX=9606 GN=COX7B PE=1 SV=2	1	15.7843	16.8941	15.5481	15.6339	15.7167	15.5984	15.9587	15.7774	16.1973	15.7737	16.4949
COX7C_HUMAN	P15954	Cytochrome c oxidase subunit 7C, mitochondrial OS=Homo sapiens OX=9606 GN=COX7C PE=1 SV=1	5	20.7389	21.9361	19.7189	20.1582	20.7679	19.7603	19.7098	20.1441	20.2301	19.8205	20.2295
COX7R_HUMAN	O14548	Cytochrome c oxidase subunit 7A-related protein, mitochondrial OS=Homo sapiens OX=9606 GN=COX7A2L PE=1 SV=2	5	21.1121	19.5344	19.6082	20.4261	20.7433	19.4804	20.287	19.3793	20.0262	19.5863	20.4924
COX8A_HUMAN	P10176	Cytochrome c oxidase subunit 8A, mitochondrial OS=Homo sapiens OX=9606 GN=COX8A PE=1 SV=2	1	19.3506	20.5263	18.6145	18.9565	19.5006	18.9956	19.5472	19.4872	19.5737	19.4146	19.4005
COXM2_HUMAN	Q9NRP2	COX assembly mitochondrial protein 2 homolog OS=Homo sapiens OX=9606 GN=CMC2 PE=1 SV=1	1	15.255	14.98	15.5795	15.1328	15.5515	14.713	14.6143	15.7843	14.8715	14.9906	14.9075
CP110_HUMAN	O43303	Centriolar coiled-coil protein of 110 kDa OS=Homo sapiens OX=9606 GN=CCP110 PE=1 SV=3	5	18.1485	18.6179	17.9579	18.4124	17.8707	17.832	18.3636	18.2943	18.154	17.7794	17.7422
CP131_HUMAN	Q9UPN4	Centrosomal protein of 131 kDa OS=Homo sapiens OX=9606 GN=CEP131 PE=1 SV=3	27	21.8118	21.4939	20.7865	21.5099	21.4788	21.2012	20.9653	20.8361	21.3566	20.9387	21.878
CP135_HUMAN	Q66GS9	Centrosomal protein of 135 kDa OS=Homo sapiens OX=9606 GN=CEP135 PE=1 SV=2	2	14.1034	14.1748	14.1164	14.376	14.2026	14.8983	16.1603	14.1654	14.3187	14.404	14.6951
CP1A2_HUMAN	P05177	Cytochrome P450 1A2 OS=Homo sapiens OX=9606 GN=CYP1A2 PE=1 SV=4	1	17.6694	14.3369	15.3516	15.2086	14.837	14.8171	14.9149	15.2655	14.1101	14.6054	14.3442
CP1B1_HUMAN	Q16678	Cytochrome P450 1B1 OS=Homo sapiens OX=9606 GN=CYP1B1 PE=1 SV=2	3	18.4156	16.8198	16.9197	18.5507	18.4595	19.7895	18.1148	19.7047	17.3238	17.6487	17.8113
CP20A_HUMAN	Q6UW02	Cytochrome P450 20A1 OS=Homo sapiens OX=9606 GN=CYP20A1 PE=1 SV=1	11	20.88	20.2581	19.751	21.026	19.693	18.9385	18.8318	20.5685	20.312	20.1191	20.3727
CP250_HUMAN	Q9BV73	Centrosome-associated protein CEP250 OS=Homo sapiens OX=9606 GN=CEP250 PE=1 SV=2	26	19.4187	19.7436	19.6753	19.9035	19.3242	19.5518	19.3708	20.1827	19.7372	20.7658	19.7895
CP27A_HUMAN	Q02318	Sterol 26-hydroxylase, mitochondrial OS=Homo sapiens OX=9606 GN=CYP27A1 PE=1 SV=1	1	14.6031	13.4883	15.8013	15.5627	16.5034	16.5193	14.735	15.5557	14.4341	15.3069	15.0688
CP2S1_HUMAN	Q96SQ9	Cytochrome P450 2S1 OS=Homo sapiens OX=9606 GN=CYP2S1 PE=1 SV=2	2	14.7572	15.2743	15.2199	15.7899	15.527	15.2577	16.5587	14.8409	14.9695	14.7529	15.387
CP343_HUMAN	Q9HB55	Cytochrome P450 3A43 OS=Homo sapiens OX=9606 GN=CYP3A43 PE=1 SV=1	2	15.3902	14.9569	14.5599	15.0556	14.4714	14.6143	14.769	15.0679	15.041	14.2335	14.2265
CP4Z1_HUMAN	Q86W10	Cytochrome P450 4Z1 OS=Homo sapiens OX=9606 GN=CYP4Z1 PE=2 SV=1	1	15.1726	14.6407	14.6507	14.7082	14.6031	14.8886	15.2993	14.5473	14.9169	14.9047	14.4423
CP51A_HUMAN	Q16850	Lanosterol 14-alpha demethylase OS=Homo sapiens OX=9606 GN=CYP51A1 PE=1 SV=3	15	21.9175	21.9085	20.7787	21.7367	20.7607	21.4864	20.9534	22.5042	21.6692	22.1443	21.8868
CP7B1_HUMAN	O75881	Cytochrome P450 7B1 OS=Homo sapiens OX=9606 GN=CYP7B1 PE=1 SV=2	1	15.1747	14.7832	15.0215	17.1241	15.5406	14.0757	16.4169	15.1447	15.1766	15.0041	14.2862
CPEB2_HUMAN	Q7Z5Q1	Cytoplasmic polyadenylation element-binding protein 2 OS=Homo sapiens OX=9606 GN=CPEB2 PE=2 SV=3	2	14.9425	15.094	14.9715	15.1747	15.2177	15.4104	14.7627	16.053	15.7022	15.4249	15.0064
CPEB3_HUMAN	Q8NE35	Cytoplasmic polyadenylation element-binding protein 3 OS=Homo sapiens OX=9606 GN=CPEB3 PE=1 SV=2	2	14.9425	15.094	14.9715	15.1747	15.2177	15.4104	14.7627	16.053	15.7022	15.4249	15.0064
CPEB4_HUMAN	Q17RY0	Cytoplasmic polyadenylation element-binding protein 4 OS=Homo sapiens OX=9606 GN=CPEB4 PE=1 SV=1	2	14.9425	15.094	14.9715	15.1747	15.2177	15.4104	14.7627	16.053	15.7022	15.4249	15.0064
CPIN1_HUMAN	Q6FI81	Anamorsin OS=Homo sapiens OX=9606 GN=CIAPIN1 PE=1 SV=2	19	21.4663	20.9248	21.3228	20.9287	21.7786	21.2688	21.3504	21.0604	21.4601	21.2743	22.0716
CPNE1_HUMAN	Q99829	Copine-1 OS=Homo sapiens OX=9606 GN=CPNE1 PE=1 SV=1	30	22.4422	22.3961	24.3063	22.8445	23.4279	23.0355	23.2759	22.6147	23.4515	22.874	21.935
CPNE2_HUMAN	Q96FN4	Copine-2 OS=Homo sapiens OX=9606 GN=CPNE2 PE=1 SV=3	10	19.8238	19.4166	19.0974	20.0287	19.7119	20.272	19.3588	19.8149	19.5394	20.0594	20.2518
CPNE3_HUMAN	O75131	Copine-3 OS=Homo sapiens OX=9606 GN=CPNE3 PE=1 SV=1	33	25.0783	24.3232	23.9174	24.4802	23.9658	23.6392	23.8793	23.6157	23.2515	24.1998	24.0024
CPNE7_HUMAN	Q9UBL6	Copine-7 OS=Homo sapiens OX=9606 GN=CPNE7 PE=1 SV=1	4	19.5374	18.7135	18.6339	18.9592	18.7678	18.7026	18.6401	18.6053	18.2827	19.3256	19.1074
CPNE8_HUMAN	Q86YQ8	Copine-8 OS=Homo sapiens OX=9606 GN=CPNE8 PE=1 SV=2	5	19.6188	19.1186	18.8825	19.4707	19.0113	19.34	19.3785	18.9001	19.0784	19.7289	19.6493
CPNS1_HUMAN	P04632	Calpain small subunit 1 OS=Homo sapiens OX=9606 GN=CAPNS1 PE=1 SV=1	28	21.5702	21.1698	20.1507	21.4628	21.9238	20.7409	19.6645	21.6497	21.1765	21.933	20.6423
CPPED_HUMAN	Q9BRF8	Serine/threonine-protein phosphatase CPPED1 OS=Homo sapiens OX=9606 GN=CPPED1 PE=1 SV=3	6	16.1061	17.0441	19.9232	22.1975	21.1765	20.6945	19.4485	19.3835	20.0474	20.2309	19.7989
CPSF1_HUMAN	Q10570	Cleavage and polyadenylation specificity factor subunit 1 OS=Homo sapiens OX=9606 GN=CPSF1 PE=1 SV=2	36	22.298	22.0538	21.9119	22.304	22.1573	22.3109	22.258	22.406	22.7951	21.8542	22.7003
CPSF2_HUMAN	Q9P2I0	Cleavage and polyadenylation specificity factor subunit 2 OS=Homo sapiens OX=9606 GN=CPSF2 PE=1 SV=2	12	20.886	20.6704	20.4044	20.4822	20.905	20.5447	20.7526	20.4604	20.5735	20.5254	20.8719
CPSF3_HUMAN	Q9UKF6	Cleavage and polyadenylation specificity factor subunit 3 OS=Homo sapiens OX=9606 GN=CPSF3 PE=1 SV=1	14	20.3395	20.7518	20.4552	20.5273	20.6045	20.7875	20.2259	20.3385	20.7518	20.2113	20.9378
CPSF4_HUMAN	O95639	Cleavage and polyadenylation specificity factor subunit 4 OS=Homo sapiens OX=9606 GN=CPSF4 PE=1 SV=1	6	17.8558	18.174	18.013	18.0844	17.8751	18.2502	18.4009	18.1101	18.4735	18.0225	18.4334
CPSF5_HUMAN	O43809	Cleavage and polyadenylation specificity factor subunit 5 OS=Homo sapiens OX=9606 GN=NUDT21 PE=1 SV=1	21	23.3836	23.1586	23.1087	22.7536	23.0295	22.4954	22.3331	22.321	22.6946	22.5447	23.1068
CPSF6_HUMAN	Q16630	Cleavage and polyadenylation specificity factor subunit 6 OS=Homo sapiens OX=9606 GN=CPSF6 PE=1 SV=2	38	23.1292	23.5499	23.207	23.0416	22.6965	22.744	22.6444	22.6994	22.8187	22.682	23.1115
CPSF7_HUMAN	Q8N684	Cleavage and polyadenylation specificity factor subunit 7 OS=Homo sapiens OX=9606 GN=CPSF7 PE=1 SV=1	29	22.1483	21.8947	21.8574	21.6713	22.2459	21.935	21.8005	22.1204	22.4579	22.0654	22.2216
CPSM_HUMAN	P31327	Carbamoyl-phosphate synthase [ammonia], mitochondrial OS=Homo sapiens OX=9606 GN=CPS1 PE=1 SV=2	11	21.4005	21.2651	21.0485	21.7137	21.0179	21.4607	22.4527	20.9355	20.6945	20.8432	22.347
CPT1A_HUMAN	P50416	Carnitine O-palmitoyltransferase 1, liver isoform OS=Homo sapiens OX=9606 GN=CPT1A PE=1 SV=2	33	21.2196	20.2709	21.8168	21.3481	21.6151	21.8312	22.3633	21.7902	21.2319	21.3387	21.0557
CPT2_HUMAN	P23786	Carnitine O-palmitoyltransferase 2, mitochondrial OS=Homo sapiens OX=9606 GN=CPT2 PE=1 SV=2	35	23.6969	23.6136	22.6845	21.9211	22.9156	23.0454	21.9437	22.1493	23.2089	22.6913	22.54
CPVL_HUMAN	Q9H3G5	Probable serine carboxypeptidase CPVL OS=Homo sapiens OX=9606 GN=CPVL PE=1 SV=2	2	15.9093	15.7214	15.6554	15.0064	19.0429	15.36	15.341	14.6624	16.308	14.9032	14.6727
CPZIP_HUMAN	Q6JBY9	CapZ-interacting protein OS=Homo sapiens OX=9606 GN=RCSD1 PE=1 SV=1	1	15.94	15.7843	16.286	15.5298	16.2215	15.884	15.5805	15.5832	15.9341	15.9419	15.8101
CQ053_HUMAN	Q8N3J3	Uncharacterized protein C17orf53 OS=Homo sapiens OX=9606 GN=C17orf53 PE=1 SV=1	1	15.5428	15.6339	15.5406	15.465	15.5155	15.4611	14.7751	15.5041	14.8631	16.0356	15.7999
CQ080_HUMAN	Q9BSJ5	Uncharacterized protein C17orf80 OS=Homo sapiens OX=9606 GN=C17orf80 PE=2 SV=2	3	16.2169	17.0608	16.9369	18.2772	17.3682	18.5988	18.6215	17.5828	17.1249	18.6647	17.8221
CQ10B_HUMAN	Q9H8M1	Coenzyme Q-binding protein COQ10 homolog B, mitochondrial OS=Homo sapiens OX=9606 GN=COQ10B PE=2 SV=1	2	17.0928	16.3895	15.7214	15.937	15.8427	15.1695	16.783	16.6215	17.1326	16.5211	15.9053
CR021_HUMAN	Q32NC0	UPF0711 protein C18orf21 OS=Homo sapiens OX=9606 GN=C18orf21 PE=1 SV=1	2	16.8602	17.0702	17.0081	16.3979	15.3682	15.8077	17.539	15.7167	17.4496	15.6258	17.3171
CR025_HUMAN	Q96B23	Uncharacterized protein C18orf25 OS=Homo sapiens OX=9606 GN=C18orf25 PE=1 SV=3	5	17.0991	17.0552	17.0485	17.4945	16.377	17.3056	17.3256	17.8069	17.1919	18.0886	17.6346
CR032_HUMAN	Q8TCD1	UPF0729 protein C18orf32 OS=Homo sapiens OX=9606 GN=C18orf32 PE=3 SV=1	5	18.9152	19.4519	18.1474	18.998	17.1848	17.8097	17.9697	19.0383	18.5767	19.1744	18.5533
CR3L2_HUMAN	Q70SY1	Cyclic AMP-responsive element-binding protein 3-like protein 2 OS=Homo sapiens OX=9606 GN=CREB3L2 PE=1 SV=3	1	14.6124	14.9406	15.1275	14.9982	14.6301	15.4391	15.4669	14.5651	14.8204	15.3425	15.6946
CRAD_HUMAN	Q6ZU35	Cancer-related regulator of actin dynamics OS=Homo sapiens OX=9606 GN=CRAD PE=1 SV=3	6	16.785	17.8087	16.5089	17.297	17.105	17.5032	16.343	17.8236	18.7703	16.8788	17.8648
CRBG1_HUMAN	Q9Y4K1	Beta/gamma crystallin domain-containing protein 1 OS=Homo sapiens OX=9606 GN=CRYBG1 PE=1 SV=3	43	22.4935	20.4208	24.1186	22.1532	23.6423	22.6444	22.4239	20.7258	19.9475	21.4434	19.7027
CRBG3_HUMAN	Q68DQ2	Very large A-kinase anchor protein OS=Homo sapiens OX=9606 GN=CRYBG3 PE=1 SV=3	10	18.5443	18.4255	18.4773	19.1343	18.5667	18.4316	19.3735	19.191	19.1982	19.0848	18.7489
CRBN_HUMAN	Q96SW2	Protein cereblon OS=Homo sapiens OX=9606 GN=CRBN PE=1 SV=1	2	17.2107	17.3271	17.3735	16.826	17.2051	16.5401	16.8316	16.6648	16.7648	17.1624	16.8834
CRCM_HUMAN	P23508	Colorectal mutant cancer protein OS=Homo sapiens OX=9606 GN=MCC PE=1 SV=2	3	14.9644	13.8615	14.0399	14.3247	15.5599	14.2822	15.7581	14.7572	16.2358	13.4094	14.7709
CREB1_HUMAN	P16220	Cyclic AMP-responsive element-binding protein 1 OS=Homo sapiens OX=9606 GN=CREB1 PE=1 SV=2	9	21.2161	21.2841	20.4966	20.824	20.4504	20.2948	20.9622	20.1152	20.225	20.1796	20.7366
CREL1_HUMAN	Q96HD1	Protein disulfide isomerase CRELD1 OS=Homo sapiens OX=9606 GN=CRELD1 PE=1 SV=3	2	17.508	16.053	15.9783	16.3625	15.7819	16.7607	17.7726	16.6657	16.2529	17.4112	16.8614
CREST_HUMAN	O75177	Calcium-responsive transactivator OS=Homo sapiens OX=9606 GN=SS18L1 PE=1 SV=2	1	16.6549	18.1296	16.3534	15.7915	15.8961	16.4585	17.0147	15.7819	16.9178	15.925	15.9833
CRIP2_HUMAN	P52943	Cysteine-rich protein 2 OS=Homo sapiens OX=9606 GN=CRIP2 PE=1 SV=1	7	21.9199	23.4577	20.5478	23.5729	21.5886	20.696	19.871	22.1269	19.6239	20.4745	22.1132
CRKL_HUMAN	P46109	Crk-like protein OS=Homo sapiens OX=9606 GN=CRKL PE=1 SV=1	21	22.2038	21.3151	22.0201	22.4095	22.5521	21.7994	21.9299	21.9904	22.2324	21.2875	21.9175
CRK_HUMAN	P46108	Adapter molecule crk OS=Homo sapiens OX=9606 GN=CRK PE=1 SV=2	19	20.6971	22.2343	21.0428	22.3961	21.4915	21.9547	21.0417	22.3053	22.3935	21.8601	22.0337
CRLF3_HUMAN	Q8IUI8	Cytokine receptor-like factor 3 OS=Homo sapiens OX=9606 GN=CRLF3 PE=1 SV=2	10	18.7667	17.8605	18.8883	19.0926	18.7639	18.9081	19.3617	18.3636	19.4005	19.1605	18.8604
CRNL1_HUMAN	Q9BZJ0	Crooked neck-like protein 1 OS=Homo sapiens OX=9606 GN=CRNKL1 PE=1 SV=4	36	22.3283	23.4022	21.6151	22.2769	21.9767	21.647	22.2842	21.708	21.934	21.5673	22.0373
CROCC_HUMAN	Q5TZA2	Rootletin OS=Homo sapiens OX=9606 GN=CROCC PE=1 SV=1	11	18.6043	18.609	18.8694	18.8598	18.2558	18.1976	18.6442	17.8271	18.2699	18.1602	18.8845
CRTAP_HUMAN	O75718	Cartilage-associated protein OS=Homo sapiens OX=9606 GN=CRTAP PE=1 SV=1	10	19.6291	19.4947	20.0627	21.1849	20.7695	20.9743	20.3342	22.1894	21.0823	21.5017	21.8349
CRTC1_HUMAN	Q6UUV9	CREB-regulated transcription coactivator 1 OS=Homo sapiens OX=9606 GN=CRTC1 PE=1 SV=2	4	18.5028	17.4593	19.8899	18.6063	18.2084	17.7874	17.5239	17.8542	17.9065	17.7799	17.5956
CRTC2_HUMAN	Q53ET0	CREB-regulated transcription coactivator 2 OS=Homo sapiens OX=9606 GN=CRTC2 PE=1 SV=2	4	17.9535	18.4267	18.235	17.8271	17.1706	17.5684	17.8931	16.4982	18.6215	16.9081	17.6867
CRTC3_HUMAN	Q6UUV7	CREB-regulated transcription coactivator 3 OS=Homo sapiens OX=9606 GN=CRTC3 PE=1 SV=2	1	14.8436	15.071	16.2293	15.3964	14.8268	14.2292	15.1087	14.376	15.1216	14.4341	14.7751
CRYAB_HUMAN	P02511	Alpha-crystallin B chain OS=Homo sapiens OX=9606 GN=CRYAB PE=1 SV=2	3	15.7581	15.4693	16.7415	19.4299	21.1442	16.3517	19.0258	16.8344	17.3377	17.7755	17.0019
CRYL1_HUMAN	Q9Y2S2	Lambda-crystallin homolog OS=Homo sapiens OX=9606 GN=CRYL1 PE=1 SV=3	4	17.9316	19.1394	20.3257	17.3362	17.8475	17.4211	16.5941	14.7946	17.8036	16.8463	19.2804
CRYM_HUMAN	Q14894	Ketimine reductase mu-crystallin OS=Homo sapiens OX=9606 GN=CRYM PE=1 SV=1	28	19.0049	23.4937	25.0099	19.8645	20.5084	18.0808	18.1442	18.2497	18.3429	17.946	19.9536
CS025_HUMAN	Q9UFG5	UPF0449 protein C19orf25 OS=Homo sapiens OX=9606 GN=C19orf25 PE=1 SV=2	2	17.9273	17.4184	17.9705	16.9385	17.0702	17.8719	17.5545	17.6437	17.5459	18.0772	17.5654
CS047_HUMAN	Q8N9M1	Uncharacterized protein C19orf47 OS=Homo sapiens OX=9606 GN=C19orf47 PE=1 SV=1	4	16.7129	17.116	17.0337	16.9274	15.8744	16.0457	16.7313	16.4344	16.3888	16.8602	16.7152
CS054_HUMAN	Q5BKX5	UPF0692 protein C19orf54 OS=Homo sapiens OX=9606 GN=C19orf54 PE=1 SV=2	2	15.6339	15.079	16.308	15.1794	15.7443	15.4554	14.3573	14.4149	14.5433	15.2758	14.003
CSCL1_HUMAN	O94886	CSC1-like protein 1 OS=Homo sapiens OX=9606 GN=TMEM63A PE=1 SV=3	5	19.1315	17.8834	17.9963	17.5368	18.0358	18.248	17.5874	16.7253	17.4173	16.7977	17.0232
CSCL2_HUMAN	Q5T3F8	CSC1-like protein 2 OS=Homo sapiens OX=9606 GN=TMEM63B PE=1 SV=1	4	19.0383	19.1226	17.9481	18.3384	18.8396	18.7923	18.5715	18.6379	18.259	18.3439	18.3315
CSDE1_HUMAN	O75534	Cold shock domain-containing protein E1 OS=Homo sapiens OX=9606 GN=CSDE1 PE=1 SV=2	52	24.6644	24.598	24.9881	24.8055	24.4883	23.9889	24.4443	23.9302	24.3039	24.6153	24.9129
CSK21_HUMAN	P68400	Casein kinase II subunit alpha OS=Homo sapiens OX=9606 GN=CSNK2A1 PE=1 SV=1	26	22.3802	22.5998	22.322	22.6393	22.321	21.7224	21.9491	22.2683	22.54	22.2016	22.3071
CSK22_HUMAN	P19784	Casein kinase II subunit alpha' OS=Homo sapiens OX=9606 GN=CSNK2A2 PE=1 SV=1	16	21.3409	20.3748	20.8036	21.1442	21.5415	21.8453	21.5908	21.0323	21.0679	21.3599	21.4838
CSK2B_HUMAN	P67870	Casein kinase II subunit beta OS=Homo sapiens OX=9606 GN=CSNK2B PE=1 SV=1	8	22.1518	22.4718	21.7461	22.4141	22.1038	21.3447	21.4773	21.507	22.093	21.6445	21.8204
CSKI2_HUMAN	Q8WXE0	Caskin-2 OS=Homo sapiens OX=9606 GN=CASKIN2 PE=1 SV=2	9	19.0986	18.6594	18.0518	18.7874	18.3709	18.4074	18.6322	18.1281	17.9481	18.4735	19.1359
CSKP_HUMAN	O14936	Peripheral plasma membrane protein CASK OS=Homo sapiens OX=9606 GN=CASK PE=1 SV=3	24	22.4639	21.7367	22.9474	21.2598	22.0509	21.0591	21.3039	21.1611	21.8766	21.0534	22.0234
CSK_HUMAN	P41240	Tyrosine-protein kinase CSK OS=Homo sapiens OX=9606 GN=CSK PE=1 SV=1	23	20.9973	22.1463	22.1333	21.6041	21.1522	20.7238	20.7714	20.6618	21.6026	20.8955	21.9805
CSMT1_HUMAN	Q4G0I0	Protein CCSMST1 OS=Homo sapiens OX=9606 GN=CCSMST1 PE=2 SV=1	2	15.7866	15.6238	14.8966	15.3088	15.138	15.2913	15.2743	16.0111	15.6339	16.3669	15.2949
CSN1_HUMAN	Q13098	COP9 signalosome complex subunit 1 OS=Homo sapiens OX=9606 GN=GPS1 PE=1 SV=4	16	20.7599	20.7279	20.1767	20.4783	20.2057	20.1152	20.5254	20.55	20.1729	20.7901	20.9908
CSN2_HUMAN	P61201	COP9 signalosome complex subunit 2 OS=Homo sapiens OX=9606 GN=COPS2 PE=1 SV=1	24	23.3093	23.2238	22.9068	23.0577	22.7503	22.6287	22.784	23.0295	22.6933	23.135	23.3078
CSN3_HUMAN	Q9UNS2	COP9 signalosome complex subunit 3 OS=Homo sapiens OX=9606 GN=COPS3 PE=1 SV=3	13	21.2449	20.8493	20.3966	20.7865	20.5807	20.0588	20.721	20.6866	20.4128	20.8868	20.82
CSN4_HUMAN	Q9BT78	COP9 signalosome complex subunit 4 OS=Homo sapiens OX=9606 GN=COPS4 PE=1 SV=1	27	23.0586	22.9638	22.4025	22.1961	22.4795	22.5309	22.4258	22.7426	22.449	23.254	23.1249
CSN5_HUMAN	Q92905	COP9 signalosome complex subunit 5 OS=Homo sapiens OX=9606 GN=COPS5 PE=1 SV=4	22	21.4551	21.52	21.1787	21.1458	21.0493	21.015	21.026	21.3297	21.0931	21.3757	21.558
CSN6_HUMAN	Q7L5N1	COP9 signalosome complex subunit 6 OS=Homo sapiens OX=9606 GN=COPS6 PE=1 SV=1	10	21.8096	21.8106	21.4808	21.1989	21.307	21.1103	21.1799	21.3048	21.256	21.5732	21.7777
CSN7A_HUMAN	Q9UBW8	COP9 signalosome complex subunit 7a OS=Homo sapiens OX=9606 GN=COPS7A PE=1 SV=1	19	20.2795	20.3349	19.9536	20.6453	20.839	20.4656	20.6591	20.1632	20.1286	20.6923	20.411
CSN7B_HUMAN	Q9H9Q2	COP9 signalosome complex subunit 7b OS=Homo sapiens OX=9606 GN=COPS7B PE=1 SV=1	8	19.75	20.2948	19.8358	19.2819	19.4234	19.2052	19.3083	19.8096	19.8506	20.0727	20.1382
CSN8_HUMAN	Q99627	COP9 signalosome complex subunit 8 OS=Homo sapiens OX=9606 GN=COPS8 PE=1 SV=1	4	22.1333	21.7842	21.3926	21.7123	21.1737	20.5761	20.704	20.7818	21.3917	21.5908	21.3136
CSPP1_HUMAN	Q1MSJ5	Centrosome and spindle pole-associated protein 1 OS=Homo sapiens OX=9606 GN=CSPP1 PE=1 SV=4	3	16.6215	16.33	16.4357	17.3834	16.7815	16.7196	16.5034	17.0595	17.2051	16.3835	16.9144
CSR2B_HUMAN	Q9H8E8	Cysteine-rich protein 2-binding protein OS=Homo sapiens OX=9606 GN=KAT14 PE=1 SV=3	1	15.3463	15.9124	15.305	15.7943	14.9695	15.431	15.305	15.3501	15.1726	15.4809	15.6361
CSRP1_HUMAN	P21291	Cysteine and glycine-rich protein 1 OS=Homo sapiens OX=9606 GN=CSRP1 PE=1 SV=3	10	22.7586	21.3491	21.0614	20.6549	21.0572	20.3689	20.2004	20.1715	20.6981	21.8877	20.1051
CSRP2_HUMAN	Q16527	Cysteine and glycine-rich protein 2 OS=Homo sapiens OX=9606 GN=CSRP2 PE=1 SV=3	8	17.853	18.2342	17.7591	18.7678	18.0876	19.5316	19.6981	19.5605	20.0531	18.8396	19.8598
CSTF1_HUMAN	Q05048	Cleavage stimulation factor subunit 1 OS=Homo sapiens OX=9606 GN=CSTF1 PE=1 SV=1	14	21.2103	21.4891	20.908	20.8169	20.6434	20.5747	20.7079	20.6915	20.7244	20.5761	20.6362
CSTF2_HUMAN	P33240	Cleavage stimulation factor subunit 2 OS=Homo sapiens OX=9606 GN=CSTF2 PE=1 SV=1	15	19.6804	20.272	19.938	19.9932	19.7731	20.0349	20.1682	20.2147	19.6828	20.2408	20.2067
CSTF3_HUMAN	Q12996	Cleavage stimulation factor subunit 3 OS=Homo sapiens OX=9606 GN=CSTF3 PE=1 SV=1	25	22.1696	22.3331	21.827	21.9915	21.5475	21.3218	21.7389	21.4864	21.5475	21.4411	21.8096
CSTFT_HUMAN	Q9H0L4	Cleavage stimulation factor subunit 2 tau variant OS=Homo sapiens OX=9606 GN=CSTF2T PE=1 SV=1	19	20.3569	20.8896	20.5159	20.1959	20.0467	20.1266	20.3203	20.2917	19.9232	20.2788	20.546
CSTN1_HUMAN	O94985	Calsyntenin-1 OS=Homo sapiens OX=9606 GN=CLSTN1 PE=1 SV=1	3	18.5389	18.2213	18.4974	18.6013	18.3587	18.6835	19.0338	18.9999	18.0294	19.3804	18.4184
CSTN3_HUMAN	Q9BQT9	Calsyntenin-3 OS=Homo sapiens OX=9606 GN=CLSTN3 PE=1 SV=1	1	14.0178	14.3735	14.7596	14.2487	14.4341	14.934	14.8002	13.2158	14.6371	14.4907	14.127
CSTOS_HUMAN	Q96C57	Protein CUSTOS OS=Homo sapiens OX=9606 GN=CUSTOS PE=1 SV=2	8	17.5819	18.6872	18.5421	18.4735	18.7026	18.4208	19.6419	17.7718	18.9722	19.0614	19.4604
CT027_HUMAN	Q9GZN8	UPF0687 protein C20orf27 OS=Homo sapiens OX=9606 GN=C20orf27 PE=1 SV=3	5	18.6581	20.8023	19.4436	20.546	20.257	19.3925	19.4103	20.3538	20.247	19.5332	20.1507
CT2NL_HUMAN	Q9P2B4	CTTNBP2 N-terminal-like protein OS=Homo sapiens OX=9606 GN=CTTNBP2NL PE=1 SV=2	24	19.7552	20.9534	20.0665	21.074	21.0699	21.7537	21.5562	21.8692	21.4939	21.3851	21.5099
CTBL1_HUMAN	Q8WYA6	Beta-catenin-like protein 1 OS=Homo sapiens OX=9606 GN=CTNNBL1 PE=1 SV=1	41	23.4858	23.9571	23.5672	23.6118	23.6776	23.6617	23.7614	23.3813	23.0129	23.6639	23.4774
CTBP1_HUMAN	Q13363	C-terminal-binding protein 1 OS=Homo sapiens OX=9606 GN=CTBP1 PE=1 SV=2	6	20.2462	20.5119	20.3825	19.5078	20.0236	19.3233	20.1513	19.2865	19.8583	19.823	19.4528
CTBP2_HUMAN	P56545	C-terminal-binding protein 2 OS=Homo sapiens OX=9606 GN=CTBP2 PE=1 SV=1	11	20.6161	20.159	20.4208	19.6616	20.546	19.9153	20.5861	19.6409	19.6143	19.1765	20.1464
CTCF_HUMAN	P49711	Transcriptional repressor CTCF OS=Homo sapiens OX=9606 GN=CTCF PE=1 SV=1	8	22.7003	22.2862	21.993	22.0251	21.8349	21.7972	21.6317	21.3793	21.6908	21.2851	22.5547
CTDP1_HUMAN	Q9Y5B0	RNA polymerase II subunit A C-terminal domain phosphatase OS=Homo sapiens OX=9606 GN=CTDP1 PE=1 SV=3	17	19.4905	20.0409	20.1537	21.015	18.6043	20.3485	19.4804	20.0414	19.8067	19.8332	20.0959
CTDS1_HUMAN	Q9GZU7	Carboxy-terminal domain RNA polymerase II polypeptide A small phosphatase 1 OS=Homo sapiens OX=9606 GN=CTDSP1 PE=1 SV=1	2	17.2091	16.122	16.0622	15.8961	15.4953	16.034	16.0484	15.5529	15.8614	15.9093	16.1905
CTDS2_HUMAN	O14595	Carboxy-terminal domain RNA polymerase II polypeptide A small phosphatase 2 OS=Homo sapiens OX=9606 GN=CTDSP2 PE=1 SV=2	1	16.9346	17.2347	16.4965	17.2745	15.8893	17.0217	16.5163	18.2502	16.6465	18.7497	16.966
CTF18_HUMAN	Q8WVB6	Chromosome transmission fidelity protein 18 homolog OS=Homo sapiens OX=9606 GN=CHTF18 PE=1 SV=1	14	20.1953	19.8628	20.1315	20.6561	20.0339	20.5001	20.7538	19.8924	19.8853	20.0588	20.5807
CTF8_HUMAN	P0CG13	Chromosome transmission fidelity protein 8 homolog OS=Homo sapiens OX=9606 GN=CHTF8 PE=1 SV=1	1	16.1103	15.5298	16.5898	17.5532	16.8703	17.1632	17.709	16.9808	16.7955	16.4729	17.2683
CTHR1_HUMAN	Q96CG8	Collagen triple helix repeat-containing protein 1 OS=Homo sapiens OX=9606 GN=CTHRC1 PE=1 SV=1	2	15.9578	15.8948	15.8597	15.982	15.7536	16.1618	16.4713	18.2438	16.586	17.25	15.7799
CTIF_HUMAN	O43310	CBP80/20-dependent translation initiation factor OS=Homo sapiens OX=9606 GN=CTIF PE=1 SV=1	4	18.8356	19.2632	19.2925	19.1673	18.8091	19.3844	19.2529	18.6642	19.5431	19.6472	19.3964
CTIP_HUMAN	Q99708	DNA endonuclease RBBP8 OS=Homo sapiens OX=9606 GN=RBBP8 PE=1 SV=2	5	18.9819	19.0038	18.9829	18.7197	18.6204	19.1441	19.21	18.8714	18.9103	18.69	18.8825
CTL1_HUMAN	Q8WWI5	Choline transporter-like protein 1 OS=Homo sapiens OX=9606 GN=SLC44A1 PE=1 SV=1	4	20.272	21.0278	20.1959	20.8008	20.513	20.7787	20.7722	18.6708	19.0955	20.1292	19.2776
CTL2_HUMAN	Q8IWA5	Choline transporter-like protein 2 OS=Homo sapiens OX=9606 GN=SLC44A2 PE=1 SV=3	2	18.7776	18.7755	17.5779	17.8119	17.6737	19.3753	17.6953	17.492	16.4471	19.21	17.6287
CTNA1_HUMAN	P35221	Catenin alpha-1 OS=Homo sapiens OX=9606 GN=CTNNA1 PE=1 SV=1	104	22.7404	25.2484	24.6526	25.1356	25.122	24.8727	25.1047	24.7448	23.6423	24.686	24.4073
CTNB1_HUMAN	P35222	Catenin beta-1 OS=Homo sapiens OX=9606 GN=CTNNB1 PE=1 SV=1	47	20.6115	23.5992	22.7951	23.6246	23.2479	23.2048	23.3508	23.1989	22.161	22.8105	22.2965
CTND1_HUMAN	O60716	Catenin delta-1 OS=Homo sapiens OX=9606 GN=CTNND1 PE=1 SV=1	83	23.6136	24.1888	23.7172	24.2778	24.2947	24.1482	24.8373	23.9674	23.5561	24.1462	24.044
CTND2_HUMAN	Q9UQB3	Catenin delta-2 OS=Homo sapiens OX=9606 GN=CTNND2 PE=1 SV=3	2	17.6487	16.8211	17.5573	16.9317	16.6752	16.6125	17.8517	17.0691	16.8198	16.8439	16.6568
CTNL1_HUMAN	Q9UBT7	Alpha-catulin OS=Homo sapiens OX=9606 GN=CTNNAL1 PE=1 SV=2	4	16.4169	17.2278	16.7475	17.7654	17.1685	16.4949	18.0159	18.1644	17.1658	16.0239	17.2908
CTR1_HUMAN	P30825	High affinity cationic amino acid transporter 1 OS=Homo sapiens OX=9606 GN=SLC7A1 PE=1 SV=1	3	18.7098	18.137	18.1418	18.4324	18.8845	18.8385	19.4406	19.9266	18.6921	18.0509	18.1059
CTR9_HUMAN	Q6PD62	RNA polymerase-associated protein CTR9 homolog OS=Homo sapiens OX=9606 GN=CTR9 PE=1 SV=1	18	21.2922	22.1237	21.2487	21.4015	21.0626	21.2411	20.8878	20.9952	21.3902	21.3532	22.0871
CTRO_HUMAN	O14578	Citron Rho-interacting kinase OS=Homo sapiens OX=9606 GN=CIT PE=1 SV=2	46	21.9186	21.7123	21.8177	22.3267	21.9556	21.7777	22.2769	21.8925	22.3331	22.2265	22.2378
CTSL2_HUMAN	Q05D32	CTD small phosphatase-like protein 2 OS=Homo sapiens OX=9606 GN=CTDSPL2 PE=1 SV=2	12	18.6157	19.6291	19.2022	19.8738	18.6521	19.1936	20.0371	18.9291	19.6753	18.6442	20.2408
CTSR1_HUMAN	Q8NEC5	Cation channel sperm-associated protein 1 OS=Homo sapiens OX=9606 GN=CATSPER1 PE=1 SV=3	1	17.6928	17.5926	18.423	18.5542	19.1698	19.2632	18.9227	18.5051	19.5278	19.0937	18.1943
CTU1_HUMAN	Q7Z7A3	Cytoplasmic tRNA 2-thiolation protein 1 OS=Homo sapiens OX=9606 GN=CTU1 PE=1 SV=1	2	16.3089	15.9327	16.0677	16.2874	17.3032	15.5679	17.3868	16.32	16.1881	16.7028	17.0769
CTU2_HUMAN	Q2VPK5	Cytoplasmic tRNA 2-thiolation protein 2 OS=Homo sapiens OX=9606 GN=CTU2 PE=1 SV=1	7	17.5098	16.8545	18.3579	17.7532	18.7509	17.745	18.6749	17.3386	17.5596	18.0121	18.5004
CUED1_HUMAN	Q9NWM3	CUE domain-containing protein 1 OS=Homo sapiens OX=9606 GN=CUEDC1 PE=1 SV=1	1	14.9384	15.2515	15.3185	15.6223	15.582	16.0093	14.4826	14.9132	14.8457	15.36	15.4104
CUED2_HUMAN	Q9H467	CUE domain-containing protein 2 OS=Homo sapiens OX=9606 GN=CUEDC2 PE=1 SV=1	1	13.7006	14.4763	14.812	14.0375	12.422	13.6846	13.8333	13.9845	14.2443	14.2133	13.9816
CUL1_HUMAN	Q13616	Cullin-1 OS=Homo sapiens OX=9606 GN=CUL1 PE=1 SV=2	44	22.8142	23.4432	22.9754	22.3191	22.8662	23.3982	22.3968	22.9659	23.5147	23.0224	23.207
CUL2_HUMAN	Q13617	Cullin-2 OS=Homo sapiens OX=9606 GN=CUL2 PE=1 SV=2	39	21.7902	21.8368	22.0917	22.2726	22.4345	22.4625	21.933	22.3426	22.123	22.0815	21.9211
CUL3_HUMAN	Q13618	Cullin-3 OS=Homo sapiens OX=9606 GN=CUL3 PE=1 SV=2	63	23.7155	23.6736	24.2455	23.4577	22.9368	22.8017	23.5572	22.8498	22.9474	23.4499	23.7488
CUL4A_HUMAN	Q13619	Cullin-4A OS=Homo sapiens OX=9606 GN=CUL4A PE=1 SV=3	32	22.0608	22.3609	22.8105	22.3707	22.1933	23.0609	22.334	23.077	22.8105	22.6933	22.3871
CUL4B_HUMAN	Q13620	Cullin-4B OS=Homo sapiens OX=9606 GN=CUL4B PE=1 SV=4	65	23.4201	22.8836	22.988	23.6969	22.9817	24.1113	22.9474	24.5505	23.2383	24.3129	22.9034
CUL5_HUMAN	Q93034	Cullin-5 OS=Homo sapiens OX=9606 GN=CUL5 PE=1 SV=4	32	22.4197	22.5309	22.1463	21.5017	22.3248	21.8337	22.6727	22.3793	21.9405	22.4314	22.3824
CUL7_HUMAN	Q14999	Cullin-7 OS=Homo sapiens OX=9606 GN=CUL7 PE=1 SV=2	7	18.6822	17.5839	17.6978	17.752	18.2995	18.9168	17.4837	18.259	17.8552	19.1384	19.07
CUL9_HUMAN	Q8IWT3	Cullin-9 OS=Homo sapiens OX=9606 GN=CUL9 PE=1 SV=2	4	16.5069	15.6389	15.1216	16.2423	16.0372	16.4317	15.4267	15.5173	15.0023	16.1182	15.7536
CUTA_HUMAN	O60888	Protein CutA OS=Homo sapiens OX=9606 GN=CUTA PE=1 SV=2	10	19.4567	21.2495	21.0604	19.9982	20.6472	20.3702	19.352	21.19	19.6074	20.7612	19.889
CUX1_HUMAN	P39880	Homeobox protein cut-like 1 OS=Homo sapiens OX=9606 GN=CUX1 PE=1 SV=3	31	21.234	21.0053	21.2141	20.3228	20.8309	21.457	21.2487	20.1083	21.0572	20.9292	20.8138
CWC15_HUMAN	Q9P013	Spliceosome-associated protein CWC15 homolog OS=Homo sapiens OX=9606 GN=CWC15 PE=1 SV=2	6	20.0842	20.6561	19.9769	19.7989	20.0931	20.7111	20.6391	20.3697	20.0949	20.6718	20.3666
CWC22_HUMAN	Q9HCG8	Pre-mRNA-splicing factor CWC22 homolog OS=Homo sapiens OX=9606 GN=CWC22 PE=1 SV=3	15	19.969	20.2113	20.3326	20.4565	20.272	20.4057	21.9224	20.1864	21.0096	19.9849	20.8128
CWC25_HUMAN	Q9NXE8	Pre-mRNA-splicing factor CWC25 homolog OS=Homo sapiens OX=9606 GN=CWC25 PE=1 SV=1	4	18.0673	18.0749	17.9524	17.5545	17.6274	17.8286	17.9113	17.5779	17.5671	17.7212	18.154
CWC27_HUMAN	Q6UX04	Spliceosome-associated protein CWC27 homolog OS=Homo sapiens OX=9606 GN=CWC27 PE=1 SV=1	12	20.5518	20.8155	21.1182	21.2114	20.6561	21.2449	21.3757	21.1144	20.7117	21.0732	21.2608
CX038_HUMAN	Q8TB03	Uncharacterized protein CXorf38 OS=Homo sapiens OX=9606 GN=CXorf38 PE=1 SV=1	1	15.7799	14.8457	15.3669	13.1286	15.9268	14.0678	15.4568	15.4554	16.265	15.8614	16.2751
CX056_HUMAN	Q9H5V9	UPF0428 protein CXorf56 OS=Homo sapiens OX=9606 GN=CXorf56 PE=1 SV=1	10	18.8338	20.1411	19.3083	20.2881	19.1936	19.7462	19.5863	19.9605	19.7737	19.8367	19.9089
CX6B1_HUMAN	P14854	Cytochrome c oxidase subunit 6B1 OS=Homo sapiens OX=9606 GN=COX6B1 PE=1 SV=2	3	18.8661	19.7704	17.2683	18.1142	18.7489	17.4459	17.509	18.9485	18.3813	17.7818	17.8213
CX7A2_HUMAN	P14406	Cytochrome c oxidase subunit 7A2, mitochondrial OS=Homo sapiens OX=9606 GN=COX7A2 PE=1 SV=1	4	20.3801	22.9849	20.2324	20.7238	21.4926	20.5818	21.0106	20.9477	21.1675	20.3708	20.9216
CXAR_HUMAN	P78310	Coxsackievirus and adenovirus receptor OS=Homo sapiens OX=9606 GN=CXADR PE=1 SV=1	6	17.826	18.4437	17.4211	19.4723	17.7982	19.2327	18.385	19.2956	18.3697	17.4728	19.503
CXXC1_HUMAN	Q9P0U4	CXXC-type zinc finger protein 1 OS=Homo sapiens OX=9606 GN=CXXC1 PE=1 SV=2	6	18.2239	19.4528	18.6812	18.6666	17.9316	18.4417	17.6634	18.3914	18.6223	18.4883	18.2319
CY1_HUMAN	P08574	Cytochrome c1, heme protein, mitochondrial OS=Homo sapiens OX=9606 GN=CYC1 PE=1 SV=3	17	21.7071	20.4455	20.3533	21.0232	21.9155	21.2439	21.2495	21.3697	22.401	20.5363	20.9681
CY24A_HUMAN	P13498	Cytochrome b-245 light chain OS=Homo sapiens OX=9606 GN=CYBA PE=1 SV=3	1	19.1233	17.3238	15.4669	14.7572	18.522	17.6421	17.4396	15.6645	18.375	17.9605	17.6879
CY561_HUMAN	P49447	Cytochrome b561 OS=Homo sapiens OX=9606 GN=CYB561 PE=1 SV=2	3	18.1644	18.1752	17.6147	16.853	17.1177	18.1983	17.2769	17.0651	16.7057	17.8173	16.6408
CYB5B_HUMAN	O43169	Cytochrome b5 type B OS=Homo sapiens OX=9606 GN=CYB5B PE=1 SV=3	4	17.6461	16.7426	17.0418	17.3942	18.3369	18.3475	17.832	17.3743	17.2484	17.8765	17.5258
CYB5_HUMAN	P00167	Cytochrome b5 OS=Homo sapiens OX=9606 GN=CYB5A PE=1 SV=2	5	21.7915	23.0905	18.8103	21.8082	20.4816	19.0848	18.5346	19.711	19.7305	20.1694	20.043
CYBC1_HUMAN	Q9BQA9	Cytochrome b-245 chaperone 1 OS=Homo sapiens OX=9606 GN=CYBC1 PE=1 SV=1	2	18.8006	19.4736	18.2374	19.1666	17.8656	19.2092	18.3129	18.9421	17.6634	19.8268	18.1832
CYBP_HUMAN	Q9HB71	Calcyclin-binding protein OS=Homo sapiens OX=9606 GN=CACYBP PE=1 SV=2	59	24.3389	24.7065	25.2788	24.3144	25.09	24.6004	25.5769	24.8643	25.477	24.1321	25.2001
CYBR1_HUMAN	Q53TN4	Cytochrome b reductase 1 OS=Homo sapiens OX=9606 GN=CYBRD1 PE=1 SV=1	2	16.2922	14.1823	14.3663	13.9845	15.7022	16.9092	15.8392	15.7397	16.1499	15.6964	13.1494
CYC_HUMAN	P99999	Cytochrome c OS=Homo sapiens OX=9606 GN=CYCS PE=1 SV=2	14	24.2064	24.0233	23.9549	22.2526	24.5558	23.6136	24.221	24.7366	24.3759	24.6449	23.9732
CYFP1_HUMAN	Q7L576	Cytoplasmic FMR1-interacting protein 1 OS=Homo sapiens OX=9606 GN=CYFIP1 PE=1 SV=1	49	22.9941	22.9398	23.2598	22.8869	23.2672	23.2917	23.2428	22.7824	23.386	23.0171	23.2147
CYH1_HUMAN	Q15438	Cytohesin-1 OS=Homo sapiens OX=9606 GN=CYTH1 PE=1 SV=1	2	15.7525	15.1736	15.4186	16.0205	15.9671	15.8427	16.3933	15.4864	16.4965	14.7572	15.3069
CYH2_HUMAN	Q99418	Cytohesin-2 OS=Homo sapiens OX=9606 GN=CYTH2 PE=1 SV=2	6	18.8221	17.903	18.5515	18.1504	18.4703	18.0046	18.7946	18.1943	17.5754	17.3942	18.2528
CYHR1_HUMAN	Q6ZMK1	Cysteine and histidine-rich protein 1 OS=Homo sapiens OX=9606 GN=CYHR1 PE=1 SV=2	2	17.4077	16.4239	16.0084	17.2347	17.9215	18.0225	16.9868	17.3658	17.1241	16.8972	16.4221
CYLD_HUMAN	Q9NQC7	Ubiquitin carboxyl-terminal hydrolase CYLD OS=Homo sapiens OX=9606 GN=CYLD PE=1 SV=1	2	16.5083	15.4995	15.7076	14.1626	15.8874	15.8219	15.0605	13.8333	16.1136	16.1025	15.2892
CYTB_HUMAN	P04080	Cystatin-B OS=Homo sapiens OX=9606 GN=CSTB PE=1 SV=2	27	23.5531	23.0039	23.0852	23.8939	24.8789	24.4243	24.7479	25.2001	24.2172	23.456	23.135
CYTC_HUMAN	P01034	Cystatin-C OS=Homo sapiens OX=9606 GN=CST3 PE=1 SV=1	1	15.7676	15.3669	15.8614	15.7878	14.3302	14.8313	16.4555	15.8585	14.7832	16.0731	15.3844
CYTSA_HUMAN	Q69YQ0	Cytospin-A OS=Homo sapiens OX=9606 GN=SPECC1L PE=1 SV=2	28	21.1664	21.3171	20.5807	22.3302	21.3757	22.1532	21.5276	22.3331	21.1572	22.4502	22.2302
CYTSB_HUMAN	Q5M775	Cytospin-B OS=Homo sapiens OX=9606 GN=SPECC1 PE=1 SV=1	27	21.5526	21.5052	22.717	22.4829	21.6767	22.5902	21.8421	22.3812	21.5592	21.2608	21.738
CZIB_HUMAN	Q9NWV4	CXXC motif containing zinc binding protein OS=Homo sapiens OX=9606 GN=CZIB PE=1 SV=1	6	21.6947	21.538	21.9186	21.3893	21.7435	21.3504	20.5467	20.9338	21.2042	21.8325	21.5812
D11L8_HUMAN	A8MPP1	Putative ATP-dependent RNA helicase DDX11-like protein 8 OS=Homo sapiens OX=9606 GN=DDX11L8 PE=1 SV=1	5	17.2065	17.6681	17.3868	17.4965	17.5289	17.7245	18.0202	17.5177	17.1897	16.6258	17.8834
D19L1_HUMAN	Q2PZI1	Probable C-mannosyltransferase DPY19L1 OS=Homo sapiens OX=9606 GN=DPY19L1 PE=2 SV=1	1	13.6512	16.2114	14.8952	16.6007	14.7969	17.8247	15.5352	16.7341	15.502	16.1842	16.9369
D19L4_HUMAN	Q7Z388	Probable C-mannosyltransferase DPY19L4 OS=Homo sapiens OX=9606 GN=DPY19L4 PE=1 SV=1	3	17.8475	17.9113	17.8004	19.0678	18.5932	18.4893	17.1356	18.8365	17.6437	17.7699	17.968
D2HDH_HUMAN	Q8N465	D-2-hydroxyglutarate dehydrogenase, mitochondrial OS=Homo sapiens OX=9606 GN=D2HGDH PE=1 SV=3	11	22.0917	22.8077	19.8381	20.2709	20.2435	20.5853	18.9689	20.584	19.9089	19.9329	19.5283
D39U1_HUMAN	Q9NRG7	Epimerase family protein SDR39U1 OS=Homo sapiens OX=9606 GN=SDR39U1 PE=1 SV=3	1	19.19	19.1716	17.6727	16.586	18.174	16.0656	16.6408	17.2566	18.0435	17.9349	17.6086
DAAF5_HUMAN	Q86Y56	Dynein assembly factor 5, axonemal OS=Homo sapiens OX=9606 GN=DNAAF5 PE=1 SV=4	14	20.7458	21.4601	20.6714	19.2452	21.7951	21.5439	21.7255	21.0224	20.6866	19.3465	21.7767
DAAM1_HUMAN	Q9Y4D1	Disheveled-associated activator of morphogenesis 1 OS=Homo sapiens OX=9606 GN=DAAM1 PE=1 SV=2	8	19.7946	18.5162	19.1467	19.1613	17.9149	18.4735	19.1269	18.8701	18.0798	18.8772	18.1911
DAB2P_HUMAN	Q5VWQ8	Disabled homolog 2-interacting protein OS=Homo sapiens OX=9606 GN=DAB2IP PE=1 SV=2	13	18.9523	19.1115	19.4071	19.3557	19.6753	19.402	19.2897	19.7803	19.312	20.4128	19.5083
DAB2_HUMAN	P98082	Disabled homolog 2 OS=Homo sapiens OX=9606 GN=DAB2 PE=1 SV=3	9	17.8605	17.7465	18.4905	18.9689	18.6145	20.1789	19.7003	21.1522	19.1233	20.0531	18.6973
DACH1_HUMAN	Q9UI36	Dachshund homolog 1 OS=Homo sapiens OX=9606 GN=DACH1 PE=1 SV=4	4	19.2907	19.0836	17.1827	16.74	16.4911	16.9197	18.7549	17.4436	16.951	17.8069	18.9494
DAD1_HUMAN	P61803	Dolichyl-diphosphooligosaccharide--protein glycosyltransferase subunit DAD1 OS=Homo sapiens OX=9606 GN=DAD1 PE=1 SV=3	8	19.3039	19.2537	19.0398	18.7538	19.1074	19.1264	19.4397	19.2868	18.7063	19.2819	19.218
DAG1_HUMAN	Q14118	Dystroglycan OS=Homo sapiens OX=9606 GN=DAG1 PE=1 SV=2	9	21.5219	20.8293	20.0409	20.9248	20.434	20.0992	18.9639	20.5606	20.0282	20.2518	20.2122
DAP1_HUMAN	P51397	Death-associated protein 1 OS=Homo sapiens OX=9606 GN=DAP PE=1 SV=3	2	19.7363	19.1688	19.9329	19.7713	21.0453	19.8881	18.9453	19.389	19.3964	21.3048	17.9871
DAPK1_HUMAN	P53355	Death-associated protein kinase 1 OS=Homo sapiens OX=9606 GN=DAPK1 PE=1 SV=6	5	17.1778	17.3853	17.1305	18.3697	17.9963	18.7714	17.3997	18.9762	17.9188	17.3695	20.3104
DAPK2_HUMAN	Q9UIK4	Death-associated protein kinase 2 OS=Homo sapiens OX=9606 GN=DAPK2 PE=1 SV=1	2	17.946	17.2708	18.6486	18.133	18.69	19.0113	19.1499	17.8173	18.6452	19.116	18.5162
DAPK3_HUMAN	O43293	Death-associated protein kinase 3 OS=Homo sapiens OX=9606 GN=DAPK3 PE=1 SV=1	7	19.1299	19.2339	19.4626	19.6753	19.976	20.6802	20.8608	20.0006	20.1649	20.7375	20.256
DAPLE_HUMAN	Q9P219	Protein Daple OS=Homo sapiens OX=9606 GN=CCDC88C PE=1 SV=3	8	18.2715	19.0614	19.0511	18.5016	17.8682	17.539	18.2869	17.9375	18.2558	17.5459	18.3929
DAXX_HUMAN	Q9UER7	Death domain-associated protein 6 OS=Homo sapiens OX=9606 GN=DAXX PE=1 SV=2	11	19.6502	20.0079	20.1632	20.4486	20.044	20.0196	20.0072	20.4622	20.0919	20.159	19.6143
DAZP1_HUMAN	Q96EP5	DAZ-associated protein 1 OS=Homo sapiens OX=9606 GN=DAZAP1 PE=1 SV=1	15	21.1298	21.8556	20.8169	21.2807	20.8409	21.0207	21.3355	21.0941	21.2327	20.6755	21.6097
DBLOH_HUMAN	Q9NR28	Diablo homolog, mitochondrial OS=Homo sapiens OX=9606 GN=DIABLO PE=1 SV=1	13	21.3757	21.4788	20.7687	20.9237	21.0931	20.379	20.3257	20.6783	21.1952	20.0091	20.6618
DBNL_HUMAN	Q9UJU6	Drebrin-like protein OS=Homo sapiens OX=9606 GN=DBNL PE=1 SV=1	44	22.1617	22.5508	21.3999	22.8645	22.0879	23.1618	22.2928	22.5983	21.7707	22.9098	22.1508
DBR1_HUMAN	Q9UK59	Lariat debranching enzyme OS=Homo sapiens OX=9606 GN=DBR1 PE=1 SV=2	17	20.0942	20.5946	21.0001	20.8293	20.4455	20.443	20.6198	20.6382	20.5729	21.2922	20.7787
DC1I2_HUMAN	Q13409	Cytoplasmic dynein 1 intermediate chain 2 OS=Homo sapiens OX=9606 GN=DYNC1I2 PE=1 SV=3	53	23.1548	23.0609	23.4656	23.1392	23.2917	23.16	23.2415	23.3239	23.0998	23.3078	22.4579
DC1L1_HUMAN	Q9Y6G9	Cytoplasmic dynein 1 light intermediate chain 1 OS=Homo sapiens OX=9606 GN=DYNC1LI1 PE=1 SV=3	45	22.9603	23.3587	23.8793	23.1364	22.4025	22.3911	22.8961	23.1694	22.9368	22.5009	22.7983
DC1L2_HUMAN	O43237	Cytoplasmic dynein 1 light intermediate chain 2 OS=Homo sapiens OX=9606 GN=DYNC1LI2 PE=1 SV=1	32	22.8483	22.018	21.7963	22.8334	23.8764	23.5343	23.237	22.9603	22.8154	23.5379	22.5216
DC2L1_HUMAN	Q8TCX1	Cytoplasmic dynein 2 light intermediate chain 1 OS=Homo sapiens OX=9606 GN=DYNC2LI1 PE=1 SV=1	1	15.4589	15.1794	15.2643	14.7501	14.0306	15.0215	15.3571	14.2026	14.4313	14.8053	14.6786
DCA10_HUMAN	Q5QP82	DDB1- and CUL4-associated factor 10 OS=Homo sapiens OX=9606 GN=DCAF10 PE=1 SV=1	4	18.0979	17.8194	17.501	16.8593	17.7781	16.704	17.454	17.7575	17.1547	16.7253	17.8668
DCA11_HUMAN	Q8TEB1	DDB1- and CUL4-associated factor 11 OS=Homo sapiens OX=9606 GN=DCAF11 PE=1 SV=1	5	19.1646	18.4542	18.0188	17.9232	19.1406	18.3678	18.3806	18.0264	18.3546	18.3262	18.1343
DCA13_HUMAN	Q9NV06	DDB1- and CUL4-associated factor 13 OS=Homo sapiens OX=9606 GN=DCAF13 PE=1 SV=2	11	19.9178	20.0454	20.7451	20.9338	20.4622	21.234	21.1103	20.8138	20.7148	20.4669	21.0475
DCA16_HUMAN	Q9NXF7	DDB1- and CUL4-associated factor 16 OS=Homo sapiens OX=9606 GN=DCAF16 PE=1 SV=1	3	18.0358	19.0099	17.5839	18.5896	18.4966	18.8865	17.9282	19.0278	18.833	19.4678	19.0147
DCAF1_HUMAN	Q9Y4B6	DDB1- and CUL4-associated factor 1 OS=Homo sapiens OX=9606 GN=DCAF1 PE=1 SV=3	8	20.2067	20.2775	19.9703	19.2424	19.9399	19.1499	19.4458	18.5365	19.7989	19.0369	19.7931
DCAF5_HUMAN	Q96JK2	DDB1- and CUL4-associated factor 5 OS=Homo sapiens OX=9606 GN=DCAF5 PE=1 SV=2	7	19.3429	19.3946	19.6991	18.1842	18.7277	17.7738	17.4902	17.5412	17.9799	18.01	18.7215
DCAF6_HUMAN	Q58WW2	DDB1- and CUL4-associated factor 6 OS=Homo sapiens OX=9606 GN=DCAF6 PE=1 SV=1	3	18.3733	18.7815	18.8246	17.3967	18.8071	18.5399	18.8701	17.9827	18.7639	17.9138	18.69
DCAF7_HUMAN	P61962	DDB1- and CUL4-associated factor 7 OS=Homo sapiens OX=9606 GN=DCAF7 PE=1 SV=1	13	20.4099	20.5159	21.0775	19.5153	19.716	19.6314	19.8001	19.6723	19.7444	19.0347	19.7637
DCAF8_HUMAN	Q5TAQ9	DDB1- and CUL4-associated factor 8 OS=Homo sapiens OX=9606 GN=DCAF8 PE=1 SV=1	6	20.4044	19.6707	20.5972	19.4905	20.3285	18.9705	19.3284	19.2022	19.3482	19.4211	19.2022
DCAKD_HUMAN	Q8WVC6	Dephospho-CoA kinase domain-containing protein OS=Homo sapiens OX=9606 GN=DCAKD PE=1 SV=1	6	17.3396	17.1098	18.0202	17.2215	17.5565	17.4997	16.7934	17.1951	16.6424	17.4699	17.7781
DCC1_HUMAN	Q9BVC3	Sister chromatid cohesion protein DCC1 OS=Homo sapiens OX=9606 GN=DSCC1 PE=1 SV=2	4	18.8065	17.6953	18.6035	19.9611	19.2022	20.0294	20.2039	19.4613	18.984	19.0049	19.6188
DCDC2_HUMAN	Q9UHG0	Doublecortin domain-containing protein 2 OS=Homo sapiens OX=9606 GN=DCDC2 PE=1 SV=2	3	16.108	16.1556	16.3866	15.8654	16.171	16.1344	16.377	16.0328	16.3866	15.9877	19.2581
DCD_HUMAN	P81605	Dermcidin OS=Homo sapiens OX=9606 GN=DCD PE=1 SV=2	2	18.8347	19.7011	19.2317	19.9082	19.711	19.5565	19.9469	19.7595	18.9738	19.4299	18.6434
DCK_HUMAN	P27707	Deoxycytidine kinase OS=Homo sapiens OX=9606 GN=DCK PE=1 SV=1	13	21.5004	21.9437	20.951	21.2063	20.0919	21.1159	21.0972	21.3127	21.1047	21.3409	21.5856
DCLK1_HUMAN	O15075	Serine/threonine-protein kinase DCLK1 OS=Homo sapiens OX=9606 GN=DCLK1 PE=1 SV=2	15	21.2513	23.3239	19.8049	19.9042	19.3184	19.9344	19.0848	20.5225	19.4245	19.3157	18.8127
DCLK2_HUMAN	Q8N568	Serine/threonine-protein kinase DCLK2 OS=Homo sapiens OX=9606 GN=DCLK2 PE=1 SV=4	1	13.9323	13.8433	14.3872	13.7154	14.2382	13.9389	13.0431	15.4693	15.4554	15.3805	14.6751
DCLK3_HUMAN	Q9C098	Serine/threonine-protein kinase DCLK3 OS=Homo sapiens OX=9606 GN=DCLK3 PE=2 SV=2	3	20.4645	19.7731	20.567	20.3966	19.553	20.345	20.3084	20.1886	20.4996	20.3468	20.0072
DCMC_HUMAN	O95822	Malonyl-CoA decarboxylase, mitochondrial OS=Homo sapiens OX=9606 GN=MLYCD PE=1 SV=3	3	17.7235	18.0509	17.5907	17.1624	18.4533	17.4728	17.3134	17.1338	17.3362	17.7084	18.0172
DCNL1_HUMAN	Q96GG9	DCN1-like protein 1 OS=Homo sapiens OX=9606 GN=DCUN1D1 PE=1 SV=1	10	19.976	19.7925	19.676	19.3725	19.6981	19.2493	19.9632	18.8986	18.7815	19.0965	18.7652
DCNL3_HUMAN	Q8IWE4	DCN1-like protein 3 OS=Homo sapiens OX=9606 GN=DCUN1D3 PE=1 SV=1	1	14.7232	14.8182	14.6593	14.2292	14.7452	13.7615	13.6668	14.8692	14.5599	14.3616	14.3162
DCNL5_HUMAN	Q9BTE7	DCN1-like protein 5 OS=Homo sapiens OX=9606 GN=DCUN1D5 PE=1 SV=1	3	18.9639	19.8387	20.2207	19.0465	19.0049	19.5615	20.257	20.4165	19.5083	20.3758	19.9313
DCP1A_HUMAN	Q9NPI6	mRNA-decapping enzyme 1A OS=Homo sapiens OX=9606 GN=DCP1A PE=1 SV=3	7	19.6063	20.3473	20.0645	19.7688	19.7372	20.0147	19.174	20.1618	20.242	20.443	20.8709
DCP1B_HUMAN	Q8IZD4	mRNA-decapping enzyme 1B OS=Homo sapiens OX=9606 GN=DCP1B PE=1 SV=2	3	16.3745	16.4141	16.6597	15.8141	16.5621	16.2529	13.516	15.8465	16.5644	15.883	16.4459
DCP2_HUMAN	Q8IU60	m7GpppN-mRNA hydrolase OS=Homo sapiens OX=9606 GN=DCP2 PE=1 SV=3	2	18.1193	17.732	17.2618	17.3997	17.1977	16.9523	17.7264	17.6328	17.5345	17.8648	18.4825
DCPS_HUMAN	Q96C86	m7GpppX diphosphatase OS=Homo sapiens OX=9606 GN=DCPS PE=1 SV=2	18	23.7293	23.8599	24.0254	22.406	23.8969	22.717	21.8293	22.7586	22.8939	22.9832	22.4614
DCTD_HUMAN	P32321	Deoxycytidylate deaminase OS=Homo sapiens OX=9606 GN=DCTD PE=1 SV=2	2	16.837	16.0607	16.1905	17.2901	18.5065	17.1326	17.4112	16.5296	17.4103	17.1839	17.216
DCTN1_HUMAN	Q14203	Dynactin subunit 1 OS=Homo sapiens OX=9606 GN=DCTN1 PE=1 SV=3	93	24.0125	23.9382	23.8519	24.3063	23.9077	23.8699	23.7527	24.2639	24.0751	24.6753	23.6519
DCTN2_HUMAN	Q13561	Dynactin subunit 2 OS=Homo sapiens OX=9606 GN=DCTN2 PE=1 SV=4	26	22.0114	21.7308	21.2703	22.0566	21.7095	21.307	20.8719	22.0641	21.5164	23.3653	20.8364
DCTN3_HUMAN	O75935	Dynactin subunit 3 OS=Homo sapiens OX=9606 GN=DCTN3 PE=1 SV=1	9	21.52	21.4759	21.4127	21.5922	21.1254	21.1522	21.0267	21.5985	21.4312	22.3694	20.7289
DCTN4_HUMAN	Q9UJW0	Dynactin subunit 4 OS=Homo sapiens OX=9606 GN=DCTN4 PE=1 SV=1	9	20.4118	20.3241	20.0422	19.9432	19.6964	19.9997	20.0762	20.4863	20.3611	20.5573	20.0651
DCTN5_HUMAN	Q9BTE1	Dynactin subunit 5 OS=Homo sapiens OX=9606 GN=DCTN5 PE=1 SV=1	1	16.9385	17.5211	16.8463	16.882	16.5047	17.2347	16.7724	17.4417	17.4282	16.6454	17.7
DCTN6_HUMAN	O00399	Dynactin subunit 6 OS=Homo sapiens OX=9606 GN=DCTN6 PE=1 SV=1	5	20.0236	20.1368	20.0897	19.6324	19.4919	19.6973	19.716	20.3299	19.9632	19.831	19.8441
DCTP1_HUMAN	Q9H773	dCTP pyrophosphatase 1 OS=Homo sapiens OX=9606 GN=DCTPP1 PE=1 SV=1	9	19.9642	20.5573	19.2416	19.9594	19.8828	18.1576	18.522	18.712	18.4021	19.3446	18.5908
DCUP_HUMAN	P06132	Uroporphyrinogen decarboxylase OS=Homo sapiens OX=9606 GN=UROD PE=1 SV=2	10	20.4543	19.9475	19.9982	19.2529	20.3425	20.4504	19.7968	20.5412	21.4372	20.6115	20.423
DCXR_HUMAN	Q7Z4W1	L-xylulose reductase OS=Homo sapiens OX=9606 GN=DCXR PE=1 SV=2	14	25.0607	23.8022	22.449	23.2906	22.5117	20.9681	21.9211	20.7244	21.2174	22.231	21.8556
DD19A_HUMAN	Q9NUU7	ATP-dependent RNA helicase DDX19A OS=Homo sapiens OX=9606 GN=DDX19A PE=1 SV=1	67	24.044	23.2884	23.9753	23.7982	25.0099	24.4802	23.996	24.1723	24.0041	24.4651	24.5887
DD19B_HUMAN	Q9UMR2	ATP-dependent RNA helicase DDX19B OS=Homo sapiens OX=9606 GN=DDX19B PE=1 SV=1	63	23.9674	23.1966	23.8264	23.6915	24.9498	24.4549	23.8567	24.01	23.9458	24.3953	24.4944
DDA1_HUMAN	Q9BW61	DET1- and DDB1-associated protein 1 OS=Homo sapiens OX=9606 GN=DDA1 PE=1 SV=1	6	19.7524	19.8722	20.2531	19.1453	19.6049	18.6812	19.0986	18.2176	19.794	18.9668	19.3528
DDAH1_HUMAN	O94760	N(G),N(G)-dimethylarginine dimethylaminohydrolase 1 OS=Homo sapiens OX=9606 GN=DDAH1 PE=1 SV=3	27	23.257	23.2969	22.634	21.3936	22.2362	21.1864	21.1537	22.3945	22.0815	23.0275	21.8405
DDAH2_HUMAN	O95865	N(G),N(G)-dimethylarginine dimethylaminohydrolase 2 OS=Homo sapiens OX=9606 GN=DDAH2 PE=1 SV=1	16	22.4565	22.6109	22.0047	20.9006	21.2271	21.2841	20.5592	21.8601	20.9773	21.4359	22.3646
DDB1_HUMAN	Q16531	DNA damage-binding protein 1 OS=Homo sapiens OX=9606 GN=DDB1 PE=1 SV=1	87	24.1684	24.5206	24.04	23.9096	24.221	23.872	24.0483	24.1358	24.1012	24.1436	24.3791
DDB2_HUMAN	Q92466	DNA damage-binding protein 2 OS=Homo sapiens OX=9606 GN=DDB2 PE=1 SV=1	4	18.5275	19.431	19.0605	19.4947	19.7242	18.5949	20.0219	17.7532	18.4171	19.3866	18.8385
DDHD1_HUMAN	Q8NEL9	Phospholipase DDHD1 OS=Homo sapiens OX=9606 GN=DDHD1 PE=1 SV=2	1	15.1849	14.3269	15.8427	14.5726	14.1326	15.1582	15.0986	14.6593	14.0239	14.6575	15.2086
DDHD2_HUMAN	O94830	Phospholipase DDHD2 OS=Homo sapiens OX=9606 GN=DDHD2 PE=1 SV=2	5	18.2176	17.6101	20.4745	17.3296	17.9001	17.7755	17.3834	19.192	19.693	20.3375	18.1355
DDI2_HUMAN	Q5TDH0	Protein DDI1 homolog 2 OS=Homo sapiens OX=9606 GN=DDI2 PE=1 SV=1	9	21.6699	22.0472	21.9786	20.6022	20.6928	20.1896	20.7049	20.7117	20.2316	20.1821	20.9468
DDR1_HUMAN	Q08345	Epithelial discoidin domain-containing receptor 1 OS=Homo sapiens OX=9606 GN=DDR1 PE=1 SV=1	4	18.7236	19.3266	18.1008	18.7709	18.2675	18.8396	18.4286	16.6955	16.785	17.0722	17.6274
DDR2_HUMAN	Q16832	Discoidin domain-containing receptor 2 OS=Homo sapiens OX=9606 GN=DDR2 PE=1 SV=2	2	16.2114	15.3463	15.9634	16.5296	16.0205	15.9449	17.2326	20.4941	17.2996	17.2075	17.9692
DDRGK_HUMAN	Q96HY6	DDRGK domain-containing protein 1 OS=Homo sapiens OX=9606 GN=DDRGK1 PE=1 SV=2	8	20.0665	19.6964	20.2993	20.4745	20.5889	20.0219	20.2408	20.0304	19.8405	20.3131	19.8613
DDTL_HUMAN	A6NHG4	D-dopachrome decarboxylase-like protein OS=Homo sapiens OX=9606 GN=DDTL PE=2 SV=1	2	19.6219	19.3419	19.6733	19.9844	19.2636	19.0268	17.87	19.1363	18.9057	17.5425	18.2545
DDX10_HUMAN	Q13206	Probable ATP-dependent RNA helicase DDX10 OS=Homo sapiens OX=9606 GN=DDX10 PE=1 SV=2	28	20.8169	21.6058	21.9658	21.5607	21.6223	21.9953	22.7492	22.097	21.9009	21.9636	22.0879
DDX17_HUMAN	Q92841	Probable ATP-dependent RNA helicase DDX17 OS=Homo sapiens OX=9606 GN=DDX17 PE=1 SV=2	112	25.6157	26.2503	25.7855	25.8428	25.6587	25.4343	25.3164	25.6587	25.6791	25.2597	26.071
DDX18_HUMAN	Q9NVP1	ATP-dependent RNA helicase DDX18 OS=Homo sapiens OX=9606 GN=DDX18 PE=1 SV=2	60	23.3897	22.9754	23.9889	24.0664	24.1559	23.9017	24.1358	23.565	24.2569	23.8699	24.3858
DDX1_HUMAN	Q92499	ATP-dependent RNA helicase DDX1 OS=Homo sapiens OX=9606 GN=DDX1 PE=1 SV=2	78	25.3492	24.6412	25.4955	25.0934	24.7778	24.6753	24.1787	24.5558	24.8373	24.4944	24.9939
DDX20_HUMAN	Q9UHI6	Probable ATP-dependent RNA helicase DDX20 OS=Homo sapiens OX=9606 GN=DDX20 PE=1 SV=2	22	21.5507	21.7902	21.9821	21.7352	21.7833	21.4476	21.4898	22.0083	21.7162	21.7646	22.1819
DDX21_HUMAN	Q9NR30	Nucleolar RNA helicase 2 OS=Homo sapiens OX=9606 GN=DDX21 PE=1 SV=5	141	24.2142	24.9599	25.3215	25.8281	24.9757	25.6847	26.1384	25.7855	26.3874	26.1512	26.0159
DDX23_HUMAN	Q9BUQ8	Probable ATP-dependent RNA helicase DDX23 OS=Homo sapiens OX=9606 GN=DDX23 PE=1 SV=3	76	23.8127	24.5814	24.1482	23.2829	23.4351	23.8038	23.4472	23.6447	23.7783	23.2651	23.8242
DDX24_HUMAN	Q9GZR7	ATP-dependent RNA helicase DDX24 OS=Homo sapiens OX=9606 GN=DDX24 PE=1 SV=1	55	23.0471	23.0521	23.5863	22.6634	23.4137	23.2255	22.6701	23.9034	23.1673	23.4332	23.02
DDX27_HUMAN	Q96GQ7	Probable ATP-dependent RNA helicase DDX27 OS=Homo sapiens OX=9606 GN=DDX27 PE=1 SV=2	44	22.2947	22.6031	22.5681	22.867	22.9171	23.4351	23.1166	22.6363	22.9232	22.7128	22.7209
DDX28_HUMAN	Q9NUL7	Probable ATP-dependent RNA helicase DDX28 OS=Homo sapiens OX=9606 GN=DDX28 PE=1 SV=2	8	19.1248	19.6419	18.9278	19.0191	18.7166	17.4593	18.0512	18.7166	18.8365	17.8901	19.1959
DDX31_HUMAN	Q9H8H2	Probable ATP-dependent RNA helicase DDX31 OS=Homo sapiens OX=9606 GN=DDX31 PE=1 SV=2	17	20.5914	20.931	20.5826	20.4924	20.654	20.5478	20.6289	21.2725	22.1781	20.6648	20.9338
DDX3X_HUMAN	O00571	ATP-dependent RNA helicase DDX3X OS=Homo sapiens OX=9606 GN=DDX3X PE=1 SV=3	122	24.9702	25.5133	25.056	24.9224	25.1726	24.3039	24.9076	25.1475	25.69	24.9224	25.7207
DDX41_HUMAN	Q9UJV9	Probable ATP-dependent RNA helicase DDX41 OS=Homo sapiens OX=9606 GN=DDX41 PE=1 SV=2	31	21.8628	21.9976	22.1733	22.565	21.8438	21.898	21.8816	22.2911	22.5382	22.1863	22.1797
DDX42_HUMAN	Q86XP3	ATP-dependent RNA helicase DDX42 OS=Homo sapiens OX=9606 GN=DDX42 PE=1 SV=1	48	23.7043	23.0503	22.9545	22.7604	22.5478	23.0061	22.8219	22.4205	22.5172	22.4625	23.1447
DDX43_HUMAN	Q9NXZ2	Probable ATP-dependent RNA helicase DDX43 OS=Homo sapiens OX=9606 GN=DDX43 PE=2 SV=2	2	15.0155	13.952	14.735	13.469	14.4095	15.8141	15.2704	14.6681	15.9139	14.7736	14.7257
DDX46_HUMAN	Q7L014	Probable ATP-dependent RNA helicase DDX46 OS=Homo sapiens OX=9606 GN=DDX46 PE=1 SV=2	124	24.5287	25.108	24.7813	25.1867	24.5718	24.5411	24.5695	24.9076	24.5287	24.7177	24.7224
DDX47_HUMAN	Q9H0S4	Probable ATP-dependent RNA helicase DDX47 OS=Homo sapiens OX=9606 GN=DDX47 PE=1 SV=1	32	21.9517	22.298	22.6933	22.3945	22.7024	23.0835	23.4704	22.2995	23.4308	22.8498	23.0737
DDX49_HUMAN	Q9Y6V7	Probable ATP-dependent RNA helicase DDX49 OS=Homo sapiens OX=9606 GN=DDX49 PE=1 SV=1	8	19.9982	20.3395	21.2756	20.2397	20.1191	20.4806	20.8441	20.1266	20.434	19.8947	20.6747
DDX50_HUMAN	Q9BQ39	ATP-dependent RNA helicase DDX50 OS=Homo sapiens OX=9606 GN=DDX50 PE=1 SV=1	45	22.1463	22.6224	23.2428	22.933	22.4662	23.1015	23.6617	23.1467	23.4472	23.6894	23.4515
DDX51_HUMAN	Q8N8A6	ATP-dependent RNA helicase DDX51 OS=Homo sapiens OX=9606 GN=DDX51 PE=1 SV=3	10	19.0669	19.8583	19.6707	20.4597	19.4485	19.8428	19.5947	19.7325	19.9919	19.8096	20.1109
DDX52_HUMAN	Q9Y2R4	Probable ATP-dependent RNA helicase DDX52 OS=Homo sapiens OX=9606 GN=DDX52 PE=1 SV=3	14	20.2657	20.8647	21.4254	20.7736	21.2327	21.6295	21.6681	20.9394	21.0312	20.9323	21.5739
DDX54_HUMAN	Q8TDD1	ATP-dependent RNA helicase DDX54 OS=Homo sapiens OX=9606 GN=DDX54 PE=1 SV=2	21	20.7366	20.0727	21.1537	21.354	21.209	20.8868	21.7833	20.9171	21.3039	20.7538	21.4907
DDX55_HUMAN	Q8NHQ9	ATP-dependent RNA helicase DDX55 OS=Homo sapiens OX=9606 GN=DDX55 PE=1 SV=3	13	19.9103	20.4218	19.8645	20.3748	19.8317	19.4567	20.6051	19.8795	21.1856	19.6638	20.5375
DDX56_HUMAN	Q9NY93	Probable ATP-dependent RNA helicase DDX56 OS=Homo sapiens OX=9606 GN=DDX56 PE=1 SV=1	16	21.1111	21.6865	21.2911	21.6453	21.6681	22.0154	21.1337	21.568	21.5526	21.3393	21.6934
DDX58_HUMAN	O95786	Antiviral innate immune response receptor RIG-I OS=Homo sapiens OX=9606 GN=DDX58 PE=1 SV=2	21	23.0998	19.6645	19.7063	22.0309	21.8405	21.3812	19.3425	22.4552	22.4186	22.5216	19.4757
DDX59_HUMAN	Q5T1V6	Probable ATP-dependent RNA helicase DDX59 OS=Homo sapiens OX=9606 GN=DDX59 PE=1 SV=1	10	19.1605	19.6828	19.6447	18.4417	17.8957	17.6802	19.3964	18.457	19.0264	18.3744	18.6647
DDX5_HUMAN	P17844	Probable ATP-dependent RNA helicase DDX5 OS=Homo sapiens OX=9606 GN=DDX5 PE=1 SV=1	90	25.7855	26.2041	25.3492	25.6587	25.6222	25.3734	25.5246	25.5009	25.5769	25.2887	25.9502
DDX60_HUMAN	Q8IY21	Probable ATP-dependent RNA helicase DDX60 OS=Homo sapiens OX=9606 GN=DDX60 PE=1 SV=3	28	21.8847	19.3588	19.6472	20.5542	23.1376	22.1573	20.004	19.9735	21.7389	20.9597	19.0485
DDX6L_HUMAN	Q5H9U9	Probable ATP-dependent RNA helicase DDX60-like OS=Homo sapiens OX=9606 GN=DDX60L PE=2 SV=2	2	15.4542	14.2685	14.8378	14.619	16.7439	17.5854	15.4219	15.3719	15.6917	17.4825	13.7372
DDX6_HUMAN	P26196	Probable ATP-dependent RNA helicase DDX6 OS=Homo sapiens OX=9606 GN=DDX6 PE=1 SV=2	49	23.7062	24.0329	23.6687	23.5863	23.627	23.5561	24.2974	23.4937	23.5281	23.5319	23.6464
DEAF1_HUMAN	O75398	Deformed epidermal autoregulatory factor 1 homolog OS=Homo sapiens OX=9606 GN=DEAF1 PE=1 SV=1	1	13.6626	13.7659	13.9433	12.6482	12.7072	13.0568	13.95	13.7475	13.4335	13.3729	13.7252
DECR2_HUMAN	Q9NUI1	Peroxisomal 2,4-dienoyl-CoA reductase OS=Homo sapiens OX=9606 GN=DECR2 PE=1 SV=1	10	19.7576	21.5276	19.8076	19.2092	19.3482	19.2424	19.6493	18.9789	17.8573	19.5605	18.9576
DECR_HUMAN	Q16698	2,4-dienoyl-CoA reductase, mitochondrial OS=Homo sapiens OX=9606 GN=DECR1 PE=1 SV=1	47	23.686	23.9148	22.8026	24.0637	24.0041	23.9475	22.0641	23.5469	22.9677	24.0859	24.4219
DEFI6_HUMAN	Q9H4E7	Differentially expressed in FDCP 6 homolog OS=Homo sapiens OX=9606 GN=DEF6 PE=1 SV=1	11	19.1613	18.5882	20.287	19.9373	18.8686	19.7552	19.9042	17.7099	17.009	18.3369	18.9432
DEFM_HUMAN	Q9HBH1	Peptide deformylase, mitochondrial OS=Homo sapiens OX=9606 GN=PDF PE=1 SV=1	2	17.7671	17.2484	17.0785	16.0297	18.7126	17.5475	17.6978	16.9573	16.6376	16.2342	17.9951
DEGS1_HUMAN	O15121	Sphingolipid delta(4)-desaturase DES1 OS=Homo sapiens OX=9606 GN=DEGS1 PE=1 SV=1	5	18.2792	19.0749	16.9652	17.3498	16.7934	17.059	16.7898	17.6829	17.3341	17.784	16.5234
DEK_HUMAN	P35659	Protein DEK OS=Homo sapiens OX=9606 GN=DEK PE=1 SV=1	64	23.5096	24.7567	24.5041	24.3444	24.0859	24.3834	24.8685	24.2947	23.9342	24.0568	24.5264
DEN10_HUMAN	Q8TCE6	DENN domain-containing protein 10 OS=Homo sapiens OX=9606 GN=DENND10 PE=1 SV=1	6	19.751	19.2831	19.2681	19.1755	19.2065	19.0836	19.5713	19.1509	19.1226	19.1074	19.4199
DEN1A_HUMAN	Q8TEH3	DENN domain-containing protein 1A OS=Homo sapiens OX=9606 GN=DENND1A PE=1 SV=2	6	18.559	18.3486	18.5882	17.4672	18.3042	17.9335	17.341	16.9006	18.1695	17.1848	17.549
DEN1B_HUMAN	Q6P3S1	DENN domain-containing protein 1B OS=Homo sapiens OX=9606 GN=DENND1B PE=1 SV=2	1	16.6484	16.0518	15.6603	15.5108	14.9906	15.3682	15.9124	15.0892	15.7319	15.7657	15.8262
DEN2D_HUMAN	Q9H6A0	DENN domain-containing protein 2D OS=Homo sapiens OX=9606 GN=DENND2D PE=1 SV=2	2	18.4499	17.4864	18.4492	15.4267	17.7962	16.0823	17.1401	15.3618	15.1695	15.5059	15.6892
DEN4C_HUMAN	Q5VZ89	DENN domain-containing protein 4C OS=Homo sapiens OX=9606 GN=DENND4C PE=1 SV=3	16	19.8552	20.3604	19.4947	18.968	20.2137	20.2155	19.412	20.513	20.0116	19.8301	20.102
DEN5A_HUMAN	Q6IQ26	DENN domain-containing protein 5A OS=Homo sapiens OX=9606 GN=DENND5A PE=1 SV=2	2	16.3534	16.3669	16.5138	16.6408	16.1735	16.8043	16.6955	16.5163	17.2438	17.2314	17.0126
DEN6A_HUMAN	Q8IWF6	Protein DENND6A OS=Homo sapiens OX=9606 GN=DENND6A PE=1 SV=1	4	18.9373	19.1269	18.9956	18.4561	18.8812	18.9881	18.7086	18.5875	18.8374	18.7048	18.9722
DEND3_HUMAN	A2RUS2	DENN domain-containing protein 3 OS=Homo sapiens OX=9606 GN=DENND3 PE=1 SV=2	1	13.7838	15.4717	14.5624	14.4785	15.2758	14.989	15.7076	14.4095	14.8833	14.0375	13.952
DENR_HUMAN	O43583	Density-regulated protein OS=Homo sapiens OX=9606 GN=DENR PE=1 SV=2	10	20.5807	21.0444	21.2296	21.2457	21.354	20.784	21.307	20.6161	21.3171	20.8493	20.7451
DEOC_HUMAN	Q9Y315	Deoxyribose-phosphate aldolase OS=Homo sapiens OX=9606 GN=DERA PE=1 SV=2	18	20.4486	20.8737	20.578	20.0414	20.7599	20.0978	21.0328	19.6042	20.0868	21.5083	20.4519
DEP1B_HUMAN	Q8WUY9	DEP domain-containing protein 1B OS=Homo sapiens OX=9606 GN=DEPDC1B PE=1 SV=2	1	16.0518	15.5937	17.4346	17.2387	16.808	15.9025	15.7866	15.7359	18.4222	16.2423	15.8162
DEPD7_HUMAN	Q96QD5	DEP domain-containing protein 7 OS=Homo sapiens OX=9606 GN=DEPDC7 PE=2 SV=1	1	14.8053	15.8874	14.0239	16.6309	16.0677	15.6203	16.6628	16.5077	17.4777	17.2387	15.5173
DERL1_HUMAN	Q9BUN8	Derlin-1 OS=Homo sapiens OX=9606 GN=DERL1 PE=1 SV=1	5	18.3952	17.3306	18.4533	19.0222	18.7563	19.0536	19.0222	18.7262	18.8633	18.7305	17.8356
DESI1_HUMAN	Q6ICB0	Desumoylating isopeptidase 1 OS=Homo sapiens OX=9606 GN=DESI1 PE=1 SV=1	1	17.5032	16.0297	17.5926	17.1592	17.9715	15.7002	17.1685	16.9331	16.6597	17.2146	17.0068
DESP_HUMAN	P15924	Desmoplakin OS=Homo sapiens OX=9606 GN=DSP PE=1 SV=3	218	24.4045	26.2298	26.5132	26.4349	26.3041	25.7904	26.7808	23.7597	23.9114	24.4273	25.1664
DEST_HUMAN	P60981	Destrin OS=Homo sapiens OX=9606 GN=DSTN PE=1 SV=3	23	27.5165	27.3353	26.8242	27.0302	26.8558	26.7679	27.1764	27.3857	26.9503	27.4042	26.8922
DEUP1_HUMAN	Q05D60	Deuterosome assembly protein 1 OS=Homo sapiens OX=9606 GN=DEUP1 PE=1 SV=2	1	19.9421	18.6263	19.5943	19.1969	18.6835	18.8855	18.9576	19.5444	18.8962	19.289	19.0878
DFFA_HUMAN	O00273	DNA fragmentation factor subunit alpha OS=Homo sapiens OX=9606 GN=DFFA PE=1 SV=1	10	19.782	19.7713	20.247	20.2207	20.9794	17.9008	20.9323	21.0877	20.4486	20.5067	20.7297
DFFB_HUMAN	O76075	DNA fragmentation factor subunit beta OS=Homo sapiens OX=9606 GN=DFFB PE=1 SV=1	5	17.603	17.9452	18.5071	16.8914	17.1169	15.7034	17.7078	17.1024	17.3717	16.8246	17.3341
DGAT1_HUMAN	O75907	Diacylglycerol O-acyltransferase 1 OS=Homo sapiens OX=9606 GN=DGAT1 PE=1 SV=2	4	19.7033	19.074	18.6973	19.8969	20.2765	20.4879	20.7451	19.7552	20.2524	18.8645	20.1703
DGCR8_HUMAN	Q8WYQ5	Microprocessor complex subunit DGCR8 OS=Homo sapiens OX=9606 GN=DGCR8 PE=1 SV=1	3	16.2358	16.3866	15.917	16.4141	16.3608	15.9877	16.582	16.3138	16.2938	16.3815	16.4555
DGKA_HUMAN	P23743	Diacylglycerol kinase alpha OS=Homo sapiens OX=9606 GN=DGKA PE=1 SV=3	10	19.5272	17.7994	22.63	20.4512	21.7367	21.2382	21.903	19.2477	20.3361	20.6528	20.606
DGKB_HUMAN	Q9Y6T7	Diacylglycerol kinase beta OS=Homo sapiens OX=9606 GN=DGKB PE=2 SV=2	1	14.5726	14.6609	17.006	14.5301	16.6309	16.0879	15.9843	14.0269	15.2128	15.8552	15.3378
DGKD_HUMAN	Q16760	Diacylglycerol kinase delta OS=Homo sapiens OX=9606 GN=DGKD PE=1 SV=4	2	18.2869	16.9257	17.1959	16.5941	16.4067	17.0293	17.0833	17.4647	17.1401	16.1415	16.888
DGKE_HUMAN	P52429	Diacylglycerol kinase epsilon OS=Homo sapiens OX=9606 GN=DGKE PE=1 SV=1	3	17.9404	17.7902	16.5878	19.2402	17.8173	17.6359	17.7507	17.5737	18.3208	17.6953	18.0081
DGKH_HUMAN	Q86XP1	Diacylglycerol kinase eta OS=Homo sapiens OX=9606 GN=DGKH PE=1 SV=1	6	20.1778	18.4499	18.9819	19.3465	19.3094	19.3828	19.289	19.055	19.3743	18.2335	18.6427
DGKQ_HUMAN	P52824	Diacylglycerol kinase theta OS=Homo sapiens OX=9606 GN=DGKQ PE=1 SV=2	2	15.974	15.6022	15.4823	14.8952	15.7359	14.8279	15.5059	14.6277	15.7915	15.3088	15.4434
DGKZ_HUMAN	Q13574	Diacylglycerol kinase zeta OS=Homo sapiens OX=9606 GN=DGKZ PE=1 SV=3	5	18.5919	20.1864	18.3018	18.8865	17.7671	17.4849	18.8812	17.6761	18.8614	18.5365	17.4695
DGLB_HUMAN	Q8NCG7	Sn1-specific diacylglycerol lipase beta OS=Homo sapiens OX=9606 GN=DAGLB PE=1 SV=2	1	15.9761	16.3534	15.6974	15.5679	15.4895	16.1842	16.8693	17.7118	17.0485	16.4764	15.1923
DGUOK_HUMAN	Q16854	Deoxyguanosine kinase, mitochondrial OS=Homo sapiens OX=9606 GN=DGUOK PE=1 SV=2	3	18.3981	18.1552	18.3961	18.1008	18.9408	19.4406	18.2943	18.0716	19.4528	19.0099	18.3486
DHB11_HUMAN	Q8NBQ5	Estradiol 17-beta-dehydrogenase 11 OS=Homo sapiens OX=9606 GN=HSD17B11 PE=1 SV=3	8	16.688	16.5587	16.803	17.6841	18.213	20.4792	20.9961	20.1464	20.8309	20.6131	22.5998
DHB12_HUMAN	Q53GQ0	Very-long-chain 3-oxoacyl-CoA reductase OS=Homo sapiens OX=9606 GN=HSD17B12 PE=1 SV=2	16	22.9595	22.4286	21.2219	22.1252	22.8164	22.298	22.3871	21.7327	21.864	21.9759	21.9098
DHB4_HUMAN	P51659	Peroxisomal multifunctional enzyme type 2 OS=Homo sapiens OX=9606 GN=HSD17B4 PE=1 SV=3	100	24.3976	24.8983	25.4161	21.658	23.9057	23.7821	20.7961	23.8793	23.287	24.2308	23.6357
DHB7_HUMAN	P56937	3-keto-steroid reductase OS=Homo sapiens OX=9606 GN=HSD17B7 PE=1 SV=1	5	19.8332	19.4353	20.4622	19.3983	19.5653	19.5675	19.7713	19.074	19.3699	19.0456	18.095
DHB8_HUMAN	Q92506	Estradiol 17-beta-dehydrogenase 8 OS=Homo sapiens OX=9606 GN=HSD17B8 PE=1 SV=2	11	20.5039	20.0181	18.0033	18.8365	20.8104	20.8077	19.8067	19.3429	18.4133	18.6533	19.4882
DHC24_HUMAN	Q15392	Delta(24)-sterol reductase OS=Homo sapiens OX=9606 GN=DHCR24 PE=1 SV=2	10	22.0309	21.384	20.7714	20.577	21.0834	20.6443	20.8839	22.3134	20.4438	21.9437	20.2955
DHCR7_HUMAN	Q9UBM7	7-dehydrocholesterol reductase OS=Homo sapiens OX=9606 GN=DHCR7 PE=1 SV=1	6	21.8189	20.688	21.68	21.2513	22.3283	21.2889	21.2598	22.8052	20.9387	22.0792	20.4631
DHDDS_HUMAN	Q86SQ9	Dehydrodolichyl diphosphate synthase complex subunit DHDDS OS=Homo sapiens OX=9606 GN=DHDDS PE=1 SV=3	2	15.0041	14.6248	14.3475	14.5007	15.1191	14.6624	15.5155	15.7102	15.36	15.7359	14.7736
DHE3_HUMAN	P00367	Glutamate dehydrogenase 1, mitochondrial OS=Homo sapiens OX=9606 GN=GLUD1 PE=1 SV=2	102	25.7643	25.3573	25.3164	24.9316	22.6507	24.8899	26.1573	24.8015	24.5132	25.6944	25.9199
DHE4_HUMAN	P49448	Glutamate dehydrogenase 2, mitochondrial OS=Homo sapiens OX=9606 GN=GLUD2 PE=1 SV=2	55	25.0271	24.6784	24.4443	24.1284	22.1556	24.1462	25.2384	24.0024	23.7842	24.8115	25.1867
DHPR_HUMAN	P09417	Dihydropteridine reductase OS=Homo sapiens OX=9606 GN=QDPR PE=1 SV=2	25	21.9786	20.9622	21.8679	20.5426	21.7882	21.2957	21.1787	20.7968	22.474	21.4585	21.0171
DHR11_HUMAN	Q6UWP2	Dehydrogenase/reductase SDR family member 11 OS=Homo sapiens OX=9606 GN=DHRS11 PE=1 SV=1	6	18.2034	17.9303	18.0008	17.5956	19.1009	18.2279	17.685	17.2314	17.8019	18.4255	17.784
DHR13_HUMAN	Q6UX07	Dehydrogenase/reductase SDR family member 13 OS=Homo sapiens OX=9606 GN=DHRS13 PE=2 SV=1	3	18.6131	18.1049	17.9535	16.6528	17.735	17.3624	17.1868	16.0205	16.6016	15.5186	17.456
DHRS1_HUMAN	Q96LJ7	Dehydrogenase/reductase SDR family member 1 OS=Homo sapiens OX=9606 GN=DHRS1 PE=1 SV=1	4	18.3301	17.6587	17.4314	17.0081	19.6283	19.9899	18.8555	18.1955	20.0028	19.9373	17.5694
DHRS2_HUMAN	Q13268	Dehydrogenase/reductase SDR family member 2, mitochondrial OS=Homo sapiens OX=9606 GN=DHRS2 PE=1 SV=4	2	17.1977	15.4864	16.4239	15.925	19.4264	16.0484	16.0111	15.5298	16.0356	16.586	15.4219
DHRS3_HUMAN	O75911	Short-chain dehydrogenase/reductase 3 OS=Homo sapiens OX=9606 GN=DHRS3 PE=1 SV=2	6	17.735	16.0167	17.2065	18.8932	19.7697	19.5175	19.2516	20.079	18.4942	17.2424	18.7815
DHRS4_HUMAN	Q9BTZ2	Dehydrogenase/reductase SDR family member 4 OS=Homo sapiens OX=9606 GN=DHRS4 PE=1 SV=3	12	22.4753	21.5802	21.8935	21.7199	22.5625	21.7401	20.2295	21.0016	20.8608	21.9964	21.8189
DHRS7_HUMAN	Q9Y394	Dehydrogenase/reductase SDR family member 7 OS=Homo sapiens OX=9606 GN=DHRS7 PE=1 SV=1	20	22.5331	20.8846	22.4992	21.5415	21.4882	21.1485	21.6295	20.4631	20.7934	22.0083	20.1694
DHRS9_HUMAN	Q9BPW9	Dehydrogenase/reductase SDR family member 9 OS=Homo sapiens OX=9606 GN=DHRS9 PE=1 SV=1	1	16.2368	17.4436	16.5843	17.8236	17.4593	16.3357	18.9103	16.2368	17.3604	16.401	17.2146
DHRSX_HUMAN	Q8N5I4	Dehydrogenase/reductase SDR family member on chromosome X OS=Homo sapiens OX=9606 GN=DHRSX PE=1 SV=2	3	17.2228	16.6835	18.6921	16.4105	18.0018	18.3727	15.7377	17.543	17.0048	16.2489	17.6167
DHSO_HUMAN	Q00796	Sorbitol dehydrogenase OS=Homo sapiens OX=9606 GN=SORD PE=1 SV=4	35	26.1573	24.8498	24.8232	23.5713	23.2305	22.5625	24.1945	22.0129	23.4869	21.8925	22.7503
DHTK1_HUMAN	Q96HY7	Probable 2-oxoglutarate dehydrogenase E1 component DHKTD1, mitochondrial OS=Homo sapiens OX=9606 GN=DHTKD1 PE=1 SV=2	24	23.5211	24.4944	23.4293	23.3045	22.7155	23.5531	22.0266	22.1886	19.8156	22.0522	21.9786
DHX15_HUMAN	O43143	Pre-mRNA-splicing factor ATP-dependent RNA helicase DHX15 OS=Homo sapiens OX=9606 GN=DHX15 PE=1 SV=2	123	24.934	25.7643	25.05	24.5594	24.574	24.5505	25.2344	24.9224	25.4858	24.3583	25.2516
DHX16_HUMAN	O60231	Pre-mRNA-splicing factor ATP-dependent RNA helicase DHX16 OS=Homo sapiens OX=9606 GN=DHX16 PE=1 SV=2	36	21.6589	21.7023	21.6305	22.1428	21.5835	21.8465	22.0755	22.0027	22.0114	22.0641	22.0976
DHX29_HUMAN	Q7Z478	ATP-dependent RNA helicase DHX29 OS=Homo sapiens OX=9606 GN=DHX29 PE=1 SV=2	27	22.3302	22.3294	22.8914	22.7182	22.0917	22.3302	22.2598	22.2535	22.04	22.7082	22.6593
DHX30_HUMAN	Q7L2E3	ATP-dependent RNA helicase DHX30 OS=Homo sapiens OX=9606 GN=DHX30 PE=1 SV=1	39	22.9714	23.1102	22.661	22.3968	22.377	21.9565	21.6283	22.8105	22.4502	22.7464	23.0586
DHX32_HUMAN	Q7L7V1	Putative pre-mRNA-splicing factor ATP-dependent RNA helicase DHX32 OS=Homo sapiens OX=9606 GN=DHX32 PE=1 SV=1	3	16.6955	16.3835	16.686	16.6343	16.1661	16.3001	16.2938	16.254	16.2903	16.5401	16.1811
DHX33_HUMAN	Q9H6R0	ATP-dependent RNA helicase DHX33 OS=Homo sapiens OX=9606 GN=DHX33 PE=1 SV=2	12	19.2854	19.6493	20.1753	20.4269	19.8049	20.6272	20.8302	20.167	20.1767	20.6309	20.0562
DHX34_HUMAN	Q14147	Probable ATP-dependent RNA helicase DHX34 OS=Homo sapiens OX=9606 GN=DHX34 PE=1 SV=2	7	18.9849	19.3299	18.9394	19.4381	18.5601	19.21	18.3733	19.6683	17.6888	19.0605	19.1022
DHX35_HUMAN	Q9H5Z1	Probable ATP-dependent RNA helicase DHX35 OS=Homo sapiens OX=9606 GN=DHX35 PE=1 SV=2	2	16.7178	16.8903	16.5083	16.9968	16.1993	16.785	16.6272	16.6007	15.8281	16.7341	16.5683
DHX36_HUMAN	Q9H2U1	ATP-dependent DNA/RNA helicase DHX36 OS=Homo sapiens OX=9606 GN=DHX36 PE=1 SV=2	32	22.1863	21.9395	22.4614	22.0943	22.4369	22.3684	22.359	22.2953	21.5486	22.2572	22.6316
DHX37_HUMAN	Q8IY37	Probable ATP-dependent RNA helicase DHX37 OS=Homo sapiens OX=9606 GN=DHX37 PE=1 SV=1	17	20.2259	21.2586	19.8613	20.7587	20.2155	20.6981	21.3364	20.5363	21.4402	20.4604	21.2174
DHX40_HUMAN	Q8IX18	Probable ATP-dependent RNA helicase DHX40 OS=Homo sapiens OX=9606 GN=DHX40 PE=1 SV=2	3	17.8792	18.3068	17.968	17.3418	16.783	18.5577	17.9443	17.4714	17.8971	17.2278	18.443
DHX57_HUMAN	Q6P158	Putative ATP-dependent RNA helicase DHX57 OS=Homo sapiens OX=9606 GN=DHX57 PE=1 SV=2	14	19.0485	19.8222	19.7098	19.6605	19.5066	19.8479	20.3716	19.064	19.717	19.4406	19.8803
DHX58_HUMAN	Q96C10	Probable ATP-dependent RNA helicase DHX58 OS=Homo sapiens OX=9606 GN=DHX58 PE=1 SV=1	1	15.2963	14.127	14.097	14.967	14.1654	14.003	14.2524	13.8877	13.6969	13.8471	13.9894
DHX8_HUMAN	Q14562	ATP-dependent RNA helicase DHX8 OS=Homo sapiens OX=9606 GN=DHX8 PE=1 SV=1	25	20.9344	22.0765	21.0323	21.6051	21.7646	21.785	21.71	21.482	21.6874	21.3355	22.0154
DHX9_HUMAN	Q08211	ATP-dependent RNA helicase A OS=Homo sapiens OX=9606 GN=DHX9 PE=1 SV=4	119	25.2184	26.3944	25.5068	25.1967	24.8232	25.2104	25.0975	25.256	25.2788	24.7645	25.5471
DHYS_HUMAN	P49366	Deoxyhypusine synthase OS=Homo sapiens OX=9606 GN=DHPS PE=1 SV=1	18	20.7297	20.7492	22.321	20.6231	21.3465	22.5816	21.8118	21.8816	22.4795	21.52	21.1212
DI3L2_HUMAN	Q8IYB7	DIS3-like exonuclease 2 OS=Homo sapiens OX=9606 GN=DIS3L2 PE=1 SV=4	7	20.1996	20.88	20.5467	20.2967	20.1152	20.6277	20.3104	20.0474	20.1603	20.311	20.6656
DIAC_HUMAN	Q01459	Di-N-acetylchitobiase OS=Homo sapiens OX=9606 GN=CTBS PE=1 SV=1	1	17.8918	15.7147	15.8961	14.3809	17.0881	15.8856	14.9047	14.5558	14.9406	15.1152	15.1582
DIAP1_HUMAN	O60610	Protein diaphanous homolog 1 OS=Homo sapiens OX=9606 GN=DIAPH1 PE=1 SV=2	104	23.5839	24.1186	24.1436	24.8257	24.8464	24.5695	24.7289	24.1257	24.6948	24.4589	23.8225
DIAP2_HUMAN	O60879	Protein diaphanous homolog 2 OS=Homo sapiens OX=9606 GN=DIAPH2 PE=1 SV=1	18	18.5065	21.1079	19.7841	19.9077	20.3932	20.7918	19.6737	21.0637	22.1001	21.026	20.1397
DIAP3_HUMAN	Q9NSV4	Protein diaphanous homolog 3 OS=Homo sapiens OX=9606 GN=DIAPH3 PE=1 SV=4	14	18.7296	19.0191	19.6518	19.9632	19.9585	20.038	19.978	21.0214	20.1715	20.1341	20.4745
DICER_HUMAN	Q9UPY3	Endoribonuclease Dicer OS=Homo sapiens OX=9606 GN=DICER1 PE=1 SV=3	13	19.5644	19.2704	19.317	19.6472	19.4958	20.4392	20.8529	19.8216	18.968	19.5518	20.9743
DIC_HUMAN	Q9UBX3	Mitochondrial dicarboxylate carrier OS=Homo sapiens OX=9606 GN=SLC25A10 PE=1 SV=2	9	21.6628	21.3393	20.7492	20.425	20.2039	19.5595	21.1319	19.8274	19.0511	21.3721	20.7231
DIDO1_HUMAN	Q9BTC0	Death-inducer obliterator 1 OS=Homo sapiens OX=9606 GN=DIDO1 PE=1 SV=5	42	22.0509	23.2428	22.5599	22.2621	21.8525	22.1781	21.9133	22.4047	21.7972	21.9133	22.2459
DIEXF_HUMAN	Q68CQ4	Digestive organ expansion factor homolog OS=Homo sapiens OX=9606 GN=DIEXF PE=1 SV=2	16	20.5076	21.566	21.1374	21.2276	20.6336	20.7621	21.5145	21.0764	21.4551	20.5555	20.9784
DIK2A_HUMAN	Q8NDZ4	Divergent protein kinase domain 2A OS=Homo sapiens OX=9606 GN=DIPK2A PE=1 SV=1	5	17.9188	19.689	18.6769	18.4533	17.7943	17.3217	18.9445	18.3821	18.0225	19.0818	18.0303
DIM1_HUMAN	Q9UNQ2	Probable dimethyladenosine transferase OS=Homo sapiens OX=9606 GN=DIMT1 PE=1 SV=1	11	20.0562	20.3406	20.3285	20.9622	20.0091	20.6037	21.4164	20.8247	20.578	20.9477	21.6009
DIP2A_HUMAN	Q14689	Disco-interacting protein 2 homolog A OS=Homo sapiens OX=9606 GN=DIP2A PE=1 SV=2	6	18.8127	18.922	18.759	18.2756	18.4286	18.5994	18.3079	18.1767	18.6511	18.6467	18.779
DIP2B_HUMAN	Q9P265	Disco-interacting protein 2 homolog B OS=Homo sapiens OX=9606 GN=DIP2B PE=1 SV=3	30	20.9645	21.5643	21.5922	20.7409	20.6606	20.7634	21.2948	21.9278	20.233	21.1392	20.8023
DIP2C_HUMAN	Q9Y2E4	Disco-interacting protein 2 homolog C OS=Homo sapiens OX=9606 GN=DIP2C PE=1 SV=2	4	18.4133	18.3429	18.1811	17.5587	17.595	18.1934	17.703	17.6737	18.2845	18.2987	18.3587
DIRC2_HUMAN	Q96SL1	Solute carrier family 49 member 4 OS=Homo sapiens OX=9606 GN=SLC49A4 PE=1 SV=1	2	14.8867	16.4248	13.8554	15.045	16.639	16.4489	16.5501	16.6408	16.2751	15.7639	16.8222
DJB11_HUMAN	Q9UBS4	DnaJ homolog subfamily B member 11 OS=Homo sapiens OX=9606 GN=DNAJB11 PE=1 SV=1	34	23.4057	22.6542	23.2771	23.6953	23.6303	23.3093	23.6136	23.4043	22.6109	23.3609	22.9576
DJB12_HUMAN	Q9NXW2	DnaJ homolog subfamily B member 12 OS=Homo sapiens OX=9606 GN=DNAJB12 PE=1 SV=5	15	20.235	19.8828	20.2553	20.6521	19.8694	20.1841	20.2453	20.8128	20.4736	20.9941	20.356
DJB14_HUMAN	Q8TBM8	DnaJ homolog subfamily B member 14 OS=Homo sapiens OX=9606 GN=DNAJB14 PE=1 SV=1	6	20.0399	18.248	19.1688	19.3617	19.5552	19.4367	19.8694	18.9256	19.3506	19.6541	19.8915
DJC10_HUMAN	Q8IXB1	DnaJ homolog subfamily C member 10 OS=Homo sapiens OX=9606 GN=DNAJC10 PE=1 SV=2	17	21.8238	21.0534	21.0692	21.4263	20.6652	21.866	21.6589	20.9981	21.0534	20.8036	21.0281
DJC11_HUMAN	Q9NVH1	DnaJ homolog subfamily C member 11 OS=Homo sapiens OX=9606 GN=DNAJC11 PE=1 SV=2	21	22.7464	23.3059	23.2987	22.63	22.8314	23.1201	22.6553	23.4449	23.1115	22.8645	22.7321
DJC13_HUMAN	O75165	DnaJ homolog subfamily C member 13 OS=Homo sapiens OX=9606 GN=DNAJC13 PE=1 SV=5	50	22.5042	22.4175	23.496	21.9319	22.768	22.773	22.5681	22.5902	22.7043	22.2621	22.6542
DJC14_HUMAN	Q6Y2X3	DnaJ homolog subfamily C member 14 OS=Homo sapiens OX=9606 GN=DNAJC14 PE=2 SV=2	2	15.8297	14.7776	15.7819	15.1318	14.8096	15.3308	15.0892	15.2515	15.6258	15.137	14.8886
DJC15_HUMAN	Q9Y5T4	DnaJ homolog subfamily C member 15 OS=Homo sapiens OX=9606 GN=DNAJC15 PE=1 SV=2	1	14.7814	15.9967	13.9894	14.008	15.1513	15.354	15.2106	16.7922	15.8935	15.9723	16.6454
DJC16_HUMAN	Q9Y2G8	DnaJ homolog subfamily C member 16 OS=Homo sapiens OX=9606 GN=DNAJC16 PE=2 SV=3	3	17.0538	17.7726	17.216	16.9808	16.5941	16.944	16.8005	17.9382	16.7635	17.2839	17.4503
DJC17_HUMAN	Q9NVM6	DnaJ homolog subfamily C member 17 OS=Homo sapiens OX=9606 GN=DNAJC17 PE=1 SV=1	17	21.9612	21.545	21.1337	21.4411	20.5063	20.842	21.2545	20.3285	21.8649	20.4025	21.0404
DJC21_HUMAN	Q5F1R6	DnaJ homolog subfamily C member 21 OS=Homo sapiens OX=9606 GN=DNAJC21 PE=1 SV=2	11	19.7325	19.0183	21.1765	19.8881	20.1334	20.044	20.0434	19.59	20.1173	20.5206	19.9881
DJC25_HUMAN	Q9H1X3	DnaJ homolog subfamily C member 25 OS=Homo sapiens OX=9606 GN=DNAJC25 PE=1 SV=1	3	17.0441	17.2065	17.4728	18.0509	17.9042	17.6817	17.7272	17.8205	18.3517	18.9073	18.235
DJC30_HUMAN	Q96LL9	DnaJ homolog subfamily C member 30, mitochondrial OS=Homo sapiens OX=9606 GN=DNAJC30 PE=1 SV=3	2	14.713	15.4301	14.1326	14.6655	14.9384	15.0556	14.3786	14.9169	14.8903	15.4044	15.2482
DKC1_HUMAN	O60832	H/ACA ribonucleoprotein complex subunit DKC1 OS=Homo sapiens OX=9606 GN=DKC1 PE=1 SV=3	43	24.7289	24.5287	24.0637	24.2879	23.872	24.0961	24.1462	24.4549	24.0978	24.0961	23.9658
DLDH_HUMAN	P09622	Dihydrolipoyl dehydrogenase, mitochondrial OS=Homo sapiens OX=9606 GN=DLD PE=1 SV=2	84	24.6153	26.3769	25.0153	24.244	24.536	25.465	24.6817	24.6198	25.6048	24.7145	24.8055
DLG1_HUMAN	Q12959	Disks large homolog 1 OS=Homo sapiens OX=9606 GN=DLG1 PE=1 SV=2	36	22.2302	22.6805	22.9115	22.4517	22.9714	22.786	22.7082	21.5542	21.794	22.2754	22.362
DLG2_HUMAN	Q15700	Disks large homolog 2 OS=Homo sapiens OX=9606 GN=DLG2 PE=1 SV=3	7	20.3889	19.9673	20.3901	19.9822	20.3084	19.9373	20.1132	18.7815	19.2965	19.7981	19.783
DLG3_HUMAN	Q92796	Disks large homolog 3 OS=Homo sapiens OX=9606 GN=DLG3 PE=1 SV=2	10	20.2316	19.7974	20.1373	18.4526	18.6822	17.6159	16.2768	16.4417	19.0795	16.7505	19.0527
DLG5_HUMAN	Q8TDM6	Disks large homolog 5 OS=Homo sapiens OX=9606 GN=DLG5 PE=1 SV=4	22	20.4208	19.9373	22.1797	19.9673	20.0107	20.0713	20.9146	19.6251	19.7931	19.7862	19.8117
DLGP4_HUMAN	Q9Y2H0	Disks large-associated protein 4 OS=Homo sapiens OX=9606 GN=DLGAP4 PE=1 SV=3	5	18.1983	19.0213	18.6675	18.6245	17.9654	17.7169	18.1257	18.9698	18.4184	18.5623	17.8901
DLGP5_HUMAN	Q15398	Disks large-associated protein 5 OS=Homo sapiens OX=9606 GN=DLGAP5 PE=1 SV=2	25	20.5542	20.6371	21.8514	21.6325	21.6116	21.6116	21.9238	22.347	21.4388	22.2286	22.1293
DLP1_HUMAN	Q86YH6	Decaprenyl-diphosphate synthase subunit 2 OS=Homo sapiens OX=9606 GN=PDSS2 PE=1 SV=2	3	18.0868	17.4714	16.8772	16.8222	17.7755	17.4618	17.2473	17.0226	16.5941	18.0584	17.0651
DLRB1_HUMAN	Q9NP97	Dynein light chain roadblock-type 1 OS=Homo sapiens OX=9606 GN=DYNLRB1 PE=1 SV=3	5	21.2271	20.9921	20.7893	21.1047	21.1513	20.4165	20.273	21.1591	20.8128	20.7117	19.9337
DMAC2_HUMAN	Q9NW81	Distal membrane-arm assembly complex protein 2 OS=Homo sapiens OX=9606 GN=DMAC2 PE=1 SV=3	1	16.3493	15.8058	16.2627	14.769	15.9341	15.3558	14.1124	14.0637	15.9449	15.305	15.5627
DMAP1_HUMAN	Q9NPF5	DNA methyltransferase 1-associated protein 1 OS=Homo sapiens OX=9606 GN=DMAP1 PE=1 SV=1	21	21.647	22.0904	21.545	21.6874	21.6354	21.4443	21.2249	21.384	21.2474	21.654	21.609
DMD_HUMAN	P11532	Dystrophin OS=Homo sapiens OX=9606 GN=DMD PE=1 SV=3	5	20.2337	18.235	19.7343	20.0842	20.3416	20.8302	19.5256	21.1267	20.8745	20.6371	21.5607
DMWD_HUMAN	Q09019	Dystrophia myotonica WD repeat-containing protein OS=Homo sapiens OX=9606 GN=DMWD PE=1 SV=3	2	14.7172	14.5007	14.0922	14.7596	14.3786	14.7869	14.8171	15.3153	14.3846	15.2106	14.7157
DMXL1_HUMAN	Q9Y485	DmX-like protein 1 OS=Homo sapiens OX=9606 GN=DMXL1 PE=1 SV=3	16	19.7968	19.352	20.5187	19.6935	19.251	20.0028	19.3184	20.0294	18.1355	20.0553	19.5278
DMXL2_HUMAN	Q8TDJ6	DmX-like protein 2 OS=Homo sapiens OX=9606 GN=DMXL2 PE=1 SV=2	2	16.8805	16.8403	16.3669	16.2697	16.5341	17.2065	16.4503	16.1013	17.097	16.2951	16.791
DNJA1_HUMAN	P31689	DnaJ homolog subfamily A member 1 OS=Homo sapiens OX=9606 GN=DNAJA1 PE=1 SV=2	56	24.3702	23.3378	24.1358	24.04	24.3129	23.6953	23.9034	24.7778	24.6412	23.7496	24.7198
DNJA2_HUMAN	O60884	DnaJ homolog subfamily A member 2 OS=Homo sapiens OX=9606 GN=DNAJA2 PE=1 SV=1	26	24.1257	22.1746	23.9674	23.4472	24.4748	23.5011	23.872	23.0023	23.4351	23.2415	23.5514
DNJA3_HUMAN	Q96EY1	DnaJ homolog subfamily A member 3, mitochondrial OS=Homo sapiens OX=9606 GN=DNAJA3 PE=1 SV=2	22	21.6908	21.6295	21.3218	21.0582	21.2174	20.9287	20.8293	20.886	21.0544	21.3297	21.0665
DNJA4_HUMAN	Q8WW22	DnaJ homolog subfamily A member 4 OS=Homo sapiens OX=9606 GN=DNAJA4 PE=1 SV=1	4	21.3364	20.1703	20.9852	21.2205	21.0161	20.3748	20.7025	21.1871	21.2196	20.2524	21.3522
DNJB1_HUMAN	P25685	DnaJ homolog subfamily B member 1 OS=Homo sapiens OX=9606 GN=DNAJB1 PE=1 SV=4	46	24.9129	24.3486	24.5206	24.2569	25.1502	25.6791	25.2664	23.7671	25.0194	24.4008	24.7007
DNJB2_HUMAN	P25686	DnaJ homolog subfamily B member 2 OS=Homo sapiens OX=9606 GN=DNAJB2 PE=1 SV=3	10	19.8186	19.0252	19.692	19.0283	18.994	19.4111	18.8672	19.1698	19.6701	19.5943	18.8772
DNJB4_HUMAN	Q9UDY4	DnaJ homolog subfamily B member 4 OS=Homo sapiens OX=9606 GN=DNAJB4 PE=1 SV=1	10	17.1241	16.9752	16.8403	18.7955	18.8633	19.4936	20.7695	21.7499	20.9806	20.3926	19.4649
DNJB6_HUMAN	O75190	DnaJ homolog subfamily B member 6 OS=Homo sapiens OX=9606 GN=DNAJB6 PE=1 SV=2	10	19.3866	19.2477	19.2688	19.2407	19.2407	19.6082	18.9819	19.6447	20.3375	19.4473	18.9408
DNJC1_HUMAN	Q96KC8	DnaJ homolog subfamily C member 1 OS=Homo sapiens OX=9606 GN=DNAJC1 PE=1 SV=1	13	21.5238	21.9915	23.6464	21.1485	20.9316	20.9239	19.2831	21.5434	21.2832	21.236	20.3331
DNJC2_HUMAN	Q99543	DnaJ homolog subfamily C member 2 OS=Homo sapiens OX=9606 GN=DNAJC2 PE=1 SV=4	29	20.4816	21.937	21.9942	21.4535	21.6776	21.7842	22.0297	21.6377	21.6727	21.794	21.6865
DNJC3_HUMAN	Q13217	DnaJ homolog subfamily C member 3 OS=Homo sapiens OX=9606 GN=DNAJC3 PE=1 SV=1	26	22.8129	22.9677	22.036	22.1906	23.6639	23.7078	23.19	23.7547	23.2641	23.0609	23.2829
DNJC5_HUMAN	Q9H3Z4	DnaJ homolog subfamily C member 5 OS=Homo sapiens OX=9606 GN=DNAJC5 PE=1 SV=1	2	18.5353	19.0986	18.1787	17.685	18.3231	18.7853	18.7296	18.6179	17.8113	18.5704	18.1684
DNJC7_HUMAN	Q99615	DnaJ homolog subfamily C member 7 OS=Homo sapiens OX=9606 GN=DNAJC7 PE=1 SV=2	45	22.71	23.4361	23.4833	23.5561	24.5594	23.5812	23.8989	23.8264	24.2879	23.6157	24.4715
DNJC8_HUMAN	O75937	DnaJ homolog subfamily C member 8 OS=Homo sapiens OX=9606 GN=DNAJC8 PE=1 SV=2	45	23.5605	24.302	23.7821	23.7496	23.6181	24.0751	23.6246	24.0308	24.6695	24.0041	24.1998
DNJC9_HUMAN	Q8WXX5	DnaJ homolog subfamily C member 9 OS=Homo sapiens OX=9606 GN=DNAJC9 PE=1 SV=1	31	21.8247	22.6759	21.8312	22.6668	21.3387	22.0871	22.7878	22.5698	22.3836	23.1132	22.5077
DNLI1_HUMAN	P18858	DNA ligase 1 OS=Homo sapiens OX=9606 GN=LIG1 PE=1 SV=1	28	22.53	22.665	21.5739	22.8026	21.6026	21.8025	22.367	21.5228	21.2122	21.0823	22.7304
DNLI3_HUMAN	P49916	DNA ligase 3 OS=Homo sapiens OX=9606 GN=LIG3 PE=1 SV=2	54	23.207	23.5561	23.0259	22.2286	22.1115	22.1763	22.2503	21.6653	21.6747	21.5542	22.8869
DNLI4_HUMAN	P49917	DNA ligase 4 OS=Homo sapiens OX=9606 GN=LIG4 PE=1 SV=2	6	18.2471	17.8727	18.8199	18.2836	18.1787	19.4127	19.4582	19.4224	18.6661	18.7323	19.1009
DNLZ_HUMAN	Q5SXM8	DNL-type zinc finger protein OS=Homo sapiens OX=9606 GN=DNLZ PE=1 SV=1	2	17.5581	16.9385	16.1517	17.5065	16.5376	15.8195	16.688	17.4451	16.5376	15.9843	16.1415
DNM1L_HUMAN	O00429	Dynamin-1-like protein OS=Homo sapiens OX=9606 GN=DNM1L PE=1 SV=2	84	23.2117	23.6823	24.3656	23.8395	23.5691	24.0308	24.9316	24.0169	24.7479	25.1767	24.2639
DNM3A_HUMAN	Q9Y6K1	DNA (cytosine-5)-methyltransferase 3A OS=Homo sapiens OX=9606 GN=DNMT3A PE=1 SV=4	6	17.1004	18.5094	17.7308	16.8097	17.4184	17.9273	16.9299	16.5574	16.8602	16.6494	18.4239
DNMBP_HUMAN	Q6XZF7	Dynamin-binding protein OS=Homo sapiens OX=9606 GN=DNMBP PE=1 SV=1	9	18.9316	17.9628	18.6991	18.4773	17.9188	18.8952	18.9925	20.2228	18.8	18.83	18.522
DNMT1_HUMAN	P26358	DNA (cytosine-5)-methyltransferase 1 OS=Homo sapiens OX=9606 GN=DNMT1 PE=1 SV=2	58	22.9677	23.3785	22.4406	23.3201	22.9868	23.7095	23.334	22.9941	22.6717	22.4543	23.6303
DNPEP_HUMAN	Q9ULA0	Aspartyl aminopeptidase OS=Homo sapiens OX=9606 GN=DNPEP PE=1 SV=1	22	22.5198	21.7137	21.4291	21.3727	21.0106	20.8221	21.4069	20.7865	21.9166	20.9432	20.5853
DNPH1_HUMAN	O43598	2'-deoxynucleoside 5'-phosphate N-hydrolase 1 OS=Homo sapiens OX=9606 GN=DNPH1 PE=1 SV=1	8	19.7063	20.3228	19.766	18.0995	20.3551	19.8989	18.5249	19.9571	19.188	20.0771	19.0191
DNS2A_HUMAN	O00115	Deoxyribonuclease-2-alpha OS=Homo sapiens OX=9606 GN=DNASE2 PE=1 SV=2	4	22.161	21.8477	21.8743	18.0918	21.0965	19.8398	19.9919	19.0899	20.1987	19.7651	19.751
DOC10_HUMAN	Q96BY6	Dedicator of cytokinesis protein 10 OS=Homo sapiens OX=9606 GN=DOCK10 PE=1 SV=3	9	16.3608	19.6671	17.6237	19.5272	17.2769	20.057	18.5667	21.0953	19.8453	20.0762	17.2733
DOC11_HUMAN	Q5JSL3	Dedicator of cytokinesis protein 11 OS=Homo sapiens OX=9606 GN=DOCK11 PE=1 SV=2	3	16.7028	16.9523	16.6702	18.1111	16.9022	17.5874	16.9499	18.965	17.8097	17.4804	16.4911
DOCK1_HUMAN	Q14185	Dedicator of cytokinesis protein 1 OS=Homo sapiens OX=9606 GN=DOCK1 PE=1 SV=2	13	20.8955	20.472	20.3416	20.0978	20.237	20.6574	21.2644	20.5658	20.3727	20.4244	20.9355
DOCK5_HUMAN	Q9H7D0	Dedicator of cytokinesis protein 5 OS=Homo sapiens OX=9606 GN=DOCK5 PE=1 SV=3	17	21.5758	19.4277	20.4656	20.4792	20.7016	21.3136	21.145	21.9009	20.7745	21.1337	20.159
DOCK6_HUMAN	Q96HP0	Dedicator of cytokinesis protein 6 OS=Homo sapiens OX=9606 GN=DOCK6 PE=1 SV=3	13	20.4244	20.4773	20.6638	20.5795	21.1382	21.7472	21.0891	20.2725	20.2324	20.1649	20.4128
DOCK7_HUMAN	Q96N67	Dedicator of cytokinesis protein 7 OS=Homo sapiens OX=9606 GN=DOCK7 PE=1 SV=4	45	22.2668	22.0479	22.093	22.3922	22.0129	22.3935	22.2802	23.1201	23.1989	22.7586	23.1747
DOCK8_HUMAN	Q8NF50	Dedicator of cytokinesis protein 8 OS=Homo sapiens OX=9606 GN=DOCK8 PE=1 SV=3	2	16.7522	17.8031	17.2397	17.3862	17.5967	18.3373	17.6802	16.7225	16.435	16.6433	17.0842
DOCK9_HUMAN	Q9BZ29	Dedicator of cytokinesis protein 9 OS=Homo sapiens OX=9606 GN=DOCK9 PE=1 SV=2	15	19.575	19.9966	19.8699	21.0091	20.9458	20.951	19.5354	19.8782	20.2067	19.7057	19.8982
DOHH_HUMAN	Q9BU89	Deoxyhypusine hydroxylase OS=Homo sapiens OX=9606 GN=DOHH PE=1 SV=1	1	15.3136	15.1293	14.7751	15.4044	15.3997	14.0006	14.8631	15.2743	14.6407	14.1995	14.5173
DONS_HUMAN	Q9NYP3	Protein downstream neighbor of Son OS=Homo sapiens OX=9606 GN=DONSON PE=1 SV=2	1	15.354	15.544	15.527	18.1955	16.2805	16.7313	16.4933	16.7313	17.105	15.7102	17.116
DOP1_HUMAN	Q5JWR5	Protein dopey-1 OS=Homo sapiens OX=9606 GN=DOP1A PE=2 SV=1	2	20.4708	20.0827	20.0219	19.6743	19.4554	18.862	20.7148	20.0949	20.314	21.5791	19.9344
DOP2_HUMAN	Q9Y3R5	Protein dopey-2 OS=Homo sapiens OX=9606 GN=DOP1B PE=1 SV=5	12	20.2301	20.4044	20.4905	19.0784	19.188	18.994	19.1723	20.1821	19.6912	19.7068	18.8883
DOPD_HUMAN	P30046	D-dopachrome decarboxylase OS=Homo sapiens OX=9606 GN=DDT PE=1 SV=3	2	19.6219	19.3419	19.6733	19.9844	19.2636	19.0268	17.87	19.1363	18.9057	17.5425	18.2545
DOT1L_HUMAN	Q8TEK3	Histone-lysine N-methyltransferase, H3 lysine-79 specific OS=Homo sapiens OX=9606 GN=DOT1L PE=1 SV=3	2	16.3564	16.2573	16.1136	16.1661	17.1951	15.7676	15.7167	14.9293	16.0446	15.3223	14.8715
DP13A_HUMAN	Q9UKG1	DCC-interacting protein 13-alpha OS=Homo sapiens OX=9606 GN=APPL1 PE=1 SV=1	24	22.2164	22.2716	22.256	20.3369	20.9755	21.6058	20.0992	21.2352	21.1298	21.2398	21.658
DP13B_HUMAN	Q8NEU8	DCC-interacting protein 13-beta OS=Homo sapiens OX=9606 GN=APPL2 PE=1 SV=3	9	20.1044	20.388	20.5953	19.635	19.7532	20.0362	19.6472	19.2897	19.3785	19.7713	20.5225
DPCD_HUMAN	Q9BVM2	Protein DPCD OS=Homo sapiens OX=9606 GN=DPCD PE=1 SV=2	5	18.7316	19.0477	19.4299	18.1684	18.5162	18.676	19.2003	19.2187	18.0303	18.8694	18.9585
DPF3_HUMAN	Q92784	Zinc finger protein DPF3 OS=Homo sapiens OX=9606 GN=DPF3 PE=1 SV=3	3	16.0084	15.3308	14.6855	14.7776	13.0723	14.2911	15.0264	17.9743	15.3964	18.2683	14.3991
DPH1_HUMAN	Q9BZG8	2-(3-amino-3-carboxypropyl)histidine synthase subunit 1 OS=Homo sapiens OX=9606 GN=DPH1 PE=1 SV=2	5	18.5866	18.7563	18.6914	18.6563	19.0477	18.7761	19.0009	19.2205	18.9494	18.9268	18.8024
DPH2_HUMAN	Q9BQC3	2-(3-amino-3-carboxypropyl)histidine synthase subunit 2 OS=Homo sapiens OX=9606 GN=DPH2 PE=1 SV=1	4	18.235	18.6013	18.0415	18.2861	18.1811	18.0798	18.229	18.61	18.4876	17.9986	17.7361
DPH5_HUMAN	Q9H2P9	Diphthine methyl ester synthase OS=Homo sapiens OX=9606 GN=DPH5 PE=1 SV=2	5	19.1854	18.6769	18.4983	18.7098	19.4596	18.3453	18.6301	19.0569	18.3598	19.2195	19.332
DPH6_HUMAN	Q7L8W6	Diphthine--ammonia ligase OS=Homo sapiens OX=9606 GN=DPH6 PE=1 SV=3	5	19.8748	19.711	20.553	20.0174	20.0779	19.0154	20.7918	19.1467	20.0139	19.8814	19.9122
DPM1_HUMAN	O60762	Dolichol-phosphate mannosyltransferase subunit 1 OS=Homo sapiens OX=9606 GN=DPM1 PE=1 SV=1	24	20.7934	20.7088	21.3048	20.4057	20.7796	20.7318	20.0802	21.1308	20.5549	20.9394	20.6521
DPM3_HUMAN	Q9P2X0	Dolichol-phosphate mannosyltransferase subunit 3 OS=Homo sapiens OX=9606 GN=DPM3 PE=1 SV=2	4	17.3056	16.9536	17.4795	16.0093	17.153	17.0269	16.9652	17.7255	16.9299	17.3594	17.1177
DPOA2_HUMAN	Q14181	DNA polymerase alpha subunit B OS=Homo sapiens OX=9606 GN=POLA2 PE=1 SV=2	6	18.159	18.7843	18.5379	18.1811	19.1384	18.2244	18.4786	19.3557	18.1562	19.5586	19.4397
DPOD1_HUMAN	P28340	DNA polymerase delta catalytic subunit OS=Homo sapiens OX=9606 GN=POLD1 PE=1 SV=2	36	22.2117	22.634	21.8465	21.6009	22.3576	22.2092	22.4992	21.789	21.935	21.6512	22.4197
DPOD2_HUMAN	P49005	DNA polymerase delta subunit 2 OS=Homo sapiens OX=9606 GN=POLD2 PE=1 SV=1	10	19.6269	19.7343	19.2956	19.4485	19.8134	19.6042	19.9232	19.3828	19.4224	19.3275	19.5472
DPOD3_HUMAN	Q15054	DNA polymerase delta subunit 3 OS=Homo sapiens OX=9606 GN=POLD3 PE=1 SV=2	11	20.1484	21.5464	20.6742	20.584	20.7128	20.7397	21.4915	20.6198	20.6198	20.4631	21.3805
DPOE1_HUMAN	Q07864	DNA polymerase epsilon catalytic subunit A OS=Homo sapiens OX=9606 GN=POLE PE=1 SV=5	19	20.6255	20.0236	20.0053	20.2361	20.6161	20.1191	20.7389	20.1211	20.167	20.1562	20.8382
DPOE2_HUMAN	P56282	DNA polymerase epsilon subunit 2 OS=Homo sapiens OX=9606 GN=POLE2 PE=1 SV=2	7	19.3094	18.6215	18.9103	18.5162	18.3972	18.3289	18.8655	18.7515	18.3942	18.6544	19.3457
DPOE3_HUMAN	Q9NRF9	DNA polymerase epsilon subunit 3 OS=Homo sapiens OX=9606 GN=POLE3 PE=1 SV=1	19	21.0393	21.4156	20.4295	22.1919	21.708	20.717	21.4347	21.7729	21.7786	21.2948	21.3186
DPOE4_HUMAN	Q9NR33	DNA polymerase epsilon subunit 4 OS=Homo sapiens OX=9606 GN=POLE4 PE=1 SV=2	1	15.6022	14.9581	14.1928	14.61	15.0679	14.5985	14.5316	14.9242	14.7101	15.3516	14.9757
DPOG1_HUMAN	P54098	DNA polymerase subunit gamma-1 OS=Homo sapiens OX=9606 GN=POLG PE=1 SV=1	7	17.9472	17.3171	17.5587	17.3158	16.7991	16.9752	17.7308	17.1456	16.9081	16.9585	17.1272
DPOG2_HUMAN	Q9UHN1	DNA polymerase subunit gamma-2, mitochondrial OS=Homo sapiens OX=9606 GN=POLG2 PE=1 SV=1	2	19.4882	18.7489	18.3373	17.7255	18.2659	18.8845	18.5896	17.5211	17.8587	17.7626	17.9715
DPOLA_HUMAN	P09884	DNA polymerase alpha catalytic subunit OS=Homo sapiens OX=9606 GN=POLA1 PE=1 SV=2	22	20.696	21.4952	20.8823	20.6409	20.6874	20.2441	20.6115	21.5475	20.6533	20.9524	22.1642
DPOLB_HUMAN	P06746	DNA polymerase beta OS=Homo sapiens OX=9606 GN=POLB PE=1 SV=3	15	22.0585	21.6497	22.6224	21.1079	22.3177	20.7612	21.0572	20.8608	21.3455	22.347	20.7016
DPOLL_HUMAN	Q9UGP5	DNA polymerase lambda OS=Homo sapiens OX=9606 GN=POLL PE=1 SV=1	2	16.739	16.0205	16.0759	16.0547	15.917	15.8935	17.2373	15.65	15.9877	15.9008	15.6288
DPOLQ_HUMAN	O75417	DNA polymerase theta OS=Homo sapiens OX=9606 GN=POLQ PE=1 SV=2	1	17.1742	13.6184	14.5774	14.4526	17.5897	14.2749	14.1034	15.4444	16.7522	17.2908	13.6715
DPP2_HUMAN	Q9UHL4	Dipeptidyl peptidase 2 OS=Homo sapiens OX=9606 GN=DPP7 PE=1 SV=3	16	23.1649	20.7818	20.5879	18.4184	19.8125	19.3853	19.8576	17.8004	19.4804	18.6386	18.1644
DPP3_HUMAN	Q9NY33	Dipeptidyl peptidase 3 OS=Homo sapiens OX=9606 GN=DPP3 PE=1 SV=2	59	25.465	25.0705	24.1787	25.0099	24.5933	25.5313	24.686	23.9216	24.2825	23.9364	23.632
DPP4_HUMAN	P27487	Dipeptidyl peptidase 4 OS=Homo sapiens OX=9606 GN=DPP4 PE=1 SV=2	2	14.127	13.6583	14.5089	14.4807	16.5807	14.7736	15.5298	15.9314	16.8273	14.427	18.4773
DPP8_HUMAN	Q6V1X1	Dipeptidyl peptidase 8 OS=Homo sapiens OX=9606 GN=DPP8 PE=1 SV=1	2	16.7505	16.7898	17.1816	17.3098	16.4417	16.4114	15.8614	16.3169	16.7323	16.4067	16.803
DPP9_HUMAN	Q86TI2	Dipeptidyl peptidase 9 OS=Homo sapiens OX=9606 GN=DPP9 PE=1 SV=3	21	22.4795	21.8349	22.2911	22.5569	22.2503	21.9964	22.8314	22.3759	22.5478	23.082	21.6354
DPS1_HUMAN	Q5T2R2	Decaprenyl-diphosphate synthase subunit 1 OS=Homo sapiens OX=9606 GN=PDSS1 PE=1 SV=1	1	12.7376	12.3903	13.1069	12.8214	12.945	11.8589	11.496	11.6115	12.517	11.7041	11.9294
DPY30_HUMAN	Q9C005	Protein dpy-30 homolog OS=Homo sapiens OX=9606 GN=DPY30 PE=1 SV=1	1	15.5665	15.6203	14.7814	15.9783	15.3378	14.2133	14.4245	14.3893	14.8313	14.145	14.8141
DPYD_HUMAN	Q12882	Dihydropyrimidine dehydrogenase [NADP(+)] OS=Homo sapiens OX=9606 GN=DPYD PE=1 SV=2	14	18.3274	18.1101	18.1019	18.6497	21.0278	21.1745	19.5175	20.411	19.1832	20.8709	20.9414
DPYL1_HUMAN	Q14194	Dihydropyrimidinase-related protein 1 OS=Homo sapiens OX=9606 GN=CRMP1 PE=1 SV=1	14	18.965	18.9227	19.6314	19.4747	19.8067	20.8488	19.4328	23.0188	23.0985	21.1174	21.0063
DPYL2_HUMAN	Q16555	Dihydropyrimidinase-related protein 2 OS=Homo sapiens OX=9606 GN=DPYSL2 PE=1 SV=1	77	22.1237	22.2802	22.885	22.5625	22.7182	24.198	22.4718	26.2341	23.6823	24.4045	24.0074
DPYL3_HUMAN	Q14195	Dihydropyrimidinase-related protein 3 OS=Homo sapiens OX=9606 GN=DPYSL3 PE=1 SV=1	18	18.6991	18.862	20.6289	18.9819	19.5272	20.7545	18.8686	20.6176	22.6124	19.548	19.6991
DPYL4_HUMAN	O14531	Dihydropyrimidinase-related protein 4 OS=Homo sapiens OX=9606 GN=DPYSL4 PE=1 SV=2	5	16.2392	16.3786	17.0702	17.1876	17.832	16.3888	17.5554	20.0511	20.2361	18.2319	16.9771
DPYL5_HUMAN	Q9BPU6	Dihydropyrimidinase-related protein 5 OS=Homo sapiens OX=9606 GN=DPYSL5 PE=1 SV=1	3	14.2366	13.4542	17.8153	17.1376	19.9807	18.5081	15.8346	17.297	18.7732	16.4114	17.5514
DQB1_HUMAN	P01920	HLA class II histocompatibility antigen, DQ beta 1 chain OS=Homo sapiens OX=9606 GN=HLA-DQB1 PE=1 SV=2	1	12.0933	12.3581	12.9134	13.3283	12.7921	11.6115	12.5489	11.7647	10.7169	11.6724	12.256
DQB2_HUMAN	P05538	HLA class II histocompatibility antigen, DQ beta 2 chain OS=Homo sapiens OX=9606 GN=HLA-DQB2 PE=1 SV=2	1	12.0933	12.3581	12.9134	13.3283	12.7921	11.6115	12.5489	11.7647	10.7169	11.6724	12.256
DR4L2_HUMAN	Q6PKH6	Dehydrogenase/reductase SDR family member 4-like 2 OS=Homo sapiens OX=9606 GN=DHRS4L2 PE=2 SV=1	6	20.1292	19.4776	19.659	19.7436	20.2823	19.7885	18.8246	19.4736	18.9146	20.1812	19.7532
DRA_HUMAN	P01903	HLA class II histocompatibility antigen, DR alpha chain OS=Homo sapiens OX=9606 GN=HLA-DRA PE=1 SV=1	1	15.5599	15.4761	15.1191	15.2177	15.7468	14.9541	15.4589	14.7832	14.7844	15.2993	15.1794
DRB4_HUMAN	P13762	HLA class II histocompatibility antigen, DR beta 4 chain OS=Homo sapiens OX=9606 GN=HLA-DRB4 PE=1 SV=2	1	17.0762	16.103	16.4893	16.4905	18.8553	16.2657	15.8591	15.9346	16.2116	16.0182	16.0079
DRB5_HUMAN	Q30154	HLA class II histocompatibility antigen, DR beta 5 chain OS=Homo sapiens OX=9606 GN=HLA-DRB5 PE=1 SV=1	1	12.0933	12.3581	12.9134	13.3283	12.7921	11.6115	12.5489	11.7647	10.7169	11.6724	12.256
DRB_HUMAN	P01911	HLA class II histocompatibility antigen, DRB1 beta chain OS=Homo sapiens OX=9606 GN=HLA-DRB1 PE=1 SV=2	1	17.0762	16.103	16.4893	16.4905	18.8553	16.2657	15.8591	15.9346	16.2116	16.0182	16.0079
DRC5_HUMAN	Q5JU00	Dynein regulatory complex subunit 5 OS=Homo sapiens OX=9606 GN=TCTE1 PE=2 SV=1	1	16.8472	17.2257	16.4657	15.8685	16.2464	16.4899	15.9327	16.3339	16.7622	16.0073	16.5953
DREB_HUMAN	Q16643	Drebrin OS=Homo sapiens OX=9606 GN=DBN1 PE=1 SV=4	57	22.7196	24.6753	24.2825	24.5264	22.9742	24.4165	23.5992	24.3525	24.4944	24.6902	24.6255
DRG1_HUMAN	Q9Y295	Developmentally-regulated GTP-binding protein 1 OS=Homo sapiens OX=9606 GN=DRG1 PE=1 SV=1	34	23.092	22.6274	23.5281	23.2178	23.5757	22.8801	23.7702	22.4707	23.5234	22.4369	23.3159
DRG2_HUMAN	P55039	Developmentally-regulated GTP-binding protein 2 OS=Homo sapiens OX=9606 GN=DRG2 PE=1 SV=1	10	20.7117	20.6277	20.9458	20.6656	21.0091	20.6755	20.5297	21.1111	20.601	21.0171	20.4184
DRS7B_HUMAN	Q6IAN0	Dehydrogenase/reductase SDR family member 7B OS=Homo sapiens OX=9606 GN=DHRS7B PE=1 SV=2	20	21.3687	21.1328	23.2759	21.5725	20.8518	21.6692	20.3735	20.0262	20.2641	20.5044	20.272
DSC1_HUMAN	Q08554	Desmocollin-1 OS=Homo sapiens OX=9606 GN=DSC1 PE=1 SV=2	2	19.0848	16.688	17.2458	17.603	18.4021	18.1008	16.7461	17.1138	16.8139	17.5839	16.808
DSC2_HUMAN	Q02487	Desmocollin-2 OS=Homo sapiens OX=9606 GN=DSC2 PE=1 SV=1	1	16.6811	16.7291	15.9761	16.6568	16.6343	15.4717	15.6	16.3608	15.3246	16.4357	15.4611
DSC3_HUMAN	Q14574	Desmocollin-3 OS=Homo sapiens OX=9606 GN=DSC3 PE=1 SV=3	1	15.9053	15.937	15.1736	16.9369	16.9868	15.6	16.3661	15.8427	14.9925	15.884	15.7076
DSG1_HUMAN	Q02413	Desmoglein-1 OS=Homo sapiens OX=9606 GN=DSG1 PE=1 SV=2	1	14.003	12.9874	12.256	11.9401	13.6141	12.9669	12.0108	12.5489	11.4803	12.5676	12.3825
DSG2_HUMAN	Q14126	Desmoglein-2 OS=Homo sapiens OX=9606 GN=DSG2 PE=1 SV=2	50	21.1943	22.7043	22.5117	23.627	21.4607	23.6031	22.6779	22.0887	22.3609	22.3994	21.0312
DSG3_HUMAN	P32926	Desmoglein-3 OS=Homo sapiens OX=9606 GN=DSG3 PE=1 SV=2	1	15.4348	14.8141	15.3449	16.9035	15.657	16.0356	16.8602	15.1021	14.7423	15.5243	15.919
DSN1_HUMAN	Q9H410	Kinetochore-associated protein DSN1 homolog OS=Homo sapiens OX=9606 GN=DSN1 PE=1 SV=2	5	18.9256	19.9486	18.89	19.414	18.5365	18.5601	18.6544	18.6111	18.9432	18.4993	18.6779
DSRAD_HUMAN	P55265	Double-stranded RNA-specific adenosine deaminase OS=Homo sapiens OX=9606 GN=ADAR PE=1 SV=4	141	25.2698	25.9642	25.108	24.6695	24.5505	24.8621	24.0409	24.9498	25.05	24.6715	24.4549
DTBP1_HUMAN	Q96EV8	Dysbindin OS=Homo sapiens OX=9606 GN=DTNBP1 PE=1 SV=1	6	19.4723	19.3937	18.7153	18.3262	18.6135	18.2487	18.9001	18.403	17.8931	18.4095	18.6189
DTD1_HUMAN	Q8TEA8	D-aminoacyl-tRNA deacylase 1 OS=Homo sapiens OX=9606 GN=DTD1 PE=1 SV=2	13	16.8957	20.4764	19.6465	20.8982	19.6439	19.5153	20.7504	19.9057	19.6324	20.9216	20.2993
DTD2_HUMAN	Q96FN9	D-aminoacyl-tRNA deacylase 2 OS=Homo sapiens OX=9606 GN=DTD2 PE=1 SV=1	1	17.272	16.1167	16.7888	15.9124	16.2751	15.1328	13.8178	14.6474	15.2758	15.1467	15.9578
DTL_HUMAN	Q9NZJ0	Denticleless protein homolog OS=Homo sapiens OX=9606 GN=DTL PE=1 SV=3	2	18.4009	18.521	17.9303	18.6704	18.1515	16.9081	18.4462	17.8587	18.2528	18.0788	18.5443
DTNA_HUMAN	Q9Y4J8	Dystrobrevin alpha OS=Homo sapiens OX=9606 GN=DTNA PE=1 SV=2	4	20.3416	19.987	19.9722	19.2444	19.8656	19.3379	18.3555	19.7372	20.0079	18.5667	18.5656
DTX2_HUMAN	Q86UW9	Probable E3 ubiquitin-protein ligase DTX2 OS=Homo sapiens OX=9606 GN=DTX2 PE=1 SV=3	2	14.967	16.2392	13.5956	14.8053	14.9032	15.8654	15.6304	15.6318	16.0999	14.4526	14.2366
DTX3L_HUMAN	Q8TDB6	E3 ubiquitin-protein ligase DTX3L OS=Homo sapiens OX=9606 GN=DTX3L PE=1 SV=1	15	20.7722	19.7769	19.8533	20.5375	21.0941	20.1125	19.9881	20.8155	20.3257	20.5583	20.2259
DTX3_HUMAN	Q8N9I9	Probable E3 ubiquitin-protein ligase DTX3 OS=Homo sapiens OX=9606 GN=DTX3 PE=1 SV=2	3	16.9197	17.097	14.9906	16.7607	15.6067	16.2272	15.2031	16.4933	16.1449	18.2836	15.8685
DTX4_HUMAN	Q9Y2E6	E3 ubiquitin-protein ligase DTX4 OS=Homo sapiens OX=9606 GN=DTX4 PE=1 SV=2	1	16.1136	15.7878	15.8039	15.3775	15.4542	15.2086	15.8412	14.8983	15.2924	15.8297	15.2469
DUS11_HUMAN	O75319	RNA/RNP complex-1-interacting phosphatase OS=Homo sapiens OX=9606 GN=DUSP11 PE=1 SV=2	4	18.4893	18.8661	18.0763	18.984	18.9467	19.5385	19.3699	18.6204	20.0651	19.6204	19.4436
DUS12_HUMAN	Q9UNI6	Dual specificity protein phosphatase 12 OS=Homo sapiens OX=9606 GN=DUSP12 PE=1 SV=1	5	19.7651	20.7634	20.4576	19.5141	19.8387	20.4773	19.8838	20.1767	20.4941	19.9536	20.3825
DUS16_HUMAN	Q9BY84	Dual specificity protein phosphatase 16 OS=Homo sapiens OX=9606 GN=DUSP16 PE=1 SV=1	1	14.2731	13.7372	13.8286	13.6349	13.4883	12.9765	13.7786	12.9607	14.129	13.229	13.4542
DUS1L_HUMAN	Q6P1R4	tRNA-dihydrouridine(16/17) synthase [NAD(P)(+)]-like OS=Homo sapiens OX=9606 GN=DUS1L PE=1 SV=1	3	16.3933	16.8159	16.2444	16.1819	15.7639	15.1216	16.4248	15.6223	15.7167	16.6568	16.3001
DUS23_HUMAN	Q9BVJ7	Dual specificity protein phosphatase 23 OS=Homo sapiens OX=9606 GN=DUSP23 PE=1 SV=1	8	21.1912	22.1599	21.6653	19.5535	20.5159	19.6324	19.6605	20.2657	20.6938	19.716	18.6991
DUS2L_HUMAN	Q9NX74	tRNA-dihydrouridine(20) synthase [NAD(P)+]-like OS=Homo sapiens OX=9606 GN=DUS2 PE=1 SV=1	12	19.8479	19.4767	19.9746	20.0779	20.5436	19.6804	20.3604	19.8317	19.8274	20.0745	20.0931
DUS3L_HUMAN	Q96G46	tRNA-dihydrouridine(47) synthase [NAD(P)(+)]-like OS=Homo sapiens OX=9606 GN=DUS3L PE=1 SV=2	13	18.8845	20.1132	19.0273	19.9684	19.9611	19.2126	19.2477	20.5646	19.7603	19.63	20.7433
DUS3_HUMAN	P51452	Dual specificity protein phosphatase 3 OS=Homo sapiens OX=9606 GN=DUSP3 PE=1 SV=1	9	21.3239	21.1319	21.3465	21.3007	21.7871	21.202	21.755	21.2103	22.0755	21.384	21.5083
DUS9_HUMAN	Q99956	Dual specificity protein phosphatase 9 OS=Homo sapiens OX=9606 GN=DUSP9 PE=1 SV=1	1	11.6887	12.9607	13.6238	12.6576	13.7372	12.9134	15.7275	12.437	15.1275	11.526	14.8409
DUSTY_HUMAN	Q6XUX3	Dual serine/threonine and tyrosine protein kinase OS=Homo sapiens OX=9606 GN=DSTYK PE=1 SV=2	2	17.5402	16.9165	17.5159	16.3126	16.4867	16.4599	16.9165	17.8874	17.1762	17.6421	16.4599
DUT_HUMAN	P33316	Deoxyuridine 5'-triphosphate nucleotidohydrolase, mitochondrial OS=Homo sapiens OX=9606 GN=DUT PE=1 SV=4	34	24.1153	23.0998	22.7526	23.4166	22.7065	22.1152	20.6692	21.2932	22.3302	21.4915	23.2806
DVL1_HUMAN	O14640	Segment polarity protein dishevelled homolog DVL-1 OS=Homo sapiens OX=9606 GN=DVL1 PE=1 SV=2	5	18.5101	18.7962	18.5148	18.7342	18.2448	18.9399	19.6677	18.6599	18.8564	18.8225	19.2954
DVL2_HUMAN	O14641	Segment polarity protein dishevelled homolog DVL-2 OS=Homo sapiens OX=9606 GN=DVL2 PE=1 SV=1	12	18.9767	20.079	19.3425	20.3514	19.4199	20.7128	20.5412	20.4401	21.2991	19.9389	21.0267
DVL3_HUMAN	Q92997	Segment polarity protein dishevelled homolog DVL-3 OS=Homo sapiens OX=9606 GN=DVL3 PE=1 SV=2	7	19.087	19.5045	19.3498	19.3976	19.0688	19.4596	20.038	19.182	19.1509	19.3429	19.9049
DVLP1_HUMAN	P54792	Putative segment polarity protein dishevelled homolog DVL1P1 OS=Homo sapiens OX=9606 GN=DVL1P1 PE=5 SV=1	5	18.5101	18.7962	18.5148	18.7342	18.2448	18.9399	19.6677	18.6599	18.8564	18.8225	19.2954
DX39A_HUMAN	O00148	ATP-dependent RNA helicase DDX39A OS=Homo sapiens OX=9606 GN=DDX39A PE=1 SV=2	64	23.9017	24.1257	23.7922	23.9475	23.7333	24.0329	23.6392	23.7758	23.9854	23.4774	23.7527
DX39B_HUMAN	Q13838	Spliceosome RNA helicase DDX39B OS=Homo sapiens OX=9606 GN=DDX39B PE=1 SV=1	77	23.815	24.1998	23.5499	23.8537	23.3718	23.5427	23.7597	23.5572	23.6495	23.6447	24.0483
DXO_HUMAN	O77932	Decapping and exoribonuclease protein OS=Homo sapiens OX=9606 GN=DXO PE=2 SV=2	6	17.4911	17.6737	18.4691	17.1305	16.9349	18.0188	18.1182	18.1613	18.0607	18.5229	17.6314
DYH17_HUMAN	Q9UFH2	Dynein heavy chain 17, axonemal OS=Homo sapiens OX=9606 GN=DNAH17 PE=1 SV=3	1	18.7063	16.7561	17.8502	19.2287	17.8542	18.853	18.7466	19.3853	17.6862	18.9019	18.385
DYH1_HUMAN	Q9P2D7	Dynein heavy chain 1, axonemal OS=Homo sapiens OX=9606 GN=DNAH1 PE=1 SV=5	2	14.1101	14.3809	13.6626	14.051	14.8811	15.2722	15.6258	17.1904	13.6715	15.9289	14.6706
DYH2_HUMAN	Q9P225	Dynein heavy chain 2, axonemal OS=Homo sapiens OX=9606 GN=DNAH2 PE=2 SV=3	2	17.414	16.1271	16.4536	16.704	15.9025	16.9473	17.6346	15.7504	15.527	16.4221	17.1977
DYH6_HUMAN	Q9C0G6	Dynein heavy chain 6, axonemal OS=Homo sapiens OX=9606 GN=DNAH6 PE=2 SV=3	1	16.7475	17.1505	15.7102	15.8089	16.0712	15.1402	15.7934	15.2387	16.4646	15.7454	15.7525
DYHC1_HUMAN	Q14204	Cytoplasmic dynein 1 heavy chain 1 OS=Homo sapiens OX=9606 GN=DYNC1H1 PE=1 SV=5	483	26.6785	26.8922	27.27	26.9017	26.9259	26.9503	26.9735	27.3569	26.7679	26.8558	26.4626
DYHC2_HUMAN	Q8NCM8	Cytoplasmic dynein 2 heavy chain 1 OS=Homo sapiens OX=9606 GN=DYNC2H1 PE=1 SV=4	5	18.1089	17.3942	17.4714	16.6538	16.9948	18.6682	17.4945	17.6681	17.1413	17.7874	17.8205
DYL1_HUMAN	P63167	Dynein light chain 1, cytoplasmic OS=Homo sapiens OX=9606 GN=DYNLL1 PE=1 SV=1	12	24.0074	23.4892	23.6556	23.0023	23.2734	23.1989	22.977	23.3897	23.7902	23.3538	23.5367
[truncated: 6,486 more rows]
